# Supplementary material for: Modeling Posidonia oceanica shoot density and rhizome primary production
Source: Sci Rep. 2020 Oct 12;10:16978. doi: 10.1038/s41598-020-73722-9 (PMC7550612; doi:10.1038/s41598-020-73722-9)
Supplement: Supplementary file 1 — Supplementary Information. [file 41598_2020_73722_MOESM1_ESM.zip]

Archive with 10 entries (10 files):
- supplementary_materials/cascaded_approach.txt
- supplementary_materials/cascadedmodel.asc
- supplementary_materials/density.txt
- supplementary_materials/densitymodel.asc
- supplementary_materials/predictive_variables.docx
- supplementary_materials/production.txt
- supplementary_materials/productionmodel.asc
- supplementary_materials/readme.txt
- supplementary_materials/test_set_example.csv
- supplementary_materials/training_set_example.csv
