# Supplementary material for: Modeling Posidonia oceanica shoot density and rhizome primary production
Source: Sci Rep. 2020 Oct 12;10:16978. doi: 10.1038/s41598-020-73722-9 (PMC7550612; doi:10.1038/s41598-020-73722-9)
Supplement: Supplementary file 1 — Supplementary Information. [file 41598_2020_73722_MOESM1_ESM.zip › supplementary_materials/cascaded_approach.txt]

##Modeling Posidonia oceanica shoot density and rhizome primary production##
#Catucci E., Scardi M.#

library(randomForest)

### IMPORTING DATA ###
#training set
training <- read.csv("training_set_example.csv")
#test set
test <- read.csv("test_set_example.csv")


######################
### CRUCIAL STEPS: ###
# replacing observed values of shoot density
# with predicted values obtained by shoot density model 
# (performed for the test set only)

#1: importing predicted values of shoot density
test_pred_DM <- read.csv("test_pred_DM.csv")

#2: replacing values
test$dens_obs <- as.numeric(test_pred_DM[[1]])

#3: fixing column names
#random forest requires the same names of the columns 
#for BOTH training and test sets
colnames(training)[[19]] <- "density"
colnames(test)[[19]] <- "density"


##########################
### RANDOM FOREST TRAINING
rf_prodDM <- randomForest(training$prod_obs~., # response var: rhizome primary production
                        data=training[,-(training$prod_obs)], #predictive variables only
                        mtry=6, # numb of available pred variable at each split
                        nodesize=1, #min numb of cases contained in each leaf
                        ntree=1000, #total numb of trees in the forest
                        importance=TRUE, #compute predictive variables importance? Yes/No (True/False)
                        keep.forest=TRUE #set it to TRUE to keep the forest in output. If set to FALSE, the forest will not be retained in the output object
)
# test set predicted values
pred_prodDM_test <- predict(rf_prodDM, # random forest model 
                          newdata = test) #specifying for which data the predictions are desidered 


# training set predicted values (also for plotting)
pred_prodDM_training <- rf_prodDM$predicted    


########################
### MODEL EVALUATION ###
# R-squared (R2) and Mean Squared Error (MSE) ###

# total sum of squared errors: \sum(observed - predicted)^2
ss.err=0 
# total sum of squared residuals: \sum(observed - mean(observed))^2
ss.res=0 

for (i in 1:nrow(test)){
  #squared errors
  err<-(test[i,19]-pred_prodDM_test[i])^2
  ss.err = ss.err+err
  
  #squared residuals
  res<-(test[i,19]-mean(test[[19]]))^2
  ss.res=ss.res + res
}

R2=1-(ss.err/ss.res)
R2
MSE=ss.err/(nrow(test))
MSE


############################################
#RELATIVE IMPORTANCE OF PREDICTIVE VARIABLES
#ASSESSED USING PERMUTATION MEASURE
#The "standard errors" of the permutation-based importance measure
var_imp_PERM <- rf_prodDM$importanceSD 


###########################
#### PLOTTING prodDM Model
plot(training$density,  # OBSERVED training data
     pred_prodDM_training, # PREDICTED training data
     xlab = "observed",
     ylab = "predicted", 
     pch=2, # empty triangles
     col="blue")

points(test$density, # OBSERVED test data 
       pred_prodDM_test, # PREDICTED test data
       col="blue", 
       pch=17 #solid triangles
) 
abline(coef = c(0,1))
