# Supplementary material for: Modeling Posidonia oceanica shoot density and rhizome primary production
Source: Sci Rep. 2020 Oct 12;10:16978. doi: 10.1038/s41598-020-73722-9 (PMC7550612; doi:10.1038/s41598-020-73722-9)
Supplement: Supplementary file 1 — Supplementary Information. [file 41598_2020_73722_MOESM1_ESM.zip › supplementary_materials/cascadedmodel.asc]

##Modeling Posidonia oceanica shoot density and rhizome primary production##
#Catucci E., Scardi M.#

A
2
197635
131840
787
18
6
1
262153
12
randomForest
1026
1
262153
7
formula
6
1
262153
1
~
2
6
1
262153
2
[[
2
1
262153
4
tra3
2
14
1
20
254
2
1
262153
1
.
254
1026
1
262153
4
data
6
1
262153
1
[
2
1535
2
251
2
6
1
262153
1
-
2
6
1
262153
1
(
2
14
1
20
254
254
254
5122
1
262153
5
ntree
14
1
1000
5122
1
262153
4
mtry
6
2303
2
1
262153
1
m
2
1
262153
1
i
254
5122
1
262153
8
nodesize
6
2303
2
1
262153
2
nd
2
1
262153
1
j
254
5122
1
262153
10
importance
1
262153
1
T
5122
1
262153
11
keep.forest
5119
254
16
1
262153
10
regression
526
136
38.46281234435065
30.50009120276991
24.64852826481736
41.49265804909521
23.05624085114259
45.38501952428841
37.44294464050864
15.04967068147744
21.79635830378347
12.62499686731543
37.48369499888133
16.79266619627879
17.99342471037035
25.83355357564336
26.04700812862433
30.14449879084547
15.65538502281334
27.08626315900342
30.38290796281922
33.29360082697231
43.27015384629119
20.57027381915865
14.07884784950658
16.490639044026
31.87563096331785
35.82002625741098
25.7189819062381
15.18939025074372
26.21051417360045
23.56662848225
32.52108502303781
34.83677777945745
33.28314147235513
34.57975908747223
41.33869968584169
38.2882038650604
40.97881564674856
34.55826578802832
37.65268987716127
39.37024067415759
31.98346393716948
49.06195583211941
24.88922059019943
28.3686095633011
41.5869675264065
37.36953589200143
36.37561988505782
36.71375414166299
35.31425539087668
35.37423276232158
38.96678638724978
39.41358774517751
35.86504687104414
37.8355616496889
39.45742661987664
45.35152584056438
39.79959453422656
32.5698417476744
54.30823670317182
38.57561261002368
33.34493585105316
61.11438462848577
41.50970666957988
34.39460841489419
57.0250717045711
38.31370955007762
47.75747871179175
44.0176335044894
22.02161038679912
14.69793496581456
10.29739479975365
25.301532464425
12.96264542347254
10.65164697399266
24.59544052102033
12.93943760077927
26.88966232276337
20.35973657586502
13.12563918164374
24.48957185217316
12.99761718299274
18.84369971653938
15.0063684099974
19.4301689974112
17.70166788803997
11.79013799612767
15.69598804086627
12.55045405897974
15.19252082148326
13.13726548754513
13.41193079037331
12.83925726639277
18.04700023104067
27.74439759710064
21.22779619895226
23.42630532656945
17.35864031815087
14.84683258898941
15.55914720518432
14.69568870129892
16.57239156218316
27.37841592372318
17.39676042842174
19.2082469012211
20.03795461853632
12.97724176498756
19.46538748099007
17.97802009029417
18.14096625343733
15.25987543534475
14.80012055543298
15.21801190179904
16.00213733136451
11.65747945758867
42.67859117883711
33.06268979047826
24.12411903837571
39.90565714286396
39.31331167662328
42.50259039780344
32.13407911507723
35.54461308499636
25.36760233065423
17.64733265409699
16.85060004398999
15.32237183697391
33.66577018245368
30.76620521315512
19.95420633865977
41.14128450723593
30.98479989964934
33.32703160914258
19.88355708686911
41.45993734506912
25.21259852085916
30.90864199210428
1026
1
262153
5
names
16
136
262153
1
2
262153
1
3
262153
1
4
262153
1
5
262153
1
7
262153
1
8
262153
1
9
262153
2
10
262153
2
11
262153
2
13
262153
2
14
262153
2
15
262153
2
16
262153
2
18
262153
2
19
262153
2
20
262153
2
21
262153
2
22
262153
2
23
262153
2
25
262153
2
26
262153
2
27
262153
2
28
262153
2
30
262153
2
31
262153
2
32
262153
2
34
262153
2
36
262153
2
37
262153
2
39
262153
2
40
262153
2
41
262153
2
42
262153
2
43
262153
2
45
262153
2
46
262153
2
48
262153
2
49
262153
2
51
262153
2
52
262153
2
53
262153
2
54
262153
2
56
262153
2
59
262153
2
60
262153
2
61
262153
2
62
262153
2
64
262153
2
65
262153
2
68
262153
2
69
262153
2
70
262153
2
71
262153
2
72
262153
2
73
262153
2
75
262153
2
76
262153
2
77
262153
2
78
262153
2
79
262153
2
80
262153
2
81
262153
2
82
262153
2
83
262153
2
84
262153
2
86
262153
2
87
262153
2
88
262153
2
90
262153
2
91
262153
2
92
262153
2
93
262153
2
94
262153
2
95
262153
2
96
262153
2
98
262153
2
99
262153
3
100
262153
3
103
262153
3
105
262153
3
106
262153
3
108
262153
3
111
262153
3
112
262153
3
114
262153
3
116
262153
3
118
262153
3
119
262153
3
120
262153
3
121
262153
3
123
262153
3
124
262153
3
127
262153
3
128
262153
3
129
262153
3
131
262153
3
134
262153
3
136
262153
3
137
262153
3
138
262153
3
139
262153
3
140
262153
3
141
262153
3
143
262153
3
144
262153
3
146
262153
3
149
262153
3
152
262153
3
153
262153
3
155
262153
3
157
262153
3
160
262153
3
162
262153
3
163
262153
3
164
262153
3
165
262153
3
166
262153
3
167
262153
3
168
262153
3
169
262153
3
170
262153
3
171
262153
3
174
262153
3
175
262153
3
176
262153
3
178
262153
3
179
262153
3
180
262153
3
181
262153
3
182
262153
3
183
262153
3
185
262153
3
187
262153
3
188
262153
3
190
262153
3
191
254
14
1000
214.1247953530749
196.3596593002116
174.5735528578311
191.859243361274
187.8223449953698
178.2046515198015
163.5502473798436
155.0836043328966
150.9312319536913
147.3733543358832
140.1680111248799
136.4607401987055
123.913059843478
127.5011620682379
121.2638180527189
115.7478588030155
115.9151938969114
111.3794698208658
107.8297506340592
107.067298816369
104.2549034644628
103.309641814891
105.066660808943
105.4983995334836
105.7971872705204
104.7999240988522
103.1708950188895
103.2469452953213
104.9176635558248
105.1666051830885
102.542142606802
100.3193519552166
100.4507259682243
100.880964524121
99.96506577537623
99.37549584040963
97.79542061243295
97.41700328230998
98.87147467473278
99.94839321073196
97.92241526121569
96.97029783957296
96.44920398777512
96.84848857168218
95.50352923332821
96.08353004952501
96.52470263115126
96.56720262628518
97.01223111651014
96.73900148033465
95.48512561574765
95.68502895024527
95.55489124147618
95.6944242380432
95.55663766108617
95.44838429456269
94.03040402039275
93.75193559233071
93.24220526803997
92.89739994914937
92.9927241306295
92.24752258158433
91.87682251221833
92.8620677704497
92.53011801507969
91.77426538404639
91.75945710621454
91.69902163119875
91.9188118170058
91.86247136158964
92.26566452485388
92.03408773037542
92.25700839264636
91.91018866131331
91.72115711394125
91.78859351142604
91.94271070113459
91.85716848675047
91.63480910854646
92.44607154725644
92.05328928345932
91.65690619579721
91.84043324230963
91.6091757917189
91.45223622327022
91.18640232616224
90.63392328672457
90.41398258173605
90.14965564181958
90.43401812449514
90.94495236190552
91.00054975321224
91.29551688300285
92.29253733782433
92.18033421181077
92.34573304664609
92.68480962495046
92.37193514603604
92.63969206547506
92.60698245748668
92.86569556934992
93.1177404404353
93.15310951531232
93.22352739617824
93.16347028083233
93.41322455996712
93.26323857866717
93.29674244752731
93.47516740347311
93.53217953216098
93.19293714037413
93.27458238213704
93.24345740552775
93.44030253585819
93.20169654056446
93.11969141849167
93.16647690941674
93.23611925468931
93.14944166590259
93.35669537376032
93.545570055262
93.40076490764403
93.26966553413388
93.10999400167829
92.73099296024598
92.93149034702235
93.05862451526384
93.04420464585715
92.83103056605489
92.99912500671506
92.95016710653225
93.32247978563385
93.25564278307466
93.12980505683034
93.45553984716514
93.44868837555929
93.08813870037832
93.08804866073004
93.00376921472468
93.03937745609933
92.95787819637944
92.95996914035996
93.20356683672193
92.74219158308684
92.66030347124665
92.43362859791749
92.48874832308999
92.58463282216732
92.20331875088827
91.91223165053867
92.01213231210353
91.99851386716459
91.86115115207343
92.02607337018698
91.87974899992489
91.64892216887759
91.78055637757052
91.6516402875525
91.47695640776249
91.00789340391766
91.19970199214212
91.18464407476847
91.50981561988883
91.50997322067691
91.53723790312335
91.60244898178087
91.6555568315494
91.73525615143802
91.78975020579794
91.72089845701156
91.53334923979871
91.55015955669209
91.67571552525881
91.62433984657508
91.77613808976275
91.6198314588008
91.76191668630885
91.54713216267066
91.45023695411099
91.35808450266848
91.6168031902595
91.89268570240566
91.95130998390077
91.92991654382284
91.88990652854147
91.91697745238469
92.20971267021947
92.37296287108745
92.25622748445187
92.23730621833657
92.29622682150773
92.34477345664094
92.45043234456688
92.38388503325497
92.53561003769283
92.6752398646847
92.6221912319071
92.73306564876188
92.77699918710174
92.9275975638062
93.03707237172634
92.92374974589569
92.87516512738925
93.00912808397915
93.05576843721501
93.25328621265209
93.09964281784904
93.18660858013325
93.25548891690055
93.19726451864535
93.18540890079539
92.83949226154374
92.95614062853392
92.60103166631809
92.65036493390384
92.32168427284711
92.39524855401034
92.37999244563318
92.16153123551358
92.29278003218759
92.18956366886466
92.15665311494448
92.19316033456955
92.08211110322297
92.2219303564071
92.50871269040192
92.65866349292324
92.82770293294639
92.97476484658459
92.92180835272563
92.96719408875413
92.79831245554136
92.74554540761706
92.80230125324964
92.90568924475107
92.8362619744902
92.84527426345161
92.78666198550725
92.39941800494374
92.52754653196756
92.6278804185348
92.39093387250871
92.28886717489372
92.18756203047408
92.19324640546864
92.40051680868555
92.24486337368936
91.92798610523425
92.04800551385948
91.99610548657706
91.95205784763748
91.94476299699147
91.79236807831458
91.68199916632625
91.53667868669201
91.54200075809368
91.57746146397804
91.58444681967921
91.86638447852904
91.84226680202795
91.93105651773189
91.81126663972154
91.6655743340641
91.76786630172217
92.06222250939855
92.03965226515687
91.90138722974137
91.80669790435641
91.88387841455837
91.97868786002937
91.83855657877056
91.96362482141718
92.01119085315274
92.23607849455504
92.13920269704515
92.26505660562027
92.44725218061805
92.4652950258352
92.4636405352135
92.33330441117162
92.3658760182573
92.33896094907854
92.15729029018269
92.10414756646344
92.09742570244009
92.00108821559984
92.03047075004373
92.05380942787541
91.93409478555716
91.87260585297338
92.13184657364512
92.17536699443096
92.15552649230388
92.26355235798826
92.30625005456619
92.33806028996533
92.32647970896807
92.36855640257161
92.38457096534103
92.29375898422984
92.31785865521636
92.16957717200248
92.16890296611133
92.20635374444242
92.14220816271292
91.93540036078838
91.96782749433262
92.15037239885156
92.06176329924401
92.05743518827821
92.12839527718809
92.14130437578359
92.21272277929423
92.35730781519719
92.35527432764287
92.15909742557426
92.0350136628099
92.09067392291857
92.11270228693286
92.22552156607254
92.33190064527722
92.34346308577564
92.41815819873672
92.34598798072022
92.37572323027567
92.27945403585734
92.22460055420636
92.20205339694758
91.98965531116946
91.88800188625167
91.89010769507586
91.87368952865762
91.79113851892639
91.7257364225416
91.75543561611515
91.69359470158791
91.6754113257454
91.55403506734291
91.65667052868866
91.5776266286484
91.76818370905667
91.69601080192967
91.69957480183236
91.70230052307804
91.66497300202039
91.61841799043779
91.57845748320678
91.59457612110241
91.51570904489675
91.47824031712625
91.49409315126192
91.61744884729535
91.59002830369363
91.57010288005942
91.54299769191132
91.5757662562532
91.73310036091928
91.80101563831762
91.92268057857029
91.84223888665285
91.82386544717654
91.79906748987079
91.8053130880028
91.70537018214135
91.71264951375913
91.9007945225348
91.97685266257282
92.04531665703696
92.1712850525106
92.09866203425368
92.14529293572161
92.19682875038255
92.18296625767458
92.20152333766315
92.14934255525158
92.10170837260972
92.08635406281346
92.04297375892472
92.02779222441019
91.94305105820233
92.03117530779052
92.10437619931785
92.14710380781693
92.20426507891746
92.20437449809947
92.07867491899862
92.14288722849585
92.16549310558774
92.09289011695084
92.10824671552571
92.03688055703141
92.07860015714617
91.90688292570337
91.8431058591969
91.83270586601648
91.79711712180749
91.78449483438465
91.70342196887626
91.75981653328635
91.86513341399379
91.85944618382335
91.89564627638336
91.93149242886651
91.96036342534684
91.85018229947312
91.8388380367624
91.84302482439246
91.87170322871785
91.80953803857324
91.87113171914866
91.94299659582512
91.90183561963879
91.8860489062981
91.94058713109476
91.97144007788197
91.97599851063482
92.0705913532381
92.13459797107957
92.16247885363633
92.18675119514094
92.15562219561193
92.18319088748069
92.24627231477344
92.29837988139799
92.34311370883165
92.32676116497896
92.2391285799755
92.22687058659122
92.11257711327096
92.01782084522804
91.98390944841456
92.09556554722765
92.05710803736706
92.19221797142649
92.21188153433759
92.16196686828937
92.0959772403679
92.09561349788484
92.08193567181497
92.13157886479064
92.19988109733963
92.19601081634789
92.14014106609754
92.12159942337968
92.06314406132233
92.11531614090475
92.10165656314929
92.08203600575993
92.14083542459052
92.15326162488665
92.17075732764732
91.93281752651684
92.01731307673492
92.09415972394885
92.11644609578386
92.13787282538692
92.11617423279129
92.0499407142577
91.99542166316029
92.04807953713737
92.08234370479157
92.00545504813758
92.03182393297629
92.02819485146557
92.07416788793739
92.10417889640637
92.19736491081018
92.29038183125991
92.30889429128297
92.25407504441934
92.26206459048493
92.29699228665277
92.35797804726346
92.35571481622662
92.33857159793452
92.38627798076874
92.2935972631788
92.20885171144442
92.34441683737417
92.40326785841299
92.43074779965993
92.37322772120037
92.34132393159298
92.25269884661208
92.25553573271023
92.31147353441274
92.30057252548097
92.27189524684445
92.28778209349628
92.40301231929033
92.43229276759983
92.53367141390153
92.54889373889745
92.53311408343427
92.64666978161679
92.61175757472354
92.80045646332209
92.82919963173646
92.80479263841735
92.79420727585132
92.82905116631412
92.82800361576908
92.76386503043661
92.72518303879264
92.67195718921548
92.77600054928558
92.66819194240486
92.63544308297949
92.63550610118341
92.51114529847463
92.54528160593647
92.51633405557362
92.42717250524117
92.35682476178339
92.30490011793637
92.35595616395477
92.39205669574892
92.40499125496048
92.49408667937442
92.41252639694983
92.34114015846779
92.38598726188624
92.36226239868927
92.37389934625553
92.33581242061257
92.31957115532836
92.29706693211786
92.2459657315279
92.23815797705544
92.26257769609995
92.17808145368325
92.16897830501084
92.19158612883109
92.20982236425367
92.21366630448048
92.27717590434028
92.31419641902072
92.47067119252739
92.52753320910044
92.5082232551803
92.46638396266941
92.52277899090871
92.43911419150477
92.49282129591036
92.47366635427861
92.42431600604775
92.40753622272703
92.40420248793804
92.34563355516923
92.3116560413106
92.2206455424182
92.21968146378904
92.22583486002601
92.25783947715333
92.27292367175325
92.38819056165164
92.3566352612352
92.35742719085178
92.50380805824643
92.54675821060049
92.57374064761977
92.5427343319962
92.48487686350327
92.44999278111078
92.49831865061005
92.4980737928244
92.53658229403379
92.62419031437966
92.61077472009545
92.59936371132369
92.59019732503626
92.5839797269232
92.5283836828695
92.52375246975343
92.57532172718835
92.59566822658532
92.58745770354193
92.63365544541284
92.6111163478361
92.56976504165101
92.63929542822895
92.66583677070811
92.6768269620444
92.73064679086883
92.76223536399901
92.83132154009384
92.80519172505618
92.81392062203602
92.77210367394132
92.8600118990218
92.81751800535038
92.76827529159588
92.75018959602507
92.78569913477874
92.71811184668771
92.73282783744375
92.63783755578716
92.5951890751695
92.59750134292058
92.6218375707181
92.64358762346222
92.62426319655428
92.56023705495839
92.57449372112194
92.53752067246891
92.60052538744347
92.60935489649005
92.59063776825101
92.60827995748359
92.53701340874073
92.58898397075539
92.57960513720954
92.69728546594516
92.67227680830455
92.68957304121005
92.67256430426158
92.60024882461715
92.71047711929842
92.69229626555216
92.71556182499879
92.66054450989695
92.66679534637466
92.72509400125932
92.76566307056561
92.78250775365652
92.75081094205855
92.80181889137299
92.85399458318693
92.88921189861836
92.8840174634142
92.98968522475981
93.08992874579731
93.03343153128112
93.00040634979891
93.00201340538867
92.9882031848545
93.01243011626875
92.99157094724261
93.0057943503989
93.02092754038834
93.07563685532507
93.09429779929161
93.10350160704627
93.14736613958578
93.0831095122582
93.12879270546136
93.02691719885729
93.04786800218227
92.98257389131888
92.97796270515539
93.00636487209634
93.0881504391419
93.12944689373974
93.1861362770608
93.09893517827065
93.13754409836717
93.20462363093704
93.16808378562786
93.11699233475234
93.13322737076226
93.14096205530663
93.06800467569533
93.07442684672175
93.0157503465235
92.9751952773688
92.80514661448515
92.84526387954034
92.8482582637992
92.96264934259402
92.97224473359573
92.92631333586057
92.88353341735535
92.81170396377638
92.71957893250115
92.76169463196159
92.78599557452564
92.77208438422218
92.79745372891325
92.93702899692526
92.87228150455536
92.9159916842612
92.96726083490128
93.02526657422176
93.02248786718765
93.01723025578842
93.01204994708367
92.99889860382248
93.02396551272774
93.03725510051092
93.00377328770878
93.09122480467703
93.04845453167952
93.04346923454261
93.03223893497683
93.01435631934136
92.93676141535434
92.90900996970839
92.99349745705503
93.09546544608715
93.13122553925868
93.12231981222132
93.0851357250186
93.1179918223811
93.1572020231704
93.14305552363824
93.15416899529779
93.09070316148419
93.08673825770897
93.08257777978446
93.01224791414832
93.01121901977072
92.98392654152622
93.00062675279706
92.96103011768395
92.95282577176897
92.91589505019904
92.84980324591207
92.79878892148136
92.79548041288996
92.82554525894606
92.86340396147644
92.89681508903699
92.95584452127135
92.94321669029544
92.91011719516692
92.90768029522202
92.92743447011937
92.96202539645826
93.06519266326075
93.10335664384786
93.14325534555708
93.07429743495385
93.07796754279273
93.05606761408134
92.97603417518638
92.94310451724363
92.93341720151722
92.93975995047134
92.9022440235068
92.90853431119217
92.96376234024927
93.01234719763259
93.00600488383797
93.05410403188318
93.03162367757852
93.04554367603372
93.00525254865381
93.02233387176278
93.04652183942591
93.06885067959263
93.07028169245164
93.03367568798122
93.08738890600165
93.04762489645422
93.08140758735655
93.16154384914873
93.20553302658716
93.29529144070545
93.321635563119
93.29622378360502
93.31428397309048
93.2803600158027
93.27754892344451
93.33671195942762
93.43555377027219
93.3708984315513
93.34349183088037
93.38012207229391
93.3545733430996
93.36652200265226
93.32994292060218
93.33610886621251
93.33553195708707
93.2689887136487
93.29989989140363
93.33425239572266
93.3531018621175
93.39796280994902
93.43338015009716
93.41014980075629
93.40505890993667
93.40224699866667
93.39859886677598
93.35380052323195
93.3092822541081
93.32270585310729
93.38898711600048
93.35194163561158
93.34959727979731
93.31022096799816
93.31348398514091
93.28317837520244
93.3102301261401
93.30076239252219
93.31040873838202
93.3125782514837
93.32172301972385
93.32761407959406
93.35362553725341
93.35565303779437
93.3976232850942
93.44164156931323
93.44777501095601
93.41918842612516
93.44907005392962
93.48738037324051
93.45401442921289
93.51627593990604
93.51483930054719
93.54261486106627
93.58694155718435
93.58222417623848
93.54632583088485
93.5875689167338
93.6645855556999
93.68647786579817
93.62888603968139
93.64215965870736
93.68001880039149
93.72335669386044
93.73017086929411
93.78303485569667
93.8367135289617
93.81397064056453
93.79363845537245
93.80123005223351
93.80280259826689
93.77700986159968
93.75190846084195
93.81374472850824
93.89120785450335
93.88814358426922
93.86652823002365
93.91757595172001
93.88183693888094
93.87725708689214
93.84836974328357
93.80667395121715
93.81629008769907
93.8583206900052
93.80839272464256
93.78394229788159
93.76688073017544
93.77824267810499
93.79957607158291
93.70855695210095
93.66815593577083
93.65326079653823
93.63929459718858
93.65264052703942
93.69135351909384
93.65080670838447
93.67634929662891
93.70487694029646
93.76374355002167
93.79720179059773
93.78796478930815
93.75758222480918
93.76714002333748
93.76316995456159
93.74647168180086
93.73129072279491
93.76551647271759
93.82519872357709
93.90213982868329
93.96245408285148
93.88578664135369
93.89180607047835
93.83572444617874
93.82202285240751
93.83984271339102
93.82832120552516
93.80556759103266
93.79401200407716
93.77129447372182
93.75366448430391
93.74680772868942
93.73081766940031
93.69906361542878
93.72074599761144
93.74561707626762
93.76525664673848
93.80951493264212
93.77741154706035
93.7953015160754
93.78412949339616
93.69911058884421
93.65987706832935
93.59876378786598
93.6019983112718
93.63312771936334
93.67888057336611
93.72544098914499
93.76793670030369
93.74959029436567
93.74573590649996
93.76672973737952
93.74386738703177
93.71597265238742
93.7003190743679
93.69067768928321
93.65639993114186
93.6032503930123
93.55840479123901
93.54828294976885
93.5372460237959
93.53908741592217
93.57096389951921
93.51815634601252
93.49771162967409
93.47616878651345
93.50497672581298
93.50307554291793
93.49842635829684
93.49147499725841
93.49670692123641
93.50568059775814
93.52036356421672
93.50235090748612
93.53159265627168
93.57576753829863
93.59272410862155
93.57191818129624
93.53052634477379
93.52021152923066
93.53656116883394
93.54498219211375
93.54250204599788
93.56557765719724
93.56165040221725
93.56996147430159
93.60963089331422
93.61696637578827
93.62299876165733
93.63082449727516
93.65983237097578
93.60072083134824
93.60027704349308
93.57966825871976
93.60957263249119
93.57045456576488
93.55905757602473
93.54662422317485
93.55661726819612
93.52151218498059
93.52880110136516
93.57087259215561
93.53152296335905
93.49354813131669
93.43440158977683
93.4231383356242
93.41553446315413
93.41387087158334
93.35784000982684
93.40543167634239
93.37433999980625
93.33984045982629
93.31165748822252
93.30233522325418
93.3583137256142
93.3283135393573
93.29225214572681
93.29616846769201
93.27778835667651
93.28514425024382
93.2821962719044
93.30145711476969
93.30688729545986
93.31060671475225
93.27143913158781
93.26755086325363
93.24939895567212
93.26583979210125
93.29047235812077
93.29672381736182
93.27794582173739
93.31090838809686
93.32382449610259
93.34587794978958
93.33051967266823
93.35078812733217
93.38936915998245
93.35460038540529
93.35547803603066
93.38159209538908
93.37179768009524
93.32035158653935
93.36587855585572
93.43624259336684
93.4382391033259
93.41435584520229
93.38053996188118
93.38970160848831
93.37470473036515
93.40130742307781
93.41607765446965
93.40997759950039
93.406202435723
93.42322321450023
93.3956407835788
14
1000
0.09640274781662372
0.1713708433870678
0.2633072577787275
0.1903624014147165
0.2073979355982275
0.2479841805612897
0.3098251237898223
0.3455539863898955
0.3630768158487876
0.3780909034688366
0.4084971360387968
0.4241416568728589
0.4770923180588431
0.4619506839220776
0.4882720023105062
0.5115491086025118
0.5108429618398778
0.529983518658712
0.5449631780574853
0.5481806913130194
0.5600488764423753
0.5640378391766492
0.5566232960246453
0.5548013775284113
0.5535405063727501
0.5577489132512587
0.5646233445750758
0.5643024157415033
0.557252057902869
0.5562015351459009
0.5672766521984602
0.5766567313324045
0.5761023387550932
0.5742867509047902
0.5781518034844287
0.5806397627715694
0.5873076109854508
0.5889045155340991
0.5827667100015568
0.5782221609765378
0.5867716991332392
0.5907895929251921
0.5929885861423848
0.5913036226972934
0.5969792921611268
0.5945317141358198
0.5926699851761317
0.592490637059266
0.5906126363342799
0.5917656534244125
0.5970569546207621
0.5962133713101208
0.5967625467377273
0.5961737236073703
0.5967551769235115
0.5972120013859421
0.6031958159987124
0.6043709405610116
0.6065219801901409
0.6079770435244642
0.6075747796562838
0.6107194975341441
0.6122838355806137
0.6081261437701132
0.609526957189786
0.6127166221668434
0.6127791124503079
0.6130341475062371
0.6121066425546285
0.612344396807315
0.6106429393286332
0.6116201832522766
0.6106794678271864
0.6121430318937335
0.6129407367391706
0.6126561580972438
0.6120057903109946
0.6123667747067332
0.6133051215376597
0.6098816296005901
0.6115391535397874
0.6132118727978857
0.6124373967048368
0.6134132930112695
0.6140755711121089
0.6151973785075013
0.6175288158410508
0.6184569559770083
0.6195724040790964
0.6183724068646402
0.6162162867749086
0.6159816682201986
0.6147369198596749
0.6105295372356225
0.6110030295099995
0.6103050536757432
0.6088741653756267
0.6101944819646475
0.6090645594992963
0.60920259261148
0.6081108346177457
0.6070472163078525
0.6068979603619522
0.6066007999908233
0.6068542383855273
0.6058002862732785
0.6064332205410974
0.6062918356828439
0.6055388901883825
0.6052983015039262
0.6067298895296719
0.6063853501876066
0.6065166962248185
0.6056860184017341
0.606692925244757
0.607038983265958
0.6068415505446693
0.6065476628997557
0.6069134385257146
0.6060388369616301
0.6052417940832913
0.6058528654600267
0.6064060990706948
0.6070799059399127
0.6086792737247047
0.6078331835394818
0.6072966829212689
0.6073575341382018
0.6082571194124267
0.6075477682397268
0.6077543684328754
0.6061832252439957
0.6064652744656054
0.6069963041554078
0.6056217176158073
0.6056506305257123
0.6071721343535708
0.6071725143169405
0.6075281698854627
0.6073779046674239
0.6077218279716654
0.6077130042797052
0.60668503267694
0.6086320160271057
0.6089775802702531
0.6099341383014774
0.6097015354769195
0.6092969070930354
0.61090603576241
0.6121344105687383
0.6117128341551685
0.6117703033959706
0.612349968033614
0.6116540035010355
0.6122714859307479
0.6132455650415796
0.6126900744498798
0.6132340946998953
0.6139712530169352
0.6159506783360637
0.6151412544999357
0.6152047982513261
0.6138325885818459
0.6138319235134271
0.6137168677484017
0.6134416798543996
0.6132175670558744
0.6128812394188369
0.6126512768976876
0.612941828260078
0.6137332777372075
0.6136623389366445
0.6131324982518931
0.6133493013643543
0.6127087194307932
0.6133683265631777
0.6127687331301033
0.6136751144067366
0.6140840079403411
0.6144728872467666
0.6133811057237055
0.6122168936132413
0.6119695017145924
0.6120597810941351
0.6122286216051485
0.612114383492937
0.6108790537030514
0.6101901450099715
0.6106827632255432
0.6107626101393087
0.6105139677761734
0.6103091031035101
0.6098632272270559
0.6101440539642979
0.6095037810950512
0.6089145493445449
0.6091384122499637
0.6086705270700049
0.6084851294636364
0.6078496109140493
0.6073876320224556
0.6078658485369977
0.6080708734978314
0.6075055556920659
0.6073087354454649
0.6064752190895099
0.6071235874820224
0.6067565957765337
0.6064659237741168
0.6067116281830185
0.6067616583707625
0.6082214114283049
0.6077291604318231
0.6092277046894128
0.6090195204622746
0.6104065384472164
0.6100961004047265
0.6101604805134658
0.6110823772459167
0.6105285130760458
0.6109640816057211
0.6111029627009305
0.6109489038340734
0.6114175267235262
0.6108274956027904
0.6096172867218191
0.6089845009069044
0.6082711618783081
0.607650567047872
0.6078740411310921
0.6076825153141214
0.6083951884048939
0.6086178630345724
0.6083783558533775
0.6079420630603107
0.6082350430981007
0.608197011633655
0.6084443528778458
0.6100785055045174
0.6095378087358216
0.6091144041317283
0.6101143081715686
0.6105450251623415
0.6109725284320058
0.6109485406186514
0.610073868600883
0.6107307192749188
0.6120679274603757
0.6115614508159328
0.6117804666565005
0.6119663457623993
0.6119971297124223
0.612640229590398
0.6131059815619746
0.6137192276172339
0.6136967687091632
0.6135471260844276
0.613517648189508
0.6123278836253265
0.6124296591631828
0.6120549704541992
0.6125604784895067
0.6131752936342881
0.6127436260138062
0.6115014557178303
0.6115967011593695
0.6121801735492367
0.6125797583525185
0.6122540599819698
0.6118539682771891
0.6124453161427252
0.6119175336399817
0.6117168070706807
0.6107677910798606
0.6111766026996858
0.6106455047211565
0.6098766473795464
0.6098005073634736
0.6098074892413876
0.6103575019727496
0.6102200512183272
0.6103336316306851
0.61110027384935
0.6113245338144189
0.6113528997860058
0.611759439758397
0.611635446750759
0.6115369585531474
0.6120421490971313
0.6123016296978285
0.6112076452180453
0.6110239909496497
0.6111077169990986
0.6106518525802386
0.6104716701719437
0.6103374323726707
0.61038630191695
0.6102087401139911
0.6101411593609563
0.610524381941331
0.6104226823859571
0.6110484237465539
0.6110512688658667
0.6108932282226227
0.6111639197662849
0.6120366396268735
0.6118997985444643
0.6111294670475846
0.6115033935645572
0.6115216580031496
0.6112222095378379
0.6111677337075174
0.6108663511746766
0.6102562086597318
0.6102647898880917
0.6110926478171967
0.6116162758579828
0.611381391999684
0.611288433268956
0.6108123408553902
0.6103634258033027
0.6103146328111335
0.6099994227080163
0.610303977865123
0.6101784964151724
0.6105847481965361
0.6108162274851012
0.6109113755005844
0.611807686114036
0.6122366591121389
0.6122277726911897
0.6122970566339341
0.6126454182771297
0.6129214122575692
0.6127960829622821
0.6130570489113548
0.6131337819605078
0.6136459844515456
0.6132128673027555
0.6135464290967572
0.6127422865687653
0.6130468530738002
0.6130318131504064
0.6130203107262067
0.6131778312291587
0.6133742913377231
0.6135429229269338
0.6134749029814277
0.6138077185865969
0.6139658349756887
0.6138989367104004
0.6133783810793108
0.6134940945715807
0.6135781789860679
0.6136925616921443
0.6135542797867326
0.6128903367603465
0.612603737266172
0.6120903165503783
0.6124297769648424
0.6125073120742003
0.6126119583672384
0.6125856022168401
0.61300735689949
0.6129766384390861
0.6121826747476725
0.6118617127300265
0.6115727976738824
0.6110412165656589
0.6113476825199358
0.6111509021593811
0.6109334232801142
0.6109919223918059
0.6109136123275345
0.6111338129424428
0.6113348271055816
0.6113996216200058
0.6115826846012365
0.6116467500115438
0.6120043540190852
0.6116324735479455
0.6113235689937933
0.6111432603585019
0.6109020422996005
0.6109015805554479
0.6114320272703593
0.6111610541384416
0.6110656583278362
0.6113720397579944
0.6113072355850249
0.6116083976461864
0.6114323427621001
0.6121569819531307
0.6124261183787023
0.6124700058941348
0.6126201888349889
0.6126734543347305
0.6130155782740866
0.6127775956838171
0.6123331630628362
0.6123571629249076
0.6122044001208051
0.6120531309283153
0.611931296588465
0.6123962561108678
0.6124441284023348
0.6124264603420255
0.6123054387326285
0.612567773110595
0.6123078504779637
0.6120045838479302
0.6121782813635206
0.6122449006019518
0.6120147516834954
0.6118845536002108
0.611865317213771
0.6114661395635993
0.6111960344414544
0.6110783783389689
0.6109759501215761
0.6111073131353328
0.6109909744638687
0.6107247736052921
0.6105048819577963
0.6103161071665253
0.6103851141849191
0.610754919853059
0.6108066480479233
0.6112889614963233
0.611688828794688
0.6118319334030442
0.6113607495594793
0.6115230385656569
0.6109528805652373
0.6108699011915253
0.6110805388946949
0.6113590122324704
0.6113605472098075
0.6114182670363796
0.6112087749376787
0.610920542509727
0.6109368749258938
0.6111726428234094
0.6112508877430751
0.6114975668090998
0.611277402919749
0.6113350457392341
0.6114178436315292
0.6111697126610001
0.6111172746403395
0.6110434435414539
0.6120475390743045
0.6116909715554757
0.6113666820721044
0.6112726345596804
0.6111822146998007
0.6112737818095944
0.6115532843550643
0.6117833523613503
0.6115611384409443
0.6114165451551008
0.6117410119164679
0.611629736378088
0.6116450509430156
0.611451046743913
0.6113244016034327
0.6109311607066072
0.6105386333788574
0.6104605116088848
0.6106918464281479
0.6106581308938999
0.6105107375468085
0.6102533803097858
0.6102629310455732
0.6103352746754492
0.6101339558306629
0.6105250643970788
0.6108826869113498
0.6103106080211866
0.6100622592916003
0.6099462951438708
0.6101890273541023
0.6103236599480339
0.6106976539225815
0.6106856823875763
0.6104496273159148
0.6104956290958605
0.6106166459548998
0.6105496041582841
0.6100633376554987
0.6099397754468738
0.6095119620024887
0.6094477244581376
0.609514313912635
0.6090351138429826
0.6091824418260141
0.6083861407860223
0.6082648458750082
0.6083678423171569
0.6084125120832728
0.6082654723925838
0.608269893009974
0.6085405550291474
0.6087037913386129
0.6089284020911589
0.6084893436714545
0.6089442912676846
0.6090824900192122
0.6090822240851534
0.6096070212223634
0.609462967500928
0.6095851248948075
0.6099613827296275
0.6102582471239679
0.6104773668453594
0.6102619125687376
0.6101095699067036
0.6100549866336993
0.6096790078473575
0.6100231886647385
0.6103244354625682
0.6101351826516059
0.6102353005345342
0.6101861931258041
0.6103469182828245
0.6104154557105361
0.6105104225462172
0.610726067373152
0.6107590157548441
0.6106559656106918
0.6110125360505685
0.6110509509390126
0.6109555469132988
0.6108785907990346
0.6108623695397415
0.6105943618116969
0.6104381368622019
0.6097778201756476
0.6095378649577371
0.6096193521170045
0.6097959120977567
0.6095579275501484
0.6099109893369499
0.6096843477101193
0.6097651807243232
0.6099734370310352
0.6100442469812599
0.6100583151959655
0.6103054735254152
0.6104488571448043
0.6108329174615155
0.6108369858310789
0.6108110187686369
0.61067596068699
0.6106123060468563
0.6101258848231574
0.6102590468079763
0.6102557048997013
0.6096379840545655
0.6094567362939594
0.6093428715922669
0.6094737168853195
0.6097178728667054
0.6098650821655762
0.609661149114213
0.6096621824033372
0.6094996782159023
0.609129976209541
0.6091865894294702
0.6092347433863896
0.6092734251347977
0.6092996631263431
0.6095342759957043
0.6095538195120873
0.6093361995057798
0.6092503381700276
0.6092849862174374
0.6090900337713987
0.6091851477753768
0.6093596484752206
0.6090662332910919
0.6089542299890274
0.6089078518632429
0.608680734544305
0.6085474321500925
0.6082558915147345
0.6083661581890314
0.608329322626328
0.6085057883146232
0.6081348194574385
0.6083141418263999
0.6085219439203389
0.6085982647630261
0.6084484160657224
0.6087336314593945
0.6086715306233451
0.6090723854489037
0.6092523601680032
0.6092426024994309
0.6091399046846817
0.6090481204153166
0.6091296686499583
0.6093998561614912
0.6093396936550919
0.6094957183000314
0.6092298411640755
0.60919258102286
0.6092715664837343
0.6091971172183571
0.6094978589307332
0.6092785454366866
0.6093181237032145
0.6088215178733936
0.6089270533126108
0.608854063967772
0.6089258400922717
0.609231008247082
0.6087658496743786
0.608842572080396
0.6087443924391647
0.6089765630977124
0.6089501848417249
0.6087041670731013
0.6085329673786037
0.6084618835541931
0.6085956427099959
0.6083803913993571
0.6081602122665476
0.6080115967388566
0.6080335170277675
0.6075876037058712
0.6071645804403529
0.6074029962095714
0.6075423610280688
0.6075355793239108
0.6075938578493199
0.6074916212605183
0.6075796460396372
0.6075196239016707
0.6074557625031406
0.6072248915917913
0.6071461432260846
0.6071073035607248
0.6069221971558096
0.6071933573070292
0.6070005762338178
0.6074304864069037
0.6073420749350595
0.6076176132213316
0.6076370722248521
0.6075172163251112
0.607172084816503
0.6069978155879534
0.6067585888748004
0.6071265736900302
0.6069636457392926
0.6066805730516671
0.6068347695974812
0.6070503732810483
0.6069818621406011
0.606949222110803
0.6072570990553418
0.6072299977750676
0.6074776100343552
0.6076487506488266
0.6083663485536641
0.6081970554533055
0.6081844192829646
0.6077016939437396
0.6076612018142389
0.6078550302996975
0.6080355596809222
0.6083386768270367
0.608727440421558
0.6085497140155924
0.6084471651029821
0.6085058697163926
0.6083988121936301
0.6078098106796277
0.6080830422598131
0.6078985872170914
0.6076822336483056
0.6074374519705256
0.6074491779924303
0.6074713648821155
0.607493225557818
0.6075487236500111
0.6074429423930101
0.6073868609149929
0.6075281526976481
0.6071591111286815
0.6073395998062863
0.6073606375417191
0.6074080289137089
0.6074834927679693
0.60781093986213
0.6079280497465245
0.6075715162526598
0.6071412158077807
0.6069903097818141
0.6070278915596106
0.6071848067779808
0.6070461554870583
0.6068806901581488
0.6069403877661919
0.6068934894028462
0.6071613124400939
0.6071780441602599
0.6071956011947648
0.6074923901454813
0.6074967320346625
0.6076119050967377
0.607541430937076
0.6077085270018961
0.6077431489820948
0.6078989950085987
0.6081778995261584
0.6083931777395086
0.6084071395007661
0.6082802671680275
0.6081205051025401
0.6079795116085065
0.607730409991494
0.6077836988847867
0.6079233773036146
0.6079336609145829
0.6078502991622601
0.6077043269690876
0.6072689656245769
0.607107915299069
0.6069395445264516
0.6072305438870564
0.6072150561928221
0.6073074729322007
0.6076452105368018
0.6077841722501491
0.6078250522979596
0.6077982861753497
0.6079566017429717
0.6079300570046168
0.6076969971424125
0.6074919711735288
0.6075187354597846
0.6073157591630212
0.6074106252729656
0.6073518834895408
0.6075219102812901
0.6074498278463742
0.6073477556828947
0.6072535289559721
0.6072474901444225
0.6074019658789974
0.6071752984529799
0.6073431008305776
0.6072005393555258
0.6068623678428047
0.6066767354418786
0.6062979588680405
0.6061867878260095
0.6062940244218651
0.60621781121374
0.6063609688267473
0.6063728315133003
0.6061231660943235
0.6057060579843883
0.6059789006802137
0.6060945553339266
0.6059399773205139
0.6060477918380185
0.6059973690183666
0.6061517311415078
0.6061257111212601
0.606128145652486
0.6064089552234799
0.6062785114080635
0.6061335453453658
0.606054001423274
0.6058646901894953
0.6057152305662661
0.6058132616223941
0.6058347449585402
0.6058466111008651
0.6058620060575612
0.6060510531039904
0.606238918248641
0.6061822712491653
0.6059025672245906
0.606058897528281
0.6060687906070739
0.6062349569171649
0.6062211871278271
0.6063490754735975
0.6062349182702073
0.6062748716911431
0.6062341645343742
0.6062250092841659
0.60618641876297
0.6061615587484985
0.6060517915371511
0.6060432355737251
0.6058661229695026
0.6056803677392382
0.6056544848843091
0.6057751190194631
0.6056490198597169
0.6054873519912082
0.605628154812713
0.6053654139662532
0.6053714765213856
0.6052542648732833
0.6050672081583213
0.6050871152991695
0.6052386047432854
0.6050645607285171
0.6047395538874019
0.6046471692982367
0.6048902042804374
0.6048341901898757
0.6046744262711787
0.604491542260061
0.6044627867383681
0.6042397030325597
0.6040131813838961
0.6041091553762052
0.60419495630664
0.6041629201005947
0.6041562840252519
0.6042651282435983
0.6043710550547051
0.6041101087151819
0.603783217718372
0.6037961488044656
0.6038873646520702
0.6036719455037225
0.6038227625716099
0.6038420893462866
0.6039639926703017
0.6041399470854674
0.6040993674109492
0.6039220001112453
0.6041326939369389
0.6042358736663087
0.6043078727342905
0.6042599258119752
0.6041698998264531
0.6045539965216743
0.6047244870399775
0.6047873438747465
0.6048462806239212
0.6047899613848478
0.6046265942550089
0.6047977000192029
0.6046899114162376
0.6045695260102095
0.6043211114970498
0.6041799191881556
0.604218898928778
0.604347112019421
0.6043067785285106
0.6043235320447531
0.604393998023987
0.6044580610056732
0.6043136298409729
0.6040617733579727
0.6037370852664359
0.6034825617571711
0.603806095000274
0.6037806932731746
0.6040173552698928
0.604075175395123
0.6039999763627436
0.6040485966209974
0.6041446158769587
0.6041933799474772
0.604289246929961
0.6043636447126549
0.6043925799208447
0.6044600572702665
0.6045940579863771
0.6045025592838156
0.6043976044218833
0.6043147262952178
0.6041279582683625
0.6042634331485586
0.6041879382633586
0.6042350837094412
0.6045938597606226
0.604759423497752
0.6050173188629644
0.6050036693159476
0.6048723045780748
0.6046792295393421
0.6044827466253062
0.6043034165866281
0.6043808376156393
0.6043971029635107
0.604308509917272
0.604404988033777
0.604522702591465
0.6045887600046755
0.6046294462271908
0.6047740968642945
0.6049983855858763
0.6051876320599618
0.6052303457873673
0.6052769211312703
0.605269150537198
0.6051346331734333
0.6053574787348943
0.6054437545418349
0.6055346643958388
0.6054130961545279
0.6054211190630241
0.6054407384183704
0.6054700728573031
0.6054479943674096
0.6054101258457671
0.6053481643708059
0.6054241769927885
0.6053007780944586
0.6051143620283077
0.6050428060446816
0.6051306061461564
0.6053052778822476
0.6053488059517839
0.6052798111891953
0.6052442748400133
0.6052547409479276
0.6051573628799752
0.6051739357238753
0.6051388633639194
0.6049714601542332
0.6049405047396766
0.6049150483356838
0.6048820240743462
0.6047596121186252
0.6050090602252384
0.6050109329905378
0.6050979011590831
0.6049717060123531
0.6051367825395546
0.605184877336775
0.6052373455408988
0.605195175328863
0.6053433172415216
0.6053125583338219
0.6051350184865061
0.6053010721954957
0.605461324322434
0.6057109201355834
0.6057584505744855
0.6057905385830629
0.6057975588665832
0.606034006647594
0.6058331719006449
0.6059643774130075
0.6061099639597503
0.6062288948647748
0.6062682344143848
0.6060320075877323
0.6061586070589522
0.6063107845596507
0.6062942578525937
0.6063718211155547
0.6063407795670791
0.6063532199064737
0.6062719399937055
0.6062490248691754
0.6062333290827683
0.6063986145671687
0.6064150228891321
0.6064916231436028
0.606422243534406
0.6063182951853474
0.6062919143013258
0.6063711566198988
0.6062320560344752
0.6061775506247506
0.6060844860167035
0.6061492972730658
0.6060637652826666
0.6059009550157299
0.6060476777206736
0.6060439740734984
0.6059337738874773
0.6059751058907685
0.6061922061509043
0.6060000843356486
0.6057031511811171
0.6056947259965887
0.6057955122991656
0.60593821384477
0.6058995520976052
0.6059628382660336
0.6058505760686723
0.6057882463395172
0.6058139883041471
0.6058299193298379
0.6057580923893485
0.6058744890390129
13
136
385
360
365
378
360
349
367
340
351
383
382
373
378
379
370
343
350
390
358
373
364
374
379
359
387
365
378
372
370
356
369
373
367
360
379
331
346
318
372
368
356
346
351
393
369
362
363
358
367
362
364
380
368
360
354
409
384
388
355
369
370
328
363
378
342
365
357
331
375
355
366
360
365
364
377
386
374
363
378
374
378
381
382
363
367
372
349
368
358
351
367
359
369
361
356
384
369
377
369
358
365
348
345
398
358
362
353
366
351
350
388
355
385
372
352
345
354
370
384
379
410
366
402
354
383
356
385
364
356
356
375
365
382
376
342
374
526
38
28.65831176037398
44.32487108913492
10.46729653928477
21.78236182336017
3.206415791886915
1.481828344329895
0.5675003245105457
0.6334948321066929
0.8946506475697379
0.7363991786885921
7.06587477258697
7.193657267261726
1.776214184409272
0.5795184882213577
1.592018601351548
0.7505535760438384
2.494089717183053
0.1764507319941528
140.0578750319061
4216.611083920755
5127.264252972499
3053.421535246565
2439.339190149859
449.8217617386322
267.6990959741747
129.4283550763632
140.751677593271
306.8105248866689
485.7052044709225
831.3113234881419
837.2424241972637
345.4109763667189
369.4352914474752
222.9094621643644
159.6592444874073
259.6271852173164
41.78544252521212
12553.24883145932
1026
1
262153
3
dim
13
2
19
2
1026
1
262153
8
dimnames
19
2
16
19
262153
3
lat
262153
3
lon
262153
5
depth
262153
8
gradient
262153
14
grad_ang_winds
262153
15
grad_prev_winds
262153
7
concave
262153
6
linear
262153
6
convex
262153
12
irregularity
262153
8
coast_op
262153
9
exp_winds
262153
4
sand
262153
4
rock
262153
5
matte
262153
9
anchoring
262153
6
sewage
262153
9
pollution
262153
7
density
16
2
262153
7
%IncMSE
262153
13
IncNodePurity
254
526
19
1.878754639988264
2.401932433282111
1.231254355256081
1.351686133574573
0.5070146600829486
0.5080698074544925
0.2166090773070437
0.3124852982471512
0.5250432160793188
0.660534410962102
0.8901490315220361
0.8708701197074314
0.4833621124770737
0.5219549920582763
0.4959984563055738
0.2234405721646143
0.4623886349836021
0.09170232114166638
3.219005492134616
1026
5631
16
19
262153
3
lat
262153
3
lon
262153
5
depth
262153
8
gradient
262153
14
grad_ang_winds
262153
15
grad_prev_winds
262153
7
concave
262153
6
linear
262153
6
convex
262153
12
irregularity
262153
8
coast_op
262153
9
exp_winds
262153
4
sand
262153
4
rock
262153
5
matte
262153
9
anchoring
262153
6
sewage
262153
9
pollution
262153
7
density
254
254
254
14
1
1000
14
1
6
531
11
13
1000
167
147
175
173
179
167
181
167
157
179
173
181
157
165
169
179
163
149
179
167
175
167
175
181
169
171
163
183
167
177
179
169
171
159
163
171
171
157
177
169
179
171
175
171
161
171
171
169
179
177
169
179
167
179
169
171
173
171
167
185
165
159
163
175
179
169
171
161
173
169
149
185
173
187
161
165
161
171
159
163
167
171
179
167
177
173
175
165
163
163
163
161
163
155
177
175
179
167
153
159
185
163
177
179
165
173
167
163
163
167
167
171
163
163
167
167
163
165
173
169
155
173
167
171
171
167
161
169
159
173
159
181
193
163
177
169
157
175
167
163
163
179
175
173
179
167
169
163
167
167
169
175
171
179
175
171
157
173
173
173
165
167
167
175
181
169
161
147
179
163
177
171
175
169
169
171
177
167
167
177
169
189
165
161
175
165
179
167
171
161
163
181
165
163
169
167
165
169
173
175
155
183
181
169
151
181
173
175
171
173
163
157
179
175
171
157
163
157
163
169
181
163
167
157
165
161
169
157
179
163
151
167
163
167
179
171
173
163
165
171
183
163
177
179
161
167
161
157
185
173
173
173
165
163
173
171
163
167
175
171
165
175
165
171
167
173
177
171
165
163
157
159
169
181
175
177
161
179
153
169
157
175
181
171
183
169
177
175
165
175
163
177
167
171
155
167
163
165
173
177
159
181
163
177
173
159
173
173
173
173
165
167
175
179
181
155
157
169
187
159
167
165
165
169
161
161
159
157
163
155
163
165
179
163
181
163
169
183
179
169
165
167
165
187
167
173
185
163
159
159
175
167
175
183
175
167
173
185
165
169
177
177
173
179
165
169
177
157
171
175
157
173
173
169
169
163
165
173
183
183
161
179
161
177
165
161
173
179
175
167
191
163
153
167
167
167
167
165
175
181
163
185
173
171
175
165
173
167
177
161
177
179
169
177
183
167
177
169
171
171
163
173
163
163
163
177
159
171
163
169
177
179
167
165
159
165
167
173
179
183
171
165
167
165
167
177
167
167
165
163
173
159
167
165
177
171
163
171
165
171
163
165
171
169
165
183
181
169
161
171
181
167
165
171
169
165
167
181
179
169
167
163
173
173
183
159
171
177
177
157
175
167
169
171
171
175
173
167
169
173
177
163
177
167
167
175
171
169
165
175
175
167
163
163
167
167
171
159
167
175
177
161
177
159
171
167
171
161
175
167
171
167
159
161
167
177
173
167
169
175
179
173
173
167
161
175
165
165
165
163
171
163
175
163
177
167
165
171
179
167
177
167
179
179
173
181
161
173
179
179
171
179
169
169
173
167
169
173
161
171
179
175
183
173
175
169
179
169
167
153
179
171
173
175
159
169
177
159
173
167
159
159
179
171
165
165
163
179
181
153
169
171
175
167
167
167
181
175
175
159
175
159
173
165
165
163
161
187
177
175
169
165
177
175
167
159
177
171
171
161
171
169
171
167
187
177
181
173
169
155
167
167
153
165
161
169
157
159
171
169
159
167
173
177
175
181
173
175
157
175
175
175
177
175
185
169
167
163
161
171
177
167
163
163
183
161
169
169
155
179
163
171
181
153
167
181
173
163
169
167
173
173
161
179
167
163
173
161
175
169
165
173
171
169
167
179
161
163
155
159
179
173
173
171
169
185
173
177
171
173
171
181
169
161
155
173
159
169
167
185
171
157
167
175
169
173
169
155
169
157
195
169
169
165
163
167
177
161
163
165
173
177
159
183
175
179
169
173
163
185
159
181
169
181
169
169
163
175
169
169
157
169
169
167
173
165
183
167
159
175
161
169
165
173
173
157
159
173
175
185
171
167
169
171
187
167
177
173
177
175
159
165
179
163
167
169
167
179
185
165
165
165
167
169
167
163
169
163
155
169
163
165
173
169
163
179
171
161
173
179
173
179
171
171
177
173
165
177
157
175
165
175
173
163
165
173
155
157
163
169
171
163
159
169
177
167
161
173
181
161
163
175
157
181
179
181
181
169
155
163
171
165
177
169
177
173
169
175
173
173
175
161
175
171
183
155
173
167
177
175
161
177
173
171
167
171
169
165
175
169
159
179
161
177
165
171
165
173
177
165
165
177
165
175
169
167
167
151
173
169
167
171
165
165
171
165
185
165
175
169
163
171
177
171
163
175
159
167
157
169
165
177
175
155
157
163
159
173
177
173
183
159
165
185
175
179
161
173
159
163
151
167
173
169
159
175
173
175
171
175
165
157
179
183
183
161
165
159
175
171
171
163
167
171
175
175
171
177
173
175
525
195000
-3
-3
-3
-3
-3
-3
-3
-3
-3
-1
-3
-3
-3
-3
-3
-3
-3
-1
-3
-3
-1
-3
-3
-3
-3
-3
-3
-3
-3
-3
-3
-3
-3
-1
-3
-3
-3
-3
-3
-3
-1
-3
-1
-3
-3
-3
-1
-3
-3
-3
-3
-3
-3
-3
-3
-3
-3
-1
-3
-3
-1
-1
-3
-1
-1
-3
-1
-1
-3
-1
-3
-3
-1
-1
-1
-1
-1
-1
-1
-1
-3
-1
-1
-1
-1
-1
-1
-1
-1
-1
-3
-3
-1
-3
-3
-1
-3
-3
-1
-3
-1
-3
-1
-3
-1
-1
-1
-1
-3
-3
-1
-3
-1
-3
-1
-3
-1
-3
-1
-3
-1
-1
-1
-3
-1
-1
-3
-1
-1
-1
-1
-3
-3
-1
-1
-3
-3
-1
-3
-1
-1
-1
-1
-1
-1
-1
-1
-1
-1
-1
-1
-1
-1
-1
-1
-1
-1
-1
-1
-1
-1
-3
-1
-3
-1
-1
-1
0
0
0
0
0
0
0
0
0
0
0
0
0
0
0
0
0
0
0
0
0
0
0
0
0
0
0
0
-3
-3
-3
-3
-3
-3
-3
-3
-3
-3
-3
-1
-1
-3
-1
-3
-3
-3
-3
-1
-3
-3
-3
-3
-1
-3
-1
-3
-3
-3
-1
-3
-3
-3
-3
-3
-3
-3
-3
-1
-1
-3
-1
-3
-3
-1
-3
-1
-3
-1
-3
-1
-1
-1
-1
-1
-3
-3
-3
-1
-1
-3
-1
-3
-3
-1
-3
-1
-3
-3
-1
-1
-1
-1
-3
-1
-1
-1
-3
-3
-3
-3
-1
-1
-1
-1
-1
-3
-1
-1
-1
-3
-3
-1
-3
-1
-3
-1
-1
-3
-3
-1
-3
-3
-3
-1
-1
-1
-1
-1
-3
-1
-1
-3
-1
-1
-3
-1
-1
-1
-3
-1
-3
-3
-3
-1
-1
-1
-1
-1
-3
-1
-1
-1
-1
-1
-3
-1
-1
-1
-3
-1
-1
-3
-1
-1
-1
0
0
0
0
0
0
0
0
0
0
0
0
0
0
0
0
0
0
0
0
0
0
0
0
0
0
0
0
0
0
0
0
0
0
0
0
0
0
0
0
0
0
0
0
0
0
0
0
-3
-3
-3
-3
-3
-3
-3
-3
-3
-1
-1
-3
-3
-3
-3
-3
-3
-3
-1
-3
-1
-1
-3
-3
-3
-3
-1
-3
-3
-1
-3
-3
-1
-3
-3
-3
-3
-3
-3
-3
-3
-3
-3
-1
-3
-1
-3
-1
-1
-3
-3
-3
-3
-3
-3
-3
-3
-3
-3
-1
-1
-1
-1
-1
-3
-3
-1
-3
-3
-3
-3
-3
-1
-3
-3
-1
-1
-1
-1
-1
-1
-3
-1
-3
-3
-3
-1
-1
-1
-3
-3
-1
-3
-3
-1
-3
-1
-1
-1
-1
-3
-3
-3
-1
-3
-1
-3
-3
-1
-1
-1
-1
-3
-3
-3
-3
-1
-3
-1
-1
-1
-1
-1
-1
-1
-1
-1
-1
-1
-3
-3
-1
-1
-1
-1
-1
-1
-1
-1
-1
-1
-1
-1
-1
-1
-3
-1
-1
-1
-3
-1
-1
-1
-1
-3
-1
-1
-1
-1
-3
-3
-1
-3
-1
-3
-1
-3
-1
-1
-1
-3
-1
-1
-1
-1
0
0
0
0
0
0
0
0
0
0
0
0
0
0
0
0
0
0
0
0
-3
-3
-3
-3
-3
-3
-3
-3
-3
-3
-3
-3
-3
-3
-3
-3
-3
-3
-1
-3
-3
-3
-3
-1
-3
-3
-1
-3
-3
-1
-3
-3
-1
-3
-3
-1
-3
-1
-1
-3
-3
-1
-1
-3
-3
-1
-1
-3
-1
-3
-3
-3
-3
-1
-1
-1
-1
-3
-1
-3
-1
-3
-3
-3
-3
-3
-3
-3
-1
-1
-3
-3
-3
-1
-1
-3
-3
-3
-3
-3
-3
-3
-3
-3
-1
-1
-3
-1
-1
-1
-1
-3
-3
-3
-1
-1
-1
-3
-1
-1
-1
-3
-3
-3
-3
-1
-1
-1
-1
-1
-1
-3
-1
-1
-1
-3
-1
-3
-1
-1
-3
-1
-1
-1
-1
-3
-1
-1
-1
-1
-1
-3
-1
-1
-1
-3
-1
-3
-1
-3
-1
-3
-1
-1
-1
-1
-3
-1
-1
-1
-3
-1
-1
-3
-3
-1
-1
-1
-1
-1
-1
-1
-1
-1
-1
-1
-1
-3
-3
-1
-1
-1
-1
0
0
0
0
0
0
0
0
0
0
0
0
0
0
0
0
0
0
0
0
0
0
-3
-3
-3
-3
-3
-3
-3
-3
-3
-1
-3
-3
-1
-3
-1
-3
-3
-3
-1
-1
-1
-3
-3
-1
-1
-3
-3
-1
-3
-3
-1
-3
-3
-3
-3
-3
-3
-1
-1
-3
-3
-1
-1
-3
-3
-3
-3
-3
-3
-3
-1
-1
-1
-1
-3
-3
-3
-1
-3
-3
-1
-3
-1
-1
-1
-3
-1
-1
-1
-1
-3
-1
-1
-3
-1
-1
-3
-3
-1
-1
-3
-1
-1
-3
-1
-1
-3
-3
-3
-3
-3
-1
-1
-1
-3
-3
-3
-1
-1
-1
-1
-1
-1
-3
-3
-1
-1
-1
-1
-1
-1
-3
-1
-3
-1
-3
-3
-1
-3
-3
-3
-3
-3
-3
-3
-1
-3
-1
-1
-3
-3
-3
-1
-1
-3
-1
-1
-3
-3
-1
-3
-1
-1
-1
-1
-1
-1
-3
-1
-1
-1
-1
-1
-3
-1
-3
-1
-1
-3
-3
-1
-1
-1
-1
-1
-3
-3
-3
-1
-3
-1
-3
-1
-1
-1
-3
-1
-1
-1
0
0
0
0
0
0
0
0
0
0
0
0
0
0
0
0
-3
-3
-1
-3
-3
-3
-3
-3
-3
-1
-3
-1
-1
-3
-3
-3
-3
-3
-3
-3
-3
-1
-3
-3
-3
-3
-3
-3
-3
-3
-3
-3
-3
-3
-1
-3
-3
-3
-3
-1
-1
-3
-3
-3
-3
-1
-3
-3
-3
-3
-3
-3
-3
-3
-1
-1
-1
-1
-1
-3
-3
-3
-1
-3
-3
-1
-3
-3
-1
-1
-1
-1
-3
-1
-3
-3
-1
-1
-1
-3
-3
-3
-3
-1
-3
-3
-3
-1
-1
-1
-1
-1
-1
-3
-1
-1
-1
-1
-3
-1
-1
-1
-1
-1
-3
-1
-1
-3
-3
-1
-1
-3
-3
-3
-3
-1
-3
-3
-1
-1
-1
-1
-1
-3
-1
-1
-3
-1
-1
-3
-1
-1
-1
-1
-3
-3
-3
-1
-1
-3
-1
-1
-1
-1
-1
-1
-1
-1
-1
-1
-1
-3
-1
-1
-1
-3
-1
-1
-1
-1
-1
-1
-3
-1
-1
-1
-1
0
0
0
0
0
0
0
0
0
0
0
0
0
0
0
0
0
0
0
0
0
0
0
0
0
0
0
0
-3
-3
-3
-3
-3
-3
-3
-3
-1
-3
-3
-1
-3
-3
-3
-3
-3
-1
-1
-1
-1
-3
-3
-3
-3
-3
-3
-1
-3
-3
-3
-3
-3
-1
-1
-3
-3
-3
-3
-3
-3
-1
-3
-3
-3
-3
-1
-1
-3
-3
-3
-3
-3
-1
-3
-3
-1
-3
-3
-3
-1
-3
-1
-3
-3
-3
-1
-1
-1
-1
-1
-1
-1
-1
-1
-3
-3
-3
-3
-3
-3
-3
-1
-1
-1
-3
-3
-3
-3
-3
-3
-1
-1
-1
-1
-1
-1
-1
-3
-1
-1
-1
-1
-3
-1
-1
-3
-3
-3
-1
-1
-3
-1
-1
-1
-1
-3
-3
-3
-1
-1
-1
-1
-1
-1
-1
-3
-1
-1
-3
-1
-1
-1
-1
-3
-1
-1
-1
-1
-3
-1
-1
-3
-3
-1
-1
-1
-1
-3
-3
-1
-1
-3
-3
-3
-1
-1
-1
-1
-1
-1
-1
-1
-1
-3
-3
-3
-1
-1
-1
-1
-3
-3
-3
-3
-1
-1
-1
-1
-1
-1
0
0
0
0
0
0
0
0
0
0
0
0
0
0
-3
-3
-3
-3
-3
-3
-3
-3
-3
-3
-3
-3
-3
-3
-3
-3
-3
-3
-3
-3
-3
-3
-3
-1
-1
-3
-1
-3
-3
-1
-1
-3
-3
-3
-1
-3
-1
-1
-1
-1
-3
-3
-3
-3
-3
-3
-1
-1
-1
-3
-3
-1
-1
-3
-1
-3
-3
-1
-3
-3
-3
-1
-3
-1
-1
-3
-1
-3
-1
-1
-3
-1
-1
-3
-1
-3
-3
-1
-1
-3
-1
-3
-1
-1
-1
-3
-1
-3
-1
-3
-1
-1
-3
-3
-3
-3
-3
-3
-3
-1
-3
-3
-3
-3
-1
-1
-1
-3
-3
-1
-1
-3
-3
-3
-1
-3
-3
-1
-1
-1
-1
-1
-1
-1
-1
-1
-3
-3
-1
-1
-1
-1
-1
-1
-1
-1
-1
-3
-3
-1
-3
-3
-1
-1
-1
-1
-1
-1
-1
-1
-3
-1
-1
-1
-3
-3
-1
-1
-1
-1
-1
-1
-1
-1
-1
-1
-1
0
0
0
0
0
0
0
0
0
0
0
0
0
0
0
0
0
0
0
0
0
0
0
0
0
0
0
0
-3
-3
-3
-3
-3
-3
-3
-3
-1
-3
-3
-3
-3
-3
-3
-3
-3
-3
-3
-3
-3
-3
-3
-1
-1
-1
-1
-1
-1
-1
-3
-1
-1
-3
-3
-1
-3
-3
-3
-3
-1
-1
-1
-3
-1
-1
-3
-3
-3
-1
-3
-3
-3
-1
-1
-3
-1
-1
-1
-3
-3
-1
-3
-3
-1
-3
-1
-1
-1
-1
-1
-1
-1
-1
-1
-3
-3
-1
-3
-1
-1
-1
-1
-3
-3
-3
-1
-3
-3
-1
-1
-3
-3
-3
-1
-3
-3
-3
-3
-3
-3
-3
-1
-1
-1
-3
-3
-3
-1
-3
-1
-1
-1
-3
-3
-1
-1
-1
-1
-3
-1
-1
-1
-3
-1
-1
-1
-3
-3
-1
-1
-3
-1
-1
-1
-1
-3
-1
-1
-3
-1
-3
-1
-1
-3
-1
-1
-3
-3
-1
-1
-1
-1
-3
-1
-1
-1
0
0
0
0
0
0
0
0
0
0
0
0
0
0
0
0
0
0
0
0
0
0
0
0
0
0
0
0
0
0
0
0
0
0
0
0
0
0
-3
-3
-3
-3
-3
-3
-3
-3
-3
-3
-3
-3
-3
-3
-3
-1
-3
-1
-3
-3
-3
-1
-3
-3
-3
-3
-1
-3
-3
-3
-3
-1
-3
-1
-3
-3
-3
-3
-3
-3
-1
-3
-1
-1
-1
-1
-3
-1
-3
-3
-3
-1
-3
-3
-3
-3
-3
-1
-1
-3
-3
-3
-3
-3
-3
-3
-1
-3
-3
-3
-1
-3
-1
-3
-3
-1
-3
-1
-1
-1
-1
-3
-3
-3
-1
-1
-1
-3
-1
-3
-3
-3
-1
-1
-1
-1
-3
-1
-1
-1
-1
-3
-1
-3
-1
-3
-3
-1
-1
-3
-1
-1
-1
-1
-1
-3
-1
-1
-3
-3
-1
-1
-1
-1
-1
-1
-1
-3
-1
-1
-1
-1
-1
-3
-3
-1
-1
-1
-3
-3
-1
-1
-1
-3
-3
-1
-1
-1
-1
-3
-1
-3
-3
-1
-3
-1
-1
-1
-1
-1
-1
-1
-1
-1
-1
-3
-1
-1
-3
-1
-1
-1
-3
-1
-1
-3
-1
-1
-1
0
0
0
0
0
0
0
0
0
0
0
0
0
0
0
0
-3
-3
-3
-3
-3
-3
-3
-1
-3
-3
-3
-3
-1
-3
-3
-3
-3
-3
-3
-3
-3
-3
-3
-1
-1
-1
-1
-3
-3
-3
-3
-3
-3
-3
-3
-1
-1
-3
-1
-3
-3
-1
-3
-1
-3
-3
-3
-1
-1
-1
-3
-3
-3
-1
-1
-3
-3
-3
-1
-3
-3
-1
-1
-1
-1
-1
-3
-1
-3
-1
-1
-3
-1
-1
-1
-3
-1
-3
-1
-3
-3
-3
-3
-3
-3
-1
-1
-3
-1
-3
-1
-3
-3
-1
-1
-3
-1
-1
-1
-1
-3
-3
-3
-1
-3
-3
-1
-1
-1
-1
-3
-3
-1
-1
-1
-3
-1
-3
-3
-1
-1
-1
-1
-3
-3
-3
-1
-1
-3
-1
-1
-1
-1
-1
-1
-3
-3
-1
-1
-3
-1
-1
-1
-1
-1
-1
-1
-1
-1
-1
-1
-3
-3
-1
-1
-3
-1
-3
-3
-1
-1
-1
-3
-1
-3
-1
-1
-3
-1
-3
-1
-1
-1
0
0
0
0
0
0
0
0
0
0
0
0
0
0
0
0
0
0
0
0
0
0
-3
-3
-3
-3
-3
-3
-3
-3
-3
-3
-3
-3
-1
-3
-3
-3
-3
-3
-3
-3
-3
-1
-1
-3
-3
-1
-1
-3
-3
-3
-1
-3
-1
-1
-1
-1
-3
-1
-3
-1
-1
-3
-3
-1
-1
-3
-3
-1
-3
-1
-3
-3
-3
-3
-1
-1
-3
-3
-3
-3
-3
-1
-3
-1
-1
-3
-1
-1
-1
-1
-1
-1
-3
-1
-3
-1
-1
-3
-3
-3
-1
-1
-3
-3
-3
-1
-1
-1
-1
-3
-3
-1
-1
-3
-3
-3
-3
-3
-3
-3
-1
-1
-1
-1
-1
-1
-3
-3
-3
-1
-3
-1
-1
-1
-1
-1
-3
-1
-3
-3
-3
-1
-1
-3
-1
-1
-1
-3
-3
-1
-3
-3
-3
-1
-1
-3
-3
-3
-3
-3
-1
-1
-1
-1
-1
-1
-1
-3
-3
-1
-3
-1
-1
-1
-3
-1
-1
-3
-1
-1
-3
-1
-1
-3
-1
-1
-1
-3
-1
-1
-1
-3
-1
-3
-1
-1
-1
-1
-1
-1
-1
0
0
0
0
0
0
0
0
0
0
0
0
0
0
-3
-3
-3
-3
-3
-3
-3
-1
-3
-3
-3
-3
-3
-3
-1
-3
-3
-1
-3
-3
-3
-3
-3
-1
-3
-3
-3
-3
-1
-1
-3
-3
-3
-3
-3
-3
-1
-1
-3
-3
-3
-1
-3
-3
-1
-1
-1
-3
-3
-3
-1
-1
-1
-3
-1
-1
-3
-3
-3
-1
-1
-3
-1
-1
-3
-1
-3
-1
-1
-1
-1
-3
-3
-3
-1
-3
-1
-1
-3
-3
-1
-3
-1
-1
-3
-3
-1
-1
-1
-3
-1
-1
-3
-1
-1
-3
-3
-3
-1
-3
-1
-3
-1
-1
-3
-1
-1
-1
-1
-1
-1
-3
-3
-1
-3
-3
-1
-1
-3
-3
-3
-3
-3
-1
-3
-1
-3
-1
-1
-1
-3
-1
-1
-1
-1
-1
-1
-1
-3
-1
-1
-1
-1
-1
-1
-1
-3
-1
-1
-3
-1
-1
-1
-1
-3
-1
-1
0
0
0
0
0
0
0
0
0
0
0
0
0
0
0
0
0
0
0
0
0
0
0
0
0
0
0
0
0
0
0
0
0
0
0
0
0
0
-3
-3
-3
-3
-3
-3
-3
-3
-3
-3
-3
-3
-3
-3
-3
-3
-1
-3
-1
-3
-3
-3
-3
-1
-3
-1
-1
-3
-3
-3
-1
-3
-3
-3
-1
-3
-3
-3
-3
-1
-3
-3
-1
-3
-3
-3
-3
-3
-1
-1
-3
-3
-3
-3
-1
-3
-3
-3
-3
-1
-1
-1
-1
-1
-3
-1
-3
-3
-1
-1
-1
-1
-1
-1
-3
-1
-1
-3
-3
-1
-1
-3
-3
-1
-3
-1
-3
-1
-1
-1
-3
-1
-1
-1
-3
-3
-1
-3
-3
-3
-1
-3
-1
-1
-3
-3
-1
-3
-1
-3
-3
-1
-1
-3
-3
-3
-1
-1
-1
-1
-1
-1
-1
-1
-3
-1
-1
-3
-1
-1
-1
-1
-3
-3
-1
-1
-3
-1
-1
-3
-1
-1
-1
-1
-1
-1
-3
-1
-3
-3
-1
-1
-1
-1
-1
-1
-1
-1
-1
-1
-1
-1
-3
-1
-1
0
0
0
0
0
0
0
0
0
0
0
0
0
0
0
0
0
0
0
0
0
0
0
0
0
0
0
0
0
0
-3
-3
-3
-3
-3
-3
-3
-3
-3
-3
-3
-3
-3
-1
-3
-3
-3
-3
-3
-1
-1
-3
-1
-3
-1
-3
-3
-3
-1
-1
-1
-1
-1
-3
-3
-1
-3
-3
-3
-1
-1
-3
-3
-3
-3
-1
-1
-1
-3
-3
-3
-1
-1
-1
-1
-1
-1
-1
-3
-3
-3
-3
-1
-3
-3
-3
-1
-3
-3
-3
-3
-3
-3
-3
-3
-1
-1
-3
-3
-1
-1
-1
-1
-1
-1
-1
-3
-1
-3
-1
-1
-3
-3
-3
-3
-3
-1
-3
-1
-3
-1
-3
-1
-3
-1
-1
-1
-1
-1
-1
-1
-3
-1
-3
-1
-3
-3
-1
-1
-3
-1
-1
-1
-1
-1
-1
-1
-1
-1
-3
-1
-3
-3
-3
-3
-1
-1
-1
-3
-3
-3
-1
-1
-1
-3
-1
-1
-3
-1
-3
-1
-1
-3
-3
-3
-1
-1
-3
-1
-1
-1
-1
-3
-1
-1
-1
-1
-1
-1
0
0
0
0
0
0
0
0
0
0
0
0
0
0
0
0
0
0
0
0
0
0
0
0
0
0
-3
-3
-3
-3
-3
-3
-3
-3
-3
-3
-3
-3
-3
-3
-3
-3
-1
-3
-3
-1
-3
-1
-3
-3
-3
-3
-3
-3
-3
-3
-3
-1
-1
-3
-1
-1
-1
-3
-3
-3
-3
-1
-1
-3
-1
-1
-3
-3
-3
-3
-3
-3
-3
-3
-3
-1
-1
-1
-1
-1
-1
-1
-1
-3
-3
-1
-1
-1
-1
-1
-1
-3
-3
-3
-3
-3
-3
-1
-3
-3
-3
-3
-1
-3
-3
-1
-3
-1
-3
-3
-3
-1
-1
-3
-1
-3
-1
-1
-1
-3
-3
-1
-1
-1
-1
-1
-1
-1
-1
-1
-3
-1
-1
-1
-3
-3
-3
-1
-1
-3
-1
-1
-3
-1
-1
-1
-1
-1
-1
-1
-3
-3
-1
-3
-1
-1
-1
-3
-1
-1
-1
-1
-3
-1
-1
-3
-3
-3
-3
-3
-3
-1
-1
-1
-1
-3
-1
-1
-3
-1
-3
-1
-3
-1
-3
-1
-1
-1
-1
-1
-1
-1
-1
-1
-3
-1
-3
-1
-1
0
0
0
0
0
0
0
0
0
0
0
0
0
0
0
0
-3
-3
-3
-3
-3
-3
-3
-3
-3
-3
-3
-3
-1
-3
-3
-3
-1
-1
-1
-3
-1
-3
-3
-3
-3
-3
-1
-3
-3
-3
-3
-1
-1
-3
-3
-3
-1
-3
-3
-3
-3
-1
-1
-1
-1
-1
-1
-3
-3
-3
-1
-1
-1
-3
-3
-3
-3
-1
-1
-1
-1
-3
-3
-1
-3
-3
-3
-3
-3
-3
-1
-1
-1
-1
-1
-3
-1
-1
-1
-1
-1
-3
-3
-3
-1
-1
-1
-1
-1
-3
-3
-3
-3
-1
-3
-1
-1
-3
-1
-1
-1
-1
-3
-3
-1
-1
-1
-3
-1
-3
-3
-3
-3
-1
-1
-1
-1
-1
-3
-1
-1
-1
-3
-3
-3
-1
-1
-1
-3
-3
-3
-3
-1
-1
-1
-3
-3
-1
-1
-1
-3
-1
-3
-1
-3
-1
-1
-1
-3
-3
-3
-1
-3
-1
-1
-1
-1
-1
-1
-1
-1
-1
-1
0
0
0
0
0
0
0
0
0
0
0
0
0
0
0
0
0
0
0
0
0
0
0
0
0
0
0
0
0
0
0
0
-3
-3
-3
-3
-3
-3
-3
-3
-3
-1
-3
-3
-3
-3
-3
-3
-3
-3
-1
-1
-3
-3
-3
-3
-3
-1
-3
-3
-3
-3
-1
-3
-3
-3
-1
-3
-1
-3
-3
-3
-3
-3
-3
-1
-3
-1
-1
-1
-3
-1
-1
-3
-3
-3
-3
-1
-3
-1
-1
-1
-1
-1
-3
-3
-1
-1
-1
-3
-3
-1
-3
-1
-1
-1
-1
-1
-1
-1
-1
-1
-1
-1
-3
-1
-1
-1
-3
-3
-3
-1
-3
-1
-1
-1
-1
-1
-1
-3
-3
-1
-3
-1
-1
-1
-3
-1
-1
-1
-3
-3
-3
-1
-1
-3
-3
-1
-1
-1
-1
-1
-1
-3
-3
-3
-3
-3
-3
-1
-3
-1
-1
-1
-1
-3
-1
-1
-1
-3
-3
-1
-1
-1
-1
-3
-3
-1
-1
-1
-1
0
0
0
0
0
0
0
0
0
0
0
0
0
0
0
0
0
0
0
0
0
0
0
0
0
0
0
0
0
0
0
0
0
0
0
0
0
0
0
0
0
0
0
0
0
0
-3
-3
-3
-3
-3
-3
-3
-3
-3
-1
-1
-3
-3
-3
-1
-1
-3
-3
-1
-3
-3
-3
-1
-3
-3
-1
-3
-1
-3
-3
-3
-3
-3
-3
-3
-3
-3
-3
-1
-3
-3
-3
-3
-3
-3
-3
-3
-1
-1
-3
-3
-1
-3
-1
-3
-3
-3
-1
-1
-3
-1
-3
-3
-3
-3
-1
-1
-1
-1
-1
-1
-3
-3
-3
-1
-1
-3
-3
-1
-3
-3
-1
-1
-3
-1
-1
-1
-1
-3
-1
-1
-3
-3
-3
-1
-3
-1
-1
-3
-3
-3
-3
-1
-1
-1
-3
-1
-1
-1
-1
-1
-1
-3
-1
-1
-1
-1
-1
-1
-3
-3
-1
-1
-3
-1
-1
-1
-1
-3
-3
-1
-1
-1
-1
-1
-1
-1
-3
-3
-1
-3
-3
-1
-3
-3
-1
-1
-1
-1
-1
-1
-1
-1
-3
-1
-1
-3
-3
-3
-1
-1
-3
-3
-3
-3
-1
-1
-1
-3
-1
-1
-1
-3
-1
-1
-1
-1
-1
-1
0
0
0
0
0
0
0
0
0
0
0
0
0
0
0
0
-3
-3
-3
-3
-3
-3
-3
-3
-3
-3
-3
-3
-3
-3
-1
-3
-3
-3
-3
-3
-3
-3
-3
-3
-3
-1
-1
-3
-3
-1
-3
-1
-1
-3
-1
-3
-1
-1
-1
-3
-3
-1
-3
-3
-3
-3
-3
-1
-1
-3
-3
-3
-1
-3
-1
-1
-1
-3
-3
-1
-3
-3
-3
-3
-3
-3
-3
-1
-3
-1
-3
-1
-1
-1
-1
-1
-1
-1
-1
-3
-3
-3
-3
-3
-1
-3
-1
-3
-1
-3
-1
-3
-3
-3
-3
-1
-1
-1
-3
-1
-1
-3
-3
-1
-3
-1
-1
-3
-1
-1
-1
-3
-1
-1
-1
-3
-1
-1
-1
-3
-1
-1
-1
-1
-3
-1
-1
-1
-1
-3
-3
-1
-1
-1
-1
-1
-1
-1
-1
-1
-1
-1
-3
-1
-1
-3
-1
-1
-3
-1
-3
-3
-1
-3
-1
-1
-3
-1
-1
-3
-1
-1
-3
-1
-1
-1
-1
0
0
0
0
0
0
0
0
0
0
0
0
0
0
0
0
0
0
0
0
0
0
0
0
0
0
0
0
-3
-3
-3
-3
-3
-3
-3
-3
-3
-1
-3
-3
-3
-3
-1
-3
-3
-3
-3
-1
-3
-3
-3
-3
-3
-1
-1
-1
-3
-3
-3
-1
-3
-3
-1
-1
-1
-1
-3
-3
-3
-3
-3
-3
-3
-3
-3
-3
-1
-1
-1
-1
-1
-3
-3
-1
-3
-1
-1
-3
-3
-1
-3
-1
-3
-3
-3
-3
-3
-1
-3
-3
-3
-1
-3
-3
-1
-1
-1
-3
-3
-3
-1
-3
-1
-3
-3
-1
-3
-1
-1
-1
-1
-1
-3
-3
-1
-3
-1
-3
-1
-1
-1
-1
-1
-1
-1
-3
-1
-1
-1
-1
-1
-1
-1
-1
-3
-3
-3
-1
-3
-3
-1
-3
-1
-1
-1
-3
-3
-3
-1
-1
-1
-1
-1
-3
-3
-1
-1
-3
-3
-1
-1
-3
-3
-1
-1
-1
-3
-1
-1
-1
-1
-3
-3
-1
-1
-1
-3
-1
-1
-1
-1
-1
-1
-3
-1
-3
-3
-1
-1
-1
-1
-1
-1
0
0
0
0
0
0
0
0
0
0
0
0
0
0
0
0
0
0
0
0
-3
-3
-3
-3
-3
-3
-1
-3
-3
-3
-3
-3
-3
-3
-1
-3
-1
-3
-3
-3
-1
-3
-3
-1
-3
-1
-1
-1
-3
-3
-3
-3
-1
-3
-3
-3
-1
-3
-3
-1
-1
-1
-3
-1
-3
-3
-3
-1
-1
-3
-1
-1
-3
-3
-3
-3
-3
-3
-3
-3
-1
-3
-1
-3
-3
-3
-3
-3
-3
-1
-1
-1
-1
-3
-1
-3
-1
-3
-3
-1
-1
-1
-3
-1
-1
-1
-1
-3
-3
-1
-1
-1
-1
-1
-1
-3
-3
-1
-3
-3
-3
-1
-1
-1
-1
-3
-1
-1
-3
-3
-3
-3
-1
-3
-3
-1
-3
-1
-1
-1
-3
-1
-1
-1
-1
-3
-1
-1
-1
-3
-3
-1
-1
-1
-1
-1
-3
-1
-1
-1
-1
-1
-3
-3
-3
-1
-1
-3
-1
-3
-3
-1
-1
-3
-1
-1
-1
-3
-1
-1
-1
-3
-1
-1
-1
-1
-1
0
0
0
0
0
0
0
0
0
0
0
0
0
0
0
0
0
0
0
0
0
0
0
0
0
0
0
0
-3
-3
-3
-3
-3
-3
-3
-3
-3
-3
-3
-3
-3
-3
-3
-3
-3
-3
-3
-1
-3
-3
-3
-3
-3
-3
-3
-3
-3
-1
-3
-3
-3
-3
-3
-3
-3
-1
-1
-3
-1
-1
-3
-3
-3
-3
-3
-1
-1
-3
-1
-1
-1
-1
-3
-3
-1
-1
-1
-3
-3
-1
-3
-1
-3
-3
-3
-3
-3
-1
-1
-3
-1
-3
-1
-1
-1
-3
-1
-3
-1
-1
-1
-1
-3
-1
-1
-3
-1
-1
-3
-3
-3
-3
-1
-1
-1
-1
-3
-1
-3
-1
-3
-1
-3
-1
-3
-1
-1
-1
-1
-1
-1
-1
-1
-3
-1
-3
-3
-1
-3
-3
-1
-1
-3
-1
-3
-1
-1
-3
-3
-1
-1
-1
-1
-3
-3
-1
-1
-1
-1
-1
-1
-1
-1
-1
-3
-3
-1
-3
-1
-1
-3
-1
-3
-1
-1
-1
-3
-1
-1
-3
-1
-1
-1
-1
-3
-1
-1
-1
-3
-1
-1
-1
-1
0
0
0
0
0
0
0
0
0
0
0
0
0
0
0
0
0
0
0
0
-3
-3
-3
-3
-3
-3
-3
-3
-3
-3
-3
-3
-3
-3
-3
-3
-3
-1
-3
-3
-3
-3
-1
-1
-3
-3
-3
-3
-3
-3
-3
-3
-3
-3
-3
-1
-3
-1
-3
-3
-3
-3
-1
-1
-1
-3
-3
-3
-3
-3
-3
-3
-1
-3
-1
-3
-1
-3
-3
-1
-3
-1
-1
-1
-3
-1
-3
-1
-3
-1
-3
-3
-3
-3
-3
-1
-3
-3
-1
-3
-3
-3
-3
-1
-1
-3
-1
-1
-1
-3
-3
-3
-1
-1
-1
-1
-1
-3
-1
-3
-1
-1
-1
-1
-1
-3
-1
-1
-3
-1
-3
-1
-3
-1
-1
-3
-3
-3
-3
-1
-1
-1
-3
-1
-3
-1
-1
-1
-1
-1
-1
-3
-1
-3
-1
-1
-1
-1
-3
-1
-1
-3
-1
-3
-1
-1
-1
-1
-1
-1
-1
-3
-1
-1
-1
-1
-1
-1
-1
-1
-1
-1
-1
-3
-1
-1
-3
-3
-1
-1
-1
-1
-1
-3
-1
-1
-1
-1
-3
-1
-1
0
0
0
0
0
0
0
0
0
0
0
0
0
0
-3
-3
-3
-3
-3
-3
-3
-3
-3
-3
-3
-3
-3
-3
-3
-1
-3
-1
-3
-3
-3
-3
-3
-3
-3
-3
-1
-3
-1
-3
-3
-1
-1
-1
-1
-3
-1
-3
-3
-3
-3
-1
-3
-3
-3
-1
-3
-3
-1
-1
-3
-3
-3
-1
-1
-3
-3
-3
-3
-1
-1
-3
-1
-3
-1
-1
-1
-3
-3
-3
-3
-3
-1
-3
-3
-3
-3
-3
-1
-1
-1
-3
-3
-3
-1
-3
-3
-1
-1
-1
-1
-1
-1
-1
-1
-1
-1
-1
-1
-3
-1
-1
-1
-1
-1
-3
-1
-1
-3
-3
-3
-1
-1
-1
-3
-1
-1
-3
-3
-1
-1
-1
-3
-1
-1
-1
-1
-1
-1
-3
-1
-1
-1
-3
-1
-3
-1
-1
-1
-1
-3
-1
-1
-1
-1
-3
-3
-3
-1
-1
-1
-3
-3
-1
-3
-1
-1
-1
-3
-1
-1
-3
-3
-1
-1
-1
-3
-1
-1
0
0
0
0
0
0
0
0
0
0
0
0
0
0
0
0
0
0
0
0
0
0
0
0
0
0
-3
-3
-3
-1
-3
-3
-3
-3
-3
-3
-3
-3
-3
-3
-3
-3
-3
-3
-3
-3
-3
-3
-1
-3
-3
-3
-3
-1
-3
-3
-3
-3
-3
-1
-1
-1
-1
-3
-3
-3
-1
-3
-3
-1
-3
-3
-3
-3
-3
-1
-3
-3
-1
-3
-1
-1
-1
-3
-3
-1
-1
-3
-3
-3
-1
-1
-1
-3
-1
-3
-1
-3
-1
-1
-1
-3
-3
-1
-3
-3
-3
-1
-3
-1
-1
-1
-1
-3
-1
-1
-1
-1
-1
-3
-3
-3
-3
-3
-1
-3
-3
-3
-3
-1
-1
-1
-1
-1
-1
-1
-1
-1
-3
-1
-3
-1
-1
-1
-1
-3
-1
-1
-1
-3
-1
-1
-1
-1
-1
-1
-3
-1
-3
-3
-3
-3
-1
-1
-1
-3
-1
-1
-1
-1
-3
-1
-3
-1
-1
-3
-1
-3
-1
-3
-1
-3
-1
-1
-1
-3
-1
-1
-1
-1
-1
-3
-1
-1
-1
-1
-1
0
0
0
0
0
0
0
0
0
0
0
0
0
0
0
0
0
0
0
0
0
0
0
0
-3
-3
-3
-3
-3
-3
-3
-3
-3
-3
-3
-3
-3
-3
-3
-3
-3
-3
-3
-3
-1
-3
-3
-3
-1
-3
-3
-3
-3
-1
-1
-1
-3
-3
-3
-3
-3
-1
-3
-1
-3
-1
-3
-3
-1
-1
-1
-3
-3
-3
-3
-1
-1
-1
-1
-1
-1
-1
-3
-1
-1
-3
-1
-1
-3
-1
-1
-3
-3
-3
-3
-1
-1
-3
-1
-1
-1
-3
-3
-3
-3
-1
-1
-1
-3
-3
-3
-1
-3
-1
-3
-1
-3
-1
-1
-1
-1
-3
-1
-1
-1
-3
-3
-3
-1
-3
-1
-1
-1
-1
-1
-3
-3
-1
-3
-1
-1
-1
-1
-3
-3
-3
-1
-1
-1
-1
-3
-1
-1
-1
-3
-1
-3
-3
-1
-1
-1
-1
-1
-1
-1
-3
-1
-3
-3
-3
-1
-1
-3
-3
-1
-3
-1
-3
-1
-1
-1
-1
-1
-1
-1
-1
-1
0
0
0
0
0
0
0
0
0
0
0
0
0
0
0
0
0
0
0
0
0
0
0
0
0
0
0
0
0
0
0
0
-3
-3
-3
-3
-3
-3
-3
-3
-3
-3
-1
-3
-3
-3
-3
-3
-3
-3
-3
-1
-1
-3
-3
-1
-3
-3
-3
-3
-1
-1
-1
-3
-3
-3
-1
-1
-1
-3
-3
-3
-3
-3
-3
-3
-3
-1
-1
-3
-3
-3
-1
-1
-1
-1
-1
-1
-3
-3
-3
-3
-3
-1
-1
-3
-3
-3
-1
-1
-3
-1
-1
-1
-1
-1
-3
-1
-1
-3
-1
-3
-3
-1
-1
-3
-3
-1
-1
-3
-1
-3
-1
-1
-3
-1
-3
-3
-3
-1
-1
-3
-3
-3
-3
-3
-1
-1
-3
-1
-3
-1
-3
-1
-1
-3
-1
-3
-1
-3
-1
-1
-3
-1
-3
-1
-1
-1
-1
-1
-1
-1
-1
-1
-1
-1
-1
-1
-1
-3
-3
-1
-1
-1
-1
-1
-1
-1
-1
-3
-3
-3
-3
-3
-3
-3
-1
-3
-3
-3
-3
-1
-3
-3
-1
-1
-3
-1
-1
-1
-1
-3
-1
-1
-1
-3
-1
-1
-1
-1
-1
-3
-1
-1
-1
0
0
0
0
0
0
0
0
0
0
0
0
-3
-3
-3
-3
-3
-3
-3
-1
-3
-3
-3
-3
-3
-3
-3
-1
-1
-3
-3
-3
-3
-1
-3
-1
-3
-1
-3
-3
-3
-3
-3
-3
-3
-3
-3
-1
-3
-1
-1
-3
-1
-3
-3
-3
-3
-3
-3
-1
-1
-1
-1
-1
-3
-3
-3
-3
-3
-1
-1
-3
-1
-1
-3
-3
-1
-3
-3
-1
-1
-3
-3
-3
-1
-3
-3
-3
-1
-3
-1
-1
-3
-3
-1
-1
-1
-1
-3
-1
-1
-3
-3
-3
-1
-3
-3
-3
-3
-3
-1
-3
-1
-1
-1
-1
-1
-1
-3
-1
-1
-1
-1
-3
-3
-1
-1
-1
-3
-1
-3
-1
-1
-3
-1
-1
-1
-3
-1
-1
-3
-1
-1
-1
-1
-1
-1
-1
-3
-3
-3
-1
-3
-1
-1
-1
-1
-1
-1
-1
-3
-1
-3
-1
-1
-1
-1
-1
-1
-1
-1
-3
-3
-1
-1
-1
-3
-1
-1
0
0
0
0
0
0
0
0
0
0
0
0
0
0
0
0
0
0
0
0
0
0
0
0
0
0
0
0
-3
-3
-3
-3
-3
-3
-1
-3
-3
-3
-1
-3
-3
-3
-3
-1
-3
-3
-1
-3
-3
-3
-3
-1
-1
-3
-1
-3
-3
-1
-1
-3
-3
-1
-3
-3
-3
-3
-3
-1
-1
-3
-1
-1
-3
-3
-1
-3
-3
-1
-1
-3
-1
-1
-1
-3
-1
-1
-1
-3
-3
-3
-1
-1
-3
-3
-3
-3
-1
-3
-3
-3
-1
-1
-1
-3
-3
-3
-3
-1
-1
-3
-3
-3
-1
-1
-3
-1
-1
-3
-3
-1
-3
-3
-3
-1
-3
-1
-1
-1
-1
-1
-3
-1
-1
-1
-3
-1
-3
-3
-3
-3
-1
-1
-1
-3
-3
-3
-3
-1
-1
-1
-1
-1
-1
-1
-1
-1
-1
-3
-3
-1
-3
-3
-1
-3
-1
-1
-1
-3
-1
-3
-3
-1
-1
-1
-1
-1
-1
-3
-1
-3
-1
-1
-3
-1
-1
-1
-1
-3
-1
-1
-3
-3
-1
-3
-3
-1
-1
-1
-1
-3
-3
-1
-1
-1
-1
0
0
0
0
0
0
0
0
0
0
0
0
0
0
0
0
0
0
-3
-3
-3
-3
-3
-3
-3
-3
-3
-3
-3
-3
-3
-1
-3
-3
-1
-1
-1
-3
-1
-3
-3
-3
-3
-3
-1
-3
-3
-1
-3
-3
-1
-3
-3
-3
-1
-1
-3
-3
-3
-1
-3
-3
-3
-3
-1
-1
-1
-1
-1
-3
-3
-1
-3
-3
-3
-1
-1
-3
-3
-3
-3
-1
-1
-3
-3
-3
-1
-3
-3
-1
-3
-1
-1
-3
-3
-3
-1
-1
-1
-3
-3
-1
-1
-1
-1
-1
-3
-3
-1
-1
-1
-1
-1
-1
-3
-3
-3
-1
-1
-3
-1
-3
-3
-1
-1
-3
-1
-1
-1
-3
-1
-1
-1
-3
-3
-3
-3
-3
-3
-1
-1
-3
-1
-1
-1
-1
-1
-1
-1
-1
-3
-3
-3
-1
-1
-1
-1
-3
-1
-1
-1
-1
-1
-3
-3
-1
-3
-3
-3
-3
-1
-3
-1
-1
-1
-3
-1
-1
-1
-3
-1
-1
-3
-3
-1
-1
-1
-1
-1
-1
-1
-3
-1
-1
-3
-1
-1
0
0
0
0
0
0
0
0
0
0
0
0
0
0
0
0
-3
-3
-3
-3
-3
-3
-3
-3
-3
-3
-3
-1
-3
-3
-3
-3
-3
-3
-3
-3
-3
-3
-3
-3
-3
-3
-1
-3
-1
-1
-3
-3
-1
-3
-3
-3
-1
-1
-3
-3
-1
-1
-3
-3
-1
-3
-1
-3
-3
-3
-1
-3
-3
-3
-3
-1
-1
-1
-1
-1
-1
-1
-3
-1
-1
-1
-1
-1
-1
-3
-3
-3
-3
-3
-1
-1
-1
-1
-1
-1
-3
-1
-3
-1
-1
-3
-1
-1
-1
-3
-3
-3
-3
-3
-1
-3
-1
-3
-3
-1
-1
-1
-1
-1
-1
-1
-1
-3
-1
-3
-3
-3
-3
-1
-1
-3
-3
-1
-1
-1
-1
-1
-1
-3
-1
-3
-1
-3
-3
-3
-1
-3
-1
-1
-3
-1
-1
-3
-1
-3
-1
-3
-1
-1
-1
-1
-1
-3
-1
-1
-1
-1
-3
-1
-1
-3
-3
-3
-1
-1
-1
-3
-3
-1
-1
-1
-1
-1
-1
0
0
0
0
0
0
0
0
0
0
0
0
0
0
0
0
0
0
0
0
0
0
0
0
0
0
-3
-3
-3
-3
-3
-3
-3
-3
-3
-3
-3
-3
-3
-1
-1
-1
-1
-3
-3
-3
-3
-3
-3
-3
-3
-1
-1
-3
-3
-3
-1
-1
-3
-1
-1
-3
-3
-3
-1
-3
-3
-3
-3
-1
-1
-1
-1
-3
-3
-3
-1
-1
-3
-3
-1
-3
-3
-1
-3
-3
-3
-1
-3
-3
-1
-1
-1
-3
-1
-1
-1
-3
-3
-3
-1
-3
-1
-1
-3
-1
-3
-1
-1
-1
-1
-1
-3
-1
-1
-1
-1
-3
-3
-3
-1
-3
-1
-1
-1
-1
-3
-3
-3
-1
-1
-1
-1
-3
-1
-3
-1
-3
-3
-3
-1
-3
-3
-3
-3
-1
-1
-3
-3
-3
-1
-1
-1
-1
-1
-1
-3
-1
-3
-1
-1
-3
-3
-1
-3
-1
-3
-1
-1
-1
-1
-3
-1
-3
-1
-3
-3
-1
-3
-1
-1
-1
-3
-1
-1
-1
-1
-1
-1
-3
-1
-1
-1
-3
-1
-1
-1
0
0
0
0
0
0
0
0
0
0
0
0
0
0
0
0
0
0
0
0
0
0
0
0
-3
-3
-3
-3
-3
-3
-3
-3
-3
-3
-3
-3
-3
-1
-1
-1
-3
-3
-1
-3
-1
-3
-3
-3
-3
-3
-1
-1
-3
-1
-1
-3
-3
-1
-1
-1
-3
-1
-1
-3
-3
-1
-3
-1
-1
-1
-1
-1
-1
-3
-3
-1
-3
-3
-3
-1
-3
-3
-3
-3
-3
-3
-3
-1
-3
-3
-3
-1
-1
-3
-3
-3
-3
-3
-1
-3
-3
-1
-3
-3
-1
-1
-3
-3
-3
-3
-1
-1
-1
-1
-3
-1
-3
-3
-1
-3
-1
-1
-1
-1
-1
-1
-3
-3
-1
-1
-3
-1
-1
-3
-1
-1
-1
-3
-1
-1
-1
-3
-3
-1
-1
-1
-3
-3
-1
-1
-1
-3
-3
-1
-1
-3
-1
-3
-3
-1
-1
-1
-3
-1
-3
-1
-1
-1
-1
-1
-3
-1
-1
-1
-1
-3
-1
-3
-1
-1
-1
-1
-1
0
0
0
0
0
0
0
0
0
0
0
0
0
0
0
0
0
0
0
0
0
0
0
0
0
0
0
0
0
0
0
0
0
0
0
0
-3
-3
-3
-3
-3
-3
-3
-3
-3
-3
-3
-3
-3
-3
-1
-3
-3
-3
-3
-3
-1
-1
-1
-3
-3
-3
-3
-3
-1
-3
-3
-1
-3
-3
-3
-3
-3
-3
-3
-3
-3
-1
-3
-1
-3
-3
-3
-1
-1
-1
-1
-3
-3
-1
-1
-1
-3
-1
-1
-3
-3
-1
-1
-1
-1
-3
-3
-1
-3
-1
-1
-3
-1
-3
-3
-1
-3
-1
-1
-3
-3
-3
-3
-1
-1
-1
-1
-1
-1
-3
-3
-1
-3
-3
-3
-3
-1
-1
-1
-1
-1
-1
-1
-3
-1
-1
-1
-1
-1
-1
-1
-3
-3
-3
-1
-1
-1
-3
-3
-1
-1
-1
-1
-3
-3
-1
-3
-1
-3
-3
-1
-1
-3
-3
-1
-1
-1
-3
-1
-1
-3
-3
-1
-1
-1
-1
-1
-3
-1
-1
-1
-1
-3
-3
-1
-1
-1
-1
-3
-1
-1
-1
-1
0
0
0
0
0
0
0
0
0
0
0
0
0
0
0
0
0
0
0
0
0
0
0
0
0
0
0
0
0
0
0
0
-3
-3
-3
-3
-3
-3
-3
-1
-3
-1
-3
-3
-3
-3
-3
-3
-3
-1
-1
-3
-3
-3
-3
-3
-3
-3
-3
-1
-3
-3
-3
-1
-1
-3
-1
-3
-3
-1
-3
-3
-3
-3
-3
-3
-1
-1
-1
-1
-3
-1
-1
-1
-1
-3
-1
-3
-3
-1
-3
-1
-1
-1
-3
-3
-3
-1
-3
-1
-1
-1
-1
-1
-3
-1
-3
-3
-3
-1
-1
-3
-3
-3
-3
-3
-3
-3
-3
-1
-3
-3
-1
-1
-1
-1
-3
-3
-3
-3
-1
-3
-3
-3
-1
-1
-3
-1
-1
-1
-1
-1
-1
-1
-1
-1
-1
-1
-1
-3
-3
-1
-3
-3
-3
-1
-3
-3
-3
-1
-1
-3
-1
-3
-3
-1
-1
-1
-1
-3
-1
-1
-3
-3
-1
-1
-1
-1
-1
-1
-3
-1
-1
-1
-1
-3
-1
-1
-1
-1
-1
-1
-3
-1
-1
-1
-3
-1
-3
-1
-1
-1
-1
0
0
0
0
0
0
0
0
0
0
0
0
0
0
0
0
0
0
0
0
0
0
0
0
-3
-3
-3
-3
-3
-3
-3
-3
-3
-3
-3
-3
-3
-3
-3
-3
-3
-1
-3
-3
-3
-1
-1
-3
-3
-3
-3
-1
-3
-1
-3
-3
-3
-1
-1
-1
-1
-3
-3
-3
-3
-3
-1
-3
-3
-3
-3
-3
-3
-1
-3
-3
-1
-1
-3
-1
-1
-3
-3
-3
-3
-3
-3
-1
-3
-1
-1
-3
-1
-1
-1
-3
-3
-3
-3
-3
-1
-3
-3
-1
-3
-1
-1
-1
-1
-1
-1
-1
-3
-3
-1
-1
-3
-1
-1
-3
-1
-1
-1
-1
-3
-3
-3
-3
-1
-3
-3
-1
-3
-1
-1
-1
-3
-1
-3
-3
-1
-1
-1
-3
-3
-3
-1
-1
-1
-1
-1
-1
-3
-3
-3
-1
-1
-3
-1
-1
-1
-1
-1
-1
-1
-1
-1
-1
-3
-1
-3
-1
-1
-1
-3
-1
-1
-1
-3
-1
-1
-1
-1
-1
-3
-3
-1
-1
-1
-1
-1
-1
-1
-1
-1
0
0
0
0
0
0
0
0
0
0
0
0
0
0
0
0
0
0
0
0
0
0
0
0
-3
-3
-3
-1
-3
-3
-3
-1
-3
-3
-3
-3
-3
-3
-3
-1
-3
-3
-3
-3
-3
-1
-3
-3
-3
-1
-1
-1
-3
-3
-3
-3
-1
-3
-3
-3
-3
-3
-1
-3
-3
-1
-3
-3
-1
-3
-3
-3
-1
-1
-1
-3
-3
-3
-3
-3
-1
-1
-1
-1
-3
-3
-3
-1
-1
-3
-1
-1
-1
-3
-1
-1
-1
-1
-1
-3
-1
-3
-1
-1
-1
-3
-3
-3
-3
-1
-1
-3
-3
-3
-3
-3
-1
-1
-1
-1
-1
-1
-3
-3
-1
-1
-1
-1
-1
-3
-1
-3
-3
-1
-1
-3
-3
-1
-3
-1
-3
-1
-1
-1
-1
-1
-3
-1
-1
-1
-1
-3
-1
-3
-1
-1
-1
-1
-1
-1
-3
-1
-1
-3
-1
-3
-3
-3
-3
-1
-3
-1
-1
-3
-1
-1
-1
-1
-1
-1
-1
0
0
0
0
0
0
0
0
0
0
0
0
0
0
0
0
0
0
0
0
0
0
0
0
0
0
0
0
0
0
0
0
0
0
0
0
0
0
-3
-3
-3
-3
-3
-3
-3
-3
-3
-3
-3
-3
-3
-3
-3
-3
-3
-1
-1
-1
-3
-3
-3
-3
-1
-3
-3
-3
-3
-3
-1
-3
-3
-1
-1
-1
-1
-3
-3
-3
-3
-3
-3
-3
-1
-3
-1
-3
-3
-1
-3
-3
-3
-1
-3
-3
-1
-1
-1
-3
-1
-3
-3
-3
-1
-3
-1
-1
-1
-3
-3
-1
-1
-3
-3
-3
-3
-3
-1
-1
-3
-1
-1
-1
-1
-1
-1
-3
-1
-3
-1
-3
-3
-1
-1
-3
-1
-1
-1
-3
-1
-1
-3
-3
-3
-1
-3
-1
-1
-1
-1
-1
-1
-1
-3
-1
-3
-3
-3
-3
-3
-1
-1
-1
-1
-1
-1
-3
-1
-1
-1
-1
-1
-1
-1
-1
-1
-3
-1
-1
-3
-1
-3
-3
-3
-3
-1
-3
-1
-3
-1
-3
-1
-3
-3
-1
-1
-1
-1
-1
-1
-1
-1
-1
-1
-3
-1
-3
-1
-1
-1
-3
-1
-3
-1
-1
-1
0
0
0
0
0
0
0
0
0
0
0
0
0
0
0
0
0
0
-3
-3
-3
-3
-3
-3
-3
-3
-3
-3
-1
-1
-3
-3
-3
-1
-3
-3
-3
-3
-3
-3
-3
-3
-3
-3
-3
-1
-3
-3
-3
-3
-1
-1
-1
-1
-3
-3
-3
-1
-1
-3
-1
-3
-1
-1
-1
-3
-3
-1
-3
-3
-3
-1
-3
-1
-3
-1
-1
-3
-1
-3
-1
-3
-3
-3
-3
-3
-3
-1
-1
-1
-1
-1
-1
-3
-3
-1
-1
-3
-1
-1
-1
-1
-3
-1
-3
-3
-3
-3
-1
-3
-3
-3
-1
-3
-1
-1
-1
-1
-1
-1
-1
-1
-1
-1
-3
-1
-3
-1
-1
-3
-1
-3
-1
-3
-3
-3
-1
-3
-1
-1
-3
-3
-1
-1
-1
-3
-3
-1
-1
-1
-3
-1
-1
-1
-3
-1
-1
-1
-1
-3
-3
-3
-1
-3
-1
-3
-3
-3
-1
-3
-1
-1
-1
-1
-1
-1
-1
-1
-3
-1
-1
-1
-3
-1
-1
-1
-1
0
0
0
0
0
0
0
0
0
0
0
0
0
0
0
0
0
0
0
0
0
0
0
0
0
0
-3
-3
-3
-3
-1
-3
-3
-3
-3
-3
-3
-3
-1
-1
-1
-3
-3
-3
-3
-3
-3
-1
-3
-1
-1
-1
-1
-3
-3
-3
-3
-3
-1
-3
-1
-1
-1
-3
-3
-3
-3
-3
-3
-3
-3
-3
-1
-1
-3
-3
-3
-1
-1
-3
-3
-3
-3
-3
-3
-3
-3
-1
-1
-3
-1
-3
-3
-3
-3
-1
-1
-3
-1
-1
-3
-1
-1
-3
-3
-1
-1
-3
-1
-1
-3
-1
-3
-3
-3
-1
-1
-1
-3
-1
-1
-1
-3
-1
-3
-3
-3
-1
-1
-3
-3
-3
-3
-1
-1
-3
-1
-3
-3
-1
-1
-3
-1
-1
-1
-1
-1
-1
-1
-1
-1
-1
-1
-1
-3
-3
-3
-3
-1
-1
-1
-1
-1
-1
-1
-3
-1
-3
-1
-1
-1
-3
-3
-1
-1
-3
-3
-1
-1
-1
-1
-3
-1
-3
-1
-3
-1
-3
-3
-3
-3
-1
-1
-1
-1
-1
-1
-1
-3
-1
-1
-1
-1
-1
-1
0
0
0
0
0
0
0
0
0
0
0
0
0
0
0
0
-3
-3
-3
-3
-3
-3
-3
-3
-3
-3
-3
-1
-3
-3
-3
-3
-3
-3
-3
-3
-3
-3
-1
-1
-1
-3
-3
-1
-3
-1
-3
-3
-1
-3
-3
-3
-3
-1
-1
-3
-3
-3
-3
-3
-1
-1
-1
-3
-3
-3
-1
-3
-1
-1
-1
-3
-3
-1
-1
-1
-1
-1
-3
-3
-3
-3
-3
-3
-3
-3
-1
-1
-1
-1
-1
-3
-1
-1
-1
-1
-1
-1
-3
-1
-3
-3
-1
-3
-1
-3
-1
-3
-1
-3
-3
-3
-1
-1
-1
-1
-1
-1
-1
-1
-1
-1
-1
-1
-3
-1
-1
-1
-1
-3
-3
-3
-1
-3
-1
-3
-3
-3
-3
-1
-3
-1
-1
-3
-3
-3
-3
-3
-3
-1
-3
-1
-1
-1
-1
-3
-3
-3
-3
-3
-1
-1
-1
-1
-1
-1
-3
-1
-1
-3
-1
-1
-1
-1
-1
-1
-1
-1
-3
-1
-1
-1
-3
-1
-1
-1
-1
0
0
0
0
0
0
0
0
0
0
0
0
0
0
0
0
0
0
0
0
0
0
0
0
-3
-3
-3
-3
-3
-3
-3
-3
-3
-3
-3
-3
-3
-3
-3
-3
-3
-1
-3
-3
-3
-3
-3
-3
-3
-3
-3
-3
-3
-1
-1
-3
-1
-1
-1
-1
-3
-3
-3
-1
-1
-3
-1
-3
-1
-3
-3
-1
-1
-1
-1
-3
-1
-3
-1
-3
-3
-1
-1
-1
-1
-3
-3
-1
-3
-3
-3
-1
-1
-3
-1
-3
-3
-3
-1
-3
-1
-1
-1
-1
-1
-3
-1
-1
-3
-1
-1
-1
-1
-1
-1
-1
-1
-3
-3
-3
-1
-1
-1
-3
-3
-3
-3
-3
-3
-3
-3
-1
-3
-1
-3
-1
-1
-1
-3
-1
-1
-3
-3
-3
-3
-1
-1
-3
-1
-3
-3
-1
-3
-3
-1
-1
-1
-1
-3
-3
-1
-1
-3
-3
-1
-1
-1
-1
-1
-1
-1
-1
-1
-3
-1
-3
-1
-3
-3
-3
-1
-1
-1
-1
-1
-1
-3
-1
-1
-1
-3
-1
-1
-1
-1
-1
-3
-1
-1
0
0
0
0
0
0
0
0
0
0
0
0
0
0
0
0
0
0
0
0
-3
-3
-3
-3
-3
-3
-3
-3
-3
-3
-3
-3
-3
-3
-3
-3
-3
-3
-1
-3
-3
-3
-3
-3
-3
-3
-3
-3
-3
-3
-3
-3
-3
-3
-3
-1
-1
-3
-3
-1
-3
-1
-3
-3
-3
-3
-3
-1
-3
-1
-1
-3
-1
-3
-3
-3
-3
-3
-1
-3
-1
-1
-3
-1
-1
-3
-1
-1
-3
-3
-1
-3
-1
-1
-1
-1
-3
-3
-1
-1
-1
-1
-1
-3
-3
-1
-1
-3
-1
-1
-1
-1
-3
-1
-1
-3
-1
-1
-1
-3
-3
-1
-1
-3
-3
-1
-1
-3
-3
-3
-3
-1
-1
-1
-1
-1
-1
-1
-3
-1
-1
-1
-1
-1
-3
-3
-3
-3
-3
-3
-1
-1
-3
-1
-3
-1
-1
-3
-1
-1
-1
-1
-1
-1
-1
-1
-3
-1
-3
-1
-3
-1
-1
-1
-1
-1
-1
-1
-1
-3
-1
-1
-1
-3
-1
-1
-1
-1
-1
-1
-1
0
0
0
0
0
0
0
0
0
0
0
0
0
0
0
0
0
0
0
0
0
0
0
0
-3
-3
-3
-3
-3
-3
-3
-3
-3
-3
-3
-3
-3
-3
-3
-3
-3
-3
-3
-1
-3
-3
-3
-3
-3
-3
-3
-3
-1
-3
-1
-3
-3
-1
-1
-3
-1
-3
-3
-1
-1
-3
-1
-1
-1
-3
-3
-3
-3
-3
-3
-3
-1
-1
-3
-3
-3
-1
-3
-3
-1
-1
-1
-1
-1
-1
-1
-1
-1
-1
-3
-1
-3
-1
-1
-3
-1
-3
-3
-3
-3
-1
-1
-3
-3
-1
-1
-1
-1
-3
-3
-1
-1
-3
-3
-1
-1
-3
-1
-3
-3
-1
-3
-3
-3
-3
-3
-1
-3
-3
-3
-3
-3
-1
-1
-3
-1
-3
-1
-3
-1
-1
-1
-1
-1
-1
-1
-3
-1
-1
-1
-1
-1
-1
-1
-1
-1
-1
-1
-3
-1
-1
-1
-3
-1
-1
-1
-1
-1
-1
-3
-1
-1
-3
-1
-1
-1
-1
-1
-1
-1
0
0
0
0
0
0
0
0
0
0
0
0
0
0
0
0
0
0
0
0
0
0
0
0
0
0
0
0
0
0
0
0
0
0
-3
-3
-3
-3
-3
-3
-3
-3
-3
-3
-3
-3
-3
-3
-3
-3
-1
-3
-1
-3
-3
-3
-3
-1
-3
-1
-1
-1
-3
-3
-3
-1
-3
-1
-1
-3
-3
-1
-3
-3
-1
-3
-3
-1
-1
-3
-3
-3
-1
-3
-1
-1
-3
-1
-1
-3
-3
-3
-1
-3
-1
-1
-1
-1
-3
-3
-3
-3
-3
-3
-1
-3
-1
-3
-3
-1
-1
-1
-1
-3
-3
-3
-1
-1
-3
-1
-3
-1
-3
-1
-1
-1
-3
-1
-1
-3
-1
-1
-3
-1
-1
-3
-1
-3
-3
-1
-3
-1
-1
-1
-1
-1
-1
-1
-1
-3
-1
-3
-1
-1
-3
-1
-1
-3
-3
-1
-1
-3
-3
-1
-1
-3
-1
-3
-3
-1
-3
-1
-3
-1
-1
-3
-3
-3
-1
-3
-1
-1
-1
-1
-1
-1
-3
-3
-3
-1
-3
-1
-3
-1
-1
-1
-1
-3
-1
-1
-1
-1
-1
-1
-1
0
0
0
0
0
0
0
0
0
0
0
0
0
0
0
0
0
0
0
0
0
0
0
0
-3
-3
-3
-3
-3
-3
-3
-3
-3
-3
-3
-3
-3
-3
-3
-3
-3
-3
-3
-1
-3
-3
-3
-3
-3
-3
-3
-1
-3
-3
-1
-1
-1
-3
-1
-1
-3
-1
-3
-1
-1
-1
-1
-1
-1
-3
-3
-3
-3
-3
-1
-3
-1
-3
-3
-3
-3
-1
-1
-1
-3
-1
-3
-3
-3
-3
-3
-1
-1
-3
-3
-1
-1
-3
-3
-3
-3
-1
-3
-1
-1
-1
-1
-1
-1
-1
-3
-1
-1
-1
-1
-1
-1
-1
-1
-1
-1
-3
-3
-3
-3
-3
-3
-3
-3
-3
-1
-1
-1
-3
-3
-1
-1
-3
-1
-3
-3
-3
-3
-1
-3
-1
-1
-3
-1
-3
-1
-1
-3
-1
-1
-1
-3
-3
-1
-1
-3
-1
-1
-1
-1
-1
-1
-1
-1
-1
-1
-3
-3
-3
-1
-3
-1
-1
-1
-1
-1
-1
-3
-1
-3
-1
-1
-1
-1
-3
-1
-1
-1
-1
-1
0
0
0
0
0
0
0
0
0
0
0
0
0
0
0
0
0
0
0
0
0
0
0
0
-3
-3
-3
-3
-3
-3
-3
-3
-3
-3
-3
-3
-3
-3
-3
-1
-3
-1
-3
-1
-3
-3
-3
-3
-3
-3
-3
-3
-3
-3
-3
-3
-3
-3
-1
-3
-1
-3
-3
-3
-3
-3
-1
-3
-3
-3
-1
-3
-3
-1
-1
-3
-1
-3
-1
-3
-1
-3
-1
-3
-3
-3
-1
-1
-1
-3
-3
-3
-1
-3
-3
-1
-1
-3
-3
-1
-1
-3
-1
-3
-1
-3
-3
-1
-3
-1
-1
-1
-3
-1
-1
-1
-1
-3
-3
-1
-3
-1
-3
-1
-1
-1
-1
-1
-3
-3
-1
-1
-1
-1
-1
-1
-1
-1
-1
-1
-3
-1
-3
-1
-1
-3
-1
-1
-1
-3
-1
-3
-3
-1
-1
-1
-1
-3
-3
-3
-1
-1
-1
-1
-1
-1
-1
-3
-3
-1
-3
-1
-3
-1
-1
-1
-1
-1
-1
-1
-3
-3
-3
-1
-1
-1
-1
-1
-1
-1
-1
-1
-1
0
0
0
0
0
0
0
0
0
0
0
0
0
0
0
0
0
0
0
0
0
0
0
0
0
0
-3
-3
-3
-3
-3
-3
-3
-3
-1
-3
-3
-3
-3
-3
-3
-3
-1
-3
-1
-3
-3
-3
-3
-3
-3
-3
-1
-3
-3
-3
-1
-3
-3
-3
-3
-1
-1
-3
-3
-3
-1
-3
-1
-3
-3
-3
-1
-3
-3
-1
-1
-3
-1
-3
-1
-1
-3
-3
-3
-1
-1
-3
-3
-3
-3
-1
-1
-1
-1
-3
-3
-1
-3
-3
-1
-3
-1
-1
-1
-1
-1
-3
-3
-1
-1
-1
-3
-1
-1
-1
-1
-3
-3
-3
-3
-3
-1
-3
-1
-3
-3
-1
-1
-3
-3
-3
-1
-1
-1
-1
-3
-1
-3
-1
-1
-1
-3
-1
-1
-3
-1
-1
-3
-3
-1
-1
-3
-1
-1
-1
-3
-1
-1
-1
-1
-3
-1
-1
-1
-3
-1
-1
-3
-1
-1
-1
-1
-3
-3
-1
-1
-3
-1
-1
-1
-3
-3
-1
-1
-3
-3
-1
-1
-1
-3
-1
-1
-1
-1
-1
-3
-3
-1
-1
-3
-1
-1
-1
-1
0
0
0
0
0
0
0
0
0
0
0
0
0
0
0
0
-3
-3
-3
-3
-3
-3
-3
-3
-3
-3
-1
-3
-3
-3
-3
-1
-3
-1
-3
-3
-3
-3
-3
-3
-1
-3
-3
-3
-1
-1
-1
-1
-1
-1
-3
-3
-3
-3
-1
-3
-1
-3
-3
-3
-3
-1
-1
-3
-3
-1
-1
-1
-1
-1
-1
-1
-1
-1
-1
-3
-1
-3
-1
-3
-1
-3
-3
-1
-3
-3
-3
-1
-3
-1
-3
-3
-3
-3
-1
-3
-3
-1
-1
-3
-3
-3
-3
-1
-1
-1
-1
-1
-1
-3
-3
-3
-3
-1
-3
-1
-1
-1
-3
-1
-1
-3
-1
-1
-3
-3
-1
-3
-3
-1
-3
-1
-1
-1
-1
-3
-3
-1
-1
-1
-1
-3
-3
-1
-1
-1
-1
-1
-3
-3
-3
-3
-1
-1
-1
-1
-1
-3
-1
-3
-3
-3
-1
-1
-3
-1
-1
-3
-3
-1
-3
-1
-3
-1
-1
-3
-1
-1
-3
-1
-1
-3
-1
-1
-1
-1
-3
-3
-1
-1
-1
-1
-1
0
0
0
0
0
0
0
0
0
0
0
0
0
0
0
0
0
0
-3
-3
-3
-3
-3
-3
-1
-3
-3
-3
-3
-3
-3
-3
-3
-1
-3
-3
-3
-3
-3
-3
-3
-3
-3
-1
-3
-3
-3
-1
-1
-3
-3
-3
-3
-3
-1
-3
-1
-3
-1
-3
-1
-3
-3
-1
-1
-3
-3
-3
-3
-3
-1
-3
-1
-1
-1
-3
-3
-3
-3
-3
-1
-1
-3
-1
-1
-3
-1
-1
-1
-1
-1
-3
-1
-3
-1
-1
-1
-3
-1
-3
-1
-3
-3
-1
-3
-1
-3
-1
-3
-1
-1
-1
-1
-1
-1
-1
-1
-1
-1
-1
-1
-3
-3
-3
-3
-1
-3
-1
-3
-1
-1
-1
-1
-1
-1
-1
-1
-1
-1
-3
-3
-1
-1
-3
-3
-3
-1
-1
-3
-3
-1
-1
-1
-3
-3
-1
-1
-3
-3
-3
-3
-3
-1
-3
-1
-3
-3
-1
-1
-3
-1
-1
-1
-1
-1
-1
-1
-1
-1
-1
-1
-3
-1
-3
-1
-1
-1
0
0
0
0
0
0
0
0
0
0
0
0
0
0
0
0
0
0
0
0
0
0
0
0
0
0
-3
-3
-3
-3
-3
-3
-3
-3
-3
-3
-3
-3
-3
-1
-1
-1
-3
-3
-3
-3
-3
-3
-1
-3
-3
-3
-3
-1
-1
-3
-1
-1
-3
-3
-3
-3
-3
-3
-3
-3
-3
-1
-1
-3
-3
-3
-1
-1
-1
-1
-1
-1
-3
-1
-3
-3
-3
-1
-3
-1
-1
-3
-1
-3
-3
-3
-3
-1
-3
-1
-1
-1
-1
-3
-1
-3
-3
-3
-3
-1
-3
-1
-1
-3
-1
-1
-1
-1
-3
-3
-1
-3
-1
-3
-3
-3
-1
-1
-3
-3
-3
-3
-3
-3
-3
-1
-1
-3
-1
-1
-1
-1
-1
-1
-1
-3
-3
-1
-1
-1
-1
-1
-1
-1
-1
-3
-3
-3
-1
-3
-3
-1
-1
-3
-1
-1
-3
-1
-1
-1
-1
-3
-1
-1
-3
-1
-1
-3
-3
-1
-3
-3
-1
-1
-1
-3
-3
-1
-3
-1
-1
-1
-1
-3
-1
-1
-1
-1
-3
-1
-3
-1
-1
-1
-1
-1
-1
-1
-1
0
0
0
0
0
0
0
0
0
0
0
0
0
0
0
0
-3
-3
-1
-3
-3
-3
-3
-3
-3
-3
-3
-3
-3
-3
-3
-3
-3
-3
-1
-1
-3
-3
-3
-3
-3
-1
-3
-3
-3
-1
-1
-3
-3
-3
-3
-1
-1
-1
-1
-3
-1
-3
-3
-3
-3
-3
-1
-3
-3
-3
-3
-3
-1
-1
-1
-1
-1
-1
-1
-3
-1
-3
-1
-3
-3
-3
-3
-3
-1
-3
-3
-1
-3
-1
-3
-1
-3
-3
-3
-3
-1
-3
-1
-1
-1
-3
-1
-1
-1
-3
-1
-1
-1
-1
-1
-1
-3
-1
-3
-1
-1
-1
-1
-3
-3
-3
-3
-1
-1
-1
-3
-1
-1
-1
-1
-1
-1
-3
-1
-3
-3
-1
-1
-1
-3
-1
-3
-1
-1
-3
-3
-1
-3
-3
-1
-1
-3
-1
-1
-3
-1
-3
-3
-1
-1
-1
-1
-1
-3
-1
-1
-3
-3
-1
-3
-1
-1
-1
-1
-1
-1
-1
-1
-3
-1
-1
-1
0
0
0
0
0
0
0
0
0
0
0
0
0
0
0
0
0
0
0
0
0
0
0
0
0
0
0
0
-3
-3
-3
-3
-3
-3
-3
-3
-3
-3
-3
-3
-3
-3
-3
-3
-1
-3
-1
-3
-1
-3
-3
-3
-3
-3
-1
-3
-3
-3
-3
-3
-1
-1
-1
-3
-3
-3
-3
-1
-3
-1
-1
-3
-3
-3
-3
-3
-3
-3
-3
-3
-1
-3
-3
-3
-3
-3
-3
-3
-1
-3
-1
-3
-3
-1
-1
-1
-1
-1
-1
-3
-1
-1
-3
-3
-3
-1
-1
-1
-1
-1
-1
-3
-3
-1
-3
-1
-3
-1
-1
-3
-1
-3
-1
-1
-3
-1
-3
-1
-1
-1
-3
-3
-3
-1
-1
-1
-1
-1
-3
-3
-1
-1
-1
-1
-1
-1
-3
-3
-3
-1
-1
-1
-1
-1
-3
-1
-1
-3
-1
-1
-3
-1
-1
-1
-1
-3
-1
-3
-3
-1
-1
-3
-1
-1
-1
-1
-3
-1
-3
-3
-1
-1
-1
-1
-1
-1
-1
-3
-3
-1
-1
-3
-1
-1
-1
-3
-1
-1
-1
-1
-3
-3
-1
-1
-3
-1
-1
0
0
0
0
0
0
0
0
0
0
0
0
0
0
0
0
-3
-3
-3
-3
-3
-3
-3
-3
-3
-3
-1
-3
-3
-3
-1
-3
-3
-3
-1
-3
-3
-3
-3
-3
-3
-3
-3
-3
-1
-3
-3
-3
-1
-3
-3
-1
-3
-3
-3
-3
-3
-3
-1
-3
-3
-1
-3
-1
-1
-1
-1
-1
-3
-1
-3
-1
-1
-3
-1
-3
-3
-1
-1
-3
-3
-1
-3
-3
-1
-1
-1
-3
-3
-1
-3
-3
-1
-1
-1
-1
-1
-1
-1
-1
-1
-3
-1
-3
-1
-3
-3
-3
-3
-1
-1
-1
-1
-1
-1
-1
-1
-1
-3
-1
-1
-1
-3
-3
-1
-3
-1
-1
-1
-3
-3
-1
-3
-1
-1
-3
-3
-1
-1
-1
-1
-1
-3
-3
-3
-3
-3
-3
-1
-1
-1
-1
-1
-3
-3
-1
-1
-1
-1
-1
-3
-1
-1
-3
-3
-1
-3
-1
-1
-1
-3
-1
-1
-3
-1
-1
-1
-3
-3
-1
-1
-3
-1
-1
-1
0
0
0
0
0
0
0
0
0
0
0
0
0
0
0
0
0
0
0
0
0
0
0
0
0
0
-3
-3
-3
-3
-3
-3
-3
-3
-3
-3
-3
-3
-3
-3
-1
-3
-3
-3
-3
-3
-3
-3
-3
-1
-3
-1
-1
-3
-3
-3
-3
-1
-1
-3
-3
-1
-3
-1
-3
-1
-1
-3
-3
-1
-1
-3
-3
-3
-1
-3
-1
-1
-1
-3
-3
-1
-1
-3
-3
-3
-1
-1
-1
-1
-3
-1
-1
-1
-1
-3
-3
-3
-1
-1
-1
-3
-3
-3
-3
-3
-3
-3
-3
-3
-1
-1
-1
-1
-1
-3
-3
-1
-1
-3
-3
-1
-1
-1
-1
-1
-1
-1
-1
-3
-1
-3
-3
-1
-1
-1
-1
-3
-3
-1
-1
-1
-1
-1
-1
-3
-1
-3
-3
-1
-1
-3
-3
-3
-3
-1
-1
-3
-3
-3
-1
-1
-1
-1
-1
-1
-1
-3
-3
-3
-1
-1
-1
-1
-1
-1
-1
-3
-3
-1
-1
-1
-3
-1
-3
-1
-3
-1
-1
-3
-1
-1
-3
-1
-3
-1
-1
0
0
0
0
0
0
0
0
0
0
0
0
0
0
0
0
0
0
0
0
0
0
0
0
-3
-3
-3
-3
-1
-3
-3
-3
-3
-3
-3
-1
-1
-3
-3
-1
-3
-3
-3
-3
-3
-3
-3
-3
-1
-3
-3
-3
-3
-1
-3
-3
-3
-3
-1
-1
-1
-1
-3
-3
-1
-1
-3
-3
-1
-3
-3
-3
-1
-1
-1
-3
-1
-3
-3
-3
-3
-3
-1
-3
-3
-1
-3
-1
-1
-3
-3
-1
-3
-3
-1
-3
-3
-3
-1
-1
-1
-1
-1
-1
-1
-3
-3
-3
-1
-3
-1
-1
-3
-3
-3
-1
-3
-1
-1
-3
-3
-1
-3
-1
-3
-1
-1
-1
-3
-3
-1
-1
-1
-3
-1
-1
-1
-3
-3
-1
-1
-1
-3
-1
-1
-1
-1
-1
-3
-1
-1
-3
-3
-1
-1
-1
-1
-3
-3
-1
-1
-3
-1
-3
-3
-1
-1
-1
-1
-1
-1
-1
-1
-1
-1
-1
-3
-3
-1
-3
-3
-1
-3
-1
-1
-3
-3
-3
-3
-1
-1
-1
-1
-1
-1
-1
-1
0
0
0
0
0
0
0
0
0
0
0
0
0
0
0
0
0
0
0
0
0
0
-3
-3
-3
-3
-3
-3
-3
-3
-3
-3
-3
-3
-3
-3
-3
-3
-1
-3
-3
-3
-3
-3
-3
-3
-3
-3
-3
-3
-3
-3
-3
-1
-1
-3
-3
-3
-1
-3
-3
-3
-1
-1
-1
-3
-3
-1
-1
-1
-1
-3
-3
-3
-1
-1
-3
-3
-1
-1
-3
-3
-3
-1
-1
-1
-3
-1
-3
-3
-3
-1
-1
-3
-1
-3
-3
-1
-1
-1
-3
-1
-1
-1
-3
-3
-1
-1
-1
-3
-3
-3
-3
-3
-1
-1
-1
-1
-1
-1
-1
-3
-3
-1
-1
-3
-3
-3
-3
-1
-1
-3
-1
-1
-1
-1
-1
-1
-1
-1
-1
-1
-1
-3
-1
-1
-1
-3
-1
-3
-1
-3
-1
-1
-3
-3
-1
-1
-1
-3
-3
-1
-1
-1
-1
-3
-1
-1
-3
-3
-1
-1
-3
-3
-1
-1
-1
-1
-3
-1
-3
-1
-1
-1
-1
-1
-1
-3
-1
-3
-1
-1
-1
0
0
0
0
0
0
0
0
0
0
0
0
0
0
0
0
0
0
0
0
0
0
0
0
-3
-3
-3
-3
-3
-3
-3
-3
-3
-3
-3
-3
-3
-3
-3
-3
-3
-3
-1
-3
-3
-3
-1
-1
-3
-1
-1
-3
-3
-3
-1
-3
-1
-1
-3
-3
-1
-3
-1
-3
-3
-3
-1
-3
-3
-3
-1
-3
-1
-1
-1
-3
-1
-3
-3
-3
-1
-3
-3
-3
-3
-1
-3
-3
-3
-1
-3
-1
-3
-1
-1
-1
-1
-1
-1
-3
-1
-3
-1
-1
-1
-3
-1
-3
-3
-3
-3
-3
-1
-3
-1
-3
-1
-3
-1
-3
-3
-1
-1
-1
-3
-1
-1
-3
-3
-1
-3
-1
-1
-1
-1
-1
-3
-1
-3
-3
-1
-1
-3
-1
-1
-1
-1
-3
-1
-1
-1
-3
-3
-3
-1
-1
-1
-3
-1
-3
-1
-3
-3
-1
-1
-1
-1
-1
-1
-3
-1
-1
-1
-1
-1
-3
-3
-1
-1
-1
-1
-1
-1
-3
-1
-1
-3
-1
-1
-1
-1
0
0
0
0
0
0
0
0
0
0
0
0
0
0
0
0
0
0
0
0
0
0
0
0
0
0
0
0
-3
-3
-3
-3
-3
-3
-3
-3
-3
-3
-3
-3
-3
-3
-3
-3
-3
-3
-3
-3
-3
-1
-3
-3
-3
-3
-3
-3
-3
-1
-3
-3
-3
-3
-3
-1
-3
-1
-3
-1
-1
-3
-3
-1
-1
-3
-1
-3
-3
-1
-3
-3
-3
-3
-3
-3
-1
-1
-1
-1
-3
-1
-1
-1
-1
-3
-3
-3
-1
-3
-1
-1
-1
-3
-1
-1
-1
-3
-3
-3
-1
-1
-3
-1
-3
-3
-3
-1
-1
-3
-3
-3
-1
-3
-1
-1
-1
-3
-1
-1
-3
-1
-3
-1
-1
-3
-1
-3
-1
-3
-3
-1
-1
-3
-1
-1
-1
-1
-1
-1
-1
-3
-3
-3
-1
-3
-1
-1
-3
-1
-1
-1
-1
-3
-1
-3
-1
-3
-3
-1
-1
-1
-1
-3
-3
-3
-3
-3
-1
-1
-1
-1
-3
-1
-1
-3
-3
-1
-1
-1
-1
-1
-1
-1
-1
-1
-1
-1
-3
-1
-1
-1
-1
-1
-1
-3
-3
-1
-1
-1
-1
-3
-1
-1
-1
0
0
0
0
0
0
0
0
0
0
-3
-3
-3
-3
-3
-3
-3
-3
-3
-3
-3
-3
-3
-3
-3
-3
-3
-1
-1
-3
-1
-1
-3
-3
-1
-3
-1
-3
-3
-3
-3
-1
-1
-3
-1
-3
-3
-1
-3
-3
-3
-1
-3
-1
-3
-3
-1
-1
-3
-1
-3
-3
-3
-3
-1
-3
-1
-1
-3
-3
-3
-3
-3
-3
-3
-1
-1
-3
-1
-3
-3
-1
-1
-1
-1
-1
-1
-1
-1
-1
-1
-1
-1
-3
-1
-1
-3
-3
-3
-1
-1
-1
-3
-1
-1
-1
-1
-3
-3
-1
-1
-3
-3
-3
-3
-1
-1
-3
-3
-1
-1
-1
-3
-3
-3
-1
-3
-1
-3
-3
-3
-3
-3
-3
-1
-1
-3
-3
-3
-3
-1
-1
-1
-1
-3
-1
-1
-1
-1
-1
-1
-1
-1
-1
-1
-1
-1
-1
-1
-3
-3
-1
-1
-1
-1
-1
-1
-1
-3
-1
-3
-1
-1
-1
-1
0
0
0
0
0
0
0
0
0
0
0
0
0
0
0
0
0
0
0
0
0
0
0
0
0
0
0
0
0
0
-3
-3
-3
-3
-3
-3
-3
-3
-3
-3
-1
-3
-3
-1
-3
-3
-1
-1
-1
-3
-3
-3
-3
-3
-3
-3
-3
-1
-1
-3
-3
-3
-3
-1
-1
-1
-3
-3
-3
-3
-3
-1
-1
-3
-3
-3
-1
-3
-3
-3
-3
-3
-1
-3
-1
-1
-1
-3
-3
-3
-3
-3
-1
-3
-3
-1
-1
-1
-1
-3
-1
-1
-1
-1
-3
-3
-3
-3
-3
-1
-1
-1
-1
-1
-1
-1
-3
-1
-1
-1
-3
-1
-1
-3
-3
-3
-1
-1
-1
-1
-1
-1
-3
-1
-3
-1
-1
-1
-3
-1
-3
-3
-3
-1
-3
-3
-3
-1
-1
-3
-3
-1
-3
-1
-3
-3
-1
-1
-3
-1
-1
-1
-1
-1
-3
-3
-1
-3
-1
-1
-1
-1
-3
-1
-1
-1
-1
-1
-3
-1
-1
-1
-1
-1
-1
-3
-1
-1
-1
0
0
0
0
0
0
0
0
0
0
0
0
0
0
0
0
0
0
0
0
0
0
0
0
0
0
0
0
0
0
0
0
0
0
0
0
-3
-3
-3
-1
-3
-3
-3
-3
-3
-3
-3
-3
-3
-3
-3
-1
-1
-3
-1
-3
-3
-3
-3
-3
-3
-3
-3
-3
-3
-3
-3
-1
-3
-3
-3
-3
-3
-3
-1
-1
-1
-1
-1
-3
-3
-1
-3
-3
-3
-3
-3
-3
-3
-1
-1
-1
-1
-3
-1
-3
-1
-3
-3
-3
-3
-1
-1
-1
-3
-1
-1
-3
-1
-1
-1
-3
-1
-1
-1
-3
-3
-1
-1
-1
-1
-1
-3
-3
-1
-3
-3
-3
-3
-3
-1
-3
-3
-3
-1
-1
-3
-3
-3
-1
-1
-3
-3
-1
-1
-3
-1
-3
-1
-1
-1
-3
-1
-1
-3
-3
-1
-1
-1
-3
-3
-1
-1
-1
-1
-1
-1
-3
-1
-1
-1
-3
-1
-3
-1
-1
-1
-1
-1
-3
-1
-1
-1
-1
-1
-1
-3
-1
-1
-1
-1
-1
-1
-1
-1
-1
-3
-1
-1
0
0
0
0
0
0
0
0
0
0
0
0
0
0
0
0
0
0
0
0
0
0
0
0
0
0
0
0
0
0
0
0
-3
-3
-3
-3
-3
-3
-3
-3
-3
-3
-3
-3
-1
-3
-1
-3
-1
-1
-3
-1
-1
-1
-3
-3
-3
-3
-3
-1
-3
-3
-3
-3
-3
-3
-3
-3
-3
-1
-1
-1
-3
-3
-1
-3
-3
-3
-1
-1
-3
-3
-3
-3
-3
-1
-3
-3
-3
-3
-3
-1
-1
-1
-1
-3
-3
-3
-1
-3
-1
-1
-1
-1
-3
-1
-1
-3
-1
-1
-1
-1
-3
-3
-1
-1
-1
-1
-1
-3
-3
-1
-3
-3
-3
-3
-3
-1
-1
-3
-3
-3
-1
-3
-1
-1
-3
-1
-1
-3
-3
-3
-1
-3
-1
-1
-1
-3
-1
-1
-1
-1
-1
-3
-3
-1
-1
-1
-1
-3
-1
-1
-1
-3
-3
-1
-1
-3
-1
-3
-1
-1
-3
-1
-1
-3
-3
-3
-3
-1
-1
-1
-1
-1
-1
-3
-3
-1
-1
-1
-1
-3
-1
-3
-1
-1
-1
-1
-1
-3
-3
-1
-1
-1
-1
-1
-1
0
0
0
0
0
0
0
0
0
0
0
0
0
0
0
0
0
0
0
0
-3
-3
-3
-3
-3
-3
-3
-1
-3
-3
-3
-3
-3
-3
-3
-1
-1
-3
-3
-3
-3
-3
-1
-1
-3
-3
-3
-1
-3
-3
-3
-3
-3
-1
-3
-3
-3
-3
-3
-1
-3
-1
-1
-3
-3
-1
-1
-1
-1
-1
-3
-3
-3
-1
-1
-3
-3
-3
-3
-1
-1
-3
-3
-1
-1
-1
-1
-3
-1
-3
-1
-1
-1
-3
-1
-1
-3
-1
-3
-3
-1
-3
-1
-1
-3
-1
-1
-3
-3
-1
-1
-3
-3
-1
-3
-1
-3
-1
-3
-3
-1
-1
-1
-1
-3
-1
-3
-1
-1
-1
-3
-3
-3
-3
-1
-1
-1
-1
-3
-1
-3
-3
-3
-1
-1
-3
-1
-3
-1
-3
-1
-1
-1
-1
-1
-3
-1
-1
-3
-1
-1
-1
-1
-3
-3
-1
-1
-1
-1
-1
-1
-3
-3
-3
-3
-1
-1
-3
-1
-1
-1
-1
-1
-1
-3
-3
-3
-1
-1
-3
-3
-1
-1
-1
-3
-3
-1
-1
-1
0
0
0
0
0
0
0
0
0
0
0
0
0
0
0
0
-3
-3
-3
-3
-3
-3
-3
-3
-3
-1
-3
-3
-3
-3
-3
-3
-3
-3
-3
-3
-3
-3
-3
-3
-3
-3
-1
-3
-3
-3
-3
-3
-1
-3
-1
-1
-1
-3
-3
-3
-3
-3
-3
-3
-1
-3
-3
-3
-1
-1
-1
-3
-3
-3
-1
-1
-1
-3
-3
-1
-3
-1
-3
-1
-1
-3
-3
-3
-1
-3
-1
-3
-1
-1
-1
-1
-3
-3
-1
-1
-1
-1
-1
-1
-3
-1
-3
-3
-3
-3
-1
-1
-1
-1
-1
-1
-1
-1
-3
-1
-3
-1
-1
-1
-1
-1
-1
-1
-1
-1
-1
-3
-1
-1
-1
-3
-3
-1
-1
-1
-1
-1
-3
-1
-3
-1
-3
-3
-1
-3
-3
-1
-3
-1
-1
-1
-1
-1
-1
-3
-1
-3
-3
-3
-3
-1
-3
-1
-1
-3
-1
-3
-1
-3
-1
-3
-1
-3
-1
-1
-1
-1
-1
-1
-1
-3
-1
-1
-1
0
0
0
0
0
0
0
0
0
0
0
0
0
0
0
0
0
0
0
0
0
0
0
0
0
0
-3
-3
-3
-3
-3
-3
-3
-3
-3
-3
-3
-3
-3
-3
-3
-1
-3
-3
-3
-3
-3
-3
-3
-3
-3
-1
-3
-3
-3
-3
-3
-1
-1
-1
-3
-1
-1
-3
-3
-3
-3
-1
-3
-1
-1
-1
-3
-1
-1
-1
-1
-3
-3
-1
-1
-3
-3
-3
-3
-3
-1
-3
-3
-1
-3
-3
-1
-3
-1
-1
-3
-1
-1
-1
-1
-3
-3
-3
-1
-3
-1
-1
-3
-1
-3
-1
-3
-3
-3
-1
-3
-1
-1
-3
-1
-3
-3
-1
-1
-1
-3
-3
-1
-3
-3
-1
-1
-1
-1
-3
-1
-1
-1
-3
-3
-1
-1
-3
-3
-1
-1
-3
-3
-1
-1
-1
-1
-3
-3
-1
-1
-1
-3
-1
-1
-1
-3
-1
-1
-1
-1
-3
-1
-3
-1
-3
-1
-3
-3
-1
-1
-3
-1
-3
-1
-1
-1
-1
-1
-1
-1
-1
-3
-1
-1
-1
-1
-1
-1
-1
-1
0
0
0
0
0
0
0
0
0
0
0
0
0
0
0
0
0
0
0
0
0
0
0
0
-3
-3
-3
-3
-3
-3
-3
-3
-3
-3
-3
-3
-3
-3
-3
-3
-3
-1
-3
-1
-1
-1
-1
-3
-3
-1
-3
-3
-3
-3
-1
-3
-3
-1
-1
-3
-3
-1
-3
-3
-3
-1
-1
-3
-3
-1
-3
-3
-3
-3
-1
-1
-3
-3
-3
-3
-3
-1
-1
-1
-3
-3
-1
-3
-3
-3
-1
-1
-1
-3
-1
-1
-3
-1
-3
-1
-1
-3
-3
-1
-1
-1
-3
-1
-1
-3
-3
-3
-3
-1
-1
-3
-3
-3
-1
-1
-3
-3
-1
-1
-1
-1
-1
-3
-1
-1
-1
-3
-1
-1
-3
-3
-3
-1
-1
-1
-3
-3
-3
-3
-1
-1
-1
-1
-1
-1
-1
-1
-1
-3
-1
-3
-1
-1
-1
-1
-3
-1
-1
-1
-3
-1
-3
-3
-1
-1
-1
-1
-1
-1
-1
-1
-1
-3
-3
-1
-3
-1
-1
-1
-1
0
0
0
0
0
0
0
0
0
0
0
0
0
0
0
0
0
0
0
0
0
0
0
0
0
0
0
0
0
0
0
0
0
0
-3
-3
-3
-3
-3
-3
-3
-3
-3
-3
-3
-3
-3
-3
-3
-3
-3
-3
-1
-3
-3
-1
-1
-3
-3
-1
-3
-3
-3
-3
-3
-1
-1
-3
-3
-3
-3
-3
-3
-1
-1
-3
-1
-3
-3
-3
-3
-1
-3
-1
-3
-1
-1
-1
-1
-3
-1
-1
-3
-1
-3
-3
-1
-3
-3
-1
-1
-1
-1
-1
-1
-3
-1
-3
-3
-1
-3
-3
-1
-1
-1
-3
-3
-1
-1
-1
-1
-3
-3
-3
-1
-1
-1
-3
-1
-3
-1
-1
-3
-3
-1
-3
-3
-1
-1
-1
-1
-1
-1
-1
-3
-1
-1
-3
-1
-3
-1
-1
-3
-1
-1
-1
-1
-3
-3
-1
-1
-3
-1
-3
-3
-3
-1
-3
-3
-3
-3
-1
-1
-1
-1
-1
-1
-3
-3
-3
-3
-1
-3
-1
-3
-1
-1
-1
-1
-1
-1
-3
-1
-1
-3
-3
-1
-1
-1
-3
-1
-1
-1
-1
-1
-1
-1
0
0
0
0
0
0
0
0
0
0
0
0
0
0
0
0
0
0
0
0
0
0
-3
-3
-3
-3
-3
-3
-3
-3
-3
-3
-3
-1
-3
-3
-3
-3
-3
-3
-3
-3
-1
-3
-3
-3
-3
-3
-3
-1
-3
-3
-3
-3
-3
-1
-1
-3
-3
-1
-3
-3
-1
-1
-3
-1
-3
-3
-3
-3
-1
-3
-3
-3
-1
-3
-3
-3
-3
-3
-3
-3
-1
-3
-3
-1
-1
-1
-3
-3
-1
-1
-3
-3
-1
-1
-1
-3
-3
-1
-3
-3
-1
-1
-1
-1
-1
-3
-3
-1
-1
-1
-1
-3
-1
-1
-3
-1
-3
-1
-3
-3
-3
-3
-1
-1
-1
-1
-1
-1
-1
-1
-1
-3
-3
-1
-1
-1
-1
-1
-1
-1
-3
-3
-3
-1
-1
-1
-1
-1
-1
-1
-1
-1
-1
-3
-3
-1
-1
-1
-1
-1
-1
-1
-1
-3
-1
-1
-1
-1
-3
-3
-3
-1
-1
-3
-1
-3
-1
-3
-1
-1
-1
-3
-1
-1
-3
-1
-1
-1
-1
0
0
0
0
0
0
0
0
0
0
0
0
0
0
0
0
0
0
0
0
0
0
0
0
0
0
-3
-3
-3
-3
-3
-3
-1
-3
-3
-3
-3
-3
-3
-3
-3
-3
-3
-1
-1
-1
-1
-3
-1
-3
-3
-3
-3
-3
-3
-1
-1
-3
-1
-3
-3
-3
-1
-3
-1
-1
-1
-3
-1
-3
-3
-3
-3
-1
-1
-3
-3
-3
-3
-3
-3
-1
-3
-3
-3
-3
-1
-1
-1
-1
-1
-1
-3
-3
-3
-1
-3
-1
-3
-1
-1
-3
-3
-1
-1
-1
-3
-3
-3
-3
-3
-1
-3
-1
-3
-1
-3
-1
-1
-1
-1
-1
-1
-1
-3
-3
-1
-1
-1
-1
-1
-1
-1
-1
-3
-1
-3
-1
-1
-1
-1
-1
-1
-3
-3
-3
-3
-1
-1
-1
-1
-1
-1
-3
-3
-1
-1
-3
-1
-3
-1
-1
-1
-1
-1
-1
-3
-3
-1
-3
-1
-3
-1
-1
-1
0
0
0
0
0
0
0
0
0
0
0
0
0
0
0
0
0
0
0
0
0
0
0
0
0
0
0
0
0
0
0
0
0
0
0
0
0
0
0
0
0
0
0
0
0
0
-3
-3
-3
-3
-3
-3
-3
-3
-3
-3
-3
-3
-3
-3
-1
-1
-3
-3
-3
-3
-3
-3
-3
-3
-3
-1
-3
-3
-3
-3
-3
-3
-3
-3
-1
-3
-3
-3
-3
-3
-3
-3
-3
-1
-1
-3
-3
-3
-1
-1
-1
-3
-1
-3
-3
-1
-3
-3
-1
-1
-1
-3
-1
-3
-3
-3
-3
-1
-1
-1
-3
-3
-1
-1
-1
-3
-1
-1
-1
-3
-3
-3
-3
-3
-1
-3
-1
-3
-1
-1
-1
-1
-3
-1
-1
-3
-3
-3
-1
-1
-1
-1
-3
-1
-3
-1
-1
-1
-1
-1
-1
-3
-1
-1
-1
-3
-3
-3
-3
-1
-1
-3
-1
-3
-1
-3
-1
-1
-1
-1
-1
-1
-1
-3
-1
-3
-3
-1
-3
-1
-1
-3
-3
-1
-1
-3
-1
-1
-1
-1
-3
-1
-1
-3
-1
-1
-1
-1
-1
-1
-1
-3
-3
-3
-3
-1
-1
-1
-3
-1
-1
-3
-3
-1
-1
-1
-1
-1
-1
-1
-1
-1
-1
-1
-1
0
0
0
0
0
0
0
0
0
0
-3
-3
-3
-3
-3
-1
-3
-3
-1
-3
-3
-3
-1
-1
-3
-3
-3
-1
-1
-3
-3
-3
-3
-3
-1
-1
-1
-3
-3
-3
-3
-3
-3
-3
-3
-1
-1
-3
-3
-3
-3
-3
-3
-1
-3
-1
-3
-3
-3
-3
-3
-3
-3
-3
-3
-3
-3
-1
-1
-1
-1
-3
-1
-1
-1
-1
-3
-1
-1
-3
-1
-3
-3
-3
-1
-1
-1
-3
-1
-1
-1
-3
-3
-3
-3
-3
-1
-1
-3
-1
-1
-1
-1
-1
-1
-3
-1
-1
-3
-3
-1
-3
-3
-3
-3
-3
-1
-1
-1
-1
-3
-3
-1
-1
-1
-1
-1
-3
-3
-1
-1
-1
-1
-1
-1
-3
-3
-1
-3
-1
-1
-1
-1
-3
-1
-1
-1
-1
-1
-3
-1
-1
-1
-3
-3
-1
-1
-1
-3
-3
-1
-1
-3
-1
-3
-1
-1
-1
-1
-3
-3
-3
-3
-1
-1
-1
-3
-3
-1
-1
-1
-1
-1
0
0
0
0
0
0
0
0
0
0
0
0
0
0
0
0
0
0
0
0
0
0
-3
-3
-3
-3
-3
-3
-3
-3
-3
-3
-3
-3
-3
-3
-3
-3
-1
-3
-3
-3
-3
-1
-3
-3
-3
-3
-1
-1
-1
-1
-3
-1
-3
-1
-1
-1
-1
-3
-3
-3
-1
-1
-1
-1
-3
-1
-1
-1
-3
-3
-3
-3
-1
-3
-3
-3
-3
-3
-1
-1
-1
-3
-3
-3
-1
-3
-3
-1
-3
-3
-3
-3
-3
-3
-3
-1
-3
-3
-3
-1
-3
-3
-3
-1
-3
-1
-1
-3
-3
-3
-1
-3
-1
-3
-3
-3
-1
-3
-3
-3
-1
-1
-1
-1
-1
-3
-1
-1
-1
-1
-1
-1
-1
-1
-1
-1
-1
-3
-3
-1
-1
-3
-3
-3
-3
-1
-3
-3
-1
-1
-1
-3
-1
-1
-3
-1
-1
-1
-3
-1
-3
-1
-1
-1
-1
-1
-3
-3
-3
-1
-1
-1
-1
-1
-1
-1
-1
-1
-3
-1
-1
-1
-1
-1
-3
-1
-1
-3
-3
-3
-3
-3
-1
-1
-1
-1
-1
-1
-1
-3
-3
-1
-1
-1
-1
-1
-1
0
0
0
0
0
0
0
0
-3
-3
-3
-3
-3
-3
-3
-1
-3
-3
-3
-3
-3
-3
-3
-3
-3
-1
-1
-3
-3
-3
-1
-1
-3
-3
-3
-3
-3
-3
-3
-1
-3
-3
-3
-1
-1
-3
-3
-1
-1
-3
-1
-3
-3
-1
-1
-1
-1
-3
-1
-3
-3
-1
-1
-1
-1
-3
-3
-3
-1
-3
-3
-1
-3
-3
-3
-1
-3
-1
-1
-3
-3
-1
-1
-1
-1
-1
-1
-3
-1
-3
-1
-1
-3
-3
-1
-3
-1
-3
-3
-3
-1
-1
-1
-3
-3
-3
-3
-1
-1
-3
-1
-1
-1
-1
-1
-1
-3
-1
-1
-3
-3
-1
-3
-3
-1
-1
-1
-1
-1
-1
-1
-1
-1
-1
-3
-3
-3
-3
-3
-1
-1
-1
-3
-1
-3
-3
-3
-3
-1
-1
-1
-1
-1
-1
-1
-1
-1
-1
-3
-3
-3
-3
-1
-1
-1
-1
-1
-1
-1
0
0
0
0
0
0
0
0
0
0
0
0
0
0
0
0
0
0
0
0
0
0
0
0
0
0
0
0
0
0
0
0
0
0
-3
-3
-3
-3
-3
-3
-3
-3
-3
-3
-3
-3
-3
-3
-3
-3
-1
-3
-3
-1
-3
-3
-3
-3
-3
-3
-3
-3
-3
-3
-1
-3
-3
-3
-3
-3
-3
-3
-1
-3
-1
-3
-3
-3
-3
-3
-1
-1
-3
-1
-3
-1
-3
-1
-3
-1
-3
-1
-1
-1
-3
-3
-3
-3
-1
-1
-1
-1
-1
-1
-1
-3
-1
-3
-3
-1
-1
-3
-3
-3
-1
-1
-1
-1
-1
-1
-3
-3
-1
-3
-1
-1
-1
-1
-1
-3
-1
-3
-3
-3
-3
-1
-1
-1
-3
-3
-3
-1
-1
-1
-1
-1
-1
-1
-1
-1
-1
-3
-1
-1
-3
-1
-3
-1
-3
-3
-3
-1
-3
-1
-1
-1
-1
-3
-1
-3
-3
-3
-1
-3
-1
-1
-1
-3
-1
-3
-1
-1
-1
-1
-1
-1
-1
-1
-1
-1
-1
-1
-1
-3
-1
-1
-1
-1
-1
0
0
0
0
0
0
0
0
0
0
0
0
0
0
0
0
0
0
0
0
0
0
0
0
0
0
0
0
0
0
-3
-3
-3
-3
-3
-3
-3
-3
-3
-3
-3
-3
-3
-3
-3
-3
-3
-3
-3
-3
-3
-3
-3
-3
-3
-3
-1
-3
-3
-3
-3
-3
-3
-3
-3
-1
-3
-3
-3
-1
-1
-1
-3
-3
-1
-1
-3
-1
-1
-3
-1
-3
-3
-3
-3
-1
-1
-3
-1
-1
-1
-3
-1
-3
-1
-3
-3
-3
-1
-3
-3
-1
-1
-3
-1
-3
-3
-1
-1
-1
-1
-3
-1
-3
-3
-1
-1
-1
-1
-1
-1
-1
-3
-1
-1
-1
-1
-3
-3
-1
-1
-1
-1
-3
-3
-1
-1
-1
-3
-1
-1
-1
-1
-1
-1
-3
-3
-1
-3
-3
-1
-1
-1
-1
-3
-1
-1
-1
-1
-1
-1
-3
-3
-1
-1
-3
-3
-1
-1
-3
-3
-1
-3
-3
-1
-1
-1
-1
-1
-1
-1
-1
-1
-1
-1
-3
-1
-3
-1
-1
-1
0
0
0
0
0
0
0
0
0
0
0
0
0
0
0
0
0
0
0
0
0
0
0
0
0
0
0
0
0
0
0
0
0
0
-3
-3
-3
-3
-3
-3
-3
-3
-3
-3
-1
-1
-3
-3
-3
-3
-3
-3
-3
-3
-1
-3
-1
-3
-3
-3
-3
-3
-3
-3
-1
-3
-1
-3
-3
-3
-3
-3
-3
-3
-3
-1
-1
-1
-1
-1
-3
-1
-1
-3
-3
-3
-1
-3
-1
-3
-3
-1
-1
-3
-3
-1
-3
-3
-3
-1
-3
-3
-3
-1
-1
-1
-1
-3
-1
-1
-3
-1
-1
-3
-3
-3
-3
-1
-1
-3
-1
-1
-3
-1
-1
-1
-1
-1
-1
-1
-1
-1
-3
-3
-3
-1
-3
-3
-3
-1
-1
-1
-1
-3
-1
-1
-1
-3
-1
-1
-1
-1
-1
-1
-3
-1
-3
-1
-3
-1
-1
-3
-1
-1
-1
-1
-1
-3
-3
-3
-1
-3
-3
-1
-3
-3
-3
-1
-3
-1
-1
-1
-1
-1
-3
-3
-3
-1
-1
-3
-1
-3
-1
-1
-1
-3
-1
-1
-1
-1
-1
-1
-1
-1
-1
0
0
0
0
0
0
0
0
0
0
0
0
0
0
0
0
0
0
0
0
0
0
0
0
-3
-3
-3
-3
-3
-3
-3
-3
-3
-3
-1
-3
-3
-3
-3
-3
-3
-3
-3
-3
-3
-3
-3
-3
-3
-1
-3
-3
-3
-1
-1
-1
-3
-1
-1
-1
-1
-3
-3
-3
-3
-3
-3
-1
-3
-3
-3
-1
-1
-1
-3
-3
-1
-1
-1
-3
-1
-1
-3
-3
-3
-3
-3
-3
-3
-3
-3
-3
-3
-1
-3
-1
-3
-1
-1
-1
-1
-3
-1
-1
-3
-1
-3
-3
-3
-1
-3
-3
-3
-1
-3
-1
-3
-3
-1
-3
-3
-1
-1
-1
-1
-1
-3
-1
-1
-1
-1
-1
-3
-1
-1
-1
-1
-1
-3
-1
-1
-1
-1
-3
-1
-1
-1
-1
-1
-1
-3
-3
-1
-1
-1
-1
-3
-3
-1
-1
-3
-1
-1
-1
-1
-1
-1
-3
-1
-3
-1
-1
-1
-3
-1
-1
-1
-1
-3
-1
-1
-1
-1
0
0
0
0
0
0
0
0
0
0
0
0
0
0
0
0
0
0
0
0
0
0
0
0
0
0
0
0
0
0
0
0
0
0
0
0
-3
-3
-3
-3
-3
-3
-3
-3
-3
-3
-3
-3
-3
-3
-3
-3
-1
-3
-3
-1
-3
-3
-3
-3
-1
-3
-3
-3
-3
-3
-3
-3
-3
-3
-1
-1
-3
-3
-1
-3
-3
-3
-1
-3
-1
-3
-1
-1
-1
-3
-3
-3
-1
-1
-3
-3
-3
-3
-1
-3
-1
-3
-3
-3
-3
-1
-1
-3
-1
-1
-3
-1
-3
-1
-1
-3
-3
-3
-3
-1
-3
-3
-3
-1
-1
-1
-1
-1
-1
-3
-3
-3
-1
-1
-1
-1
-3
-3
-3
-1
-3
-1
-1
-1
-1
-1
-3
-3
-1
-1
-3
-3
-1
-3
-3
-1
-1
-1
-1
-1
-1
-1
-1
-3
-1
-1
-1
-1
-1
-1
-1
-1
-1
-1
-1
-3
-3
-1
-3
-1
-1
-1
-1
-3
-1
-1
-3
-1
-1
-1
-1
-1
-3
-1
-3
-1
-1
-1
-1
-1
-1
-1
-1
0
0
0
0
0
0
0
0
0
0
0
0
0
0
0
0
0
0
0
0
0
0
0
0
0
0
0
0
0
0
0
0
-3
-3
-3
-3
-3
-3
-1
-3
-1
-3
-1
-3
-3
-3
-3
-3
-1
-3
-3
-1
-3
-3
-3
-3
-1
-1
-1
-3
-3
-3
-3
-3
-1
-1
-1
-3
-3
-1
-3
-3
-1
-3
-1
-3
-3
-3
-3
-3
-3
-1
-3
-1
-3
-3
-1
-3
-3
-3
-1
-1
-3
-3
-3
-3
-3
-1
-3
-1
-1
-1
-1
-3
-3
-1
-3
-1
-3
-3
-1
-1
-1
-1
-1
-3
-3
-3
-3
-1
-1
-1
-1
-3
-1
-1
-1
-3
-3
-1
-3
-1
-3
-1
-1
-1
-3
-3
-1
-3
-3
-3
-3
-1
-1
-1
-3
-1
-3
-1
-1
-3
-1
-1
-1
-3
-1
-1
-1
-3
-3
-1
-1
-1
-1
-1
-3
-1
-1
-1
-3
-1
-1
-1
-1
-1
-1
-3
-3
-3
-1
-3
-1
-1
-1
-1
-1
-1
-1
-3
-3
-1
-1
-1
-3
-3
-1
-1
-1
0
0
0
0
0
0
0
0
0
0
0
0
0
0
0
0
0
0
0
0
0
0
0
0
0
0
0
0
-3
-3
-3
-1
-3
-3
-3
-3
-3
-3
-3
-3
-1
-3
-3
-1
-1
-3
-3
-1
-3
-3
-3
-3
-3
-1
-3
-3
-3
-3
-3
-1
-1
-3
-1
-1
-3
-3
-1
-3
-3
-3
-3
-3
-3
-1
-3
-3
-3
-1
-3
-3
-1
-1
-1
-3
-3
-3
-1
-1
-1
-1
-3
-1
-1
-3
-3
-3
-3
-1
-1
-3
-3
-1
-3
-1
-1
-3
-1
-1
-3
-3
-1
-1
-3
-1
-3
-1
-1
-1
-3
-3
-3
-3
-3
-1
-1
-1
-1
-1
-1
-1
-1
-1
-1
-1
-1
-3
-3
-1
-1
-1
-1
-3
-1
-1
-1
-1
-3
-1
-3
-3
-3
-3
-3
-3
-3
-3
-1
-3
-1
-1
-3
-1
-1
-3
-1
-1
-1
-3
-1
-3
-3
-1
-1
-1
-1
-3
-3
-1
-1
-3
-1
-3
-3
-1
-1
-1
-3
-1
-1
-1
-1
-1
-1
-1
-1
-3
-1
-1
-1
0
0
0
0
0
0
0
0
0
0
0
0
0
0
0
0
0
0
0
0
0
0
0
0
-3
-3
-3
-3
-3
-3
-3
-3
-3
-3
-3
-3
-3
-3
-3
-3
-3
-3
-3
-1
-3
-1
-1
-3
-3
-3
-3
-1
-3
-3
-3
-1
-3
-3
-1
-1
-3
-3
-3
-3
-1
-3
-3
-3
-3
-3
-3
-3
-1
-3
-3
-1
-1
-3
-3
-3
-3
-1
-3
-3
-3
-1
-1
-3
-3
-3
-1
-1
-1
-1
-3
-1
-1
-1
-1
-3
-3
-3
-1
-1
-1
-3
-1
-1
-1
-3
-3
-3
-1
-3
-1
-1
-1
-1
-1
-1
-3
-1
-1
-1
-3
-3
-3
-1
-3
-1
-1
-3
-3
-1
-1
-3
-1
-1
-1
-1
-1
-3
-3
-3
-1
-1
-3
-1
-3
-3
-1
-1
-3
-1
-1
-3
-3
-3
-1
-3
-1
-1
-1
-3
-1
-1
-3
-3
-1
-1
-3
-1
-3
-1
-3
-1
-1
-1
-1
-1
-1
-1
-1
-1
-1
-1
-1
-1
-1
-1
-1
-1
-1
-1
-3
-3
-3
-1
-1
-1
-1
-1
-1
0
0
0
0
0
0
0
0
0
0
0
0
0
0
0
0
-3
-3
-3
-3
-3
-3
-3
-3
-3
-3
-3
-3
-3
-3
-3
-3
-3
-3
-1
-3
-3
-3
-3
-1
-3
-3
-3
-3
-3
-3
-3
-3
-3
-1
-1
-3
-1
-1
-1
-3
-3
-1
-3
-1
-3
-3
-1
-1
-3
-3
-3
-3
-3
-3
-3
-1
-1
-3
-3
-3
-1
-3
-3
-1
-1
-3
-1
-3
-1
-1
-1
-1
-1
-1
-1
-3
-1
-3
-1
-3
-3
-1
-3
-3
-1
-3
-3
-3
-1
-1
-3
-1
-3
-1
-1
-1
-1
-1
-1
-3
-1
-1
-1
-1
-1
-1
-1
-3
-3
-1
-1
-1
-1
-3
-3
-3
-3
-1
-1
-3
-1
-1
-1
-1
-3
-1
-1
-3
-1
-1
-1
-3
-3
-1
-3
-1
-3
-1
-1
-3
-1
-1
-1
-1
-1
-3
-1
-3
-1
-1
-1
-3
-1
-1
-3
-3
-1
-1
-1
-1
-3
-1
-1
-1
-1
-1
-1
0
0
0
0
0
0
0
0
0
0
0
0
0
0
0
0
0
0
0
0
0
0
0
0
0
0
0
0
-3
-3
-3
-3
-3
-3
-3
-3
-3
-1
-3
-3
-3
-3
-1
-1
-3
-3
-3
-1
-1
-1
-3
-3
-1
-3
-3
-3
-1
-1
-3
-3
-3
-3
-1
-3
-3
-3
-3
-1
-1
-1
-3
-1
-1
-3
-1
-3
-3
-1
-1
-3
-3
-1
-1
-1
-1
-3
-3
-1
-3
-3
-3
-3
-1
-1
-1
-1
-1
-1
-1
-3
-3
-3
-3
-1
-1
-3
-3
-3
-1
-3
-1
-3
-3
-1
-3
-3
-3
-1
-3
-3
-3
-3
-3
-3
-1
-3
-1
-1
-3
-3
-1
-3
-1
-3
-3
-3
-3
-1
-1
-3
-3
-1
-1
-1
-1
-1
-3
-1
-3
-1
-1
-1
-1
-1
-1
-3
-1
-3
-1
-1
-3
-1
-1
-3
-1
-3
-3
-1
-1
-3
-1
-1
-1
-3
-1
-3
-1
-3
-3
-1
-1
-3
-1
-1
-3
-1
-1
-1
-1
-1
-3
-1
-1
-3
-1
-3
-1
-1
-1
-1
-1
-1
-1
-1
-1
0
0
0
0
0
0
0
0
0
0
0
0
0
0
0
0
0
0
-3
-3
-1
-3
-3
-3
-3
-3
-3
-3
-3
-1
-1
-3
-3
-3
-3
-3
-3
-3
-3
-3
-3
-3
-3
-3
-1
-3
-3
-3
-3
-1
-1
-3
-3
-3
-3
-1
-3
-3
-1
-3
-3
-3
-3
-1
-3
-3
-3
-1
-3
-1
-1
-1
-1
-3
-1
-3
-3
-1
-3
-1
-3
-1
-1
-1
-1
-1
-1
-1
-1
-1
-3
-1
-1
-1
-3
-1
-1
-3
-3
-3
-3
-3
-3
-1
-1
-1
-1
-1
-1
-3
-3
-1
-1
-1
-1
-3
-1
-3
-3
-1
-1
-3
-1
-3
-3
-3
-1
-3
-1
-3
-1
-3
-1
-1
-3
-1
-1
-1
-1
-3
-1
-3
-3
-3
-3
-1
-1
-3
-3
-3
-1
-1
-3
-1
-3
-1
-1
-1
-1
-1
-1
-3
-1
-3
-1
-1
-1
-1
-1
-1
-1
-3
-3
-1
-1
-1
-1
-3
-1
-3
-3
-1
-1
-3
-1
-3
-1
-1
-1
-1
-1
0
0
0
0
0
0
0
0
0
0
0
0
0
0
0
0
0
0
0
0
0
0
-3
-3
-3
-3
-3
-3
-1
-3
-3
-3
-3
-3
-3
-3
-3
-3
-3
-3
-3
-1
-3
-3
-3
-3
-3
-1
-1
-3
-3
-1
-3
-3
-1
-1
-1
-3
-3
-3
-3
-3
-3
-3
-3
-3
-1
-3
-1
-1
-1
-3
-1
-3
-1
-1
-1
-3
-1
-1
-1
-3
-1
-3
-1
-3
-3
-3
-3
-3
-1
-1
-3
-3
-3
-3
-3
-3
-1
-3
-3
-1
-3
-1
-3
-1
-1
-1
-1
-3
-1
-3
-1
-3
-3
-3
-1
-1
-1
-3
-3
-3
-1
-1
-1
-1
-1
-3
-1
-3
-3
-3
-3
-1
-1
-1
-1
-1
-1
-1
-1
-1
-3
-1
-1
-1
-1
-1
-1
-3
-3
-3
-1
-1
-1
-1
-3
-3
-3
-1
-3
-1
-1
-1
-1
-3
-3
-1
-3
-1
-3
-3
-1
-1
-1
-1
-3
-3
-1
-1
-1
-1
-1
-1
-1
-1
-1
-3
-1
-1
-3
-1
-1
-1
-1
-1
-1
0
0
0
0
0
0
0
0
0
0
0
0
0
0
0
0
0
0
0
0
-3
-3
-3
-3
-3
-1
-3
-1
-3
-3
-3
-3
-3
-1
-3
-3
-3
-3
-1
-3
-3
-3
-3
-1
-3
-3
-3
-3
-3
-3
-3
-3
-1
-1
-1
-3
-3
-3
-3
-1
-1
-3
-3
-3
-3
-1
-1
-1
-1
-1
-3
-3
-3
-1
-1
-3
-3
-3
-3
-1
-3
-1
-3
-3
-1
-1
-1
-3
-3
-3
-3
-1
-1
-3
-1
-3
-3
-3
-1
-3
-1
-1
-3
-1
-1
-3
-1
-3
-3
-1
-1
-1
-1
-3
-1
-3
-1
-1
-1
-1
-1
-1
-3
-3
-3
-3
-3
-3
-3
-3
-3
-1
-1
-1
-3
-1
-1
-1
-1
-3
-1
-1
-3
-1
-1
-1
-1
-3
-3
-1
-1
-3
-3
-1
-1
-1
-1
-1
-1
-3
-1
-1
-1
-3
-1
-1
-1
-1
-1
-1
-1
-3
-1
-3
-1
-1
-3
-3
-1
-1
-1
-1
-1
-1
-1
0
0
0
0
0
0
0
0
0
0
0
0
0
0
0
0
0
0
0
0
0
0
0
0
0
0
0
0
0
0
-3
-3
-3
-3
-3
-3
-3
-3
-3
-3
-3
-3
-3
-3
-3
-3
-3
-3
-3
-1
-3
-3
-1
-3
-1
-3
-3
-3
-3
-3
-3
-3
-3
-3
-3
-3
-3
-1
-1
-1
-3
-3
-3
-3
-1
-3
-3
-3
-3
-1
-1
-3
-3
-3
-1
-3
-3
-1
-1
-3
-1
-3
-3
-1
-1
-3
-3
-1
-3
-1
-1
-3
-3
-1
-3
-1
-1
-1
-3
-1
-1
-1
-1
-1
-1
-1
-3
-3
-1
-1
-1
-1
-3
-1
-1
-3
-1
-3
-1
-1
-1
-1
-1
-1
-1
-1
-1
-3
-1
-3
-1
-3
-3
-1
-3
-1
-1
-1
-1
-1
-1
-1
-1
-1
-1
-1
-1
-1
-1
-3
-1
-1
-1
-3
-1
-3
-3
-3
-3
-1
-3
-1
-3
-1
-1
-3
-1
-1
-1
-1
-1
-3
-3
-3
-1
-3
-1
-3
-1
-1
-1
-1
-1
0
0
0
0
0
0
0
0
0
0
0
0
0
0
0
0
0
0
0
0
0
0
0
0
0
0
0
0
0
0
0
0
-3
-3
-3
-3
-3
-3
-3
-3
-3
-3
-3
-3
-3
-3
-3
-3
-3
-3
-3
-3
-1
-3
-3
-3
-3
-1
-3
-3
-1
-1
-1
-3
-3
-1
-3
-1
-1
-1
-3
-3
-1
-3
-3
-3
-3
-3
-3
-3
-3
-3
-3
-3
-1
-1
-1
-3
-1
-1
-1
-1
-1
-1
-1
-3
-1
-1
-1
-1
-1
-3
-3
-1
-1
-3
-3
-3
-3
-1
-1
-3
-3
-1
-1
-1
-1
-3
-1
-3
-1
-1
-1
-3
-1
-3
-1
-3
-1
-3
-1
-3
-1
-1
-3
-1
-1
-3
-1
-1
-3
-3
-3
-3
-1
-3
-3
-1
-1
-1
-1
-3
-1
-1
-1
-1
-1
-1
-1
-1
-1
-1
-3
-3
-3
-3
-1
-3
-1
-1
-1
-3
-3
-1
-1
-3
-1
-1
-1
-1
-3
-3
-1
-1
-1
-1
-1
-1
-3
-3
-3
-1
-1
-1
-1
0
0
0
0
0
0
0
0
0
0
0
0
0
0
0
0
0
0
0
0
0
0
0
0
0
0
0
0
0
0
0
0
-3
-3
-3
-3
-3
-3
-3
-3
-3
-3
-3
-3
-3
-3
-1
-3
-3
-3
-3
-3
-1
-1
-1
-3
-3
-3
-1
-1
-3
-3
-3
-3
-3
-3
-3
-3
-1
-1
-3
-3
-1
-3
-3
-3
-3
-1
-1
-3
-3
-1
-1
-3
-3
-3
-3
-3
-3
-3
-3
-1
-1
-1
-1
-3
-1
-3
-3
-1
-3
-1
-3
-3
-3
-3
-1
-3
-1
-1
-3
-3
-3
-3
-3
-1
-1
-1
-3
-3
-1
-1
-1
-3
-1
-3
-1
-1
-1
-3
-3
-1
-1
-1
-1
-1
-3
-3
-3
-1
-1
-1
-3
-3
-1
-1
-3
-1
-1
-1
-1
-1
-1
-1
-3
-1
-1
-1
-1
-1
-1
-1
-3
-1
-1
-1
-1
-3
-1
-1
-1
-3
-1
-3
-1
-1
-3
-1
-1
-1
-1
-3
-1
-1
-1
-1
-3
-1
-1
-1
-1
-3
-1
-1
-1
0
0
0
0
0
0
0
0
0
0
0
0
0
0
0
0
0
0
0
0
0
0
0
0
0
0
0
0
0
0
0
0
-3
-3
-3
-3
-3
-3
-3
-3
-3
-3
-3
-3
-3
-3
-1
-3
-3
-3
-3
-3
-3
-3
-3
-1
-3
-3
-3
-1
-1
-3
-3
-1
-3
-3
-3
-3
-3
-3
-3
-1
-1
-3
-3
-1
-1
-3
-3
-3
-3
-1
-3
-3
-3
-3
-1
-3
-1
-3
-3
-3
-1
-1
-1
-3
-1
-3
-1
-3
-1
-3
-1
-1
-1
-1
-3
-1
-1
-1
-1
-3
-1
-1
-1
-1
-1
-1
-1
-1
-3
-1
-3
-3
-3
-3
-3
-3
-1
-1
-1
-3
-3
-3
-1
-1
-1
-1
-3
-3
-1
-1
-1
-3
-1
-3
-3
-3
-1
-3
-1
-1
-1
-3
-1
-3
-1
-3
-1
-1
-3
-1
-3
-3
-1
-1
-1
-1
-1
-1
-1
-1
-1
-1
-1
-1
-1
-3
-1
-1
-1
-1
-1
-1
-1
-1
-1
-1
-3
-1
-3
-1
-1
0
0
0
0
0
0
0
0
0
0
0
0
0
0
0
0
0
0
0
0
0
0
0
0
0
0
0
0
0
0
0
0
0
0
-3
-3
-3
-3
-3
-3
-3
-3
-3
-3
-3
-3
-3
-3
-3
-3
-3
-3
-3
-3
-3
-3
-3
-3
-3
-1
-3
-1
-1
-3
-3
-3
-1
-3
-3
-1
-3
-1
-3
-3
-3
-1
-3
-3
-1
-1
-1
-3
-3
-3
-1
-1
-3
-3
-3
-1
-1
-3
-3
-1
-3
-3
-3
-1
-1
-1
-1
-1
-1
-3
-3
-3
-1
-3
-1
-1
-1
-1
-1
-3
-3
-3
-1
-1
-1
-1
-1
-3
-1
-1
-1
-1
-1
-1
-1
-1
-1
-3
-3
-3
-3
-1
-1
-3
-1
-3
-3
-3
-3
-1
-3
-1
-1
-1
-1
-1
-1
-3
-3
-1
-1
-1
-1
-3
-1
-1
-1
-3
-1
-3
-1
-3
-1
-1
-1
-1
-3
-3
-3
-1
-1
-1
-3
-1
-1
-3
-1
-1
-1
-1
-1
-1
-3
-1
-3
-1
-3
-1
-1
-1
-3
-1
-1
0
0
0
0
0
0
0
0
0
0
0
0
0
0
0
0
0
0
0
0
0
0
0
0
0
0
0
0
0
0
0
0
-3
-3
-3
-3
-3
-3
-3
-3
-3
-3
-3
-3
-3
-3
-3
-3
-1
-3
-1
-3
-3
-1
-3
-3
-3
-3
-3
-1
-1
-1
-3
-3
-3
-3
-1
-1
-3
-3
-1
-3
-3
-3
-3
-3
-3
-1
-1
-3
-1
-3
-1
-1
-3
-1
-1
-3
-1
-1
-1
-3
-3
-1
-1
-1
-1
-3
-1
-3
-1
-1
-1
-3
-3
-1
-1
-3
-1
-1
-1
-3
-3
-1
-3
-3
-3
-1
-1
-1
-1
-3
-3
-1
-1
-1
-1
-1
-3
-3
-1
-1
-1
-3
-3
-1
-3
-3
-1
-3
-1
-1
-1
-3
-1
-3
-3
-3
-1
-1
-3
-3
-3
-1
-3
-1
-1
-3
-3
-3
-3
-1
-1
-1
-1
-1
-1
-1
-1
-3
-1
-3
-1
-3
-1
-1
-1
-1
-1
-1
-1
-1
-3
-1
-1
-1
-1
0
0
0
0
0
0
0
0
0
0
0
0
0
0
0
0
0
0
0
0
0
0
0
0
0
0
0
0
0
0
0
0
0
0
0
0
0
0
0
0
-3
-3
-3
-3
-3
-3
-3
-3
-3
-3
-3
-3
-3
-3
-3
-3
-3
-1
-1
-3
-3
-1
-3
-3
-3
-1
-1
-3
-3
-1
-1
-3
-3
-3
-3
-3
-3
-3
-3
-3
-3
-1
-1
-1
-3
-3
-3
-1
-1
-1
-1
-3
-3
-3
-1
-1
-3
-3
-3
-3
-1
-3
-3
-1
-1
-1
-3
-1
-1
-1
-3
-1
-1
-3
-1
-1
-3
-3
-3
-3
-1
-3
-1
-1
-1
-1
-3
-1
-3
-3
-3
-3
-1
-3
-1
-3
-3
-3
-1
-1
-1
-1
-1
-1
-1
-1
-1
-1
-1
-1
-3
-1
-1
-3
-3
-3
-3
-1
-3
-1
-3
-3
-1
-1
-1
-1
-1
-1
-1
-3
-1
-1
-3
-3
-1
-1
-3
-3
-3
-1
-1
-1
-1
-1
-1
-3
-1
-1
-1
-1
-1
-1
-3
-1
-1
-3
-1
-3
-3
-3
-1
-3
-3
-1
-1
-1
-1
-3
-3
-3
-1
-1
-1
-1
-1
-1
-1
0
0
0
0
0
0
0
0
0
0
0
0
0
0
0
0
0
0
-3
-3
-3
-3
-3
-3
-3
-3
-3
-3
-3
-3
-3
-3
-3
-3
-3
-3
-1
-3
-3
-3
-1
-3
-3
-1
-3
-3
-1
-3
-3
-3
-3
-3
-3
-3
-1
-3
-1
-3
-3
-1
-1
-1
-1
-3
-1
-3
-3
-1
-3
-3
-1
-1
-1
-1
-1
-3
-3
-3
-3
-3
-1
-1
-1
-3
-1
-3
-3
-1
-1
-3
-1
-3
-3
-3
-3
-3
-1
-1
-3
-1
-1
-3
-3
-3
-3
-1
-1
-3
-3
-1
-1
-1
-3
-3
-3
-3
-1
-1
-1
-3
-3
-3
-1
-1
-1
-1
-1
-1
-1
-3
-1
-1
-1
-1
-1
-3
-1
-1
-1
-1
-1
-1
-1
-3
-1
-3
-3
-1
-1
-3
-3
-1
-1
-1
-1
-3
-1
-1
-1
-1
-1
-3
-3
-3
-3
-3
-1
-3
-1
-1
-3
-1
-1
-1
-1
-1
-1
-3
-1
-3
-1
-3
-1
-1
-1
-1
-3
-1
-1
-1
-1
-1
-1
0
0
0
0
0
0
0
0
0
0
0
0
0
0
0
0
0
0
0
0
-3
-3
-3
-3
-3
-3
-3
-3
-3
-1
-3
-3
-3
-3
-3
-3
-3
-3
-3
-3
-1
-3
-3
-3
-1
-1
-1
-3
-3
-3
-3
-3
-3
-1
-1
-1
-1
-3
-3
-1
-1
-3
-3
-1
-1
-3
-1
-3
-3
-3
-1
-1
-1
-3
-3
-1
-3
-3
-3
-3
-3
-1
-1
-1
-1
-3
-3
-3
-3
-1
-1
-1
-3
-3
-1
-3
-3
-3
-3
-3
-3
-1
-1
-3
-3
-3
-1
-3
-1
-3
-1
-3
-1
-1
-3
-3
-1
-1
-1
-1
-3
-1
-1
-3
-1
-1
-1
-3
-1
-1
-1
-3
-1
-1
-1
-3
-1
-3
-1
-3
-3
-3
-3
-1
-1
-3
-1
-1
-1
-3
-1
-1
-1
-1
-3
-1
-3
-1
-3
-1
-3
-3
-3
-3
-3
-3
-1
-1
-1
-1
-3
-1
-1
-1
-1
-3
-3
-1
-1
-1
-1
-3
-1
-1
-1
-1
-1
-1
-1
-1
-1
-1
-1
-1
-1
-1
-3
-1
-1
0
0
0
0
0
0
0
0
0
0
0
0
0
0
0
0
-3
-3
-3
-3
-3
-3
-3
-3
-1
-3
-3
-3
-3
-3
-3
-3
-3
-3
-3
-3
-3
-3
-3
-3
-3
-3
-3
-1
-3
-3
-1
-1
-1
-3
-1
-3
-1
-1
-3
-3
-1
-1
-1
-1
-3
-1
-3
-3
-3
-3
-3
-3
-3
-1
-1
-1
-3
-1
-3
-3
-1
-3
-3
-1
-1
-1
-3
-1
-1
-3
-3
-3
-3
-1
-3
-3
-1
-3
-3
-3
-1
-3
-1
-1
-3
-3
-1
-3
-3
-3
-1
-3
-1
-1
-3
-1
-1
-3
-3
-1
-1
-1
-1
-1
-1
-3
-3
-1
-1
-3
-3
-1
-1
-3
-1
-1
-1
-1
-3
-1
-3
-1
-1
-1
-1
-1
-1
-3
-3
-1
-1
-3
-1
-1
-1
-1
-1
-1
-1
-3
-1
-3
-1
-1
-1
-1
-1
-3
-1
-3
-1
-1
-1
-1
-1
-3
-1
-3
-3
-1
-1
-1
-3
-1
-1
-1
-1
0
0
0
0
0
0
0
0
0
0
0
0
0
0
0
0
0
0
0
0
0
0
0
0
0
0
0
0
-3
-3
-3
-3
-3
-3
-3
-3
-3
-3
-1
-3
-1
-3
-3
-3
-3
-1
-1
-3
-3
-3
-3
-1
-3
-3
-3
-3
-3
-3
-3
-1
-3
-3
-1
-1
-3
-1
-1
-1
-1
-3
-1
-3
-3
-3
-1
-1
-1
-1
-1
-3
-3
-3
-3
-1
-3
-1
-3
-3
-3
-1
-1
-3
-1
-1
-1
-1
-3
-1
-1
-3
-3
-3
-3
-3
-3
-1
-1
-3
-3
-1
-1
-3
-3
-1
-1
-1
-3
-3
-3
-3
-1
-1
-1
-1
-1
-1
-3
-3
-1
-3
-1
-1
-1
-3
-1
-3
-1
-3
-1
-1
-1
-1
-1
-3
-1
-3
-1
-3
-3
-3
-3
-3
-3
-1
-1
-1
-1
-3
-1
-1
-1
-1
-3
-1
-1
-1
-1
-3
-3
-1
-1
-1
-1
-3
-1
-1
-1
-1
-1
-1
-1
0
0
0
0
0
0
0
0
0
0
0
0
0
0
0
0
0
0
0
0
0
0
0
0
0
0
0
0
0
0
0
0
0
0
0
0
0
0
0
0
0
0
-3
-3
-3
-3
-3
-3
-1
-3
-3
-3
-3
-3
-3
-3
-3
-3
-3
-3
-3
-3
-1
-3
-3
-3
-3
-3
-3
-3
-3
-1
-1
-1
-1
-1
-3
-3
-3
-1
-1
-1
-3
-3
-1
-1
-3
-1
-3
-3
-1
-1
-1
-3
-3
-1
-3
-3
-3
-1
-1
-3
-1
-3
-3
-1
-1
-1
-1
-3
-1
-1
-3
-3
-3
-3
-1
-1
-1
-1
-1
-3
-3
-1
-1
-3
-1
-3
-3
-1
-1
-1
-1
-3
-1
-1
-3
-1
-1
-3
-3
-3
-3
-3
-3
-3
-3
-3
-3
-1
-3
-1
-3
-1
-1
-1
-1
-1
-1
-1
-1
-1
-1
-1
-3
-3
-3
-1
-3
-1
-1
-1
-3
-3
-1
-3
-1
-3
-1
-1
-1
-3
-3
-1
-1
-1
-3
-1
-1
-1
-1
-1
-1
-3
-1
-1
-1
-1
-1
-1
-1
0
0
0
0
0
0
0
0
0
0
0
0
0
0
0
0
0
0
0
0
0
0
0
0
0
0
0
0
0
0
0
0
0
0
0
0
-3
-3
-3
-3
-3
-3
-3
-3
-3
-3
-3
-3
-3
-3
-1
-3
-3
-3
-3
-3
-3
-3
-3
-3
-3
-1
-1
-3
-3
-1
-1
-1
-3
-3
-3
-3
-3
-1
-3
-1
-3
-1
-1
-1
-3
-3
-3
-1
-1
-3
-3
-3
-3
-3
-1
-3
-3
-1
-3
-3
-3
-3
-3
-1
-1
-3
-1
-1
-3
-1
-1
-3
-3
-3
-3
-1
-3
-1
-3
-3
-3
-3
-1
-1
-1
-3
-3
-1
-3
-3
-1
-1
-1
-1
-1
-1
-3
-3
-1
-1
-1
-3
-1
-3
-1
-3
-3
-3
-3
-1
-1
-3
-3
-3
-1
-1
-1
-1
-1
-1
-1
-1
-3
-1
-1
-1
-3
-1
-1
-3
-1
-1
-1
-1
-1
-1
-3
-1
-1
-1
-3
-1
-1
-1
-1
-1
-3
-3
-3
-1
-3
-3
-1
-3
-1
-1
-1
-3
-1
-1
-1
-1
-1
-1
-1
-1
-1
-1
-1
-1
-1
-3
-1
-3
-3
-3
-1
-1
-1
-3
-1
-3
-1
-1
-1
0
0
0
0
0
0
0
0
0
0
-3
-3
-3
-3
-3
-3
-3
-3
-3
-3
-3
-3
-3
-3
-3
-3
-3
-3
-3
-3
-3
-1
-1
-3
-3
-3
-1
-3
-3
-1
-3
-3
-3
-3
-1
-1
-1
-1
-3
-3
-1
-1
-3
-3
-3
-3
-3
-3
-1
-3
-3
-1
-1
-3
-3
-3
-1
-3
-1
-3
-3
-3
-1
-1
-3
-1
-3
-1
-3
-3
-3
-1
-1
-1
-1
-1
-3
-3
-3
-3
-3
-3
-1
-3
-3
-1
-1
-3
-3
-1
-1
-3
-1
-1
-1
-3
-3
-1
-1
-1
-1
-1
-1
-1
-3
-1
-1
-1
-1
-1
-1
-3
-1
-1
-1
-3
-1
-1
-1
-1
-1
-3
-1
-3
-3
-3
-3
-3
-1
-1
-1
-3
-3
-3
-1
-1
-1
-3
-1
-1
-1
-1
-1
-3
-1
-1
-1
-1
-1
-1
-1
-3
-1
-1
-1
-1
-1
-1
-1
-3
-1
-1
-1
0
0
0
0
0
0
0
0
0
0
0
0
0
0
0
0
0
0
0
0
0
0
0
0
0
0
0
0
0
0
0
0
-3
-3
-3
-3
-3
-3
-3
-3
-3
-3
-3
-3
-3
-3
-3
-3
-1
-3
-3
-3
-3
-3
-3
-3
-3
-3
-3
-1
-3
-1
-1
-3
-3
-1
-1
-1
-1
-1
-1
-3
-3
-3
-3
-3
-3
-3
-3
-1
-3
-1
-3
-1
-3
-3
-3
-3
-3
-3
-3
-3
-1
-1
-1
-3
-3
-1
-1
-1
-1
-1
-1
-3
-1
-1
-1
-1
-1
-3
-1
-3
-3
-1
-1
-1
-3
-3
-1
-3
-3
-1
-1
-3
-3
-3
-1
-3
-1
-1
-1
-1
-1
-3
-1
-1
-3
-3
-3
-1
-1
-1
-3
-1
-3
-1
-3
-1
-1
-1
-1
-1
-1
-1
-1
-1
-3
-1
-3
-3
-1
-3
-1
-1
-1
-3
-3
-1
-1
-1
-1
-1
-1
-3
-3
-1
-1
-3
-3
-3
-3
-1
-1
-1
-3
-3
-3
-3
-3
-1
-1
-1
-3
-1
-1
-1
-1
-1
-1
-3
-1
-1
-3
-1
-1
-1
-1
-1
-1
0
0
0
0
0
0
0
0
0
0
0
0
0
0
0
0
0
0
-3
-3
-3
-3
-3
-3
-3
-3
-3
-3
-3
-3
-3
-3
-3
-3
-3
-1
-1
-3
-3
-3
-1
-3
-3
-1
-1
-3
-3
-3
-1
-3
-1
-3
-3
-3
-3
-3
-3
-3
-1
-1
-3
-1
-3
-3
-3
-3
-3
-1
-1
-3
-1
-1
-1
-3
-3
-3
-3
-3
-1
-3
-3
-3
-1
-1
-3
-3
-1
-3
-1
-1
-3
-1
-1
-3
-3
-3
-1
-1
-1
-3
-3
-3
-3
-3
-1
-3
-3
-3
-3
-1
-1
-1
-3
-1
-1
-1
-3
-1
-1
-3
-1
-1
-1
-3
-1
-1
-1
-1
-1
-3
-1
-1
-1
-3
-3
-3
-1
-1
-3
-3
-1
-3
-1
-3
-3
-1
-1
-1
-1
-3
-1
-1
-1
-1
-1
-1
-1
-3
-3
-1
-1
-1
-1
-1
-1
-1
-3
-3
-1
-3
-1
-3
-1
-1
-1
-3
-3
-1
-1
-3
-1
-1
-1
-1
-1
-1
-1
-3
-3
-1
-1
-1
-1
-1
-1
-1
-1
0
0
0
0
0
0
0
0
0
0
0
0
0
0
0
0
-3
-3
-3
-3
-3
-3
-1
-1
-3
-1
-1
-3
-3
-3
-3
-3
-3
-3
-3
-3
-3
-3
-1
-3
-3
-3
-3
-3
-3
-3
-1
-3
-3
-3
-3
-1
-3
-1
-1
-3
-3
-3
-3
-1
-3
-3
-3
-3
-1
-3
-1
-3
-3
-3
-3
-3
-3
-3
-1
-1
-1
-3
-3
-1
-3
-3
-3
-1
-1
-1
-1
-3
-1
-1
-1
-3
-3
-3
-3
-1
-3
-3
-3
-1
-1
-1
-1
-1
-3
-1
-1
-1
-1
-1
-3
-1
-3
-1
-1
-1
-3
-1
-1
-3
-1
-1
-1
-3
-3
-1
-1
-3
-3
-1
-1
-1
-1
-3
-3
-1
-1
-1
-1
-3
-1
-1
-1
-1
-1
-1
-1
-1
-3
-1
-1
-3
-3
-1
-1
-1
-3
-1
-3
-3
-1
-1
-1
-1
-1
-1
-1
-3
-1
-1
-3
-1
-3
-3
-3
-1
-1
-1
-1
-1
-1
0
0
0
0
0
0
0
0
0
0
0
0
0
0
0
0
0
0
0
0
0
0
0
0
0
0
0
0
0
0
-3
-3
-3
-3
-3
-3
-3
-3
-3
-3
-3
-3
-3
-3
-3
-3
-3
-1
-1
-3
-1
-1
-3
-3
-1
-3
-1
-3
-3
-1
-3
-1
-3
-3
-3
-3
-3
-3
-3
-3
-1
-3
-3
-1
-1
-3
-3
-3
-3
-3
-3
-1
-1
-1
-1
-1
-1
-3
-1
-1
-1
-3
-3
-1
-1
-1
-3
-3
-3
-3
-3
-3
-3
-1
-1
-3
-1
-1
-1
-3
-3
-1
-1
-3
-3
-1
-3
-3
-1
-3
-3
-1
-1
-3
-3
-1
-1
-3
-3
-1
-3
-1
-1
-1
-3
-3
-1
-3
-3
-1
-1
-1
-1
-1
-1
-1
-1
-1
-3
-1
-1
-3
-1
-1
-1
-3
-1
-1
-1
-3
-1
-3
-3
-1
-1
-3
-1
-3
-1
-1
-1
-1
-1
-3
-1
-3
-3
-3
-1
-1
-1
-1
-1
-3
-3
-1
-3
-1
-1
-3
-1
-1
-1
-3
-1
-3
-1
-1
-1
-1
-1
-1
-1
0
0
0
0
0
0
0
0
0
0
0
0
0
0
0
0
0
0
0
0
0
0
-3
-3
-3
-3
-3
-3
-3
-3
-3
-3
-3
-3
-3
-3
-3
-3
-3
-3
-3
-3
-1
-3
-3
-3
-3
-3
-3
-3
-1
-1
-1
-3
-3
-3
-3
-3
-1
-1
-1
-1
-1
-3
-3
-3
-3
-3
-1
-3
-3
-1
-3
-1
-1
-1
-3
-1
-3
-3
-3
-1
-3
-3
-1
-3
-3
-3
-3
-3
-1
-3
-3
-3
-1
-1
-1
-1
-3
-3
-3
-3
-1
-1
-3
-1
-3
-1
-1
-1
-1
-1
-3
-1
-1
-1
-1
-3
-1
-1
-1
-1
-3
-1
-1
-3
-3
-3
-3
-3
-3
-1
-1
-1
-3
-1
-1
-1
-3
-1
-1
-3
-3
-1
-3
-3
-3
-3
-3
-1
-1
-1
-1
-1
-1
-1
-1
-3
-1
-1
-3
-1
-1
-1
-1
-1
-1
-1
-1
-1
-1
-1
-1
-1
-3
-1
-1
-1
-1
-1
-3
-1
-3
-1
-1
-1
-1
-1
-1
0
0
0
0
0
0
0
0
0
0
0
0
0
0
0
0
0
0
0
0
0
0
0
0
0
0
0
0
-3
-3
-3
-3
-3
-3
-3
-3
-3
-1
-3
-1
-3
-3
-3
-3
-3
-1
-3
-3
-1
-3
-3
-3
-1
-3
-3
-1
-1
-1
-1
-1
-3
-1
-3
-3
-1
-3
-3
-3
-1
-3
-3
-3
-1
-1
-1
-1
-1
-3
-3
-1
-1
-3
-3
-3
-3
-3
-3
-3
-1
-1
-1
-3
-3
-1
-3
-1
-1
-1
-3
-1
-3
-3
-1
-3
-3
-1
-1
-3
-3
-3
-3
-1
-3
-3
-1
-1
-1
-3
-3
-1
-3
-3
-3
-1
-1
-1
-3
-1
-1
-1
-3
-3
-3
-1
-3
-1
-1
-1
-1
-1
-1
-1
-1
-3
-1
-1
-3
-3
-3
-3
-1
-1
-1
-3
-1
-1
-1
-3
-3
-3
-3
-1
-1
-1
-1
-1
-1
-3
-3
-1
-1
-1
-1
-1
-1
-3
-1
-1
-3
-3
-3
-1
-1
-1
-1
-1
-1
-1
-3
-1
-1
0
0
0
0
0
0
0
0
0
0
0
0
0
0
0
0
0
0
0
0
0
0
0
0
0
0
0
0
0
0
0
0
-3
-3
-3
-3
-3
-3
-1
-3
-3
-3
-3
-3
-3
-1
-3
-1
-3
-3
-3
-3
-1
-3
-3
-3
-1
-3
-3
-3
-1
-1
-1
-3
-1
-1
-1
-3
-1
-3
-1
-1
-1
-3
-1
-1
-1
-1
-3
-3
-3
-3
-3
-3
-3
-3
-3
-1
-1
-1
-3
-1
-3
-3
-3
-3
-3
-1
-3
-1
-3
-3
-1
-1
-3
-1
-1
-1
-1
-3
-3
-3
-3
-3
-3
-1
-3
-1
-3
-3
-1
-1
-3
-1
-1
-3
-3
-1
-1
-1
-1
-3
-1
-3
-3
-1
-1
-3
-1
-1
-1
-1
-1
-1
-1
-1
-3
-1
-3
-1
-3
-1
-1
-1
-3
-3
-1
-1
-3
-1
-1
-3
-3
-1
-1
-1
-1
-1
-1
-3
-3
-1
-3
-1
-3
-3
-1
-1
-1
-3
-1
-1
-3
-1
-3
-1
-3
-1
-1
-1
-3
-3
-1
-1
-1
0
0
0
0
0
0
0
0
0
0
0
0
0
0
0
0
0
0
0
0
0
0
0
0
0
0
0
0
0
0
0
0
-3
-3
-3
-3
-3
-3
-3
-3
-1
-3
-3
-3
-3
-3
-3
-3
-1
-3
-3
-3
-3
-3
-3
-3
-3
-3
-3
-1
-3
-3
-1
-3
-3
-3
-3
-3
-3
-3
-3
-3
-1
-1
-1
-3
-1
-3
-3
-3
-3
-1
-1
-3
-1
-1
-3
-1
-1
-1
-3
-3
-1
-3
-3
-3
-3
-1
-3
-3
-3
-1
-3
-1
-3
-3
-1
-1
-1
-3
-3
-3
-3
-1
-3
-1
-1
-1
-3
-1
-3
-3
-3
-1
-1
-3
-3
-3
-3
-3
-1
-1
-1
-3
-1
-1
-1
-1
-1
-1
-1
-1
-1
-3
-1
-3
-1
-1
-1
-1
-3
-3
-3
-1
-1
-1
-1
-1
-1
-1
-1
-1
-1
-3
-3
-1
-1
-1
-1
-3
-1
-1
-1
-1
-1
-1
-3
-3
-1
-1
-1
-1
-1
-1
-1
-1
-1
-1
-3
-3
-1
-3
-1
-1
-1
-1
-1
-1
-1
0
0
0
0
0
0
0
0
0
0
0
0
0
0
0
0
0
0
0
0
0
0
0
0
0
0
0
0
-3
-3
-3
-3
-1
-3
-3
-3
-3
-3
-3
-3
-3
-3
-3
-3
-3
-3
-3
-3
-3
-1
-1
-3
-1
-3
-3
-3
-3
-3
-1
-1
-3
-3
-3
-3
-3
-1
-1
-3
-1
-1
-3
-3
-3
-1
-3
-3
-3
-3
-3
-3
-3
-1
-1
-3
-3
-3
-3
-3
-1
-1
-1
-1
-1
-1
-1
-1
-1
-1
-1
-1
-3
-1
-1
-3
-1
-1
-3
-1
-1
-1
-3
-3
-3
-3
-1
-1
-1
-1
-3
-3
-3
-3
-3
-1
-1
-3
-3
-1
-1
-1
-3
-3
-1
-3
-3
-1
-1
-1
-1
-1
-1
-3
-1
-1
-1
-3
-3
-3
-1
-3
-1
-1
-1
-3
-1
-3
-3
-1
-1
-3
-1
-3
-1
-1
-1
-1
-3
-3
-1
-3
-1
-1
-1
-1
-3
-1
-1
-1
-1
-1
-1
-1
-1
-3
-3
-3
-1
-1
-1
-3
-1
-1
-1
-1
-1
0
0
0
0
0
0
0
0
0
0
0
0
0
0
0
0
0
0
0
0
0
0
0
0
0
0
0
0
-3
-3
-3
-3
-3
-3
-1
-3
-1
-3
-3
-3
-3
-3
-3
-3
-3
-3
-1
-3
-3
-1
-1
-3
-3
-3
-1
-3
-3
-1
-3
-3
-3
-3
-3
-1
-3
-1
-1
-3
-1
-1
-1
-1
-1
-1
-3
-3
-3
-3
-1
-3
-1
-3
-3
-1
-3
-1
-3
-1
-3
-1
-1
-1
-1
-3
-3
-1
-1
-3
-3
-3
-1
-1
-3
-3
-3
-3
-3
-1
-1
-1
-3
-1
-3
-3
-1
-3
-3
-3
-1
-1
-1
-3
-1
-3
-3
-1
-1
-1
-1
-1
-1
-3
-1
-3
-1
-1
-1
-3
-1
-3
-3
-3
-1
-3
-3
-1
-1
-1
-1
-1
-3
-1
-3
-1
-1
-1
-1
-3
-1
-3
-3
-3
-3
-1
-1
-1
-1
-1
-1
-3
-1
-3
-1
-3
-1
-1
-3
-3
-1
-3
-1
-1
-1
-3
-3
-1
-1
-1
-3
-3
-1
-1
-1
-3
-1
-1
-1
-1
-1
0
0
0
0
0
0
0
0
0
0
0
0
0
0
0
0
0
0
0
0
0
0
0
0
-3
-3
-3
-3
-3
-3
-3
-3
-3
-3
-3
-3
-1
-1
-3
-3
-3
-3
-3
-3
-3
-3
-1
-3
-3
-1
-1
-3
-3
-1
-1
-3
-3
-1
-1
-3
-1
-1
-1
-3
-3
-3
-3
-3
-3
-1
-1
-3
-3
-3
-1
-3
-1
-1
-1
-3
-3
-3
-3
-3
-3
-3
-1
-1
-1
-3
-1
-1
-1
-3
-3
-1
-1
-1
-1
-1
-3
-3
-1
-1
-1
-3
-1
-3
-3
-3
-3
-1
-1
-1
-1
-3
-1
-1
-3
-3
-1
-1
-1
-3
-1
-3
-3
-3
-1
-3
-3
-1
-1
-1
-3
-3
-1
-1
-3
-1
-3
-1
-1
-1
-1
-1
-1
-1
-1
-3
-3
-1
-1
-1
-3
-3
-1
-1
-1
-3
-3
-1
-3
-1
-3
-1
-1
-3
-3
-1
-3
-1
-1
-3
-1
-3
-3
-1
-1
-1
-1
-1
-1
-1
-1
-1
-1
0
0
0
0
0
0
0
0
0
0
0
0
0
0
0
0
0
0
0
0
0
0
0
0
0
0
0
0
0
0
0
0
-3
-3
-3
-3
-3
-3
-3
-3
-3
-3
-1
-3
-3
-3
-1
-3
-3
-3
-3
-3
-3
-3
-3
-3
-1
-1
-1
-1
-3
-3
-3
-1
-3
-1
-1
-3
-1
-3
-1
-3
-1
-3
-3
-3
-3
-3
-3
-3
-3
-3
-3
-3
-3
-1
-1
-1
-3
-3
-3
-3
-1
-3
-1
-1
-1
-3
-1
-1
-1
-3
-1
-3
-3
-3
-1
-1
-1
-1
-1
-3
-3
-3
-3
-1
-3
-3
-3
-3
-3
-3
-3
-1
-3
-1
-1
-3
-1
-1
-3
-1
-1
-1
-3
-3
-1
-1
-3
-1
-1
-1
-3
-1
-1
-1
-3
-1
-3
-1
-1
-1
-3
-3
-3
-1
-3
-1
-1
-1
-1
-1
-1
-3
-1
-1
-1
-1
-1
-1
-1
-1
-3
-3
-1
-1
-1
-1
-1
-1
-1
-3
-1
-1
-1
-1
-1
-3
-1
-1
-3
-1
-1
-1
-1
0
0
0
0
0
0
0
0
0
0
0
0
0
0
0
0
0
0
0
0
0
0
0
0
0
0
0
0
0
0
0
0
-3
-3
-3
-3
-3
-3
-3
-3
-3
-3
-3
-3
-3
-3
-3
-3
-1
-3
-1
-3
-3
-3
-1
-3
-3
-3
-3
-3
-3
-3
-3
-3
-3
-1
-3
-3
-3
-1
-1
-3
-3
-1
-1
-3
-3
-3
-1
-1
-3
-3
-3
-1
-1
-1
-1
-3
-1
-3
-3
-1
-1
-3
-3
-1
-1
-1
-1
-1
-3
-1
-1
-1
-1
-1
-1
-3
-3
-3
-1
-3
-1
-3
-1
-1
-1
-3
-3
-3
-3
-3
-1
-1
-1
-1
-1
-3
-1
-3
-1
-3
-3
-3
-3
-1
-3
-1
-1
-1
-3
-3
-3
-1
-1
-1
-1
-1
-3
-1
-1
-1
-1
-1
-3
-3
-3
-1
-3
-1
-1
-1
-1
-3
-1
-1
-3
-3
-3
-1
-1
-1
-1
-1
-3
-1
-1
-3
-1
-3
-1
-3
-3
-3
-1
-3
-1
-1
-1
-1
-1
-1
-1
-1
-1
-1
-1
-1
-1
0
0
0
0
0
0
0
0
0
0
0
0
0
0
0
0
0
0
0
0
0
0
0
0
0
0
0
0
-3
-3
-3
-3
-3
-3
-3
-3
-3
-3
-3
-3
-3
-3
-3
-1
-1
-3
-1
-3
-1
-3
-1
-3
-3
-3
-1
-3
-3
-3
-3
-1
-3
-3
-3
-3
-3
-3
-3
-3
-3
-1
-3
-3
-1
-3
-3
-3
-3
-3
-1
-1
-1
-3
-3
-3
-3
-3
-1
-3
-1
-1
-1
-1
-1
-1
-1
-1
-3
-1
-1
-1
-1
-3
-3
-3
-3
-1
-1
-3
-1
-1
-1
-3
-3
-3
-1
-1
-3
-3
-1
-1
-1
-3
-3
-1
-1
-1
-3
-1
-3
-1
-1
-3
-3
-1
-3
-3
-1
-3
-1
-3
-1
-1
-3
-3
-1
-1
-1
-3
-3
-3
-3
-3
-3
-1
-1
-1
-1
-1
-1
-1
-3
-3
-1
-1
-3
-1
-1
-1
-1
-1
-1
-1
-1
-1
-1
-1
-1
-3
-1
-1
-1
-1
-3
-1
-3
-1
-1
-1
-1
-1
-3
-1
-1
-1
-1
0
0
0
0
0
0
0
0
0
0
0
0
0
0
0
0
0
0
0
0
0
0
0
0
0
0
0
0
-3
-3
-3
-3
-3
-3
-3
-1
-3
-3
-3
-3
-3
-3
-3
-3
-3
-3
-1
-3
-1
-3
-3
-3
-3
-1
-3
-1
-3
-3
-3
-3
-3
-3
-3
-1
-1
-1
-3
-1
-3
-3
-3
-1
-3
-3
-3
-3
-3
-3
-3
-3
-3
-1
-1
-3
-1
-3
-3
-3
-3
-1
-1
-1
-1
-3
-3
-1
-1
-1
-3
-3
-1
-3
-1
-3
-3
-3
-3
-1
-3
-3
-1
-3
-1
-1
-3
-1
-1
-1
-1
-1
-1
-3
-1
-1
-1
-3
-1
-3
-1
-1
-1
-3
-3
-3
-1
-1
-1
-1
-1
-3
-1
-1
-3
-1
-1
-3
-3
-1
-1
-1
-1
-3
-1
-1
-1
-3
-1
-1
-1
-1
-1
-1
-1
-1
-1
-1
-1
-1
-1
-3
-3
-1
-3
-1
-1
-1
-1
-1
-3
-3
-1
-3
-1
-1
-3
-1
-1
-1
-3
-1
-1
0
0
0
0
0
0
0
0
0
0
0
0
0
0
0
0
0
0
0
0
0
0
0
0
0
0
0
0
0
0
0
0
-3
-3
-3
-3
-3
-3
-3
-3
-3
-3
-3
-3
-3
-3
-3
-3
-1
-3
-3
-3
-3
-3
-3
-3
-3
-3
-1
-3
-3
-1
-1
-1
-1
-1
-1
-3
-3
-3
-1
-3
-3
-1
-1
-3
-3
-3
-1
-3
-3
-3
-1
-3
-3
-3
-3
-3
-3
-1
-3
-3
-3
-3
-1
-3
-1
-1
-1
-1
-1
-3
-3
-3
-3
-3
-1
-1
-1
-3
-3
-1
-1
-3
-1
-1
-1
-3
-3
-3
-1
-1
-3
-3
-3
-1
-3
-3
-1
-1
-3
-1
-3
-1
-3
-1
-3
-3
-3
-3
-3
-3
-1
-1
-1
-1
-1
-1
-1
-1
-1
-1
-1
-3
-1
-1
-3
-1
-3
-1
-1
-1
-1
-1
-1
-3
-1
-1
-1
-1
-1
-1
-1
-3
-1
-1
-1
-3
-3
-1
-1
-1
-1
-1
-1
-1
-1
-1
-1
-1
-1
-1
-3
-1
-1
-1
-1
0
0
0
0
0
0
0
0
0
0
0
0
0
0
0
0
0
0
0
0
0
0
0
0
0
0
0
0
0
0
-3
-3
-3
-3
-3
-3
-3
-3
-3
-3
-3
-3
-1
-3
-1
-3
-3
-3
-3
-1
-1
-1
-1
-3
-3
-3
-3
-3
-3
-3
-1
-3
-3
-1
-3
-3
-3
-3
-3
-3
-3
-1
-1
-3
-1
-3
-1
-3
-1
-3
-1
-1
-1
-1
-3
-3
-3
-3
-3
-3
-3
-1
-3
-1
-1
-3
-3
-3
-1
-3
-3
-1
-1
-1
-1
-1
-1
-1
-3
-3
-3
-1
-1
-1
-1
-3
-1
-1
-1
-3
-1
-3
-3
-1
-1
-1
-1
-1
-1
-1
-3
-3
-3
-3
-3
-1
-1
-3
-1
-1
-1
-1
-1
-1
-1
-3
-3
-1
-3
-3
-3
-1
-3
-3
-1
-1
-1
-1
-1
-3
-1
-3
-3
-3
-3
-1
-1
-3
-1
-1
-1
-1
-1
-3
-3
-1
-3
-3
-1
-3
-1
-1
-1
-3
-1
-1
-3
-1
-1
-1
-3
-1
-1
-3
-1
-3
-1
-1
-1
-1
-1
-1
-1
0
0
0
0
0
0
0
0
0
0
0
0
0
0
0
0
0
0
0
0
0
0
-3
-3
-3
-3
-3
-3
-3
-3
-3
-3
-3
-3
-3
-3
-1
-3
-1
-3
-1
-3
-3
-3
-3
-3
-3
-3
-1
-3
-3
-3
-3
-1
-3
-3
-3
-3
-1
-3
-3
-3
-1
-3
-3
-1
-3
-3
-1
-1
-3
-1
-1
-1
-1
-3
-1
-1
-1
-3
-1
-3
-3
-1
-1
-3
-1
-1
-3
-3
-1
-3
-1
-3
-1
-1
-3
-1
-3
-1
-1
-3
-3
-3
-3
-3
-3
-3
-3
-1
-1
-1
-1
-1
-3
-1
-1
-1
-3
-1
-1
-1
-1
-1
-1
-1
-3
-1
-3
-1
-1
-1
-1
-3
-3
-1
-1
-1
-1
-1
-3
-3
-3
-3
-3
-1
-1
-1
-1
-1
-1
-1
-1
-1
-3
-3
-3
-3
-3
-1
-1
-1
-3
-3
-1
-1
-3
-3
-1
-1
-3
-3
-1
-3
-3
-1
-1
-3
-1
-1
-3
-1
-1
-1
-1
-1
-1
-1
-1
-1
-1
0
0
0
0
0
0
0
0
0
0
0
0
0
0
0
0
0
0
0
0
0
0
0
0
0
0
-3
-3
-3
-3
-3
-3
-3
-3
-3
-3
-3
-3
-3
-3
-3
-1
-3
-1
-3
-1
-1
-1
-3
-3
-3
-3
-3
-3
-3
-3
-3
-3
-1
-1
-1
-1
-1
-3
-3
-3
-3
-3
-3
-3
-3
-3
-3
-1
-3
-3
-3
-3
-3
-1
-3
-3
-1
-3
-1
-3
-3
-3
-1
-1
-1
-1
-3
-1
-3
-1
-3
-1
-1
-1
-1
-1
-3
-1
-1
-1
-3
-3
-1
-1
-1
-1
-3
-3
-3
-3
-1
-1
-1
-1
-1
-3
-3
-3
-3
-1
-3
-1
-1
-1
-1
-1
-1
-1
-3
-1
-1
-3
-3
-1
-1
-1
-1
-3
-1
-3
-3
-3
-1
-1
-3
-1
-1
-3
-3
-1
-1
-1
-1
-3
-3
-1
-1
-1
-1
-1
-1
-1
-3
-1
-3
-1
-1
-1
-1
-1
-1
-1
-1
-1
-1
0
0
0
0
0
0
0
0
0
0
0
0
0
0
0
0
0
0
0
0
0
0
0
0
0
0
0
0
0
0
0
0
0
0
0
0
0
0
0
0
-3
-3
-3
-3
-3
-3
-3
-1
-3
-3
-3
-3
-3
-3
-3
-3
-3
-3
-3
-3
-1
-1
-3
-3
-3
-1
-3
-3
-3
-1
-1
-1
-3
-3
-3
-3
-3
-1
-1
-1
-1
-1
-1
-3
-3
-1
-3
-3
-3
-3
-3
-3
-1
-3
-3
-1
-3
-3
-1
-1
-3
-3
-1
-1
-1
-1
-1
-1
-3
-3
-3
-1
-3
-3
-3
-3
-1
-3
-3
-3
-3
-3
-1
-3
-1
-3
-1
-3
-3
-1
-3
-1
-1
-1
-1
-1
-1
-3
-1
-3
-1
-3
-1
-1
-1
-3
-3
-1
-1
-3
-1
-1
-1
-3
-1
-1
-3
-1
-3
-3
-1
-1
-1
-1
-1
-3
-1
-1
-1
-3
-1
-1
-3
-3
-1
-1
-1
-3
-1
-1
-3
-3
-1
-1
-1
-1
-3
-3
-1
-1
-3
-3
-1
-1
-1
-1
-3
-3
-1
-1
-1
-3
-1
-3
-1
-1
-1
-1
-1
-1
-1
-1
-1
0
0
0
0
0
0
0
0
0
0
0
0
0
0
0
0
0
0
0
0
0
0
-3
-3
-3
-3
-3
-3
-3
-3
-3
-3
-3
-3
-3
-3
-3
-3
-3
-3
-1
-3
-3
-3
-3
-3
-3
-3
-3
-3
-3
-3
-3
-3
-1
-1
-3
-3
-3
-1
-1
-3
-3
-1
-3
-1
-3
-1
-1
-3
-1
-3
-3
-1
-3
-3
-3
-1
-1
-1
-1
-3
-1
-1
-3
-1
-1
-1
-1
-1
-1
-3
-1
-1
-1
-1
-1
-3
-3
-3
-3
-3
-3
-1
-1
-3
-3
-1
-3
-1
-1
-3
-3
-1
-1
-1
-1
-3
-1
-1
-3
-3
-1
-3
-3
-3
-1
-3
-3
-1
-3
-3
-1
-1
-1
-1
-3
-1
-3
-1
-1
-1
-1
-1
-1
-1
-1
-1
-1
-3
-3
-3
-3
-1
-1
-1
-1
-1
-1
-1
-1
-1
-1
-3
-1
-1
-3
-1
-3
-1
-1
-1
-3
-1
-1
-1
-3
-1
-3
-3
-1
-1
-1
-3
-3
-1
-1
-1
-1
0
0
0
0
0
0
0
0
0
0
0
0
0
0
0
0
0
0
0
0
0
0
0
0
0
0
0
0
-3
-3
-3
-3
-3
-3
-3
-3
-3
-3
-1
-3
-1
-3
-3
-3
-3
-1
-3
-3
-3
-3
-3
-3
-1
-1
-3
-3
-3
-3
-3
-1
-1
-3
-3
-3
-3
-1
-3
-1
-1
-3
-1
-1
-3
-1
-1
-3
-1
-3
-3
-1
-1
-3
-1
-3
-3
-3
-3
-1
-3
-1
-3
-1
-3
-1
-1
-3
-1
-3
-3
-1
-3
-3
-1
-3
-3
-1
-3
-1
-3
-1
-3
-1
-1
-1
-1
-3
-3
-1
-1
-1
-3
-3
-3
-1
-1
-1
-1
-3
-3
-1
-1
-1
-3
-3
-1
-3
-3
-1
-3
-1
-3
-1
-1
-3
-3
-1
-3
-1
-3
-1
-1
-1
-3
-3
-3
-1
-1
-1
-1
-1
-1
-1
-3
-1
-1
-1
-1
-1
-3
-1
-3
-1
-3
-3
-3
-1
-1
-3
-1
-1
-1
-3
-1
-1
-1
-3
-1
-1
-1
-1
-1
-1
-3
-1
-3
-1
-1
-1
-1
0
0
0
0
0
0
0
0
0
0
0
0
0
0
0
0
0
0
0
0
0
0
0
0
-3
-3
-3
-3
-1
-3
-3
-3
-3
-3
-3
-3
-3
-3
-3
-3
-3
-1
-1
-3
-3
-3
-3
-3
-1
-3
-1
-3
-3
-3
-3
-3
-3
-3
-3
-3
-3
-3
-3
-1
-3
-1
-1
-1
-3
-3
-3
-3
-3
-3
-1
-3
-3
-1
-1
-3
-3
-1
-3
-1
-1
-1
-1
-3
-1
-1
-1
-1
-3
-1
-1
-3
-3
-3
-1
-3
-1
-1
-3
-3
-3
-1
-3
-3
-3
-3
-1
-1
-3
-1
-1
-1
-1
-3
-1
-1
-3
-3
-3
-1
-1
-1
-3
-1
-3
-1
-1
-1
-3
-1
-1
-1
-1
-3
-1
-3
-3
-1
-3
-3
-1
-1
-1
-1
-1
-1
-1
-1
-3
-3
-1
-3
-1
-1
-1
-3
-1
-3
-1
-1
-3
-1
-3
-1
-3
-1
-1
-1
-1
-1
-3
-1
-1
-1
-1
-3
-1
-1
-1
-3
-1
-1
-1
-3
-1
-1
-3
-1
-1
-1
-1
0
0
0
0
0
0
0
0
0
0
0
0
0
0
0
0
0
0
0
0
0
0
0
0
-3
-3
-3
-3
-3
-1
-3
-3
-3
-3
-1
-3
-3
-3
-1
-3
-3
-3
-3
-3
-3
-3
-1
-3
-3
-3
-3
-3
-3
-3
-3
-3
-3
-3
-3
-3
-3
-3
-3
-1
-3
-1
-3
-1
-3
-3
-3
-3
-1
-1
-1
-3
-3
-1
-3
-3
-1
-3
-3
-1
-1
-3
-1
-1
-1
-1
-3
-1
-3
-1
-1
-3
-3
-3
-3
-3
-1
-3
-3
-1
-1
-1
-1
-3
-3
-3
-3
-1
-1
-1
-3
-1
-3
-3
-1
-1
-3
-3
-3
-3
-1
-1
-1
-1
-1
-1
-1
-1
-1
-1
-1
-1
-3
-1
-1
-1
-1
-1
-1
-1
-1
-3
-1
-3
-3
-1
-1
-1
-1
-1
-1
-1
-1
-3
-1
-3
-1
-1
-3
-3
-3
-3
-1
-3
-1
-1
-1
-1
-1
-1
-3
-1
-1
-1
-1
-1
-1
-3
-3
-1
-1
-1
-1
-3
-1
-1
-1
0
0
0
0
0
0
0
0
0
0
0
0
0
0
0
0
0
0
0
0
0
0
0
0
0
0
0
0
-3
-3
-3
-3
-3
-3
-3
-3
-3
-3
-3
-3
-1
-1
-3
-1
-3
-3
-3
-3
-3
-3
-3
-3
-3
-3
-1
-1
-1
-1
-3
-3
-1
-3
-3
-1
-1
-3
-1
-3
-1
-1
-1
-3
-1
-3
-3
-3
-3
-3
-1
-3
-1
-3
-3
-3
-3
-3
-1
-3
-3
-1
-3
-3
-1
-1
-3
-1
-1
-1
-3
-3
-1
-1
-3
-3
-3
-1
-1
-1
-1
-3
-3
-3
-1
-1
-1
-1
-1
-1
-1
-1
-3
-1
-1
-3
-1
-3
-1
-1
-3
-1
-3
-1
-3
-1
-1
-3
-3
-3
-1
-1
-1
-1
-3
-3
-3
-1
-3
-1
-1
-1
-3
-1
-1
-1
-1
-1
-1
-3
-3
-3
-3
-1
-3
-1
-3
-1
-1
-1
-3
-1
-3
-1
-1
-1
-1
-1
-1
-1
-3
-3
-3
-1
-1
-1
-1
-3
-1
-1
-1
0
0
0
0
0
0
0
0
0
0
0
0
0
0
0
0
0
0
0
0
0
0
0
0
0
0
0
0
0
0
0
0
0
0
-3
-3
-3
-3
-3
-3
-3
-3
-3
-3
-3
-3
-3
-3
-3
-1
-3
-3
-3
-3
-3
-3
-1
-3
-3
-3
-1
-3
-3
-3
-3
-3
-3
-1
-1
-1
-3
-3
-3
-3
-3
-3
-1
-3
-3
-1
-1
-3
-3
-1
-1
-1
-1
-1
-1
-1
-1
-1
-1
-1
-1
-3
-1
-3
-3
-3
-3
-1
-3
-1
-3
-3
-1
-3
-1
-3
-3
-3
-3
-3
-3
-3
-3
-3
-1
-3
-1
-3
-1
-3
-1
-1
-1
-1
-1
-1
-3
-1
-1
-3
-3
-1
-3
-3
-3
-1
-1
-1
-3
-1
-1
-1
-3
-1
-3
-1
-3
-1
-3
-1
-1
-1
-1
-1
-3
-3
-1
-3
-1
-1
-1
-3
-1
-1
-3
-1
-1
-1
-3
-1
-1
-3
-3
-1
-1
-1
-1
-1
-1
-1
-1
-3
-1
-1
-1
-3
-1
-1
-1
-3
-1
-1
-1
-3
-1
-1
-1
-1
-1
0
0
0
0
0
0
0
0
0
0
0
0
0
0
0
0
0
0
0
0
0
0
0
0
0
0
-3
-3
-3
-1
-3
-3
-3
-3
-3
-3
-3
-3
-1
-3
-3
-3
-3
-3
-3
-3
-3
-1
-1
-1
-3
-1
-3
-3
-3
-3
-1
-3
-3
-1
-1
-1
-1
-3
-3
-1
-1
-1
-3
-1
-3
-1
-3
-3
-1
-3
-1
-3
-3
-3
-3
-3
-3
-1
-3
-3
-3
-1
-1
-1
-1
-1
-3
-3
-3
-1
-1
-3
-3
-1
-3
-1
-3
-3
-3
-1
-1
-1
-1
-1
-3
-1
-3
-3
-3
-3
-3
-3
-3
-3
-3
-1
-3
-1
-3
-3
-3
-1
-1
-3
-1
-3
-1
-3
-3
-1
-1
-3
-3
-1
-1
-1
-1
-1
-1
-1
-1
-3
-1
-1
-3
-1
-1
-1
-3
-1
-1
-1
-1
-1
-3
-1
-3
-1
-1
-3
-1
-1
-3
-1
-1
-1
-1
-3
-1
-1
-1
-1
-1
-1
-1
-1
-1
-1
-1
0
0
0
0
0
0
0
0
0
0
0
0
0
0
0
0
0
0
0
0
0
0
0
0
0
0
0
0
0
0
0
0
0
0
0
0
-3
-3
-3
-3
-3
-3
-3
-1
-3
-3
-3
-1
-3
-3
-3
-3
-3
-3
-3
-3
-3
-1
-3
-3
-3
-1
-3
-3
-3
-1
-3
-3
-3
-3
-3
-1
-3
-3
-3
-1
-1
-1
-1
-3
-3
-1
-1
-3
-3
-3
-3
-3
-1
-3
-1
-1
-1
-3
-1
-1
-3
-1
-3
-1
-1
-3
-3
-1
-1
-1
-1
-3
-3
-1
-1
-3
-3
-3
-3
-1
-1
-1
-1
-3
-1
-1
-3
-1
-1
-3
-3
-1
-3
-3
-1
-1
-3
-3
-3
-3
-3
-3
-3
-1
-3
-1
-1
-1
-3
-3
-1
-3
-1
-1
-1
-1
-3
-1
-1
-1
-3
-1
-1
-1
-1
-1
-3
-3
-1
-1
-1
-1
-1
-3
-1
-3
-1
-3
-1
-1
-3
-1
-1
-1
-1
-1
-3
-1
-3
-3
-3
-1
-1
-1
-3
-1
-3
-1
-1
-1
-1
-1
-3
-1
-3
-1
-1
-1
-3
-1
-1
-1
-1
0
0
0
0
0
0
0
0
0
0
0
0
0
0
0
0
0
0
0
0
0
0
-3
-3
-3
-3
-3
-3
-1
-3
-3
-3
-3
-3
-3
-3
-3
-1
-3
-3
-3
-3
-3
-3
-3
-3
-3
-1
-1
-1
-3
-3
-3
-1
-1
-1
-1
-1
-3
-3
-3
-3
-3
-3
-3
-1
-3
-3
-3
-1
-3
-3
-1
-1
-1
-3
-1
-1
-3
-1
-3
-3
-3
-3
-3
-1
-3
-1
-3
-3
-3
-1
-3
-1
-1
-1
-1
-3
-1
-1
-1
-3
-3
-3
-3
-1
-3
-1
-1
-1
-1
-1
-1
-1
-3
-1
-1
-1
-1
-3
-1
-3
-3
-1
-1
-1
-3
-3
-3
-1
-1
-1
-1
-1
-1
-3
-3
-3
-1
-3
-1
-3
-3
-3
-1
-3
-1
-1
-1
-3
-1
-1
-3
-3
-1
-1
-1
-1
-1
-1
-3
-1
-1
-1
-1
-3
-1
-1
-1
-1
-1
-1
-1
-3
-1
-1
-3
-3
-1
-1
-1
0
0
0
0
0
0
0
0
0
0
0
0
0
0
0
0
0
0
0
0
0
0
0
0
0
0
0
0
0
0
0
0
0
0
0
0
-3
-3
-3
-1
-3
-3
-3
-3
-3
-3
-1
-3
-3
-3
-3
-3
-3
-3
-3
-3
-3
-3
-1
-3
-3
-3
-1
-1
-3
-1
-1
-3
-3
-3
-3
-1
-1
-1
-1
-3
-3
-3
-3
-1
-3
-1
-1
-1
-1
-3
-3
-1
-3
-1
-3
-3
-3
-3
-3
-3
-1
-1
-3
-1
-3
-1
-1
-1
-1
-1
-3
-1
-3
-1
-1
-1
-1
-3
-3
-3
-3
-3
-3
-1
-1
-3
-3
-3
-3
-3
-3
-1
-1
-3
-1
-1
-1
-3
-1
-3
-3
-3
-3
-3
-1
-1
-1
-1
-1
-1
-3
-1
-1
-3
-3
-3
-1
-1
-3
-1
-1
-3
-1
-3
-3
-3
-1
-3
-1
-1
-1
-3
-3
-1
-3
-1
-1
-1
-1
-1
-1
-1
-1
-1
-3
-1
-1
-3
-1
-1
-3
-1
-3
-1
-1
-1
-3
-3
-1
-1
-1
-1
-1
-3
-3
-3
-1
-1
-1
-3
-3
-1
-1
-1
-1
-3
-1
-1
-1
-1
-1
0
0
0
0
0
0
0
0
0
0
0
0
0
0
-3
-3
-3
-3
-3
-3
-3
-3
-3
-3
-3
-3
-3
-3
-3
-3
-3
-3
-3
-3
-3
-3
-3
-3
-3
-1
-1
-1
-1
-3
-3
-3
-3
-3
-3
-3
-1
-3
-3
-3
-3
-1
-1
-3
-3
-1
-1
-1
-1
-1
-1
-3
-1
-1
-1
-3
-1
-1
-3
-3
-3
-1
-1
-3
-1
-1
-1
-3
-1
-3
-3
-1
-3
-1
-3
-3
-1
-1
-3
-3
-1
-3
-3
-1
-3
-3
-1
-1
-1
-1
-3
-3
-3
-3
-3
-1
-3
-1
-3
-1
-3
-1
-1
-3
-3
-1
-3
-3
-3
-3
-3
-3
-1
-1
-1
-1
-1
-1
-3
-3
-1
-3
-3
-1
-3
-3
-1
-1
-1
-1
-3
-1
-1
-1
-1
-1
-3
-1
-1
-1
-3
-1
-1
-1
-1
-3
-1
-1
-3
-3
-1
-3
-1
-3
-1
-1
-1
-3
-1
-1
-3
-1
-1
-3
-3
-3
-3
-1
-1
-1
-1
-1
-1
-1
-1
-1
-3
-1
-1
-1
-1
-3
-1
-1
-1
-1
-1
-1
-3
-3
-1
-1
-1
0
0
-3
-3
-3
-1
-3
-3
-3
-3
-3
-3
-3
-3
-3
-3
-3
-3
-3
-3
-3
-3
-3
-3
-3
-1
-1
-3
-3
-3
-3
-1
-3
-1
-1
-3
-3
-1
-1
-1
-3
-3
-3
-3
-3
-3
-1
-1
-1
-3
-3
-3
-3
-1
-1
-1
-3
-3
-1
-1
-3
-3
-1
-1
-3
-1
-3
-3
-1
-3
-1
-3
-1
-3
-3
-3
-3
-3
-1
-1
-1
-1
-1
-1
-3
-1
-1
-3
-3
-3
-3
-3
-1
-3
-1
-1
-1
-3
-1
-3
-1
-3
-1
-1
-1
-1
-1
-1
-1
-3
-3
-1
-1
-1
-3
-3
-3
-3
-3
-1
-3
-1
-1
-1
-1
-3
-1
-1
-1
-1
-1
-3
-3
-3
-3
-1
-3
-1
-1
-1
-1
-3
-1
-1
-1
-3
-1
-1
-3
-1
-1
-1
-1
-1
-1
-1
-1
-1
-1
-1
-3
-1
-1
-1
-1
0
0
0
0
0
0
0
0
0
0
0
0
0
0
0
0
0
0
0
0
0
0
0
0
0
0
0
0
0
0
0
0
-3
-3
-3
-3
-3
-3
-3
-3
-3
-3
-3
-3
-3
-3
-3
-3
-3
-3
-3
-3
-3
-3
-1
-3
-3
-1
-3
-1
-3
-3
-3
-1
-3
-1
-1
-1
-1
-1
-1
-3
-3
-3
-1
-3
-3
-3
-1
-3
-1
-3
-3
-3
-3
-3
-3
-1
-3
-1
-1
-1
-3
-3
-3
-3
-3
-3
-3
-1
-3
-1
-1
-3
-3
-1
-3
-3
-3
-3
-3
-1
-1
-1
-1
-3
-3
-3
-1
-3
-3
-1
-3
-1
-1
-1
-1
-3
-3
-1
-3
-3
-3
-1
-3
-1
-3
-3
-3
-1
-1
-1
-1
-1
-1
-1
-3
-3
-1
-1
-3
-1
-1
-1
-3
-3
-1
-1
-1
-3
-1
-1
-1
-1
-3
-1
-3
-1
-1
-3
-1
-3
-1
-1
-1
-1
-3
-1
-1
-1
-1
-1
-1
-1
-1
-1
-1
-3
-1
-3
-1
-1
-1
-1
-1
-1
-1
-1
-1
-3
-1
-1
-1
-1
-1
-3
-1
-1
-1
0
0
0
0
0
0
0
0
0
0
0
0
0
0
0
0
0
0
-3
-3
-3
-3
-3
-3
-3
-3
-3
-1
-3
-3
-3
-3
-1
-3
-3
-1
-3
-3
-3
-1
-3
-3
-3
-3
-3
-3
-1
-3
-1
-1
-1
-3
-1
-3
-3
-1
-1
-1
-3
-3
-1
-3
-3
-3
-3
-3
-3
-1
-3
-1
-3
-3
-1
-3
-3
-3
-1
-1
-1
-3
-1
-3
-1
-3
-3
-1
-1
-1
-1
-3
-3
-1
-1
-1
-1
-1
-1
-1
-1
-1
-1
-3
-3
-3
-3
-1
-1
-3
-3
-1
-3
-1
-3
-1
-3
-1
-1
-1
-1
-3
-3
-1
-1
-3
-3
-1
-3
-1
-1
-1
-1
-1
-3
-1
-3
-3
-1
-3
-3
-1
-3
-1
-1
-1
-1
-1
-1
-1
-1
-3
-1
-3
-3
-3
-1
-1
-1
-3
-3
-3
-1
-3
-3
-3
-1
-3
-1
-1
-1
-1
-1
-1
-1
-3
-3
-3
-1
-3
-1
-1
-1
-3
-1
-1
-1
-1
-1
0
0
0
0
0
0
0
0
0
0
0
0
0
0
0
0
0
0
0
0
0
0
0
0
0
0
-3
-3
-3
-3
-3
-3
-3
-3
-3
-3
-3
-3
-3
-3
-3
-1
-3
-1
-3
-3
-3
-3
-3
-3
-3
-1
-3
-3
-3
-3
-3
-3
-3
-3
-3
-3
-1
-3
-1
-1
-3
-3
-3
-1
-1
-3
-3
-1
-3
-1
-1
-1
-1
-1
-1
-3
-3
-3
-3
-1
-3
-1
-3
-3
-3
-3
-1
-3
-3
-1
-1
-3
-1
-1
-3
-1
-1
-3
-1
-1
-1
-3
-3
-1
-1
-3
-1
-3
-1
-1
-3
-1
-1
-1
-1
-1
-1
-1
-1
-1
-3
-3
-1
-1
-3
-1
-3
-3
-3
-3
-3
-1
-1
-1
-3
-1
-1
-1
-3
-1
-1
-3
-1
-1
-1
-1
-1
-1
-3
-1
-3
-3
-3
-1
-1
-3
-1
-3
-1
-1
-1
-1
-1
-1
-3
-1
-1
-1
-3
-1
-1
-1
-1
-1
-1
-1
-1
0
0
0
0
0
0
0
0
0
0
0
0
0
0
0
0
0
0
0
0
0
0
0
0
0
0
0
0
0
0
0
0
0
0
0
0
0
0
-3
-3
-3
-3
-3
-3
-3
-3
-3
-3
-3
-3
-1
-3
-3
-3
-3
-3
-3
-3
-3
-3
-1
-3
-3
-3
-3
-3
-3
-3
-3
-1
-3
-3
-1
-1
-3
-3
-3
-1
-1
-3
-1
-3
-1
-3
-3
-3
-3
-1
-1
-3
-3
-3
-1
-1
-3
-1
-3
-3
-1
-3
-3
-3
-1
-3
-1
-3
-1
-1
-3
-3
-3
-3
-3
-3
-3
-3
-3
-1
-3
-1
-1
-1
-1
-1
-1
-3
-3
-1
-1
-1
-1
-3
-3
-1
-1
-1
-1
-1
-1
-1
-1
-1
-1
-1
-3
-3
-3
-3
-3
-1
-1
-3
-3
-3
-1
-3
-1
-3
-1
-1
-1
-1
-1
-3
-3
-3
-3
-1
-1
-1
-1
-1
-1
-1
-1
-3
-1
-1
-1
-1
-3
-1
-1
-1
-1
-1
-1
-3
-1
-1
-1
-1
-1
-3
-3
-1
-1
-1
-3
-1
-3
-1
-1
-1
-1
-1
-3
-1
-1
-1
-1
-1
-1
0
0
0
0
0
0
0
0
0
0
0
0
0
0
0
0
0
0
0
0
-3
-3
-3
-3
-3
-3
-3
-1
-3
-3
-1
-3
-3
-3
-3
-3
-1
-3
-3
-3
-3
-3
-3
-3
-3
-1
-1
-3
-1
-3
-3
-3
-3
-1
-1
-3
-1
-3
-3
-1
-3
-1
-1
-3
-1
-1
-1
-3
-3
-3
-3
-3
-3
-1
-1
-3
-3
-3
-3
-3
-3
-1
-3
-1
-1
-3
-1
-3
-3
-1
-3
-3
-1
-3
-3
-3
-3
-1
-1
-1
-1
-3
-3
-3
-3
-1
-1
-1
-1
-1
-1
-3
-1
-1
-1
-1
-1
-1
-1
-1
-3
-1
-3
-3
-3
-1
-3
-3
-3
-1
-1
-3
-3
-1
-1
-3
-1
-1
-1
-1
-1
-1
-3
-3
-1
-1
-1
-3
-1
-3
-1
-3
-1
-3
-3
-1
-3
-1
-1
-3
-1
-1
-3
-1
-1
-1
-1
-1
-1
-3
-1
-1
-1
-3
-1
-1
-3
-1
-1
-1
-1
-3
-1
-1
-1
-1
-1
0
0
0
0
0
0
0
0
0
0
0
0
0
0
0
0
0
0
0
0
0
0
0
0
0
0
0
0
-3
-3
-3
-3
-1
-3
-3
-3
-3
-3
-3
-3
-1
-3
-3
-3
-1
-3
-3
-3
-3
-3
-1
-1
-3
-1
-3
-3
-1
-3
-3
-3
-3
-3
-3
-3
-3
-1
-1
-1
-3
-1
-3
-3
-1
-3
-3
-1
-1
-3
-3
-3
-3
-1
-3
-1
-3
-1
-3
-3
-1
-1
-3
-1
-1
-1
-1
-3
-1
-1
-1
-3
-1
-1
-3
-3
-1
-3
-3
-3
-1
-1
-1
-1
-3
-3
-3
-1
-1
-3
-3
-1
-1
-1
-1
-1
-1
-1
-1
-3
-1
-1
-1
-1
-3
-1
-1
-3
-1
-1
-3
-1
-1
-1
-3
-3
-3
-3
-1
-3
-1
-1
-1
-3
-3
-1
-1
-1
-1
-3
-3
-1
-3
-1
-3
-3
-1
-1
-3
-1
-1
-1
-1
-3
-1
-1
-3
-3
-3
-1
-3
-1
-1
-3
-1
-1
-3
-3
-1
-1
-1
-1
-1
0
0
0
0
0
0
0
0
0
0
0
0
0
0
0
0
0
0
0
0
0
0
0
0
0
0
0
0
0
0
0
0
-3
-3
-3
-3
-3
-3
-3
-3
-3
-3
-3
-3
-3
-3
-3
-3
-3
-3
-1
-3
-3
-3
-3
-3
-3
-1
-3
-3
-3
-3
-3
-1
-3
-3
-3
-1
-3
-1
-3
-3
-3
-1
-3
-1
-3
-3
-1
-3
-3
-1
-1
-3
-3
-3
-1
-3
-3
-3
-3
-3
-1
-3
-1
-1
-1
-1
-1
-3
-1
-1
-1
-1
-1
-1
-1
-1
-3
-1
-1
-1
-1
-3
-3
-1
-1
-3
-3
-1
-1
-1
-1
-1
-1
-3
-1
-3
-1
-1
-1
-1
-1
-3
-3
-1
-1
-3
-3
-3
-3
-3
-1
-1
-1
-1
-1
-1
-1
-1
-1
-3
-3
-1
-3
-3
-1
-3
-1
-1
-1
-1
-3
-3
-3
-1
-3
-1
-1
-3
-1
-3
-3
-3
-3
-1
-1
-1
-1
-1
-1
-1
-1
-1
-1
-1
-1
-1
-1
-3
-3
-1
-1
-1
-1
0
0
0
0
0
0
0
0
0
0
0
0
0
0
0
0
0
0
0
0
0
0
0
0
0
0
0
0
0
0
0
0
-3
-3
-3
-3
-3
-3
-3
-3
-3
-3
-3
-3
-3
-3
-3
-3
-3
-3
-3
-3
-3
-3
-3
-1
-3
-1
-1
-3
-1
-3
-3
-3
-3
-3
-3
-3
-1
-3
-1
-1
-3
-1
-3
-1
-3
-1
-3
-1
-1
-3
-3
-1
-3
-3
-1
-3
-3
-3
-3
-3
-3
-3
-3
-3
-3
-3
-1
-3
-1
-1
-3
-3
-3
-3
-3
-3
-3
-3
-1
-1
-3
-1
-3
-3
-3
-3
-1
-1
-1
-1
-3
-1
-1
-1
-1
-1
-1
-3
-3
-1
-3
-1
-3
-3
-1
-1
-1
-1
-1
-3
-3
-1
-1
-1
-1
-3
-1
-1
-1
-3
-1
-1
-1
-1
-3
-1
-1
-1
-1
-3
-1
-1
-3
-1
-1
-1
-1
-1
-1
-1
-1
-3
-3
-1
-1
-1
-3
-1
-1
-1
-3
-1
-1
-3
-3
-1
-1
-1
-1
-1
-3
-3
-3
-1
-1
-3
-1
-1
-1
-1
-1
-1
-1
-1
-1
-1
-1
-1
-1
0
0
0
0
0
0
0
0
0
0
0
0
0
0
0
0
-3
-3
-3
-3
-3
-3
-1
-3
-3
-3
-1
-3
-3
-3
-3
-1
-3
-1
-3
-3
-3
-3
-3
-3
-3
-3
-1
-3
-3
-1
-1
-3
-3
-1
-1
-3
-3
-3
-3
-1
-1
-3
-1
-1
-1
-3
-3
-1
-1
-1
-1
-3
-3
-3
-1
-3
-3
-1
-1
-3
-3
-1
-1
-3
-3
-1
-3
-1
-3
-3
-3
-3
-3
-1
-3
-1
-3
-3
-3
-1
-3
-3
-3
-3
-3
-1
-3
-3
-1
-1
-1
-1
-1
-1
-3
-3
-3
-1
-1
-3
-3
-3
-1
-3
-1
-1
-1
-1
-3
-3
-3
-3
-1
-3
-1
-3
-1
-1
-1
-1
-3
-3
-1
-1
-3
-1
-1
-3
-1
-1
-1
-3
-3
-1
-3
-1
-3
-1
-1
-1
-3
-1
-1
-1
-1
-1
-1
-3
-1
-3
-1
-1
-1
-1
-1
-1
-3
-1
-1
-3
-1
-1
-3
-1
-1
-1
-1
-1
-1
-1
-1
-1
-3
-1
-1
0
0
0
0
0
0
0
0
0
0
0
0
0
0
0
0
0
0
0
0
-3
-3
-3
-3
-3
-3
-3
-3
-3
-3
-3
-1
-3
-3
-1
-3
-3
-3
-3
-1
-3
-1
-3
-1
-3
-3
-3
-3
-1
-3
-3
-3
-1
-3
-1
-3
-1
-1
-3
-3
-3
-1
-1
-3
-1
-3
-3
-3
-3
-1
-1
-1
-1
-3
-3
-3
-3
-1
-1
-3
-3
-3
-3
-1
-3
-1
-3
-3
-3
-1
-3
-1
-1
-3
-1
-1
-1
-3
-1
-1
-1
-1
-3
-3
-3
-3
-1
-3
-3
-1
-1
-1
-1
-3
-3
-3
-3
-1
-1
-1
-3
-1
-1
-1
-3
-3
-3
-1
-3
-3
-3
-1
-1
-3
-1
-1
-1
-1
-1
-3
-1
-3
-1
-1
-1
-3
-1
-3
-1
-3
-3
-3
-3
-1
-1
-1
-3
-1
-1
-1
-3
-1
-1
-1
-1
-1
-3
-3
-1
-1
-3
-1
-1
-1
-1
-1
-1
-1
-1
-3
-1
-1
-3
-1
-3
-3
-1
-1
-1
-1
-1
-1
-1
0
0
0
0
0
0
0
0
0
0
0
0
0
0
0
0
0
0
0
0
0
0
-3
-3
-3
-3
-3
-3
-3
-3
-3
-3
-3
-3
-3
-3
-3
-3
-1
-3
-1
-1
-1
-3
-3
-3
-3
-3
-3
-3
-3
-1
-3
-1
-1
-3
-3
-3
-3
-1
-1
-3
-3
-1
-3
-1
-1
-1
-3
-3
-3
-3
-3
-3
-3
-3
-1
-1
-1
-3
-3
-3
-3
-1
-1
-1
-3
-3
-1
-1
-3
-3
-3
-3
-3
-1
-1
-3
-1
-1
-1
-1
-1
-1
-3
-1
-1
-1
-1
-3
-3
-3
-3
-1
-3
-1
-1
-1
-1
-1
-3
-1
-1
-3
-3
-3
-1
-3
-3
-1
-3
-3
-3
-1
-1
-1
-1
-3
-3
-1
-3
-1
-3
-3
-1
-1
-1
-3
-1
-1
-3
-3
-1
-1
-1
-1
-1
-1
-1
-3
-3
-3
-3
-1
-1
-1
-3
-3
-3
-1
-1
-3
-1
-1
-1
-1
-3
-1
-1
-1
-3
-1
-1
-1
-1
-1
-1
-3
-1
-1
-1
-3
-3
-1
-1
-1
-1
-1
-1
-1
-1
0
0
0
0
0
0
0
0
0
0
0
0
0
0
0
0
-3
-3
-3
-3
-3
-3
-1
-1
-3
-3
-3
-3
-3
-3
-3
-3
-3
-1
-3
-3
-1
-3
-3
-3
-1
-1
-1
-3
-3
-3
-1
-1
-1
-1
-3
-3
-3
-3
-3
-3
-3
-3
-1
-3
-3
-1
-3
-3
-3
-3
-3
-1
-3
-1
-3
-3
-3
-3
-1
-1
-3
-3
-1
-1
-3
-1
-1
-3
-3
-1
-1
-1
-1
-3
-3
-3
-3
-3
-3
-1
-3
-1
-3
-1
-1
-1
-1
-1
-1
-3
-1
-3
-1
-1
-3
-3
-3
-3
-3
-3
-1
-3
-1
-3
-3
-1
-1
-1
-3
-1
-3
-3
-1
-1
-1
-1
-1
-1
-1
-3
-1
-1
-3
-3
-1
-3
-1
-3
-1
-1
-1
-1
-1
-1
-1
-1
-1
-3
-1
-1
-1
-1
-1
-3
-1
-1
-1
-3
-1
-1
-1
-3
-3
-1
-1
-1
-3
-1
-1
-3
-3
-1
-1
-1
-1
-1
-1
0
0
0
0
0
0
0
0
0
0
0
0
0
0
0
0
0
0
0
0
0
0
0
0
0
0
0
0
-3
-3
-3
-3
-3
-3
-3
-3
-3
-3
-3
-3
-3
-3
-3
-3
-3
-3
-3
-1
-1
-3
-3
-3
-3
-3
-3
-3
-3
-3
-3
-3
-1
-3
-1
-3
-1
-3
-3
-1
-1
-3
-3
-1
-3
-3
-1
-1
-1
-1
-1
-3
-3
-1
-1
-3
-3
-3
-1
-3
-1
-1
-3
-1
-1
-3
-3
-1
-3
-3
-3
-1
-1
-3
-3
-3
-3
-1
-1
-1
-3
-1
-1
-1
-3
-3
-3
-1
-1
-1
-1
-3
-3
-3
-3
-1
-1
-1
-3
-3
-3
-3
-3
-1
-1
-1
-3
-1
-3
-1
-1
-1
-1
-3
-1
-1
-1
-3
-1
-3
-1
-1
-3
-1
-1
-1
-1
-3
-3
-1
-1
-1
-1
-3
-1
-3
-3
-1
-1
-1
-1
-1
-1
-3
-1
-1
-1
-1
-3
-1
-1
-1
-1
-1
-3
-1
-1
-3
-3
-1
-1
-1
-1
-3
-1
-1
-1
-1
-1
0
0
0
0
0
0
0
0
0
0
0
0
0
0
0
0
0
0
0
0
0
0
0
0
0
0
-3
-3
-3
-3
-3
-3
-3
-3
-1
-3
-3
-3
-3
-3
-3
-3
-1
-3
-3
-3
-1
-3
-1
-1
-3
-1
-3
-3
-3
-3
-3
-3
-3
-1
-3
-1
-3
-1
-1
-1
-3
-3
-3
-3
-1
-3
-1
-1
-3
-1
-1
-3
-1
-3
-3
-3
-3
-1
-1
-1
-1
-3
-3
-3
-3
-3
-3
-1
-1
-3
-3
-3
-1
-3
-1
-1
-1
-1
-3
-1
-1
-3
-3
-1
-1
-3
-3
-1
-1
-3
-3
-3
-1
-1
-3
-3
-3
-1
-1
-1
-1
-1
-3
-1
-1
-1
-1
-3
-3
-3
-1
-3
-1
-1
-3
-1
-1
-1
-1
-1
-1
-1
-1
-1
-1
-3
-3
-3
-1
-3
-3
-1
-3
-1
-1
-1
-1
-3
-3
-3
-3
-1
-1
-3
-1
-1
-3
-1
-3
-1
-1
-1
-1
-3
-1
-1
-1
-1
-1
-1
-1
-1
-1
0
0
0
0
0
0
0
0
0
0
0
0
0
0
0
0
0
0
0
0
0
0
0
0
0
0
0
0
0
0
0
0
-3
-3
-3
-3
-3
-3
-3
-3
-3
-3
-1
-1
-3
-3
-3
-3
-3
-3
-3
-1
-1
-3
-3
-3
-3
-3
-3
-3
-3
-3
-3
-3
-3
-3
-1
-3
-3
-3
-1
-1
-3
-3
-1
-3
-3
-3
-3
-1
-1
-1
-1
-3
-3
-1
-1
-1
-3
-3
-3
-1
-3
-1
-1
-1
-3
-1
-1
-1
-1
-1
-1
-3
-3
-1
-3
-3
-3
-3
-1
-3
-3
-3
-3
-3
-1
-1
-1
-1
-1
-1
-1
-1
-1
-3
-1
-1
-1
-3
-3
-1
-1
-1
-3
-1
-1
-3
-3
-3
-1
-3
-3
-3
-1
-1
-3
-1
-1
-3
-3
-3
-1
-1
-3
-3
-1
-1
-1
-3
-1
-1
-1
-3
-1
-3
-1
-1
-3
-3
-1
-3
-1
-3
-1
-3
-1
-1
-1
-1
-1
-1
-1
-1
-1
-1
-1
-1
-1
-3
-1
-1
-1
-1
-3
-1
-1
-1
-1
0
0
0
0
0
0
0
0
0
0
0
0
0
0
0
0
0
0
0
0
0
0
0
0
0
0
0
0
-3
-3
-3
-3
-1
-3
-3
-3
-3
-3
-3
-3
-3
-3
-3
-3
-3
-3
-3
-3
-3
-3
-1
-3
-3
-1
-1
-3
-3
-3
-3
-3
-3
-3
-3
-1
-3
-1
-1
-3
-3
-1
-3
-3
-3
-3
-1
-1
-3
-1
-1
-3
-3
-3
-1
-1
-1
-3
-1
-1
-3
-3
-1
-3
-1
-1
-1
-3
-3
-3
-1
-3
-3
-3
-3
-3
-1
-1
-1
-1
-1
-3
-1
-3
-1
-1
-1
-3
-1
-3
-3
-1
-1
-3
-1
-1
-1
-3
-3
-1
-3
-3
-1
-3
-3
-3
-1
-1
-1
-3
-3
-1
-1
-1
-1
-3
-1
-3
-1
-1
-1
-3
-1
-1
-1
-1
-3
-3
-1
-1
-1
-1
-1
-1
-1
-1
-1
-1
-3
-1
-1
-3
-1
-3
-3
-1
-1
-3
-1
-1
-1
-1
-1
-1
-3
-1
-3
-3
-1
-3
-1
-1
-1
-1
-1
-1
-1
0
0
0
0
0
0
0
0
0
0
0
0
0
0
0
0
0
0
0
0
0
0
0
0
0
0
0
0
-3
-3
-3
-3
-3
-3
-3
-3
-3
-3
-1
-3
-3
-1
-3
-3
-3
-3
-3
-3
-1
-3
-3
-3
-3
-3
-3
-1
-3
-1
-1
-3
-1
-3
-3
-3
-3
-1
-1
-3
-1
-3
-3
-1
-3
-3
-3
-1
-3
-3
-1
-1
-1
-1
-1
-3
-3
-3
-3
-3
-1
-1
-1
-3
-3
-1
-3
-3
-1
-3
-3
-3
-3
-1
-1
-3
-3
-1
-3
-3
-3
-1
-1
-3
-1
-3
-1
-1
-1
-3
-3
-1
-1
-1
-3
-1
-1
-1
-3
-3
-1
-1
-1
-1
-1
-3
-1
-1
-1
-3
-3
-3
-1
-3
-1
-1
-1
-1
-1
-3
-3
-3
-1
-3
-3
-1
-1
-1
-1
-3
-1
-3
-1
-3
-1
-1
-1
-1
-1
-1
-1
-1
-1
-1
-1
-3
-3
-3
-1
-1
-1
-1
-3
-3
-3
-1
-1
-3
-1
-1
-1
-1
-3
-1
-1
-1
-1
-1
-1
0
0
0
0
0
0
0
0
0
0
0
0
0
0
0
0
0
0
0
0
0
0
0
0
0
0
-3
-3
-3
-3
-3
-3
-3
-3
-3
-3
-3
-3
-3
-1
-3
-3
-1
-3
-3
-3
-3
-3
-3
-3
-3
-3
-1
-3
-1
-3
-3
-3
-1
-1
-1
-3
-3
-3
-1
-3
-3
-3
-1
-1
-1
-3
-3
-3
-1
-3
-3
-3
-1
-1
-3
-1
-1
-1
-1
-1
-3
-1
-1
-3
-3
-3
-3
-3
-3
-3
-3
-1
-1
-3
-1
-1
-3
-1
-1
-1
-3
-3
-1
-1
-1
-1
-3
-3
-3
-1
-3
-1
-3
-3
-3
-3
-1
-1
-1
-3
-1
-1
-1
-1
-1
-3
-3
-3
-1
-1
-1
-1
-3
-3
-3
-1
-1
-3
-3
-3
-1
-3
-1
-1
-1
-1
-1
-1
-1
-1
-1
-1
-1
-3
-1
-1
-3
-3
-3
-3
-1
-3
-1
-1
-1
-1
-1
-1
-1
-1
-3
-3
-1
-1
-1
-1
-1
-1
-3
-3
-1
-1
-1
-3
-1
-1
-1
-1
-3
-1
-3
-3
-1
-1
-1
0
0
0
0
0
0
0
0
0
0
0
0
0
0
0
0
0
0
0
0
-3
-3
-3
-3
-3
-3
-3
-3
-3
-3
-3
-3
-3
-3
-3
-3
-3
-3
-3
-3
-3
-3
-3
-3
-3
-3
-3
-1
-3
-1
-3
-3
-1
-1
-3
-3
-3
-3
-3
-3
-3
-3
-1
-1
-3
-1
-3
-3
-3
-1
-3
-3
-1
-3
-3
-1
-1
-3
-3
-1
-1
-1
-1
-3
-1
-3
-3
-3
-1
-1
-1
-1
-1
-1
-1
-1
-1
-1
-1
-1
-1
-1
-1
-3
-3
-1
-3
-1
-1
-1
-1
-1
-1
-3
-3
-1
-3
-1
-1
-1
-3
-1
-3
-3
-3
-1
-3
-3
-3
-1
-1
-1
-1
-3
-3
-3
-1
-3
-3
-1
-1
-1
-3
-3
-3
-1
-1
-3
-3
-1
-1
-1
-1
-1
-3
-1
-1
-3
-1
-3
-3
-3
-1
-1
-3
-1
-1
-1
-1
-1
-3
-1
-1
-1
-1
-1
-1
-1
-1
-1
-1
-1
-1
-1
-3
-3
-1
-1
-3
-1
-1
0
0
0
0
0
0
0
0
0
0
0
0
0
0
0
0
0
0
0
0
0
0
0
0
-3
-3
-3
-3
-3
-3
-3
-3
-3
-3
-3
-3
-3
-3
-1
-3
-1
-1
-3
-3
-1
-3
-3
-3
-3
-3
-3
-3
-3
-1
-3
-1
-1
-3
-3
-1
-1
-3
-3
-3
-3
-3
-3
-3
-1
-3
-3
-1
-1
-1
-1
-1
-3
-3
-3
-1
-1
-1
-3
-3
-3
-3
-3
-1
-3
-3
-3
-1
-3
-1
-3
-3
-3
-3
-3
-1
-1
-3
-1
-1
-3
-1
-1
-1
-1
-3
-3
-1
-3
-1
-1
-1
-3
-1
-3
-3
-1
-1
-1
-1
-3
-3
-3
-1
-3
-1
-3
-1
-1
-3
-3
-1
-1
-3
-3
-1
-1
-1
-1
-3
-1
-1
-3
-1
-3
-1
-3
-1
-1
-1
-1
-3
-3
-1
-1
-3
-3
-1
-1
-1
-3
-1
-3
-1
-1
-1
-1
-1
-1
-1
-1
-1
-1
-1
-1
-3
-3
-1
-1
-3
-3
-1
-3
-1
-1
-1
-1
-1
-1
-3
-3
-1
-1
-1
-1
-1
-3
-1
-1
0
0
0
0
0
0
0
0
0
0
0
0
0
0
0
0
-3
-3
-3
-3
-3
-3
-3
-3
-1
-3
-1
-3
-3
-3
-3
-3
-3
-1
-1
-3
-3
-3
-3
-1
-3
-3
-1
-3
-3
-3
-3
-1
-1
-3
-1
-3
-3
-1
-1
-3
-1
-1
-1
-3
-1
-1
-3
-3
-3
-3
-3
-3
-1
-3
-3
-1
-3
-1
-3
-1
-1
-1
-1
-1
-3
-3
-3
-1
-3
-1
-3
-1
-1
-1
-1
-3
-3
-1
-3
-1
-1
-3
-1
-3
-1
-1
-1
-3
-3
-1
-1
-3
-3
-3
-3
-1
-1
-3
-3
-1
-1
-1
-1
-3
-1
-3
-3
-1
-1
-3
-1
-3
-3
-3
-3
-3
-1
-1
-3
-3
-3
-1
-1
-3
-3
-3
-3
-1
-3
-1
-1
-1
-1
-3
-1
-1
-3
-1
-1
-1
-1
-1
-1
-3
-3
-3
-1
-1
-1
-1
-3
-1
-1
-1
-1
-3
-3
-1
-3
-1
-1
-1
-1
-1
-1
-3
-1
-1
-3
-1
-3
-1
-1
-1
-1
0
0
0
0
0
0
0
0
0
0
0
0
0
0
0
0
0
0
0
0
-3
-3
-3
-3
-3
-3
-3
-3
-3
-3
-3
-3
-3
-3
-3
-3
-3
-3
-3
-3
-3
-1
-1
-3
-3
-3
-3
-3
-3
-1
-1
-1
-1
-3
-3
-1
-1
-1
-1
-1
-3
-3
-3
-3
-3
-3
-1
-1
-1
-1
-3
-3
-3
-1
-1
-3
-3
-1
-1
-1
-1
-3
-1
-3
-3
-1
-3
-1
-3
-1
-1
-1
-1
-1
-3
-3
-3
-3
-3
-1
-1
-3
-3
-3
-3
-3
-1
-3
-3
-1
-3
-1
-3
-1
-1
-3
-1
-1
-3
-3
-1
-3
-3
-1
-3
-1
-3
-1
-1
-1
-1
-1
-3
-3
-3
-1
-3
-1
-1
-1
-1
-3
-1
-1
-3
-1
-1
-3
-1
-3
-3
-1
-1
-1
-3
-3
-1
-1
-1
-1
-1
-1
-1
-3
-1
-3
-1
-1
-1
-3
-3
-1
-3
-1
-1
-1
-3
-1
-1
-3
-3
-1
-1
-1
-1
-1
-1
-1
-1
-1
-1
0
0
0
0
0
0
0
0
0
0
0
0
0
0
0
0
0
0
0
0
0
0
0
0
-3
-3
-3
-3
-3
-3
-3
-3
-3
-3
-3
-1
-3
-3
-1
-3
-3
-3
-3
-3
-1
-3
-1
-3
-3
-1
-3
-3
-3
-3
-3
-1
-1
-3
-1
-1
-3
-3
-3
-3
-3
-3
-3
-3
-1
-3
-1
-1
-1
-1
-1
-1
-1
-3
-1
-1
-3
-3
-3
-3
-3
-3
-1
-3
-1
-3
-3
-3
-3
-1
-1
-3
-1
-1
-1
-1
-3
-3
-1
-3
-1
-1
-1
-3
-1
-1
-1
-1
-1
-1
-1
-3
-3
-3
-1
-1
-3
-1
-1
-3
-1
-1
-3
-3
-1
-3
-1
-1
-3
-3
-3
-3
-1
-3
-1
-3
-1
-1
-3
-1
-3
-1
-1
-3
-3
-3
-3
-1
-1
-1
-1
-3
-1
-1
-1
-1
-1
-1
-1
-1
-1
-1
-1
-3
-3
-1
-1
-1
-1
-3
-3
-1
-1
-1
-1
-1
-1
0
0
0
0
0
0
0
0
0
0
0
0
0
0
0
0
0
0
0
0
0
0
0
0
0
0
0
0
0
0
0
0
0
0
0
0
0
0
-3
-3
-3
-3
-1
-3
-3
-3
-3
-3
-3
-3
-3
-3
-3
-3
-3
-3
-3
-1
-3
-3
-3
-3
-1
-3
-3
-3
-3
-3
-1
-3
-3
-3
-3
-3
-3
-1
-1
-1
-3
-3
-3
-1
-3
-1
-1
-1
-3
-1
-1
-3
-3
-3
-3
-3
-3
-1
-3
-1
-3
-1
-3
-1
-3
-3
-3
-3
-1
-3
-3
-1
-1
-1
-1
-3
-1
-3
-1
-1
-1
-3
-3
-3
-3
-3
-1
-1
-1
-3
-1
-1
-1
-1
-3
-3
-1
-3
-3
-1
-1
-1
-1
-1
-1
-1
-1
-3
-1
-3
-3
-3
-1
-1
-1
-3
-1
-1
-3
-3
-3
-1
-1
-3
-3
-1
-1
-3
-1
-1
-1
-1
-1
-1
-1
-1
-3
-1
-3
-3
-1
-1
-1
-1
-1
-1
-1
-3
-3
-3
-1
-1
-1
-1
-1
-3
-1
-3
-1
-1
-3
-1
-1
-3
-1
-1
-1
-1
-1
-1
-1
-1
-1
0
0
0
0
0
0
0
0
0
0
0
0
0
0
0
0
0
0
0
0
0
0
-3
-3
-3
-3
-3
-3
-3
-3
-1
-3
-3
-3
-3
-3
-1
-3
-3
-3
-3
-3
-3
-3
-1
-3
-3
-3
-3
-1
-1
-3
-3
-3
-1
-3
-3
-3
-3
-1
-3
-1
-1
-3
-3
-3
-3
-3
-1
-3
-3
-3
-3
-3
-3
-1
-1
-3
-1
-3
-1
-3
-3
-3
-1
-1
-1
-1
-1
-1
-1
-3
-1
-1
-1
-1
-1
-3
-3
-1
-3
-3
-3
-3
-3
-3
-3
-3
-3
-3
-1
-3
-1
-1
-1
-1
-1
-1
-1
-1
-1
-1
-1
-3
-1
-1
-1
-3
-3
-3
-1
-1
-1
-1
-1
-1
-3
-3
-1
-1
-3
-1
-1
-3
-1
-1
-3
-3
-1
-3
-1
-3
-1
-3
-3
-1
-1
-3
-1
-3
-1
-3
-1
-3
-1
-1
-1
-3
-1
-3
-1
-1
-1
-1
-1
-1
-1
-1
-1
-1
-1
-1
-3
-1
-3
-1
-3
-1
-1
-1
-3
-1
-1
-1
-1
0
0
0
0
0
0
0
0
0
0
0
0
0
0
0
0
0
0
0
0
0
0
-3
-3
-3
-3
-3
-3
-1
-3
-3
-3
-3
-3
-3
-1
-3
-3
-3
-3
-3
-3
-1
-3
-3
-1
-3
-3
-3
-1
-1
-3
-3
-3
-3
-3
-3
-1
-1
-3
-3
-3
-3
-3
-3
-3
-1
-1
-3
-1
-1
-3
-3
-1
-1
-3
-1
-1
-1
-3
-3
-3
-3
-3
-3
-3
-3
-1
-1
-1
-1
-3
-3
-1
-1
-1
-3
-1
-3
-3
-1
-3
-1
-1
-1
-1
-1
-1
-1
-3
-3
-3
-3
-1
-1
-1
-1
-1
-3
-1
-3
-1
-1
-3
-3
-1
-1
-1
-1
-1
-1
-1
-1
-1
-3
-1
-3
-1
-1
-1
-1
-1
-1
-1
-1
-1
-1
-3
-3
-1
-1
-3
-3
-3
-3
-1
-1
-1
-3
-3
-1
-1
-1
-3
-3
-1
-1
-3
-1
-3
-3
-3
-3
-1
-1
-1
-1
-3
-1
-3
-3
-1
-1
-3
-1
-1
-3
-1
-3
-3
-1
-1
-1
-1
-1
0
0
0
0
0
0
0
0
0
0
0
0
0
0
0
0
0
0
0
0
0
0
-3
-3
-3
-3
-3
-3
-1
-3
-3
-3
-3
-3
-3
-3
-3
-3
-1
-3
-3
-3
-3
-3
-1
-3
-3
-1
-1
-1
-3
-3
-3
-3
-1
-1
-3
-3
-3
-3
-1
-3
-1
-3
-3
-3
-1
-1
-3
-1
-1
-3
-1
-3
-1
-3
-1
-1
-3
-3
-3
-3
-3
-3
-1
-3
-3
-3
-3
-1
-1
-1
-1
-1
-1
-1
-1
-1
-1
-3
-1
-1
-1
-3
-3
-3
-3
-3
-3
-1
-1
-3
-3
-3
-3
-3
-1
-1
-1
-3
-3
-1
-1
-1
-1
-1
-1
-3
-1
-1
-1
-1
-1
-1
-1
-3
-3
-1
-3
-3
-1
-1
-3
-3
-3
-1
-1
-1
-3
-1
-1
-1
-1
-3
-1
-3
-3
-1
-1
-3
-1
-3
-1
-1
-1
-1
-3
-3
-1
-1
-3
-3
-1
-3
-1
-1
-3
-1
-1
-1
-1
-1
-1
-1
-1
-1
-1
0
0
0
0
0
0
0
0
0
0
0
0
0
0
0
0
0
0
0
0
0
0
0
0
0
0
0
0
0
0
-3
-3
-3
-3
-3
-3
-3
-3
-3
-1
-3
-1
-3
-1
-3
-3
-3
-3
-3
-3
-3
-3
-3
-3
-3
-1
-1
-1
-1
-1
-1
-3
-1
-3
-1
-3
-3
-3
-3
-3
-3
-1
-3
-1
-1
-1
-1
-3
-3
-1
-1
-3
-1
-1
-3
-1
-3
-3
-3
-3
-1
-3
-1
-3
-3
-3
-3
-3
-3
-3
-3
-1
-1
-1
-1
-1
-1
-3
-3
-1
-3
-1
-3
-3
-1
-3
-3
-3
-3
-1
-1
-1
-1
-3
-3
-3
-3
-3
-3
-1
-1
-1
-1
-1
-1
-1
-1
-3
-3
-3
-3
-1
-1
-1
-1
-3
-3
-1
-1
-1
-1
-1
-3
-1
-3
-1
-3
-1
-3
-1
-1
-1
-1
-1
-1
-1
-1
-1
-1
-3
-1
-3
-3
-1
-1
-3
-1
-3
-3
-3
-1
-3
-3
-1
-1
-1
-1
-1
-1
-1
-1
-1
-3
-1
-1
-1
-1
0
0
0
0
0
0
0
0
0
0
0
0
0
0
0
0
0
0
0
0
0
0
0
0
0
0
0
0
-3
-3
-3
-3
-3
-3
-3
-3
-3
-3
-3
-3
-3
-3
-1
-3
-3
-3
-3
-3
-1
-3
-3
-3
-1
-3
-3
-3
-1
-1
-1
-3
-3
-3
-3
-3
-1
-1
-1
-3
-3
-3
-3
-1
-3
-3
-3
-3
-1
-3
-3
-3
-1
-3
-3
-1
-3
-1
-3
-3
-3
-1
-1
-1
-3
-1
-3
-1
-1
-1
-1
-1
-1
-3
-1
-3
-1
-1
-1
-3
-3
-3
-3
-3
-3
-1
-1
-3
-1
-1
-1
-3
-3
-1
-1
-1
-1
-1
-1
-1
-1
-1
-3
-3
-3
-3
-3
-3
-3
-3
-3
-1
-1
-1
-1
-1
-1
-1
-3
-3
-1
-1
-1
-3
-1
-1
-1
-1
-1
-1
-3
-3
-1
-1
-1
-3
-1
-3
-1
-1
-1
-1
-3
-1
-1
-3
-1
-3
-1
-1
-1
-1
-1
-1
-1
-1
-1
-3
-3
-3
-1
-3
-1
-1
-1
-1
-1
0
0
0
0
0
0
0
0
0
0
0
0
0
0
0
0
0
0
0
0
0
0
0
0
0
0
0
0
-3
-3
-3
-1
-3
-3
-3
-3
-1
-3
-3
-3
-3
-1
-3
-3
-3
-3
-1
-3
-3
-3
-3
-3
-3
-3
-3
-3
-3
-1
-1
-1
-3
-3
-1
-1
-1
-1
-1
-3
-3
-1
-3
-3
-1
-1
-1
-3
-3
-1
-1
-3
-1
-3
-1
-1
-1
-3
-3
-1
-3
-1
-1
-1
-3
-1
-3
-1
-1
-1
-1
-3
-3
-3
-1
-1
-1
-3
-3
-3
-3
-3
-1
-3
-3
-1
-1
-3
-3
-3
-1
-3
-1
-3
-1
-3
-3
-3
-1
-3
-1
-3
-3
-3
-3
-1
-3
-1
-1
-1
-1
-1
-1
-3
-3
-1
-3
-3
-1
-3
-3
-1
-1
-1
-3
-1
-1
-1
-1
-1
-1
-3
-3
-1
-1
-3
-3
-3
-1
-3
-3
-1
-1
-3
-3
-1
-1
-1
-1
-1
-1
-1
-1
-3
-1
-1
-1
-3
-3
-1
-1
-1
-1
-1
-1
-3
-3
-3
-1
-3
-1
-1
-1
-1
-1
0
0
0
0
0
0
0
0
0
0
0
0
0
0
0
0
0
0
0
0
-3
-3
-3
-3
-3
-3
-3
-3
-3
-3
-1
-3
-3
-3
-3
-1
-1
-3
-3
-3
-3
-3
-3
-3
-1
-3
-3
-3
-1
-3
-3
-1
-1
-3
-3
-3
-3
-3
-3
-1
-1
-1
-1
-3
-1
-1
-3
-3
-1
-1
-1
-1
-1
-3
-3
-1
-1
-3
-3
-3
-3
-1
-1
-3
-3
-1
-1
-1
-1
-1
-1
-3
-1
-1
-3
-3
-3
-3
-3
-3
-1
-1
-1
-1
-1
-3
-1
-3
-1
-3
-3
-1
-1
-3
-1
-1
-1
-1
-1
-3
-3
-3
-1
-3
-3
-1
-1
-3
-3
-1
-1
-1
-3
-3
-1
-1
-1
-1
-1
-1
-1
-3
-3
-3
-3
-1
-1
-1
-1
-3
-1
-3
-3
-3
-3
-1
-3
-1
-1
-1
-1
-1
-3
-1
-1
-3
-3
-1
-1
-3
-3
-1
-1
-1
-3
-1
-1
-3
-3
-1
-3
-3
-3
-3
-1
-3
-1
-3
-3
-1
-3
-1
-1
-1
-1
-1
-1
-1
-1
-1
-1
0
0
0
0
0
0
0
0
0
0
0
0
0
0
-3
-3
-3
-3
-3
-3
-3
-3
-3
-3
-3
-3
-1
-3
-1
-3
-3
-3
-3
-3
-3
-1
-3
-3
-3
-3
-3
-1
-1
-1
-3
-1
-3
-3
-1
-3
-3
-1
-3
-1
-3
-1
-1
-3
-1
-3
-3
-3
-3
-3
-1
-1
-3
-3
-1
-3
-1
-3
-3
-3
-3
-1
-1
-1
-1
-3
-1
-1
-3
-3
-3
-3
-3
-1
-1
-1
-1
-1
-3
-1
-3
-1
-3
-3
-1
-3
-1
-1
-1
-1
-3
-1
-3
-1
-3
-3
-1
-3
-1
-1
-3
-1
-3
-3
-1
-1
-3
-1
-1
-1
-1
-3
-3
-1
-3
-1
-1
-1
-3
-3
-1
-1
-1
-3
-1
-1
-1
-1
-1
-3
-1
-3
-3
-1
-1
-3
-1
-3
-3
-1
-1
-3
-1
-1
-1
-3
-3
-1
-1
-1
-3
-1
-1
-3
-1
-1
-3
-1
-1
-1
-1
-1
-3
-1
-1
-1
-3
-1
-1
0
0
0
0
0
0
0
0
0
0
0
0
0
0
0
0
0
0
0
0
0
0
0
0
0
0
-3
-3
-3
-3
-3
-3
-3
-3
-3
-3
-3
-3
-3
-3
-1
-3
-3
-3
-1
-3
-3
-3
-1
-3
-3
-3
-3
-3
-3
-1
-1
-1
-3
-3
-3
-3
-3
-3
-1
-1
-1
-3
-1
-3
-3
-3
-1
-3
-1
-3
-3
-1
-1
-1
-1
-3
-1
-3
-1
-1
-1
-1
-3
-1
-1
-3
-1
-1
-1
-3
-3
-3
-3
-1
-3
-3
-3
-3
-3
-3
-3
-3
-1
-1
-1
-1
-1
-1
-3
-1
-3
-1
-1
-1
-1
-1
-1
-3
-1
-3
-3
-1
-3
-1
-3
-1
-1
-1
-1
-1
-1
-3
-3
-1
-1
-1
-1
-3
-3
-1
-1
-1
-1
-1
-1
-1
-1
-1
-3
-3
-1
-3
-3
-1
-1
-1
-1
-1
-3
-3
-1
-3
-3
-1
-1
-3
-3
-1
-3
-1
-3
-1
-1
-1
-3
-1
-1
-3
-1
-1
-1
0
0
0
0
0
0
0
0
0
0
0
0
0
0
0
0
0
0
0
0
0
0
0
0
0
0
0
0
0
0
0
0
0
0
-3
-3
-3
-3
-3
-3
-3
-3
-3
-3
-3
-3
-3
-3
-1
-3
-3
-1
-3
-3
-1
-3
-3
-1
-3
-3
-1
-3
-1
-3
-3
-1
-1
-3
-3
-3
-1
-3
-3
-3
-3
-1
-3
-1
-1
-3
-3
-3
-1
-3
-3
-3
-3
-3
-1
-3
-3
-3
-3
-1
-1
-1
-1
-1
-1
-3
-1
-3
-1
-1
-1
-1
-1
-1
-3
-1
-1
-1
-1
-3
-1
-1
-1
-1
-1
-1
-1
-1
-1
-3
-3
-1
-1
-3
-3
-3
-3
-3
-1
-1
-1
-3
-3
-1
-1
-1
-1
-3
-3
-1
-1
-1
-1
-1
-1
-3
-1
-1
-3
-1
-1
-3
-3
-3
-3
-1
-3
-3
-3
-3
-1
-1
-1
-3
-1
-1
-1
-1
-3
-1
-1
-1
-3
-1
-1
-1
-1
0
0
0
0
0
0
0
0
0
0
0
0
0
0
0
0
0
0
0
0
0
0
0
0
0
0
0
0
0
0
0
0
0
0
0
0
0
0
0
0
0
0
0
0
0
0
0
0
-3
-3
-3
-3
-3
-3
-3
-3
-3
-3
-3
-3
-3
-3
-1
-3
-3
-1
-1
-3
-3
-3
-3
-3
-3
-3
-1
-3
-3
-3
-3
-1
-3
-1
-1
-1
-3
-3
-3
-3
-3
-3
-3
-3
-3
-3
-1
-3
-1
-1
-3
-3
-1
-3
-3
-1
-1
-1
-1
-1
-1
-1
-1
-3
-3
-3
-3
-3
-1
-1
-1
-3
-3
-3
-3
-3
-3
-3
-1
-1
-1
-1
-1
-3
-1
-1
-1
-3
-3
-3
-3
-1
-1
-3
-3
-3
-1
-1
-1
-3
-3
-3
-1
-3
-1
-1
-1
-1
-1
-3
-3
-1
-1
-1
-1
-1
-3
-1
-3
-3
-1
-3
-1
-1
-1
-1
-1
-3
-3
-3
-3
-1
-3
-1
-1
-3
-1
-1
-1
-1
-1
-1
-1
-3
-1
-1
-1
-3
-1
-3
-1
-1
-1
-3
-1
-3
-1
-1
-3
-1
-1
-1
-3
-1
-3
-1
-1
-1
-1
-1
-1
-3
-1
-3
-1
-1
-1
-1
-1
0
0
0
0
0
0
0
0
0
0
0
0
0
0
0
0
-3
-3
-3
-3
-3
-3
-3
-3
-3
-3
-1
-3
-1
-3
-3
-3
-3
-3
-3
-1
-3
-3
-1
-3
-1
-3
-3
-1
-3
-1
-1
-3
-3
-3
-3
-1
-3
-3
-3
-1
-1
-1
-1
-1
-1
-1
-3
-3
-1
-1
-3
-3
-3
-3
-3
-3
-1
-1
-3
-3
-3
-1
-3
-1
-3
-3
-3
-3
-3
-1
-3
-1
-1
-3
-3
-1
-3
-1
-3
-1
-3
-3
-1
-3
-1
-1
-3
-1
-3
-1
-1
-3
-1
-3
-3
-1
-3
-1
-1
-3
-1
-1
-1
-1
-1
-3
-1
-1
-1
-1
-1
-1
-1
-1
-1
-3
-3
-3
-1
-3
-3
-3
-3
-1
-3
-1
-3
-1
-3
-1
-3
-1
-1
-1
-1
-3
-1
-3
-1
-1
-1
-1
-1
-1
-3
-3
-1
-3
-1
-3
-1
-1
-1
-1
-1
-1
-1
-1
-1
-1
-3
-1
-1
0
0
0
0
0
0
0
0
0
0
0
0
0
0
0
0
0
0
0
0
0
0
0
0
0
0
0
0
0
0
0
0
-3
-3
-3
-3
-3
-3
-3
-3
-3
-3
-3
-3
-3
-3
-3
-3
-3
-3
-3
-3
-3
-1
-3
-3
-1
-3
-1
-3
-3
-3
-1
-1
-3
-3
-1
-3
-1
-1
-3
-3
-3
-3
-1
-1
-1
-1
-3
-1
-3
-3
-3
-3
-3
-3
-3
-3
-1
-3
-1
-1
-1
-1
-3
-3
-3
-3
-3
-1
-1
-1
-3
-3
-3
-1
-1
-3
-1
-3
-3
-1
-3
-1
-1
-3
-3
-1
-1
-1
-1
-1
-1
-3
-1
-3
-3
-3
-3
-1
-1
-1
-1
-3
-3
-3
-3
-3
-3
-1
-1
-1
-1
-3
-1
-3
-3
-1
-1
-3
-1
-1
-1
-1
-1
-1
-1
-1
-3
-1
-1
-3
-1
-1
-1
-1
-1
-3
-1
-3
-3
-3
-1
-1
-1
-1
-1
-1
-1
-1
-1
-1
-3
-3
-1
-3
-1
-3
-3
-1
-1
-1
-1
-3
-1
-1
-3
-1
-1
-3
-1
-1
-1
-3
-1
-1
-1
-1
-1
0
0
0
0
0
0
0
0
0
0
0
0
0
0
0
0
0
0
-3
-3
-3
-3
-1
-3
-3
-3
-3
-3
-3
-3
-3
-3
-3
-3
-3
-1
-1
-3
-3
-3
-3
-1
-1
-3
-3
-3
-1
-3
-3
-3
-3
-1
-1
-3
-3
-3
-3
-3
-3
-3
-3
-3
-1
-1
-1
-3
-3
-1
-1
-1
-3
-3
-3
-3
-1
-1
-3
-1
-1
-1
-3
-3
-1
-1
-3
-1
-1
-1
-3
-1
-3
-3
-1
-3
-3
-1
-1
-3
-3
-1
-1
-3
-3
-3
-3
-1
-1
-1
-1
-3
-3
-1
-3
-1
-1
-3
-1
-1
-1
-3
-3
-3
-3
-3
-3
-1
-1
-1
-3
-1
-3
-3
-1
-1
-1
-1
-1
-1
-1
-3
-3
-3
-1
-3
-3
-3
-3
-3
-1
-3
-1
-1
-1
-1
-1
-1
-1
-1
-1
-3
-3
-1
-1
-1
-1
-1
-1
-1
-1
-1
-1
-1
-3
-1
-3
-1
-1
-1
-3
-3
-1
-1
-1
-1
-1
-1
-1
-1
-1
0
0
0
0
0
0
0
0
0
0
0
0
0
0
0
0
0
0
0
0
0
0
0
0
-3
-3
-3
-3
-3
-3
-3
-3
-3
-1
-3
-3
-3
-3
-1
-3
-3
-3
-3
-1
-3
-1
-3
-3
-3
-3
-1
-3
-3
-1
-3
-1
-1
-1
-3
-1
-1
-3
-3
-1
-3
-3
-1
-3
-1
-3
-1
-3
-3
-3
-1
-3
-1
-3
-3
-3
-1
-3
-3
-1
-1
-1
-1
-3
-3
-1
-3
-3
-1
-3
-3
-1
-1
-1
-3
-3
-3
-1
-1
-3
-1
-1
-1
-3
-1
-1
-3
-1
-1
-1
-3
-3
-3
-1
-3
-3
-3
-3
-3
-3
-1
-1
-1
-3
-1
-3
-3
-1
-1
-3
-3
-1
-3
-1
-1
-3
-3
-1
-3
-3
-3
-3
-1
-1
-1
-1
-1
-3
-1
-1
-1
-3
-3
-1
-1
-3
-1
-1
-3
-3
-1
-1
-1
-1
-3
-1
-1
-3
-1
-1
-1
-1
-1
-1
-3
-1
-1
-1
-1
-1
-1
-1
-1
-1
-1
-1
-3
-1
-3
-3
-1
-1
-3
-1
-1
0
0
0
0
0
0
0
0
0
0
0
0
0
0
0
0
0
0
0
0
-3
-3
-3
-3
-3
-3
-3
-3
-3
-3
-1
-3
-3
-3
-3
-1
-3
-1
-3
-3
-3
-3
-3
-3
-3
-3
-3
-3
-1
-1
-3
-1
-1
-3
-3
-3
-1
-1
-1
-1
-1
-3
-1
-1
-1
-3
-1
-1
-1
-3
-1
-3
-3
-3
-3
-3
-3
-1
-3
-3
-3
-1
-3
-3
-3
-1
-1
-3
-1
-3
-3
-3
-3
-3
-1
-1
-3
-3
-1
-1
-1
-1
-1
-1
-1
-3
-1
-1
-3
-3
-1
-3
-3
-3
-3
-3
-3
-1
-1
-3
-1
-1
-3
-3
-1
-1
-3
-1
-1
-1
-1
-3
-1
-3
-3
-3
-1
-3
-3
-3
-1
-1
-1
-1
-1
-1
-1
-1
-1
-1
-1
-1
-3
-3
-3
-1
-3
-3
-3
-1
-1
-1
-1
-3
-1
-1
-1
-1
-1
-1
-1
-1
-3
-1
-3
-1
-1
-1
-1
-3
-3
-1
-3
-1
-1
-1
-1
-1
-1
0
0
0
0
0
0
0
0
0
0
0
0
0
0
0
0
0
0
0
0
0
0
0
0
0
0
-3
-3
-3
-3
-3
-3
-3
-1
-3
-3
-3
-3
-3
-3
-1
-3
-3
-1
-3
-3
-3
-3
-3
-3
-1
-3
-3
-3
-3
-3
-3
-1
-1
-3
-1
-1
-3
-3
-3
-3
-1
-3
-1
-1
-3
-1
-1
-3
-3
-1
-1
-3
-3
-1
-3
-1
-1
-1
-1
-3
-3
-3
-3
-1
-3
-3
-3
-1
-1
-1
-3
-1
-1
-3
-3
-3
-3
-1
-1
-3
-3
-1
-3
-3
-1
-1
-1
-1
-1
-1
-1
-1
-3
-1
-3
-1
-1
-3
-1
-3
-3
-1
-3
-1
-3
-3
-3
-1
-1
-1
-1
-1
-1
-1
-3
-1
-1
-3
-3
-1
-1
-1
-1
-1
-3
-3
-3
-3
-3
-3
-3
-1
-3
-1
-3
-3
-1
-1
-1
-1
-3
-1
-1
-1
-1
-1
-3
-1
-3
-1
-1
-1
-1
-1
-1
-1
-1
-3
-3
-3
-1
-1
-1
-1
-3
-1
-1
-1
-1
0
0
0
0
0
0
0
0
0
0
0
0
0
0
0
0
0
0
0
0
0
0
0
0
0
0
-3
-3
-3
-3
-3
-3
-3
-3
-3
-3
-1
-3
-3
-3
-3
-3
-3
-3
-3
-3
-3
-3
-3
-3
-3
-3
-3
-1
-3
-3
-1
-3
-3
-1
-3
-1
-1
-1
-1
-3
-1
-3
-3
-3
-1
-3
-1
-3
-3
-3
-3
-3
-3
-3
-3
-3
-3
-3
-1
-1
-3
-3
-1
-1
-1
-1
-1
-1
-3
-3
-3
-3
-1
-3
-1
-3
-1
-3
-3
-1
-3
-1
-3
-3
-1
-1
-1
-1
-1
-3
-1
-3
-3
-3
-3
-3
-3
-1
-1
-1
-1
-1
-1
-1
-3
-1
-1
-1
-1
-1
-3
-3
-1
-3
-1
-1
-1
-1
-1
-1
-1
-1
-1
-3
-3
-1
-3
-1
-3
-3
-1
-1
-1
-1
-3
-3
-1
-1
-3
-1
-3
-1
-1
-1
-1
-1
-1
-1
-1
-1
-3
-1
-1
-1
-1
-1
-3
-1
-1
-1
-1
-3
-3
-1
-1
-1
-3
-1
-1
-1
-1
0
0
0
0
0
0
0
0
0
0
0
0
0
0
0
0
0
0
0
0
0
0
0
0
-3
-3
-3
-3
-3
-3
-1
-3
-3
-3
-3
-3
-3
-3
-3
-3
-1
-3
-3
-3
-3
-3
-3
-3
-3
-3
-3
-3
-3
-3
-1
-3
-3
-3
-3
-3
-3
-3
-1
-3
-3
-3
-3
-1
-3
-1
-3
-3
-3
-3
-1
-3
-3
-1
-3
-1
-1
-1
-1
-1
-1
-1
-3
-3
-3
-1
-1
-1
-1
-1
-1
-1
-3
-3
-3
-3
-3
-3
-3
-3
-3
-1
-1
-3
-3
-1
-1
-1
-3
-1
-1
-1
-3
-1
-1
-1
-3
-3
-1
-1
-1
-1
-3
-3
-3
-1
-3
-3
-1
-3
-1
-3
-1
-3
-1
-1
-1
-3
-1
-3
-3
-1
-3
-1
-1
-1
-1
-1
-1
-1
-1
-1
-1
-1
-3
-1
-3
-1
-1
-1
-1
-1
-1
-3
-1
-1
-1
-3
-1
-1
-1
-3
-3
-1
-1
-1
-1
-1
-1
-1
-1
-1
-3
-1
-1
-3
-1
-3
-1
-3
-1
-3
-1
-1
-1
-1
-1
0
0
0
0
0
0
0
0
0
0
0
0
0
0
0
0
0
0
-3
-3
-3
-3
-1
-3
-3
-3
-3
-3
-3
-1
-3
-3
-3
-3
-3
-3
-3
-1
-3
-1
-3
-3
-1
-3
-1
-3
-1
-3
-3
-3
-1
-3
-3
-1
-3
-1
-1
-1
-1
-1
-1
-3
-3
-3
-3
-1
-3
-3
-1
-3
-3
-3
-3
-1
-1
-1
-3
-3
-3
-1
-1
-3
-3
-1
-1
-1
-1
-3
-3
-3
-3
-3
-1
-1
-3
-3
-3
-1
-1
-3
-1
-1
-3
-3
-1
-1
-3
-1
-3
-3
-1
-3
-1
-1
-3
-3
-3
-3
-1
-3
-1
-3
-1
-1
-3
-3
-3
-3
-3
-1
-1
-1
-3
-3
-1
-1
-1
-1
-1
-3
-1
-1
-1
-3
-1
-1
-3
-1
-1
-1
-3
-1
-3
-3
-1
-1
-3
-3
-1
-1
-1
-1
-3
-1
-1
-1
-1
-3
-3
-1
-1
-1
-1
-1
-1
-1
-1
-1
-1
-1
-1
-1
-3
-1
-1
0
0
0
0
0
0
0
0
0
0
0
0
0
0
0
0
0
0
0
0
0
0
0
0
0
0
0
0
-3
-3
-3
-3
-3
-3
-1
-3
-3
-3
-3
-3
-3
-3
-1
-3
-3
-3
-3
-3
-3
-3
-3
-1
-3
-1
-1
-3
-3
-3
-3
-3
-1
-1
-3
-3
-3
-3
-3
-1
-3
-3
-1
-1
-1
-1
-1
-1
-3
-3
-3
-3
-3
-3
-3
-3
-3
-3
-1
-1
-3
-1
-1
-3
-1
-1
-1
-3
-3
-1
-1
-1
-1
-1
-1
-1
-1
-1
-3
-3
-1
-3
-1
-1
-1
-1
-1
-3
-1
-1
-1
-1
-1
-1
-1
-3
-3
-3
-3
-3
-1
-3
-3
-1
-1
-1
-1
-3
-3
-1
-1
-3
-3
-1
-1
-1
-1
-1
-3
-3
-3
-3
-1
-1
-3
-1
-1
-1
-3
-1
-1
-3
-3
-1
-1
-1
-1
-1
-1
-3
-1
-1
-1
-1
-3
-1
-3
-1
-3
-3
-3
-3
-3
-3
-3
-3
-1
-1
-1
-1
-1
-1
-1
-3
-1
-1
-1
0
0
0
0
0
0
0
0
0
0
0
0
0
0
0
0
0
0
0
0
0
0
0
0
0
0
0
0
-3
-3
-3
-3
-3
-3
-3
-3
-1
-3
-3
-3
-1
-3
-3
-3
-3
-3
-3
-3
-3
-3
-3
-3
-1
-1
-1
-1
-1
-3
-3
-3
-3
-1
-1
-3
-3
-1
-3
-3
-3
-3
-3
-1
-1
-1
-3
-1
-1
-3
-3
-1
-3
-3
-3
-1
-1
-3
-3
-3
-3
-1
-3
-3
-3
-1
-1
-1
-1
-3
-1
-3
-3
-3
-3
-1
-1
-1
-1
-1
-3
-3
-1
-1
-1
-1
-1
-3
-1
-3
-3
-3
-3
-3
-1
-3
-1
-1
-3
-3
-1
-3
-1
-1
-3
-3
-3
-1
-1
-1
-1
-3
-3
-1
-3
-3
-3
-1
-1
-1
-1
-1
-1
-1
-1
-1
-1
-3
-1
-3
-1
-1
-3
-3
-1
-3
-1
-1
-1
-3
-1
-3
-3
-1
-1
-1
-1
-3
-1
-3
-3
-1
-1
-1
-1
-1
-1
-1
-1
-1
-1
-1
-3
-3
-1
-3
-1
-1
-1
-1
-3
-1
-3
-1
-3
-1
-1
0
0
0
0
0
0
0
0
0
0
0
0
0
0
0
0
0
0
-3
-3
-3
-3
-3
-3
-3
-1
-3
-3
-3
-3
-3
-3
-3
-3
-1
-3
-3
-3
-1
-1
-3
-3
-1
-3
-3
-3
-1
-1
-1
-1
-1
-3
-1
-1
-1
-3
-3
-3
-3
-3
-3
-3
-1
-1
-1
-1
-1
-3
-3
-3
-3
-3
-3
-1
-1
-3
-3
-1
-1
-1
-3
-1
-1
-3
-1
-1
-3
-3
-1
-3
-3
-3
-1
-3
-3
-3
-1
-1
-1
-3
-3
-1
-3
-1
-3
-3
-1
-1
-3
-1
-1
-3
-3
-3
-3
-3
-3
-3
-1
-3
-3
-3
-1
-1
-1
-3
-3
-1
-1
-3
-3
-1
-3
-1
-3
-1
-3
-3
-1
-1
-1
-1
-3
-3
-1
-1
-1
-1
-1
-1
-1
-1
-1
-3
-1
-1
-1
-1
-1
-3
-3
-3
-3
-3
-1
-1
-1
-1
-1
-1
-1
-1
-1
-1
-1
-1
-1
-3
-3
-1
-3
-1
-1
-1
-1
-1
-1
0
0
0
0
0
0
0
0
0
0
0
0
0
0
0
0
0
0
0
0
0
0
0
0
0
0
-3
-3
-3
-3
-3
-3
-3
-3
-3
-3
-3
-3
-3
-3
-3
-1
-3
-3
-3
-1
-3
-3
-3
-1
-1
-3
-3
-3
-1
-3
-3
-1
-1
-3
-3
-3
-1
-1
-3
-3
-3
-1
-3
-3
-3
-3
-3
-3
-3
-1
-1
-1
-1
-3
-3
-1
-3
-1
-1
-1
-1
-3
-1
-1
-3
-3
-1
-3
-1
-1
-1
-3
-1
-3
-3
-1
-3
-3
-1
-3
-1
-3
-1
-1
-3
-3
-1
-1
-3
-1
-1
-1
-1
-3
-3
-1
-3
-1
-3
-1
-1
-3
-1
-3
-3
-3
-1
-1
-3
-1
-1
-1
-1
-1
-1
-1
-1
-3
-1
-1
-3
-1
-1
-1
-1
-3
-1
-1
-3
-3
-1
-3
-1
-3
-3
-1
-1
-3
-1
-1
-1
-3
-1
-1
-1
-3
-1
-3
-3
-3
-3
-3
-1
-3
-1
-3
-1
-1
-3
-1
-3
-1
-1
-3
-1
-1
-1
-1
-3
-1
-1
-1
-1
-3
-3
-1
-1
-3
-1
-3
-1
-1
-3
-3
-1
-3
-1
-1
-1
0
0
0
0
0
0
-3
-3
-3
-3
-3
-3
-3
-1
-3
-3
-3
-3
-3
-3
-3
-3
-1
-3
-1
-3
-3
-3
-3
-1
-1
-3
-3
-3
-3
-3
-1
-3
-3
-3
-1
-1
-3
-1
-1
-1
-3
-3
-3
-1
-1
-3
-3
-3
-3
-3
-1
-3
-3
-3
-3
-1
-3
-3
-1
-1
-3
-1
-1
-1
-1
-1
-1
-1
-3
-3
-3
-3
-3
-3
-1
-1
-3
-3
-3
-1
-1
-3
-1
-1
-1
-1
-3
-3
-1
-3
-1
-1
-3
-1
-1
-1
-3
-3
-3
-1
-1
-3
-3
-3
-3
-1
-3
-3
-3
-1
-1
-3
-1
-1
-1
-1
-1
-1
-3
-1
-3
-1
-1
-3
-1
-3
-3
-1
-1
-1
-1
-3
-3
-1
-1
-1
-1
-1
-1
-1
-1
-1
-1
-3
-1
-1
-1
-1
-1
-1
-3
-1
-1
-3
-1
-3
-1
-3
-1
-3
-1
-1
-1
-1
-1
0
0
0
0
0
0
0
0
0
0
0
0
0
0
0
0
0
0
0
0
0
0
0
0
0
0
0
0
0
0
-3
-3
-3
-3
-3
-3
-3
-3
-3
-3
-1
-1
-3
-3
-3
-3
-3
-1
-1
-3
-3
-3
-3
-3
-3
-1
-1
-3
-3
-1
-1
-1
-1
-3
-3
-3
-1
-3
-1
-3
-3
-3
-3
-1
-3
-3
-3
-3
-3
-3
-1
-3
-3
-1
-3
-3
-3
-1
-3
-3
-1
-3
-1
-1
-1
-1
-3
-3
-3
-3
-3
-1
-3
-1
-1
-3
-1
-3
-1
-1
-1
-1
-3
-1
-3
-3
-1
-1
-3
-1
-1
-3
-3
-3
-3
-3
-3
-1
-1
-1
-1
-3
-3
-3
-3
-3
-3
-3
-1
-1
-1
-1
-1
-1
-1
-3
-3
-1
-1
-1
-3
-1
-3
-1
-1
-1
-1
-1
-3
-1
-1
-1
-3
-3
-1
-1
-1
-1
-1
-1
-1
-1
-1
-1
-1
-1
-3
-1
-1
-1
-1
-1
-3
-3
-1
-1
-1
-1
-1
-1
-1
0
0
0
0
0
0
0
0
0
0
0
0
0
0
0
0
0
0
0
0
0
0
0
0
0
0
0
0
0
0
0
0
0
0
-3
-3
-3
-3
-3
-3
-3
-3
-3
-3
-1
-3
-1
-1
-3
-3
-3
-1
-3
-3
-3
-1
-1
-3
-3
-3
-3
-1
-3
-1
-3
-3
-3
-3
-3
-3
-3
-1
-1
-1
-1
-3
-3
-1
-1
-1
-1
-3
-3
-3
-3
-1
-3
-1
-1
-3
-3
-3
-3
-3
-3
-3
-1
-1
-1
-3
-1
-1
-1
-3
-3
-3
-1
-3
-3
-3
-3
-3
-3
-3
-1
-1
-1
-3
-1
-1
-3
-1
-3
-3
-3
-3
-1
-3
-3
-1
-1
-1
-1
-1
-3
-1
-3
-3
-1
-1
-3
-3
-3
-1
-1
-1
-1
-1
-1
-3
-3
-1
-1
-3
-1
-1
-1
-1
-1
-1
-3
-1
-1
-1
-1
-1
-1
-1
-1
-3
-1
-1
-3
-1
-1
-1
-1
-3
-1
-1
-1
-3
-3
-1
-1
-1
-1
-3
-3
-3
-3
-1
-3
-1
-1
-3
-1
-3
-1
-3
-1
-1
-1
-3
-3
-1
-1
-1
-1
0
0
0
0
0
0
0
0
0
0
0
0
0
0
0
0
0
0
0
0
-3
-3
-3
-3
-3
-3
-3
-3
-3
-3
-1
-3
-3
-3
-1
-3
-3
-3
-1
-3
-1
-3
-3
-3
-3
-3
-3
-3
-1
-3
-3
-3
-1
-1
-1
-3
-3
-1
-3
-3
-1
-3
-3
-3
-3
-3
-1
-3
-3
-3
-3
-1
-3
-1
-1
-1
-3
-3
-1
-1
-1
-1
-1
-3
-3
-3
-3
-1
-1
-1
-1
-1
-1
-1
-3
-3
-1
-1
-3
-3
-1
-1
-1
-3
-3
-3
-1
-3
-1
-1
-3
-3
-1
-1
-3
-1
-3
-1
-1
-3
-3
-3
-3
-3
-1
-3
-1
-1
-1
-3
-3
-1
-1
-1
-3
-1
-1
-3
-1
-3
-1
-1
-1
-1
-1
-1
-1
-3
-1
-3
-3
-3
-1
-3
-3
-1
-1
-1
-1
-1
-3
-3
-1
-1
-3
-1
-1
-1
-1
-3
-1
-1
-1
-1
-3
-3
-1
-1
-1
-1
-1
-1
-1
-1
-1
0
0
0
0
0
0
0
0
0
0
0
0
0
0
0
0
0
0
0
0
0
0
0
0
0
0
0
0
0
0
-3
-3
-3
-3
-3
-3
-3
-3
-3
-3
-3
-3
-3
-3
-3
-3
-3
-3
-1
-3
-3
-1
-1
-3
-3
-3
-3
-3
-3
-3
-1
-1
-3
-1
-3
-3
-3
-3
-3
-3
-3
-1
-3
-1
-1
-3
-3
-3
-3
-3
-3
-1
-3
-3
-3
-3
-3
-1
-1
-3
-1
-1
-1
-1
-3
-1
-1
-3
-1
-3
-1
-1
-3
-1
-1
-1
-3
-1
-3
-3
-3
-1
-3
-1
-3
-3
-1
-3
-1
-1
-1
-3
-1
-3
-3
-1
-1
-1
-1
-1
-3
-1
-1
-3
-1
-1
-1
-1
-1
-3
-1
-3
-3
-1
-3
-3
-1
-3
-3
-1
-3
-3
-1
-3
-1
-1
-3
-3
-3
-3
-3
-1
-1
-1
-1
-1
-1
-1
-1
-1
-1
-1
-1
-1
-1
-1
-1
-3
-3
-3
-1
-3
-1
-1
-3
-3
-1
-1
-1
-1
-1
-1
-1
-1
-1
-1
-1
-1
-1
-3
-1
-3
-3
-1
-1
-1
-1
-1
-1
0
0
0
0
0
0
0
0
0
0
0
0
0
0
0
0
-3
-3
-3
-3
-3
-3
-3
-3
-3
-3
-3
-3
-3
-3
-3
-3
-1
-3
-3
-1
-3
-3
-3
-3
-3
-3
-1
-3
-3
-3
-1
-3
-1
-3
-3
-3
-3
-3
-1
-1
-3
-3
-3
-1
-1
-1
-3
-1
-1
-3
-1
-1
-3
-3
-1
-3
-1
-3
-1
-3
-3
-1
-3
-1
-3
-1
-3
-1
-3
-3
-3
-3
-1
-1
-1
-3
-3
-3
-1
-3
-3
-3
-3
-3
-1
-1
-1
-1
-1
-1
-1
-3
-3
-1
-1
-3
-1
-1
-1
-3
-1
-1
-1
-3
-1
-1
-1
-1
-3
-3
-3
-1
-1
-1
-1
-3
-3
-1
-1
-3
-3
-1
-1
-1
-1
-3
-1
-3
-1
-3
-1
-1
-3
-3
-3
-1
-1
-1
-1
-1
-1
-1
-1
-1
-3
-1
-3
-1
-1
-1
-1
-1
-1
-1
-1
-1
-1
-3
-1
-1
-3
-3
-1
-3
-1
-1
-1
0
0
0
0
0
0
0
0
0
0
0
0
0
0
0
0
0
0
0
0
0
0
0
0
0
0
0
0
-3
-3
-3
-3
-1
-3
-3
-3
-3
-3
-3
-3
-3
-3
-3
-3
-3
-1
-3
-3
-3
-3
-3
-3
-3
-3
-3
-3
-1
-3
-3
-3
-3
-3
-1
-3
-3
-3
-1
-1
-1
-3
-1
-3
-1
-3
-3
-3
-3
-3
-1
-1
-1
-1
-1
-1
-3
-3
-3
-3
-3
-1
-1
-1
-1
-3
-1
-3
-3
-1
-1
-1
-1
-1
-3
-3
-1
-3
-3
-3
-1
-3
-3
-3
-3
-3
-1
-3
-1
-1
-1
-1
-3
-3
-1
-1
-1
-1
-1
-1
-1
-1
-1
-3
-3
-3
-3
-1
-3
-3
-3
-3
-1
-3
-3
-1
-1
-1
-1
-1
-1
-1
-1
-1
-1
-1
-3
-1
-3
-3
-1
-3
-1
-1
-1
-1
-3
-1
-1
-1
-1
-3
-3
-1
-1
-1
-3
-3
-3
-1
-1
-1
-1
-1
-1
-1
-1
-1
-1
-1
-1
-1
-3
-1
-3
-1
-1
-3
-1
-1
-1
0
0
0
0
0
0
0
0
0
0
0
0
0
0
0
0
0
0
0
0
0
0
0
0
-3
-3
-3
-3
-1
-3
-3
-3
-3
-3
-3
-3
-3
-3
-3
-3
-3
-3
-3
-3
-3
-3
-3
-3
-3
-3
-3
-3
-1
-1
-1
-1
-1
-3
-1
-3
-3
-1
-3
-1
-1
-1
-1
-1
-1
-1
-1
-3
-1
-3
-1
-3
-3
-1
-3
-1
-1
-3
-3
-1
-1
-3
-3
-1
-3
-1
-1
-1
-1
-3
-3
-3
-1
-1
-1
-3
-3
-3
-1
-3
-1
-3
-3
-3
-3
-3
-3
-3
-3
-1
-3
-1
-1
-1
-1
-1
-1
-1
-3
-3
-1
-1
-3
-3
-1
-1
-1
-1
-3
-3
-1
-3
-1
-3
-1
-3
-3
-3
-3
-1
-1
-1
-1
-1
-1
-1
-1
-1
-3
-1
-1
-1
-3
-3
-3
-1
-1
-1
-1
-3
-1
-1
-1
-3
-1
-1
-3
-3
-1
-1
-3
-1
-3
-1
-1
-1
-1
-1
-3
-1
-1
0
0
0
0
0
0
0
0
0
0
0
0
0
0
0
0
0
0
0
0
0
0
0
0
0
0
0
0
0
0
0
0
0
0
-3
-3
-3
-3
-3
-3
-3
-3
-3
-3
-3
-3
-3
-1
-3
-3
-3
-1
-3
-1
-3
-3
-3
-3
-1
-3
-3
-3
-3
-1
-1
-3
-3
-1
-1
-1
-3
-3
-1
-3
-3
-1
-3
-3
-3
-1
-3
-3
-3
-3
-3
-1
-1
-1
-3
-1
-3
-1
-1
-3
-3
-1
-3
-1
-1
-3
-3
-3
-3
-3
-3
-1
-1
-3
-3
-1
-3
-1
-3
-1
-1
-1
-1
-1
-3
-1
-1
-3
-1
-3
-1
-1
-3
-3
-3
-1
-1
-1
-1
-1
-1
-1
-3
-1
-3
-1
-1
-3
-3
-3
-3
-1
-3
-1
-3
-1
-1
-3
-3
-1
-3
-3
-1
-1
-1
-1
-3
-1
-1
-3
-1
-1
-3
-1
-1
-1
-1
-1
-1
-3
-1
-1
-3
-1
-1
-3
-1
-1
-3
-3
-1
-1
-1
-1
-1
-1
-1
-3
-1
-1
-1
-1
-1
0
0
0
0
0
0
0
0
0
0
0
0
0
0
0
0
0
0
0
0
0
0
0
0
0
0
0
0
0
0
0
0
-3
-3
-3
-3
-3
-3
-3
-3
-3
-3
-1
-3
-3
-3
-3
-3
-1
-3
-3
-3
-3
-3
-1
-3
-3
-3
-3
-1
-3
-1
-3
-3
-1
-1
-1
-3
-1
-3
-1
-1
-1
-3
-3
-3
-3
-3
-3
-3
-1
-3
-3
-1
-3
-3
-3
-3
-3
-3
-3
-3
-1
-1
-3
-1
-1
-3
-1
-3
-3
-3
-3
-1
-3
-3
-1
-1
-3
-1
-1
-3
-3
-1
-3
-1
-3
-3
-1
-3
-3
-1
-1
-1
-1
-3
-1
-3
-1
-3
-1
-3
-1
-1
-1
-1
-1
-1
-3
-1
-1
-1
-1
-3
-1
-1
-3
-1
-1
-1
-1
-1
-1
-1
-1
-1
-1
-3
-3
-1
-3
-1
-1
-1
-1
-1
-1
-1
-1
-1
-3
-1
-3
-1
-3
-3
-1
-3
-3
-1
-1
-1
-1
-1
-1
-1
-3
-3
-1
-3
-1
-1
-1
-3
-3
-3
-1
-1
-3
-3
-1
-3
-3
-1
-1
-3
-1
-1
-1
-1
-3
-1
-1
0
0
0
0
0
0
0
0
0
0
0
0
0
0
-3
-3
-3
-3
-3
-3
-3
-3
-3
-3
-1
-3
-3
-3
-3
-3
-3
-3
-3
-3
-1
-1
-3
-1
-1
-1
-3
-3
-3
-3
-3
-3
-3
-3
-1
-1
-1
-3
-3
-3
-3
-3
-3
-1
-3
-1
-3
-1
-3
-3
-1
-3
-3
-3
-3
-1
-1
-1
-1
-3
-1
-3
-3
-1
-1
-3
-3
-3
-3
-3
-1
-1
-3
-3
-3
-1
-1
-1
-3
-1
-1
-3
-1
-3
-3
-1
-1
-3
-1
-1
-1
-1
-1
-1
-1
-1
-1
-3
-3
-3
-3
-1
-1
-3
-3
-3
-3
-1
-1
-1
-3
-1
-1
-1
-1
-1
-1
-1
-3
-3
-3
-1
-1
-1
-1
-1
-1
-1
-3
-1
-3
-1
-3
-1
-1
-3
-3
-1
-1
-3
-1
-1
-1
-3
-3
-1
-3
-1
-3
-1
-1
-3
-1
-1
-3
-1
-1
-1
-1
-1
-1
-1
-1
-1
-1
0
0
0
0
0
0
0
0
0
0
0
0
0
0
0
0
0
0
0
0
0
0
0
0
0
0
0
0
0
0
-3
-3
-3
-3
-3
-3
-3
-3
-3
-3
-1
-3
-3
-1
-1
-3
-3
-3
-3
-3
-3
-3
-3
-3
-3
-1
-1
-3
-1
-1
-3
-1
-1
-3
-3
-3
-3
-3
-3
-3
-3
-3
-3
-3
-1
-1
-1
-3
-3
-3
-1
-3
-3
-3
-1
-1
-1
-3
-1
-1
-1
-3
-3
-3
-3
-3
-3
-1
-1
-1
-3
-1
-1
-1
-1
-3
-3
-1
-3
-1
-1
-3
-3
-1
-1
-3
-3
-3
-3
-1
-1
-1
-3
-1
-3
-1
-1
-1
-1
-3
-3
-1
-1
-1
-3
-3
-3
-1
-1
-1
-3
-1
-3
-3
-1
-1
-1
-1
-1
-1
-1
-1
-3
-3
-3
-1
-1
-1
-1
-3
-3
-1
-3
-1
-1
-1
-1
-1
-1
-1
-3
-1
-1
-1
-3
-3
-1
-3
-3
-1
-3
-1
-3
-1
-1
-1
-1
-1
-1
-1
-1
-1
-1
0
0
0
0
0
0
0
0
0
0
0
0
0
0
0
0
0
0
0
0
0
0
0
0
0
0
0
0
0
0
0
0
-3
-3
-3
-3
-3
-3
-3
-3
-3
-3
-3
-3
-3
-3
-3
-3
-3
-1
-3
-3
-3
-3
-3
-1
-3
-3
-1
-1
-1
-1
-3
-3
-3
-3
-3
-3
-3
-3
-1
-3
-1
-3
-3
-3
-1
-1
-3
-1
-1
-3
-3
-3
-1
-1
-1
-1
-1
-1
-3
-3
-3
-3
-3
-3
-3
-3
-3
-3
-3
-1
-1
-3
-3
-1
-1
-1
-1
-1
-1
-1
-1
-1
-1
-3
-3
-3
-1
-3
-1
-3
-1
-1
-1
-1
-1
-3
-1
-3
-1
-3
-3
-1
-3
-1
-3
-1
-1
-1
-3
-1
-3
-1
-1
-3
-1
-1
-1
-3
-1
-1
-1
-3
-1
-1
-1
-1
-3
-3
-1
-1
-1
-1
-3
-3
-3
-1
-1
-1
-3
-1
-3
-1
-1
-1
-1
-3
-3
-1
-1
-1
-1
-3
-3
-3
-1
-3
-1
-1
-1
-1
-1
-1
-3
-3
-1
-1
-1
-1
-1
0
0
0
0
0
0
0
0
0
0
0
0
0
0
0
0
0
0
0
0
0
0
0
0
0
0
-3
-3
-3
-3
-3
-3
-3
-3
-1
-3
-3
-3
-3
-3
-3
-1
-3
-3
-3
-1
-3
-3
-1
-3
-1
-1
-3
-3
-1
-3
-3
-3
-3
-3
-3
-3
-3
-3
-3
-3
-3
-3
-3
-3
-1
-1
-1
-3
-1
-1
-3
-1
-1
-3
-3
-3
-3
-3
-3
-3
-3
-3
-1
-3
-3
-3
-3
-3
-3
-3
-3
-3
-1
-1
-1
-1
-3
-1
-1
-1
-1
-1
-1
-3
-3
-3
-3
-3
-1
-1
-1
-1
-1
-3
-3
-1
-1
-1
-1
-1
-1
-1
-1
-3
-1
-1
-3
-3
-1
-3
-1
-1
-1
-1
-1
-1
-1
-3
-3
-1
-3
-1
-3
-3
-1
-1
-1
-1
-1
-3
-1
-1
-1
-1
-3
-1
-1
-3
-3
-1
-1
-1
-3
-1
-1
-3
-1
-1
-3
-1
-1
-3
-3
-1
-1
-1
-1
-1
-1
-1
-1
-1
-1
-1
-1
-1
-1
0
0
0
0
0
0
0
0
0
0
0
0
0
0
0
0
0
0
0
0
0
0
0
0
0
0
0
0
-3
-3
-3
-3
-3
-3
-3
-3
-3
-1
-3
-3
-3
-3
-3
-3
-3
-1
-1
-3
-3
-3
-3
-3
-3
-3
-1
-3
-1
-1
-1
-3
-1
-3
-3
-1
-3
-3
-3
-3
-3
-1
-3
-1
-1
-1
-1
-1
-1
-3
-3
-3
-1
-3
-3
-1
-1
-1
-1
-3
-3
-3
-3
-1
-1
-1
-1
-3
-1
-1
-1
-3
-3
-3
-3
-1
-1
-3
-1
-3
-3
-1
-1
-3
-3
-1
-1
-3
-3
-1
-1
-1
-1
-3
-3
-1
-1
-3
-1
-3
-3
-3
-3
-1
-3
-1
-1
-3
-1
-1
-1
-3
-3
-1
-3
-1
-1
-3
-1
-3
-3
-3
-3
-1
-1
-3
-1
-3
-3
-1
-1
-1
-1
-1
-1
-1
-3
-1
-3
-3
-1
-3
-3
-1
-1
-1
-1
-3
-1
-1
-1
-1
-1
-1
-3
-1
-1
-1
-1
-1
-1
-1
-3
-1
-1
0
0
0
0
0
0
0
0
0
0
0
0
0
0
0
0
0
0
0
0
0
0
0
0
0
0
0
0
0
0
-3
-3
-3
-3
-3
-3
-3
-3
-3
-3
-3
-3
-1
-3
-3
-3
-3
-3
-3
-3
-3
-3
-3
-3
-1
-3
-1
-1
-1
-3
-3
-3
-3
-3
-3
-3
-3
-3
-3
-3
-1
-1
-3
-3
-3
-3
-3
-1
-1
-3
-1
-1
-1
-1
-3
-3
-1
-3
-3
-3
-1
-1
-1
-3
-3
-3
-3
-3
-3
-3
-1
-1
-1
-3
-3
-3
-3
-3
-1
-1
-3
-1
-1
-3
-1
-1
-1
-1
-1
-3
-1
-1
-1
-1
-1
-1
-1
-1
-3
-3
-1
-1
-1
-1
-3
-3
-3
-1
-3
-1
-1
-1
-3
-1
-1
-1
-1
-1
-1
-3
-1
-3
-3
-1
-1
-1
-1
-3
-3
-3
-1
-3
-3
-1
-1
-1
-1
-3
-3
-1
-1
-1
-1
-1
-1
-1
-3
-1
-1
-1
-1
-1
-1
-1
-3
-3
-1
-1
-1
-3
-1
-1
-1
-3
-3
-1
-1
-1
-1
0
0
0
0
0
0
0
0
0
0
0
0
0
0
0
0
0
0
0
0
0
0
0
0
0
0
-3
-3
-3
-3
-3
-3
-3
-3
-3
-1
-3
-1
-3
-3
-3
-3
-3
-3
-3
-3
-3
-3
-3
-3
-3
-1
-1
-3
-1
-3
-3
-3
-3
-3
-3
-1
-3
-1
-1
-3
-3
-3
-3
-1
-3
-3
-1
-3
-3
-3
-3
-3
-3
-1
-1
-1
-1
-3
-3
-1
-1
-3
-1
-1
-3
-1
-3
-1
-3
-1
-3
-3
-1
-3
-1
-1
-3
-1
-3
-3
-1
-1
-1
-1
-3
-1
-1
-3
-3
-3
-1
-1
-3
-1
-1
-3
-1
-3
-1
-3
-3
-1
-1
-1
-1
-1
-1
-3
-3
-3
-1
-3
-1
-3
-3
-1
-1
-1
-3
-1
-1
-3
-3
-1
-1
-1
-1
-1
-3
-1
-1
-1
-1
-3
-1
-3
-3
-1
-3
-1
-3
-1
-1
-1
-1
-1
-1
-1
-1
-3
-1
-1
-3
-1
-1
-1
-1
-1
-3
-3
-1
-1
-3
-1
-3
-1
-1
-1
-3
-1
-1
-1
-1
0
0
0
0
0
0
0
0
0
0
0
0
0
0
0
0
0
0
0
0
0
0
-3
-3
-3
-3
-3
-3
-3
-3
-3
-3
-1
-3
-3
-3
-1
-3
-1
-3
-3
-1
-3
-3
-3
-3
-3
-3
-3
-3
-3
-3
-3
-1
-3
-1
-1
-3
-3
-3
-3
-1
-3
-1
-3
-3
-1
-1
-3
-3
-3
-1
-1
-3
-1
-1
-1
-1
-1
-1
-3
-3
-1
-1
-3
-1
-3
-1
-3
-3
-3
-3
-3
-1
-1
-3
-3
-3
-1
-1
-1
-1
-3
-1
-1
-1
-3
-1
-3
-3
-3
-1
-1
-1
-3
-1
-1
-1
-1
-1
-3
-3
-3
-3
-1
-3
-3
-1
-3
-1
-3
-3
-3
-1
-3
-1
-3
-1
-3
-3
-3
-1
-3
-1
-1
-1
-1
-1
-1
-3
-3
-1
-1
-3
-1
-1
-1
-1
-1
-1
-1
-3
-1
-1
-1
-1
-3
-3
-1
-3
-1
-3
-1
-1
-1
-1
-1
-1
-1
-1
-3
-1
-1
-1
-1
-3
-3
-1
-3
-3
-1
-3
-1
-1
-1
-1
-1
0
0
0
0
0
0
0
0
0
0
0
0
0
0
0
0
0
0
0
0
-3
-3
-3
-3
-3
-3
-3
-3
-3
-3
-3
-3
-3
-3
-3
-3
-3
-1
-1
-3
-3
-1
-1
-3
-3
-3
-3
-3
-3
-3
-1
-3
-3
-1
-1
-3
-3
-3
-3
-3
-1
-1
-1
-3
-1
-1
-1
-3
-3
-3
-3
-1
-3
-3
-1
-3
-1
-3
-1
-1
-3
-1
-1
-3
-3
-1
-3
-1
-1
-1
-1
-3
-1
-3
-3
-3
-3
-1
-3
-1
-3
-1
-1
-1
-1
-1
-3
-3
-1
-1
-1
-1
-1
-3
-1
-3
-3
-1
-1
-1
-1
-3
-3
-1
-3
-3
-1
-1
-1
-3
-1
-3
-3
-1
-1
-3
-1
-3
-1
-1
-1
-1
-1
-1
-1
-3
-3
-1
-3
-1
-3
-1
-3
-1
-1
-1
-3
-3
-1
-1
-1
-1
-3
-3
-1
-3
-1
-1
-1
-1
-1
-1
-1
-1
-1
0
0
0
0
0
0
0
0
0
0
0
0
0
0
0
0
0
0
0
0
0
0
0
0
0
0
0
0
0
0
0
0
0
0
0
0
0
0
0
0
-3
-3
-3
-3
-3
-3
-3
-1
-3
-3
-3
-3
-3
-3
-1
-3
-1
-3
-3
-1
-1
-3
-3
-1
-3
-3
-3
-3
-3
-1
-1
-3
-1
-3
-3
-1
-1
-3
-1
-1
-3
-3
-1
-3
-3
-1
-3
-1
-1
-1
-1
-1
-3
-1
-3
-1
-1
-3
-3
-1
-1
-3
-3
-3
-3
-3
-3
-3
-3
-3
-3
-1
-3
-1
-3
-1
-3
-1
-3
-3
-3
-1
-1
-1
-3
-1
-1
-3
-1
-1
-1
-3
-3
-1
-1
-1
-1
-1
-3
-3
-1
-1
-3
-3
-1
-1
-1
-1
-1
-3
-3
-3
-3
-3
-1
-3
-3
-1
-1
-3
-1
-3
-3
-3
-3
-3
-3
-3
-3
-1
-1
-1
-3
-3
-3
-1
-1
-3
-3
-1
-1
-1
-1
-1
-1
-1
-1
-3
-1
-3
-3
-1
-1
-3
-1
-1
-1
-1
-1
-3
-3
-1
-1
-1
-1
-1
-1
-1
-1
-1
-3
-1
-1
-3
-3
-3
-1
-1
-1
-1
-1
-1
-1
0
0
0
0
0
0
0
0
0
0
0
0
-3
-3
-3
-3
-3
-3
-3
-3
-3
-3
-3
-3
-3
-3
-3
-3
-1
-3
-1
-3
-3
-3
-3
-3
-3
-3
-1
-3
-1
-3
-3
-3
-3
-3
-3
-1
-1
-3
-1
-3
-1
-3
-1
-1
-3
-3
-1
-3
-3
-1
-1
-3
-1
-3
-1
-1
-1
-3
-3
-3
-3
-3
-3
-3
-3
-3
-1
-1
-1
-1
-1
-1
-1
-1
-1
-3
-1
-1
-3
-1
-1
-1
-3
-3
-3
-3
-1
-3
-1
-1
-3
-3
-3
-3
-1
-1
-1
-3
-1
-1
-3
-1
-1
-1
-1
-3
-3
-1
-1
-1
-3
-3
-3
-3
-3
-3
-3
-1
-1
-1
-1
-3
-3
-1
-1
-3
-3
-1
-1
-1
-3
-3
-1
-1
-3
-3
-1
-1
-1
-1
-1
-1
-1
-1
-3
-3
-3
-1
-3
-1
-3
-1
-1
-1
-1
-1
-3
-1
-1
-1
-3
-3
-1
-1
-3
-3
-1
-1
-1
-1
-1
-1
-3
-1
-1
-1
-1
-1
-1
-1
-1
0
0
0
0
0
0
0
0
0
0
0
0
0
0
-3
-3
-3
-3
-3
-3
-3
-3
-3
-1
-1
-3
-3
-3
-3
-3
-3
-3
-3
-3
-3
-3
-3
-3
-3
-1
-1
-1
-1
-1
-1
-1
-1
-1
-3
-3
-3
-3
-3
-3
-3
-3
-3
-3
-3
-1
-3
-3
-3
-3
-3
-3
-1
-3
-3
-3
-3
-3
-1
-3
-1
-1
-1
-3
-3
-3
-3
-1
-3
-3
-3
-3
-3
-1
-1
-1
-3
-1
-1
-3
-1
-1
-1
-1
-3
-1
-3
-3
-3
-1
-1
-3
-3
-1
-1
-1
-1
-3
-3
-3
-3
-1
-1
-1
-1
-1
-1
-1
-1
-1
-3
-1
-1
-3
-1
-1
-1
-1
-1
-1
-1
-1
-1
-3
-3
-3
-3
-1
-1
-3
-1
-3
-1
-1
-1
-1
-1
-1
-3
-3
-1
-1
-1
-1
-1
-1
-3
-1
-3
-3
-1
-1
-1
-1
-1
-1
-1
-3
-3
-3
-3
-1
-1
-1
-1
-1
-1
-1
-1
0
0
0
0
0
0
0
0
0
0
0
0
0
0
0
0
0
0
0
0
0
0
0
0
0
0
-3
-3
-3
-3
-3
-3
-3
-3
-3
-3
-3
-3
-3
-3
-1
-3
-3
-3
-1
-3
-3
-1
-3
-3
-3
-3
-3
-1
-1
-3
-1
-3
-3
-1
-1
-3
-1
-1
-1
-3
-3
-1
-1
-3
-1
-3
-3
-3
-3
-3
-1
-1
-3
-3
-1
-1
-1
-3
-1
-3
-3
-3
-1
-1
-3
-1
-1
-1
-1
-3
-3
-1
-1
-3
-1
-1
-1
-1
-3
-3
-1
-1
-3
-3
-1
-1
-1
-3
-1
-3
-3
-3
-3
-1
-1
-3
-3
-1
-3
-1
-3
-3
-1
-1
-1
-3
-3
-3
-1
-1
-1
-1
-3
-3
-1
-3
-3
-1
-1
-1
-1
-1
-3
-3
-3
-1
-3
-1
-1
-1
-1
-1
-1
-1
-1
-3
-3
-1
-1
-1
-3
-3
-1
-1
-1
-1
-1
-1
-1
-1
-1
0
0
0
0
0
0
0
0
0
0
0
0
0
0
0
0
0
0
0
0
0
0
0
0
0
0
0
0
0
0
0
0
0
0
0
0
0
0
0
0
0
0
0
0
-3
-3
-3
-3
-3
-3
-3
-3
-3
-1
-1
-3
-3
-3
-1
-3
-3
-3
-1
-1
-3
-3
-1
-1
-1
-3
-3
-3
-3
-1
-1
-3
-3
-3
-3
-3
-3
-3
-1
-3
-1
-1
-1
-1
-1
-3
-1
-3
-1
-3
-3
-3
-3
-3
-1
-1
-1
-1
-1
-3
-3
-1
-3
-3
-3
-3
-3
-1
-1
-1
-1
-3
-3
-1
-3
-1
-1
-1
-1
-3
-1
-1
-3
-3
-3
-3
-1
-3
-3
-1
-1
-3
-1
-1
-1
-1
-1
-3
-1
-3
-3
-1
-1
-3
-3
-1
-3
-1
-1
-3
-1
-1
-1
-3
-3
-3
-1
-3
-1
-1
-1
-1
-1
-3
-3
-3
-1
-1
-3
-3
-3
-3
-3
-3
-3
-1
-1
-1
-1
-3
-1
-1
-1
-1
-1
-3
-1
-3
-3
-3
-3
-1
-1
-3
-3
-3
-1
-3
-3
-1
-3
-1
-1
-1
-1
-1
-1
-1
-1
-1
-1
-3
-1
-1
-1
-1
-3
-1
-3
-1
-1
0
0
0
0
0
0
0
0
0
0
0
0
0
0
-3
-3
-3
-3
-3
-3
-3
-3
-3
-3
-3
-3
-1
-3
-3
-3
-3
-3
-3
-3
-1
-3
-3
-3
-3
-3
-3
-3
-1
-1
-1
-3
-3
-3
-1
-3
-3
-1
-3
-3
-3
-3
-3
-3
-3
-3
-3
-3
-3
-3
-1
-1
-3
-3
-3
-3
-3
-3
-3
-1
-1
-1
-1
-1
-1
-1
-1
-3
-1
-1
-3
-3
-3
-3
-1
-3
-3
-1
-3
-3
-3
-1
-1
-3
-1
-3
-1
-3
-1
-1
-1
-1
-1
-1
-1
-3
-1
-3
-3
-1
-3
-1
-1
-1
-1
-1
-1
-1
-3
-1
-3
-3
-3
-1
-3
-1
-1
-1
-3
-1
-1
-3
-3
-1
-1
-3
-3
-1
-1
-1
-3
-1
-1
-1
-3
-1
-1
-3
-3
-1
-1
-1
-1
-1
-1
-1
-1
-1
-1
-1
-1
-1
-3
-1
-1
-1
-1
-1
-1
-3
-1
-1
-1
-1
-3
-3
-3
-1
-1
-1
-1
-1
-1
0
0
0
0
0
0
0
0
0
0
0
0
0
0
0
0
0
0
0
0
0
0
-3
-3
-3
-3
-3
-3
-3
-3
-3
-1
-3
-3
-3
-3
-3
-3
-3
-3
-3
-3
-1
-3
-3
-3
-3
-3
-3
-3
-3
-3
-3
-3
-3
-3
-3
-3
-3
-3
-3
-3
-3
-3
-1
-1
-1
-3
-1
-3
-1
-1
-3
-3
-3
-1
-3
-3
-3
-3
-1
-3
-3
-1
-3
-3
-1
-3
-3
-3
-3
-3
-3
-1
-3
-1
-3
-3
-3
-3
-3
-3
-1
-1
-1
-1
-1
-3
-1
-1
-1
-1
-3
-1
-1
-1
-3
-1
-1
-1
-1
-1
-1
-1
-1
-1
-1
-3
-3
-1
-1
-3
-3
-3
-1
-3
-1
-1
-1
-3
-1
-1
-1
-1
-1
-3
-3
-3
-1
-3
-1
-1
-1
-1
-1
-1
-1
-1
-1
-1
-3
-1
-1
-1
-3
-3
-1
-1
-1
-3
-1
-3
-1
-1
-1
-1
-1
-1
-1
-1
-1
-1
-3
-1
-1
-1
-1
-1
-1
-1
-1
-1
-1
-1
-3
-1
-1
0
0
0
0
0
0
0
0
0
0
0
0
0
0
0
0
0
0
0
0
-3
-3
-3
-3
-3
-3
-3
-3
-3
-3
-3
-3
-3
-3
-3
-3
-3
-1
-3
-3
-3
-3
-1
-3
-3
-1
-3
-3
-3
-1
-1
-1
-3
-3
-1
-1
-1
-3
-3
-3
-1
-1
-3
-3
-3
-1
-3
-1
-1
-1
-3
-1
-3
-1
-3
-1
-3
-3
-3
-3
-3
-3
-3
-3
-3
-3
-3
-3
-1
-1
-3
-1
-1
-1
-1
-1
-1
-1
-3
-1
-1
-1
-1
-1
-3
-3
-3
-3
-3
-1
-1
-3
-1
-1
-1
-3
-1
-1
-1
-1
-3
-1
-1
-1
-1
-3
-1
-1
-3
-1
-1
-1
-1
-3
-3
-1
-1
-1
-3
-3
-3
-3
-3
-1
-3
-3
-3
-1
-3
-1
-1
-1
-1
-1
-1
-1
-1
-3
-1
-3
-3
-3
-1
-1
-3
-1
-1
-1
-1
-3
-1
-3
-1
-1
-3
-1
-3
-1
-1
-1
-1
-3
-3
-1
-1
-1
-3
-1
-1
-1
-1
0
0
0
0
0
0
0
0
0
0
0
0
0
0
0
0
0
0
0
0
0
0
0
0
-3
-3
-3
-3
-3
-3
-3
-3
-1
-3
-3
-3
-3
-3
-3
-1
-1
-1
-3
-3
-3
-3
-3
-1
-3
-1
-3
-3
-3
-1
-1
-3
-3
-1
-1
-3
-1
-3
-3
-3
-3
-3
-1
-3
-3
-1
-1
-3
-3
-1
-3
-3
-3
-3
-1
-1
-3
-1
-1
-3
-1
-1
-1
-3
-3
-3
-1
-1
-3
-1
-1
-3
-1
-3
-3
-3
-1
-3
-3
-1
-1
-3
-3
-3
-3
-3
-1
-1
-1
-1
-1
-1
-1
-1
-1
-3
-3
-3
-3
-3
-1
-1
-1
-1
-1
-1
-3
-1
-1
-3
-1
-3
-3
-3
-1
-1
-1
-1
-1
-1
-1
-3
-1
-1
-1
-3
-3
-1
-3
-1
-3
-1
-1
-1
-1
-1
-3
-3
-3
-1
-3
-3
-3
-1
-1
-1
-1
-1
-1
-1
-3
-3
-3
-3
-3
-1
-1
-1
-3
-3
-1
-1
-1
-3
-1
-1
-3
-1
-1
-1
-1
-1
-1
0
0
0
0
0
0
0
0
0
0
0
0
0
0
0
0
0
0
0
0
0
0
-3
-3
-3
-3
-3
-3
-3
-3
-3
-3
-3
-1
-3
-1
-3
-3
-1
-3
-3
-3
-3
-3
-1
-3
-3
-3
-3
-1
-1
-1
-1
-1
-1
-3
-3
-3
-3
-1
-1
-3
-3
-3
-3
-3
-3
-3
-3
-3
-3
-1
-1
-3
-1
-1
-3
-3
-3
-3
-1
-1
-1
-1
-1
-3
-3
-1
-1
-1
-3
-3
-3
-1
-1
-1
-3
-3
-3
-3
-3
-3
-1
-3
-1
-1
-3
-1
-3
-3
-3
-3
-3
-3
-3
-3
-1
-1
-1
-1
-1
-1
-1
-3
-1
-3
-3
-1
-1
-1
-1
-1
-1
-3
-3
-3
-1
-1
-1
-3
-1
-1
-1
-3
-1
-1
-1
-1
-1
-3
-3
-1
-3
-1
-1
-1
-1
-1
-1
-1
-3
-1
-3
-1
-1
-3
-1
-3
-1
-1
-1
-1
-1
-1
-1
-1
-3
-3
-3
-1
-1
-1
-1
-1
-1
0
0
0
0
0
0
0
0
0
0
0
0
0
0
0
0
0
0
0
0
0
0
0
0
0
0
0
0
0
0
0
0
-3
-3
-1
-3
-3
-3
-3
-3
-3
-3
-3
-3
-3
-3
-3
-3
-3
-3
-1
-3
-1
-3
-3
-1
-3
-3
-3
-3
-1
-1
-3
-3
-1
-1
-3
-3
-3
-1
-3
-3
-3
-1
-1
-3
-3
-3
-3
-1
-3
-3
-1
-1
-3
-3
-1
-3
-1
-3
-3
-1
-1
-3
-3
-3
-3
-1
-1
-3
-1
-3
-3
-1
-1
-1
-1
-3
-3
-1
-3
-1
-1
-3
-3
-3
-1
-3
-3
-1
-3
-1
-1
-1
-1
-1
-1
-1
-3
-3
-1
-1
-1
-3
-1
-1
-3
-1
-1
-3
-3
-3
-3
-1
-1
-1
-1
-1
-1
-3
-1
-1
-3
-3
-3
-1
-1
-1
-3
-3
-1
-1
-3
-1
-1
-1
-1
-1
-1
-1
-1
-1
-1
-1
-1
-1
-3
-1
-1
-3
-1
-1
-3
-3
-1
-1
-1
-1
-1
0
0
0
0
0
0
0
0
0
0
0
0
0
0
0
0
0
0
0
0
0
0
0
0
0
0
0
0
0
0
0
0
0
0
0
0
0
0
-3
-3
-3
-3
-3
-3
-1
-3
-1
-1
-3
-3
-3
-3
-3
-3
-1
-3
-3
-3
-3
-1
-3
-3
-1
-3
-1
-3
-3
-3
-3
-3
-3
-3
-3
-3
-3
-1
-1
-3
-1
-3
-3
-3
-1
-3
-3
-3
-3
-3
-3
-1
-1
-3
-3
-3
-3
-1
-1
-1
-1
-1
-1
-1
-3
-1
-1
-3
-3
-1
-3
-1
-1
-3
-3
-3
-3
-3
-1
-1
-3
-1
-1
-1
-3
-3
-3
-3
-3
-1
-1
-1
-1
-1
-3
-3
-1
-3
-1
-1
-3
-1
-3
-3
-3
-3
-1
-1
-3
-1
-1
-1
-1
-1
-3
-1
-1
-3
-1
-3
-3
-3
-1
-1
-1
-1
-3
-1
-3
-3
-3
-3
-1
-3
-1
-3
-1
-3
-3
-3
-1
-3
-1
-1
-1
-1
-1
-1
-3
-1
-1
-3
-1
-1
-3
-1
-1
-1
-1
-1
-1
-1
-1
-1
-1
-1
-1
-3
-1
-1
-1
-1
-1
-1
-3
-1
-1
-1
-1
0
0
0
0
0
0
0
0
0
0
0
0
0
0
0
0
-3
-3
-3
-1
-3
-3
-3
-3
-3
-3
-3
-3
-3
-3
-3
-3
-3
-3
-3
-3
-3
-3
-1
-3
-3
-3
-1
-1
-3
-3
-3
-3
-3
-3
-3
-1
-1
-1
-1
-3
-3
-1
-1
-3
-1
-3
-1
-1
-1
-1
-1
-1
-1
-1
-3
-3
-3
-3
-3
-3
-1
-3
-1
-3
-3
-3
-1
-1
-3
-1
-3
-1
-1
-3
-3
-3
-3
-1
-1
-1
-1
-1
-1
-3
-3
-1
-3
-3
-3
-1
-1
-1
-1
-1
-1
-3
-1
-3
-1
-3
-1
-3
-1
-1
-3
-1
-3
-3
-3
-3
-1
-3
-3
-3
-3
-1
-1
-1
-1
-1
-1
-3
-1
-3
-1
-3
-3
-1
-1
-1
-1
-3
-1
-1
-1
-1
-3
-3
-3
-1
-1
-3
-3
-1
-1
-3
-1
-3
-1
-1
-1
-1
-1
-1
-1
-1
-1
-3
-3
-1
-1
-1
-1
-1
-1
-3
-1
-3
-1
-3
-1
-1
-3
-1
-1
0
0
0
0
0
0
0
0
0
0
0
0
0
0
0
0
0
0
0
0
-3
-3
-3
-3
-3
-3
-1
-3
-3
-3
-3
-3
-3
-3
-3
-3
-3
-1
-1
-1
-1
-3
-3
-3
-3
-3
-3
-3
-1
-3
-3
-3
-1
-1
-3
-3
-1
-1
-1
-3
-3
-1
-1
-3
-1
-3
-1
-1
-3
-3
-3
-1
-3
-3
-3
-1
-3
-3
-1
-1
-1
-1
-1
-1
-1
-1
-1
-3
-3
-1
-3
-3
-3
-3
-1
-3
-1
-3
-1
-1
-3
-3
-1
-3
-1
-3
-1
-3
-3
-3
-3
-3
-3
-3
-3
-1
-1
-1
-1
-1
-3
-1
-3
-1
-1
-3
-1
-1
-1
-3
-1
-1
-3
-1
-1
-3
-3
-3
-3
-3
-1
-1
-1
-1
-1
-3
-1
-3
-1
-3
-3
-1
-1
-3
-3
-1
-1
-1
-1
-1
-1
-1
-3
-1
-1
-1
-1
-1
-3
-3
-3
-3
-3
-1
-1
-1
-1
-3
-1
-3
-1
-1
-1
-1
-1
-1
-3
-1
-1
-1
-1
0
0
0
0
0
0
0
0
0
0
0
0
0
0
0
0
0
0
0
0
0
0
0
0
-3
-3
-3
-3
-3
-3
-3
-1
-1
-3
-3
-3
-3
-3
-3
-3
-3
-3
-3
-3
-3
-3
-3
-3
-3
-1
-3
-3
-3
-3
-3
-3
-3
-3
-3
-3
-1
-3
-3
-1
-3
-1
-1
-3
-1
-1
-1
-3
-3
-1
-3
-3
-3
-1
-1
-1
-3
-1
-1
-3
-1
-1
-1
-3
-1
-1
-3
-3
-1
-3
-3
-1
-3
-1
-3
-1
-1
-1
-1
-3
-3
-1
-1
-1
-3
-1
-1
-3
-1
-3
-3
-1
-1
-3
-3
-3
-1
-3
-3
-1
-1
-1
-1
-1
-3
-1
-1
-1
-1
-1
-1
-3
-1
-3
-3
-3
-3
-3
-1
-3
-3
-3
-1
-1
-1
-1
-1
-1
-3
-1
-1
-1
-1
-3
-3
-1
-1
-1
-1
-1
-1
-1
-3
-3
-1
-1
-1
-1
-1
-3
-1
-1
-1
-1
-1
-1
-1
0
0
0
0
0
0
0
0
0
0
0
0
0
0
0
0
0
0
0
0
0
0
0
0
0
0
0
0
0
0
0
0
0
0
0
0
0
0
-3
-3
-3
-3
-3
-3
-3
-3
-1
-3
-3
-3
-1
-3
-3
-3
-3
-3
-3
-3
-3
-3
-1
-1
-3
-3
-3
-1
-3
-3
-1
-3
-3
-3
-1
-1
-1
-1
-3
-3
-1
-3
-3
-3
-1
-3
-1
-1
-3
-1
-1
-1
-1
-3
-3
-3
-3
-1
-3
-3
-1
-1
-3
-1
-3
-1
-3
-3
-3
-1
-1
-1
-1
-3
-1
-1
-3
-3
-1
-1
-1
-1
-1
-3
-1
-3
-3
-1
-3
-1
-3
-3
-3
-1
-1
-1
-1
-3
-3
-1
-1
-3
-3
-1
-3
-1
-1
-3
-1
-1
-3
-3
-3
-3
-3
-1
-3
-3
-1
-3
-3
-3
-1
-1
-1
-1
-1
-1
-3
-3
-1
-1
-1
-1
-1
-3
-1
-1
-3
-1
-1
-1
-1
-3
-1
-3
-1
-1
-1
-3
-1
-1
-1
-1
-1
-3
-1
-1
-1
-1
-3
-1
-1
0
0
0
0
0
0
0
0
0
0
0
0
0
0
0
0
0
0
0
0
0
0
0
0
0
0
0
0
0
0
0
0
-3
-3
-3
-3
-3
-3
-3
-3
-3
-3
-3
-3
-1
-3
-1
-3
-3
-3
-1
-3
-3
-3
-3
-3
-1
-1
-1
-1
-3
-3
-1
-1
-3
-3
-3
-3
-3
-3
-3
-1
-1
-3
-3
-3
-1
-1
-1
-1
-3
-3
-3
-1
-3
-3
-3
-3
-3
-3
-1
-3
-3
-1
-3
-1
-1
-1
-3
-3
-3
-1
-3
-1
-3
-3
-1
-3
-3
-1
-1
-1
-3
-1
-1
-3
-3
-3
-3
-1
-1
-1
-3
-1
-1
-1
-3
-1
-1
-3
-1
-3
-3
-1
-1
-1
-3
-1
-3
-3
-1
-3
-1
-1
-1
-3
-3
-1
-3
-1
-1
-1
-1
-1
-1
-3
-3
-3
-1
-1
-1
-1
-1
-1
-1
-1
-1
-1
-3
-1
-1
-1
-1
-3
-1
-3
-3
-1
-1
-1
-1
-1
-1
-1
-1
-1
-3
-1
-1
0
0
0
0
0
0
0
0
0
0
0
0
0
0
0
0
0
0
0
0
0
0
0
0
0
0
0
0
0
0
0
0
0
0
0
0
0
0
-3
-3
-3
-3
-3
-3
-3
-3
-3
-1
-1
-3
-3
-3
-3
-3
-3
-3
-3
-3
-3
-3
-1
-1
-1
-3
-3
-3
-3
-1
-1
-1
-1
-3
-3
-3
-3
-3
-3
-1
-1
-3
-1
-3
-3
-1
-1
-1
-1
-1
-1
-1
-1
-1
-3
-1
-3
-1
-3
-3
-1
-3
-3
-3
-1
-3
-3
-3
-3
-1
-1
-1
-1
-1
-1
-1
-1
-3
-3
-3
-3
-3
-3
-3
-1
-3
-3
-3
-3
-3
-1
-1
-1
-1
-3
-1
-1
-1
-3
-3
-3
-1
-3
-3
-3
-3
-1
-3
-1
-3
-1
-1
-1
-1
-1
-1
-1
-1
-3
-3
-3
-1
-1
-3
-1
-3
-1
-1
-1
-1
-3
-1
-1
-1
-3
-1
-3
-1
-1
-1
-3
-1
-1
-1
-1
-1
-1
-1
-3
-1
-3
-3
-3
-1
-1
-1
-3
-1
-1
-3
-1
-1
-1
0
0
0
0
0
0
0
0
0
0
0
0
0
0
0
0
0
0
0
0
0
0
0
0
0
0
0
0
0
0
0
0
-3
-3
-3
-3
-3
-3
-3
-3
-3
-3
-3
-3
-3
-3
-3
-3
-3
-3
-3
-1
-1
-3
-3
-3
-1
-3
-3
-3
-3
-3
-3
-1
-1
-1
-1
-1
-1
-1
-3
-3
-3
-3
-1
-3
-3
-1
-3
-3
-3
-3
-3
-3
-1
-1
-3
-1
-1
-1
-1
-1
-3
-1
-3
-3
-1
-3
-3
-1
-1
-1
-3
-1
-1
-1
-1
-1
-1
-1
-3
-3
-1
-1
-1
-1
-3
-3
-1
-3
-1
-3
-3
-3
-3
-1
-1
-1
-3
-1
-3
-1
-1
-3
-3
-1
-1
-1
-3
-3
-1
-3
-3
-1
-3
-1
-3
-3
-3
-1
-1
-1
-1
-1
-1
-1
-1
-3
-1
-3
-1
-3
-3
-1
-1
-1
-1
-3
-3
-3
-1
-3
-3
-1
-3
-1
-3
-1
-1
-1
-1
-1
-1
-1
-3
-1
-3
-1
-1
-1
-1
-1
-1
-1
-3
-1
-3
-1
-3
-1
-1
0
0
0
0
0
0
0
0
0
0
0
0
0
0
0
0
0
0
0
0
0
0
0
0
0
0
-3
-3
-3
-3
-3
-3
-3
-3
-1
-3
-3
-3
-3
-3
-3
-3
-3
-3
-3
-1
-3
-3
-3
-3
-3
-1
-3
-1
-1
-3
-3
-1
-1
-3
-3
-3
-1
-3
-1
-1
-3
-1
-3
-1
-1
-1
-1
-3
-3
-3
-3
-3
-3
-1
-1
-3
-3
-3
-3
-1
-3
-3
-1
-3
-1
-3
-3
-1
-3
-3
-3
-3
-3
-1
-1
-1
-1
-1
-1
-1
-1
-1
-1
-3
-3
-1
-3
-1
-3
-3
-1
-3
-3
-3
-3
-1
-3
-1
-3
-1
-3
-1
-3
-3
-1
-1
-3
-3
-1
-3
-1
-1
-1
-1
-1
-3
-3
-1
-3
-1
-1
-1
-1
-3
-1
-3
-1
-3
-3
-3
-1
-1
-3
-1
-1
-1
-1
-1
-3
-3
-3
-1
-3
-1
-1
-1
-1
-3
-1
-1
-3
-1
-1
-1
-1
-1
-1
-1
-1
-3
-1
-1
-3
-1
-1
-3
-3
-1
-1
-1
-1
-3
-1
-1
-1
-1
-1
-1
-3
-1
-1
0
0
0
0
0
0
0
0
0
0
0
0
0
0
-3
-3
-3
-1
-3
-3
-3
-3
-3
-3
-3
-3
-3
-3
-3
-3
-3
-3
-3
-1
-3
-3
-3
-3
-1
-3
-3
-1
-1
-1
-1
-1
-1
-3
-3
-1
-3
-3
-3
-3
-3
-3
-3
-3
-1
-1
-1
-3
-3
-1
-3
-3
-1
-3
-3
-1
-1
-3
-3
-1
-1
-3
-1
-3
-3
-3
-3
-3
-1
-1
-1
-3
-3
-1
-1
-1
-1
-1
-3
-1
-1
-1
-1
-1
-1
-1
-1
-1
-1
-1
-3
-3
-1
-3
-3
-3
-3
-1
-1
-1
-1
-1
-3
-3
-3
-1
-1
-1
-1
-3
-3
-1
-1
-1
-3
-3
-1
-3
-3
-1
-1
-1
-3
-3
-3
-1
-1
-1
-1
-1
-1
-1
-1
-1
-1
-1
-1
-3
-3
-3
-3
-3
-3
-3
-1
-1
-3
-3
-1
-3
-3
-1
-1
-1
-1
-1
-1
-3
-1
-1
-1
-1
-1
0
0
0
0
0
0
0
0
0
0
0
0
0
0
0
0
0
0
0
0
0
0
0
0
0
0
0
0
0
0
0
0
-3
-3
-3
-3
-3
-3
-3
-3
-3
-3
-3
-3
-3
-3
-3
-3
-3
-3
-1
-3
-1
-3
-3
-3
-3
-3
-3
-1
-1
-3
-1
-3
-3
-3
-3
-1
-3
-1
-1
-1
-1
-1
-1
-3
-3
-3
-1
-3
-3
-1
-1
-1
-3
-3
-1
-3
-1
-3
-3
-1
-3
-3
-3
-1
-3
-1
-1
-1
-1
-3
-1
-3
-1
-1
-1
-3
-3
-1
-1
-3
-3
-1
-1
-3
-1
-1
-3
-3
-1
-3
-1
-1
-3
-3
-1
-1
-3
-3
-3
-3
-1
-3
-1
-1
-1
-1
-1
-1
-1
-3
-3
-3
-1
-1
-1
-3
-1
-3
-1
-3
-1
-1
-1
-1
-1
-1
-1
-3
-3
-1
-1
-1
-3
-1
-1
-3
-1
-3
-3
-3
-3
-1
-1
-1
-3
-1
-3
-1
-1
-1
-3
-1
-3
-1
-1
-1
-1
-3
-1
-1
-1
-1
-3
-3
-1
-1
-1
0
0
0
0
0
0
0
0
0
0
0
0
0
0
0
0
0
0
0
0
0
0
0
0
0
0
0
0
-3
-3
-3
-3
-1
-3
-3
-1
-3
-3
-3
-3
-3
-3
-3
-3
-3
-3
-3
-3
-3
-3
-3
-3
-3
-3
-3
-3
-3
-1
-1
-1
-1
-1
-3
-1
-1
-3
-3
-3
-3
-1
-1
-3
-1
-3
-3
-3
-1
-1
-3
-1
-1
-3
-1
-3
-1
-1
-3
-1
-1
-3
-3
-3
-3
-3
-1
-1
-3
-3
-3
-1
-1
-1
-1
-1
-1
-1
-1
-1
-1
-3
-3
-3
-1
-1
-1
-3
-3
-1
-1
-3
-3
-3
-3
-3
-1
-3
-1
-3
-1
-3
-1
-1
-1
-1
-1
-1
-3
-3
-3
-1
-3
-3
-3
-1
-1
-1
-3
-1
-1
-1
-1
-1
-3
-3
-3
-1
-1
-1
-1
-1
-1
-1
-1
-1
-3
-1
-1
-1
-1
-3
-3
-3
-1
-3
-1
-3
-1
-3
-1
-1
-1
-1
-1
-1
-1
0
0
0
0
0
0
0
0
0
0
0
0
0
0
0
0
0
0
0
0
0
0
0
0
0
0
0
0
0
0
0
0
0
0
0
0
0
0
-3
-3
-3
-3
-3
-3
-3
-3
-3
-3
-3
-1
-1
-3
-3
-3
-3
-3
-3
-3
-3
-3
-3
-3
-3
-1
-3
-3
-3
-3
-1
-1
-1
-3
-1
-3
-1
-1
-3
-3
-3
-3
-1
-3
-3
-3
-3
-1
-1
-3
-3
-1
-3
-3
-3
-1
-1
-1
-1
-1
-1
-3
-1
-1
-1
-1
-3
-1
-3
-3
-3
-3
-3
-1
-3
-1
-3
-1
-3
-3
-3
-1
-1
-3
-1
-1
-3
-3
-1
-1
-1
-1
-1
-1
-1
-1
-1
-3
-3
-1
-1
-3
-1
-1
-1
-1
-3
-3
-3
-1
-3
-1
-1
-3
-3
-1
-1
-3
-3
-1
-3
-1
-1
-3
-1
-1
-1
-3
-1
-3
-3
-3
-3
-1
-1
-3
-3
-1
-3
-1
-1
-1
-3
-1
-1
-1
-1
-3
-1
-1
-1
-3
-1
-1
-1
-1
-1
-1
-1
-1
-3
-1
-1
-1
-1
0
0
0
0
0
0
0
0
0
0
0
0
0
0
0
0
0
0
0
0
0
0
0
0
0
0
0
0
0
0
-3
-3
-3
-3
-3
-3
-3
-3
-3
-1
-3
-3
-3
-3
-1
-1
-3
-1
-3
-1
-3
-3
-3
-3
-3
-1
-3
-3
-1
-1
-1
-3
-1
-1
-3
-1
-3
-1
-3
-3
-1
-1
-1
-3
-1
-3
-3
-3
-3
-3
-3
-1
-1
-1
-3
-1
-1
-3
-1
-3
-3
-3
-1
-3
-3
-1
-1
-1
-3
-3
-1
-3
-1
-1
-3
-1
-1
-3
-3
-1
-3
-1
-3
-3
-1
-1
-1
-3
-3
-1
-1
-1
-1
-3
-3
-1
-1
-3
-3
-3
-3
-3
-3
-1
-3
-1
-1
-3
-3
-1
-3
-1
-1
-1
-3
-1
-1
-3
-1
-1
-3
-1
-1
-1
-1
-1
-1
-1
-3
-3
-3
-1
-3
-1
-3
-3
-3
-3
-1
-1
-1
-1
-1
-3
-3
-1
-1
-1
-1
-1
-1
-3
-1
-1
-1
-3
-1
-3
-1
-1
-1
0
0
0
0
0
0
0
0
0
0
0
0
0
0
0
0
0
0
0
0
0
0
0
0
0
0
0
0
0
0
0
0
0
0
-3
-3
-3
-3
-3
-3
-3
-3
-3
-3
-3
-3
-1
-3
-3
-1
-1
-3
-3
-3
-3
-3
-1
-3
-3
-3
-3
-3
-1
-3
-1
-3
-3
-3
-1
-3
-3
-3
-3
-3
-3
-1
-1
-3
-3
-1
-1
-3
-1
-3
-1
-3
-3
-3
-3
-3
-3
-3
-3
-1
-1
-1
-1
-3
-1
-1
-1
-3
-3
-3
-3
-1
-1
-1
-1
-3
-3
-1
-1
-3
-1
-3
-3
-3
-3
-3
-3
-3
-1
-3
-3
-1
-3
-1
-1
-1
-3
-3
-1
-1
-1
-3
-3
-1
-3
-1
-1
-1
-1
-1
-1
-3
-1
-1
-1
-3
-1
-1
-1
-1
-3
-1
-1
-3
-1
-1
-1
-1
-3
-1
-3
-3
-1
-1
-1
-3
-3
-1
-1
-1
-1
-1
-3
-1
-3
-1
-3
-1
-1
-1
-1
-1
-1
-1
-1
-1
-3
-1
-3
-1
-3
-1
-1
-1
-1
-1
-1
-1
-1
0
0
0
0
0
0
0
0
0
0
0
0
0
0
0
0
0
0
0
0
0
0
0
0
0
0
-3
-3
-3
-3
-3
-3
-3
-3
-3
-3
-3
-3
-3
-3
-3
-3
-3
-3
-3
-3
-3
-1
-3
-1
-1
-3
-3
-3
-3
-3
-3
-3
-3
-1
-1
-3
-3
-3
-3
-1
-3
-1
-1
-3
-1
-3
-3
-3
-3
-3
-3
-3
-1
-3
-1
-1
-1
-3
-1
-3
-3
-1
-3
-1
-1
-1
-1
-1
-3
-1
-1
-1
-3
-3
-3
-3
-3
-3
-1
-1
-3
-3
-3
-1
-1
-1
-1
-1
-3
-3
-1
-3
-1
-1
-1
-1
-1
-3
-1
-1
-1
-3
-3
-1
-3
-1
-1
-1
-1
-1
-1
-3
-1
-1
-1
-1
-1
-1
-1
-1
-1
-3
-3
-1
-3
-1
-3
-1
-3
-3
-1
-1
-1
-3
-3
-1
-1
-1
-1
-3
-3
-1
-1
-3
-1
-1
-1
-1
-1
-3
-1
-1
-1
-1
-1
-1
-1
0
0
0
0
0
0
0
0
0
0
0
0
0
0
0
0
0
0
0
0
0
0
0
0
0
0
0
0
0
0
0
0
0
0
0
0
0
0
-3
-3
-3
-3
-3
-3
-3
-3
-3
-3
-3
-3
-3
-3
-3
-3
-1
-1
-3
-3
-3
-1
-3
-3
-3
-3
-3
-3
-3
-3
-3
-1
-1
-1
-3
-1
-1
-1
-1
-1
-3
-3
-3
-3
-3
-3
-3
-1
-1
-3
-1
-3
-3
-3
-1
-3
-3
-1
-1
-1
-1
-3
-1
-3
-3
-1
-1
-1
-3
-1
-3
-1
-1
-3
-3
-3
-3
-1
-1
-3
-1
-3
-1
-3
-3
-1
-1
-1
-3
-3
-3
-1
-1
-3
-3
-3
-3
-1
-3
-1
-1
-1
-1
-1
-1
-1
-1
-1
-1
-3
-3
-1
-1
-1
-3
-1
-1
-1
-3
-3
-1
-3
-1
-3
-3
-1
-1
-1
-3
-1
-1
-3
-1
-1
-1
-1
-1
-1
-3
-3
-3
-1
-3
-3
-1
-3
-3
-3
-1
-3
-3
-1
-1
-1
-1
-1
-1
-1
-3
-3
-1
-1
-1
-3
-3
-1
-3
-1
-1
-1
-1
-1
-1
-1
-3
-1
-1
-1
-1
0
0
0
0
0
0
0
0
0
0
0
0
0
0
0
0
-3
-3
-3
-3
-3
-3
-3
-1
-3
-3
-3
-1
-3
-3
-3
-3
-1
-3
-3
-1
-1
-1
-3
-3
-3
-3
-3
-1
-1
-1
-3
-3
-1
-3
-3
-1
-3
-1
-3
-3
-3
-3
-1
-3
-1
-3
-3
-3
-3
-3
-3
-3
-3
-1
-1
-1
-1
-3
-3
-3
-3
-1
-1
-3
-3
-1
-3
-1
-1
-1
-1
-3
-1
-1
-1
-3
-3
-3
-3
-3
-1
-3
-1
-1
-3
-1
-1
-1
-3
-1
-1
-1
-1
-1
-1
-3
-1
-1
-3
-3
-3
-3
-1
-3
-3
-1
-3
-1
-1
-3
-1
-1
-3
-1
-1
-1
-3
-3
-3
-1
-1
-3
-3
-1
-3
-1
-1
-1
-3
-1
-3
-1
-1
-3
-3
-3
-3
-1
-1
-1
-1
-1
-1
-1
-1
-1
-3
-3
-1
-1
-1
-1
-1
-1
-1
-1
-3
-1
-3
-1
-1
-1
-1
0
0
0
0
0
0
0
0
0
0
0
0
0
0
0
0
0
0
0
0
0
0
0
0
0
0
0
0
0
0
0
0
-3
-3
-1
-3
-3
-3
-3
-3
-3
-3
-3
-3
-3
-3
-3
-3
-3
-1
-1
-1
-1
-1
-1
-1
-1
-3
-3
-3
-3
-1
-3
-3
-3
-3
-3
-3
-3
-3
-3
-3
-3
-3
-1
-3
-3
-3
-3
-3
-3
-3
-3
-3
-3
-1
-1
-3
-3
-3
-3
-1
-3
-3
-3
-1
-1
-3
-3
-3
-3
-3
-1
-3
-3
-3
-1
-1
-1
-1
-1
-1
-1
-3
-3
-1
-1
-1
-1
-3
-3
-3
-1
-1
-1
-1
-3
-1
-1
-1
-1
-1
-1
-1
-1
-1
-3
-3
-1
-1
-3
-1
-3
-1
-1
-1
-3
-1
-1
-1
-1
-3
-1
-1
-1
-1
-1
-3
-1
-1
-3
-1
-1
-3
-3
-1
-1
-1
-1
-1
-1
-1
-1
-1
-1
-3
-1
-1
-1
-3
-1
-1
-1
0
0
0
0
0
0
0
0
0
0
0
0
0
0
0
0
0
0
0
0
0
0
0
0
0
0
0
0
0
0
0
0
0
0
0
0
0
0
0
0
0
0
0
0
-3
-3
-3
-3
-3
-3
-3
-3
-1
-3
-3
-3
-3
-3
-1
-3
-3
-3
-1
-3
-1
-3
-3
-3
-3
-3
-3
-3
-3
-3
-3
-1
-3
-3
-1
-3
-3
-3
-3
-3
-3
-3
-1
-3
-3
-3
-3
-1
-3
-1
-1
-3
-1
-3
-3
-1
-1
-1
-1
-3
-1
-3
-1
-3
-3
-3
-3
-1
-1
-1
-1
-1
-1
-1
-1
-1
-1
-3
-1
-1
-3
-1
-3
-3
-3
-3
-3
-3
-3
-3
-3
-1
-1
-1
-1
-1
-3
-1
-3
-1
-1
-3
-1
-1
-1
-3
-1
-3
-1
-1
-3
-3
-1
-3
-3
-1
-1
-1
-3
-1
-1
-1
-1
-1
-1
-3
-1
-1
-1
-1
-1
-1
-3
-3
-1
-1
-3
-1
-3
-1
-1
-1
-1
-3
-3
-1
-1
-1
-1
-1
-1
-1
-3
-3
-3
-3
-1
-1
-1
-3
-1
-1
-1
-1
-1
-1
-1
0
0
0
0
0
0
0
0
0
0
0
0
0
0
0
0
0
0
0
0
0
0
0
0
0
0
0
0
-3
-3
-3
-3
-3
-3
-3
-3
-3
-3
-3
-1
-3
-3
-3
-1
-3
-3
-3
-3
-3
-3
-3
-3
-3
-3
-3
-3
-1
-3
-3
-3
-1
-3
-1
-3
-1
-3
-3
-1
-3
-3
-3
-3
-3
-3
-3
-3
-3
-3
-3
-1
-3
-1
-1
-1
-1
-1
-1
-1
-1
-3
-3
-1
-1
-3
-3
-1
-3
-3
-3
-1
-1
-1
-3
-1
-3
-1
-3
-1
-1
-1
-1
-3
-3
-1
-1
-3
-3
-1
-1
-1
-1
-1
-1
-3
-3
-1
-1
-3
-1
-1
-1
-3
-3
-1
-1
-1
-1
-1
-1
-1
-1
-3
-3
-3
-1
-3
-3
-3
-1
-1
-1
-1
-1
-3
-1
-1
-3
-1
-1
-3
-1
-1
-3
-3
-1
-3
-1
-1
-1
-1
-1
-3
-1
-1
-1
-3
-3
-3
-1
-1
-1
-3
-1
-1
-1
-1
-1
-1
-1
-1
-1
0
0
0
0
0
0
0
0
0
0
0
0
0
0
0
0
0
0
0
0
0
0
0
0
0
0
0
0
0
0
0
0
-3
-3
-3
-3
-3
-3
-3
-3
-3
-3
-3
-3
-3
-3
-3
-3
-3
-1
-3
-3
-3
-3
-3
-1
-3
-3
-3
-3
-3
-1
-1
-3
-3
-3
-3
-1
-1
-3
-3
-1
-3
-1
-3
-3
-1
-1
-1
-1
-3
-3
-3
-3
-3
-3
-1
-1
-1
-3
-3
-3
-3
-3
-3
-1
-1
-3
-3
-3
-3
-1
-1
-3
-1
-1
-1
-1
-3
-3
-3
-3
-3
-3
-1
-3
-1
-1
-1
-3
-3
-1
-1
-1
-1
-1
-3
-3
-3
-1
-1
-3
-3
-1
-3
-1
-1
-1
-1
-3
-1
-1
-1
-1
-1
-1
-1
-1
-1
-3
-1
-1
-1
-1
-1
-1
-1
-1
-1
-1
-1
-3
-1
-1
-3
-1
-3
-3
-1
-1
-1
-1
-3
-3
-3
-3
-1
-3
-3
-3
-1
-1
-1
-3
-1
-1
-1
-1
-1
-1
-1
-1
-1
-3
-1
-1
-1
-1
-1
0
0
0
0
0
0
0
0
0
0
0
0
0
0
0
0
0
0
0
0
0
0
0
0
0
0
0
0
-3
-3
-3
-3
-3
-3
-3
-3
-3
-3
-3
-3
-3
-3
-1
-1
-3
-1
-1
-3
-3
-3
-1
-3
-3
-3
-3
-3
-3
-3
-1
-3
-3
-1
-1
-3
-3
-1
-3
-3
-3
-1
-3
-3
-3
-3
-3
-3
-3
-1
-1
-3
-3
-1
-1
-3
-3
-3
-3
-3
-3
-1
-1
-1
-3
-1
-1
-1
-1
-1
-1
-3
-1
-3
-3
-3
-1
-1
-3
-3
-3
-1
-1
-3
-1
-3
-3
-3
-3
-3
-3
-3
-1
-3
-3
-1
-1
-1
-1
-3
-1
-3
-3
-1
-1
-1
-1
-1
-1
-1
-3
-1
-3
-3
-3
-1
-1
-1
-3
-3
-3
-1
-3
-1
-1
-1
-1
-3
-3
-1
-1
-1
-1
-1
-1
-3
-3
-1
-3
-1
-1
-1
-1
-3
-3
-1
-1
-1
-3
-1
-1
-3
-1
-1
-1
-1
-1
-1
-1
-1
-1
-1
-1
-1
-3
-1
-3
-3
-1
-1
-1
-1
-1
-3
-1
-1
-1
-1
-1
0
0
0
0
0
0
0
0
0
0
0
0
0
0
0
0
-3
-3
-3
-3
-3
-3
-3
-3
-3
-3
-3
-3
-3
-3
-3
-1
-3
-3
-1
-3
-1
-3
-1
-3
-3
-3
-3
-1
-3
-3
-3
-3
-3
-3
-1
-3
-1
-3
-3
-1
-1
-1
-3
-1
-1
-3
-1
-3
-3
-3
-1
-3
-3
-3
-1
-3
-3
-1
-1
-3
-1
-3
-3
-1
-1
-1
-1
-1
-1
-1
-3
-3
-3
-3
-3
-3
-1
-1
-3
-1
-3
-3
-3
-3
-1
-3
-3
-3
-1
-3
-1
-1
-1
-1
-1
-3
-1
-3
-3
-1
-1
-3
-1
-1
-1
-1
-1
-3
-3
-1
-3
-1
-1
-3
-1
-1
-1
-1
-1
-1
-1
-1
-1
-3
-1
-3
-1
-1
-3
-1
-1
-3
-3
-1
-1
-1
-1
-3
-3
-3
-3
-1
-1
-3
-3
-3
-1
-3
-1
-1
-1
-1
-1
-1
-1
-1
-1
-1
-1
-1
-3
-1
-1
-3
-1
-3
-3
-1
-1
-1
-1
0
0
0
0
0
0
0
0
0
0
0
0
0
0
0
0
0
0
0
0
0
0
0
0
-3
-3
-3
-3
-3
-3
-3
-3
-3
-3
-3
-3
-1
-3
-3
-3
-3
-3
-1
-1
-3
-3
-1
-3
-3
-3
-3
-3
-3
-3
-3
-1
-3
-3
-3
-3
-3
-1
-3
-1
-3
-1
-1
-3
-3
-1
-1
-3
-3
-3
-1
-1
-1
-1
-1
-1
-1
-1
-1
-1
-3
-1
-3
-1
-1
-1
-3
-3
-1
-3
-1
-1
-3
-3
-3
-3
-1
-3
-3
-3
-1
-1
-3
-3
-1
-1
-1
-1
-1
-1
-1
-1
-3
-3
-1
-3
-3
-1
-1
-3
-3
-3
-1
-1
-1
-1
-3
-1
-3
-1
-1
-1
-3
-1
-3
-3
-3
-1
-1
-1
-1
-3
-3
-3
-3
-1
-1
-1
-3
-3
-3
-3
-3
-1
-1
-3
-3
-3
-1
-1
-1
-1
-1
-3
-1
-3
-3
-1
-1
-1
-3
-1
-1
-1
-3
-1
-1
-3
-1
-1
-3
-1
-3
-1
-1
-1
-1
-1
-1
-1
-1
-1
-1
0
0
0
0
0
0
0
0
0
0
0
0
0
0
0
0
0
0
0
0
0
0
-3
-3
-3
-3
-3
-3
-3
-3
-3
-1
-3
-3
-3
-3
-3
-3
-3
-3
-1
-1
-1
-3
-3
-3
-3
-3
-1
-3
-1
-3
-3
-1
-3
-1
-1
-3
-3
-3
-3
-3
-3
-1
-1
-1
-3
-1
-1
-1
-1
-1
-1
-3
-3
-3
-3
-3
-1
-3
-1
-3
-1
-3
-3
-1
-3
-1
-3
-1
-1
-3
-3
-3
-3
-1
-1
-3
-3
-3
-1
-3
-1
-1
-1
-1
-1
-3
-3
-3
-1
-3
-3
-3
-3
-1
-3
-3
-3
-1
-1
-3
-1
-1
-1
-1
-1
-1
-1
-1
-3
-1
-1
-3
-1
-3
-3
-1
-3
-1
-3
-3
-3
-1
-1
-1
-1
-1
-1
-1
-1
-3
-1
-1
-1
-3
-1
-1
-3
-1
-1
-3
-3
-1
-1
-1
-1
-1
-1
-1
-1
-3
-1
-1
-1
-3
-3
-3
-1
-3
-1
-1
-1
-1
-1
0
0
0
0
0
0
0
0
0
0
0
0
0
0
0
0
0
0
0
0
0
0
0
0
0
0
0
0
0
0
0
0
-3
-3
-3
-3
-3
-3
-3
-3
-1
-3
-3
-3
-3
-3
-3
-3
-3
-1
-3
-1
-3
-3
-3
-1
-3
-3
-3
-3
-1
-1
-3
-1
-3
-3
-1
-1
-1
-3
-3
-3
-3
-1
-1
-1
-1
-1
-1
-3
-3
-3
-3
-3
-1
-1
-1
-1
-3
-1
-1
-1
-1
-1
-3
-1
-3
-3
-3
-3
-1
-3
-3
-1
-1
-1
-1
-3
-3
-3
-3
-3
-3
-3
-3
-1
-1
-3
-3
-1
-3
-1
-3
-1
-3
-3
-3
-1
-1
-1
-1
-1
-1
-1
-3
-1
-3
-1
-3
-1
-3
-1
-1
-1
-1
-1
-3
-3
-1
-1
-1
-1
-1
-1
-3
-1
-1
-3
-3
-1
-3
-3
-3
-1
-1
-1
-3
-3
-1
-3
-1
-3
-1
-3
-1
-1
-1
-1
-3
-1
-1
-1
-1
-3
-1
-3
-3
-1
-1
-1
-3
-1
-1
-1
-3
-1
-1
0
0
0
0
0
0
0
0
0
0
0
0
0
0
0
0
0
0
0
0
0
0
0
0
0
0
0
0
0
0
-3
-3
-3
-3
-3
-3
-3
-3
-3
-3
-3
-3
-3
-3
-3
-3
-3
-3
-3
-1
-1
-3
-3
-3
-3
-3
-3
-3
-3
-3
-3
-3
-3
-1
-3
-1
-1
-3
-3
-1
-1
-3
-3
-3
-1
-3
-1
-3
-3
-1
-1
-3
-1
-3
-3
-3
-1
-3
-3
-1
-3
-1
-1
-3
-1
-1
-1
-1
-1
-3
-3
-1
-3
-3
-1
-3
-3
-1
-3
-1
-1
-3
-1
-1
-1
-1
-3
-1
-1
-1
-3
-1
-1
-1
-3
-1
-1
-1
-1
-1
-3
-1
-1
-1
-1
-1
-1
-1
-1
-1
-1
-1
-3
-3
-1
-1
-1
-1
-1
-3
-3
-3
-3
-1
-3
-3
-1
-3
-3
-1
-1
-1
-1
-3
-1
-1
-1
-3
-3
-1
-1
-1
-3
-3
-3
-3
-3
-1
-1
-1
-3
-3
-3
-1
-3
-1
-3
-1
-1
-3
-1
-1
-1
-1
-1
-1
-3
-1
-1
-1
-1
0
0
0
0
0
0
0
0
0
0
0
0
0
0
0
0
0
0
0
0
0
0
0
0
-3
-3
-3
-3
-3
-3
-3
-1
-1
-3
-3
-3
-3
-3
-3
-3
-3
-3
-3
-3
-3
-3
-3
-3
-3
-1
-3
-1
-3
-3
-3
-1
-3
-3
-3
-1
-1
-3
-1
-3
-1
-1
-1
-3
-3
-1
-3
-3
-3
-1
-1
-3
-3
-1
-1
-1
-1
-3
-3
-3
-3
-1
-1
-1
-1
-1
-1
-1
-1
-3
-3
-1
-1
-3
-3
-3
-1
-3
-3
-3
-3
-3
-1
-3
-3
-3
-1
-3
-1
-1
-1
-3
-3
-1
-3
-1
-1
-1
-3
-3
-3
-3
-3
-1
-1
-1
-1
-1
-1
-1
-3
-3
-3
-3
-3
-1
-1
-3
-1
-1
-3
-1
-1
-1
-1
-3
-1
-1
-1
-1
-1
-1
-1
-1
-3
-1
-1
-1
-1
-3
-1
-1
-1
-3
-3
-3
-3
-1
-1
-1
-3
-3
-3
-1
-1
-1
-1
-1
-1
-1
-1
-3
-1
-3
-3
-3
-1
-3
-1
-3
-1
-1
-1
-3
-1
-1
-1
-3
-1
-1
-3
-1
-1
0
0
0
0
0
0
0
0
0
0
0
0
-3
-3
-3
-3
-1
-3
-3
-3
-3
-3
-3
-1
-1
-3
-3
-3
-3
-3
-3
-3
-1
-3
-3
-3
-1
-3
-1
-1
-1
-3
-3
-1
-3
-1
-3
-1
-3
-3
-1
-3
-3
-1
-1
-1
-1
-3
-3
-1
-1
-3
-3
-3
-1
-1
-1
-3
-3
-1
-3
-3
-1
-3
-1
-3
-1
-3
-3
-1
-3
-3
-3
-3
-3
-3
-3
-1
-3
-3
-3
-1
-1
-3
-3
-1
-3
-1
-1
-1
-1
-1
-1
-3
-3
-1
-1
-1
-1
-1
-1
-3
-1
-1
-1
-3
-3
-1
-3
-3
-3
-1
-1
-1
-3
-3
-3
-1
-1
-1
-3
-3
-3
-1
-3
-3
-1
-1
-3
-1
-1
-1
-1
-1
-1
-1
-3
-3
-1
-1
-1
-1
-1
-3
-1
-3
-3
-1
-1
-1
-1
-1
-1
-3
-3
-3
-1
-1
-1
-1
-1
-1
-3
-1
-1
0
0
0
0
0
0
0
0
0
0
0
0
0
0
0
0
0
0
0
0
0
0
0
0
0
0
0
0
0
0
0
0
-3
-3
-3
-3
-3
-3
-3
-3
-3
-3
-1
-3
-3
-3
-3
-3
-1
-3
-3
-3
-3
-1
-1
-3
-1
-3
-3
-3
-3
-3
-1
-3
-1
-1
-3
-3
-1
-3
-1
-3
-3
-3
-3
-3
-1
-3
-3
-3
-3
-1
-1
-3
-1
-3
-3
-3
-3
-3
-3
-1
-1
-3
-1
-1
-1
-1
-1
-3
-3
-1
-3
-3
-1
-3
-3
-1
-3
-3
-1
-1
-1
-3
-1
-3
-3
-3
-3
-3
-1
-1
-1
-1
-1
-1
-3
-1
-1
-1
-3
-1
-1
-1
-3
-3
-3
-3
-1
-1
-3
-1
-3
-3
-1
-3
-3
-1
-1
-3
-1
-1
-1
-1
-1
-1
-1
-1
-1
-3
-1
-3
-3
-1
-1
-3
-3
-3
-1
-1
-3
-1
-3
-3
-1
-3
-1
-1
-3
-3
-1
-3
-1
-1
-1
-1
-1
-1
-1
-1
-1
-1
-1
-1
-3
-3
-1
-1
-1
-1
-1
-1
-3
-1
-1
-1
-1
-1
-1
0
0
0
0
0
0
0
0
0
0
0
0
0
0
0
0
0
0
-3
-3
-3
-3
-3
-3
-3
-3
-3
-3
-3
-3
-3
-3
-3
-3
-3
-3
-3
-3
-3
-3
-3
-1
-3
-1
-1
-1
-3
-1
-3
-1
-3
-3
-3
-3
-1
-3
-3
-1
-3
-1
-3
-3
-1
-3
-3
-1
-1
-1
-1
-1
-3
-1
-1
-3
-1
-3
-3
-3
-3
-1
-1
-3
-3
-3
-1
-1
-1
-1
-3
-3
-1
-1
-3
-1
-3
-1
-3
-3
-3
-3
-1
-3
-1
-1
-3
-3
-3
-1
-1
-3
-1
-3
-1
-3
-3
-3
-1
-3
-1
-3
-1
-1
-1
-3
-3
-1
-1
-1
-1
-1
-1
-1
-1
-1
-3
-1
-1
-1
-1
-1
-1
-3
-1
-1
-1
-1
-1
-1
-1
-1
-1
-1
-3
-3
-3
-1
-1
-1
-1
-1
-3
-3
-1
-3
-1
-3
-3
-3
-3
-3
-3
-1
-3
-1
-1
-1
-1
-1
-3
-3
-3
-3
-1
-1
-1
-1
-3
-1
-1
-3
-3
-1
-1
-1
-1
-1
-1
0
0
0
0
0
0
0
0
0
0
0
0
0
0
0
0
-3
-3
-3
-3
-3
-3
-3
-3
-3
-3
-3
-1
-1
-1
-3
-3
-3
-3
-1
-3
-3
-3
-3
-1
-1
-3
-1
-1
-1
-3
-3
-3
-3
-3
-3
-1
-1
-3
-3
-1
-3
-3
-3
-3
-3
-3
-3
-3
-3
-3
-3
-1
-1
-1
-1
-1
-1
-1
-3
-3
-3
-1
-3
-1
-3
-1
-1
-3
-1
-3
-3
-3
-3
-1
-1
-1
-3
-1
-1
-1
-1
-1
-3
-3
-3
-1
-1
-1
-1
-1
-3
-3
-3
-1
-3
-1
-1
-3
-3
-1
-1
-3
-1
-3
-3
-3
-3
-1
-1
-3
-1
-1
-1
-3
-1
-1
-1
-1
-1
-1
-1
-1
-1
-1
-3
-3
-3
-3
-3
-1
-1
-3
-1
-1
-3
-1
-3
-3
-1
-3
-1
-1
-1
-1
-1
-1
-1
-3
-1
-3
-1
-1
-3
-3
-1
-1
-1
-1
-1
-1
-1
0
0
0
0
0
0
0
0
0
0
0
0
0
0
0
0
0
0
0
0
0
0
0
0
0
0
0
0
0
0
0
0
0
0
-3
-3
-3
-3
-3
-3
-3
-3
-3
-3
-3
-3
-3
-1
-3
-3
-3
-1
-3
-3
-3
-1
-1
-3
-3
-3
-3
-3
-3
-1
-1
-3
-1
-1
-1
-3
-1
-3
-3
-3
-3
-3
-1
-3
-3
-3
-1
-3
-3
-3
-3
-3
-3
-1
-3
-3
-3
-1
-1
-3
-3
-3
-3
-1
-3
-1
-3
-1
-1
-1
-3
-1
-3
-3
-1
-1
-3
-1
-1
-1
-3
-1
-3
-1
-1
-1
-1
-3
-1
-1
-1
-3
-3
-1
-3
-3
-3
-3
-1
-3
-3
-1
-1
-1
-1
-3
-1
-1
-1
-1
-1
-1
-1
-1
-1
-3
-1
-3
-3
-3
-3
-3
-1
-1
-1
-1
-3
-3
-1
-1
-1
-1
-1
-1
-1
-1
-3
-3
-1
-1
-3
-1
-1
-1
-1
-1
-1
-1
-3
-1
-1
-3
-1
-3
-3
-1
-1
-3
-1
-1
-1
-1
-1
-3
-1
-1
-1
0
0
0
0
0
0
0
0
0
0
0
0
0
0
0
0
0
0
0
0
0
0
0
0
0
0
0
0
-3
-3
-3
-3
-3
-3
-3
-3
-3
-3
-3
-3
-3
-3
-3
-3
-3
-1
-3
-3
-3
-1
-3
-3
-3
-1
-3
-3
-3
-3
-3
-3
-3
-1
-1
-3
-1
-3
-1
-3
-3
-1
-1
-1
-1
-3
-3
-1
-3
-1
-1
-3
-3
-3
-1
-3
-3
-3
-1
-1
-1
-1
-1
-3
-3
-3
-1
-3
-1
-3
-3
-3
-1
-1
-1
-3
-1
-1
-3
-1
-1
-1
-1
-1
-1
-3
-1
-3
-3
-1
-3
-1
-1
-1
-1
-3
-3
-3
-3
-3
-3
-3
-3
-1
-1
-1
-1
-3
-1
-1
-1
-1
-1
-3
-1
-3
-3
-1
-1
-1
-1
-1
-3
-1
-3
-1
-1
-3
-3
-3
-1
-1
-1
-1
-3
-3
-3
-3
-1
-1
-1
-1
-1
-1
-1
-1
-1
-1
-1
-1
-1
-1
-3
-1
-3
-1
-1
-1
-3
-1
-1
0
0
0
0
0
0
0
0
0
0
0
0
0
0
0
0
0
0
0
0
0
0
0
0
0
0
0
0
0
0
0
0
0
0
-3
-3
-3
-3
-1
-3
-3
-3
-3
-3
-3
-3
-3
-3
-3
-1
-3
-3
-3
-3
-3
-3
-3
-1
-1
-3
-3
-1
-3
-1
-3
-1
-1
-3
-1
-3
-3
-1
-3
-3
-1
-1
-3
-3
-3
-3
-1
-3
-3
-1
-1
-3
-3
-3
-3
-1
-1
-1
-1
-1
-1
-1
-1
-1
-3
-1
-1
-3
-1
-3
-3
-1
-3
-3
-1
-1
-1
-3
-3
-3
-3
-1
-1
-1
-1
-1
-3
-3
-3
-1
-1
-3
-3
-3
-1
-1
-3
-3
-1
-3
-1
-1
-3
-3
-3
-1
-3
-3
-1
-3
-1
-1
-3
-1
-1
-3
-3
-1
-1
-1
-1
-1
-1
-1
-3
-3
-1
-3
-3
-3
-3
-3
-1
-3
-3
-1
-1
-1
-1
-1
-1
-1
-1
-1
-1
-1
-1
-1
-1
-1
-1
-1
-1
-1
-3
-1
-1
0
0
0
0
0
0
0
0
0
0
0
0
0
0
0
0
0
0
0
0
0
0
0
0
0
0
0
0
0
0
0
0
0
0
0
0
0
0
-3
-3
-3
-3
-3
-3
-3
-3
-3
-3
-3
-3
-3
-3
-3
-1
-3
-3
-3
-3
-3
-3
-3
-3
-1
-3
-3
-3
-3
-1
-1
-3
-1
-3
-1
-3
-3
-3
-3
-3
-3
-3
-3
-1
-3
-1
-1
-3
-3
-3
-1
-1
-3
-3
-3
-1
-1
-3
-3
-1
-3
-3
-3
-3
-3
-3
-3
-1
-3
-3
-1
-1
-1
-3
-3
-1
-1
-1
-1
-3
-1
-1
-1
-1
-3
-1
-1
-1
-1
-3
-3
-1
-1
-1
-3
-3
-3
-1
-1
-3
-3
-1
-1
-1
-1
-1
-1
-3
-1
-1
-1
-1
-1
-3
-3
-3
-1
-3
-1
-1
-3
-3
-3
-1
-1
-1
-1
-1
-1
-3
-1
-1
-1
-3
-3
-1
-1
-3
-1
-1
-3
-1
-1
-1
-3
-1
-1
-3
-3
-1
-1
-1
-3
-3
-1
-1
-1
-3
-3
-1
-1
-3
-3
-1
-1
-1
-3
-3
-1
-1
-1
-1
-1
-1
-3
-1
-1
-1
-3
-1
-1
-1
-1
-1
-1
0
0
0
0
0
0
0
0
0
0
-3
-3
-3
-3
-3
-3
-1
-3
-3
-3
-3
-3
-3
-1
-3
-3
-3
-3
-3
-3
-1
-3
-3
-3
-3
-1
-1
-3
-3
-3
-3
-1
-3
-3
-1
-3
-3
-1
-3
-3
-1
-3
-3
-3
-1
-1
-1
-1
-1
-3
-1
-1
-3
-1
-1
-1
-1
-1
-1
-3
-3
-3
-3
-1
-3
-1
-3
-3
-3
-1
-1
-3
-3
-1
-1
-1
-3
-3
-3
-1
-1
-1
-3
-1
-1
-3
-3
-3
-1
-1
-1
-1
-3
-1
-1
-3
-1
-1
-1
-1
-1
-1
-3
-3
-3
-3
-3
-1
-1
-3
-1
-1
-1
-1
-1
-3
-3
-1
-3
-1
-3
-3
-3
-1
-3
-1
-1
-3
-3
-3
-3
-3
-3
-3
-3
-1
-3
-1
-1
-1
-3
-3
-3
-1
-1
-1
-1
-3
-1
-1
-1
-1
-1
-1
-1
-3
-3
-1
-1
-1
-3
-3
-1
-1
-1
-1
-1
-1
-1
-1
-1
-1
-1
0
0
0
0
0
0
0
0
0
0
0
0
0
0
0
0
0
0
0
0
0
0
-3
-3
-3
-3
-3
-3
-3
-3
-3
-3
-3
-3
-1
-3
-3
-3
-3
-1
-3
-3
-1
-3
-3
-1
-1
-3
-3
-1
-3
-3
-3
-1
-3
-1
-1
-1
-1
-3
-3
-3
-3
-3
-1
-3
-3
-1
-1
-3
-3
-1
-1
-1
-1
-3
-3
-3
-3
-3
-1
-3
-3
-3
-3
-3
-3
-1
-1
-1
-3
-1
-3
-3
-3
-1
-3
-1
-1
-3
-1
-3
-3
-1
-1
-3
-3
-3
-1
-3
-3
-1
-1
-3
-3
-1
-1
-3
-3
-1
-1
-3
-3
-1
-3
-1
-1
-3
-1
-1
-1
-1
-1
-3
-3
-1
-1
-1
-1
-1
-3
-3
-1
-3
-3
-1
-1
-1
-1
-1
-3
-1
-1
-1
-1
-1
-1
-1
-1
-1
-1
-3
-1
-1
-1
-3
-3
-1
-3
-1
-1
-1
-1
-3
-1
-1
-1
-3
-3
-1
-3
-3
-1
-3
-1
-3
-1
-3
-1
-1
-1
-1
-1
-1
-1
0
0
0
0
0
0
0
0
0
0
0
0
0
0
0
0
0
0
0
0
0
0
-3
-3
-3
-3
-3
-3
-3
-3
-1
-3
-3
-3
-3
-3
-3
-3
-1
-3
-1
-3
-3
-1
-3
-3
-3
-3
-1
-1
-3
-3
-1
-1
-1
-3
-3
-3
-1
-3
-1
-1
-3
-3
-3
-3
-3
-1
-3
-1
-3
-1
-1
-3
-1
-1
-1
-3
-3
-1
-1
-3
-3
-3
-1
-3
-3
-3
-1
-1
-3
-3
-1
-1
-3
-1
-3
-3
-1
-3
-3
-3
-1
-1
-1
-3
-3
-1
-3
-1
-1
-1
-1
-1
-1
-1
-1
-1
-3
-3
-3
-3
-1
-3
-1
-1
-1
-1
-1
-3
-3
-3
-1
-1
-1
-3
-1
-1
-1
-1
-1
-1
-3
-3
-3
-3
-1
-3
-3
-3
-3
-1
-1
-1
-3
-3
-3
-1
-1
-1
-1
-1
-3
-1
-3
-3
-3
-3
-1
-1
-1
-1
-3
-1
-1
-1
-1
-1
-1
-3
-1
-1
-1
-1
-3
-3
-3
-1
-1
-3
-1
-1
-1
-1
-1
0
0
0
0
0
0
0
0
0
0
0
0
0
0
0
0
0
0
0
0
0
0
-3
-3
-3
-3
-3
-3
-3
-3
-3
-3
-3
-3
-3
-3
-3
-1
-1
-1
-3
-3
-3
-3
-1
-3
-3
-3
-1
-3
-1
-3
-1
-3
-3
-3
-3
-1
-3
-3
-1
-3
-3
-3
-3
-3
-1
-1
-3
-1
-3
-3
-3
-1
-1
-3
-1
-3
-3
-1
-1
-3
-3
-3
-3
-3
-1
-1
-3
-3
-3
-3
-3
-1
-1
-1
-1
-1
-3
-1
-1
-1
-1
-3
-3
-1
-3
-1
-1
-1
-1
-1
-1
-3
-3
-3
-3
-3
-1
-3
-3
-3
-3
-3
-1
-1
-1
-1
-1
-3
-3
-1
-1
-1
-1
-1
-1
-3
-3
-1
-3
-1
-1
-1
-1
-1
-3
-3
-3
-1
-1
-1
-1
-1
-3
-1
-1
-1
-3
-1
-1
-1
-3
-1
-1
-1
-1
-3
-1
-1
-1
-1
-1
-1
-1
-3
-3
-1
-3
-1
-3
-1
-1
-1
-1
-1
-1
0
0
0
0
0
0
0
0
0
0
0
0
0
0
0
0
0
0
0
0
0
0
0
0
0
0
0
0
0
0
-3
-3
-3
-3
-3
-3
-3
-3
-3
-3
-1
-3
-3
-3
-1
-3
-3
-3
-3
-3
-1
-1
-1
-3
-3
-1
-3
-3
-3
-3
-3
-1
-3
-1
-1
-3
-3
-3
-1
-3
-3
-1
-1
-1
-3
-1
-1
-1
-1
-1
-1
-3
-3
-3
-3
-3
-3
-3
-1
-3
-3
-1
-3
-1
-1
-1
-1
-1
-1
-3
-1
-3
-3
-3
-3
-3
-3
-3
-1
-3
-1
-1
-3
-1
-1
-3
-3
-3
-1
-1
-1
-1
-3
-1
-3
-1
-3
-3
-3
-3
-1
-1
-3
-1
-1
-3
-1
-1
-1
-1
-1
-3
-1
-1
-1
-3
-3
-3
-1
-3
-1
-1
-1
-1
-1
-3
-1
-1
-1
-3
-1
-3
-1
-1
-1
-1
-3
-3
-1
-1
-1
-3
-3
-3
-3
-1
-3
-1
-1
-1
-3
-1
-1
-3
-1
-1
-1
-1
-3
-1
-1
-1
-1
0
0
0
0
0
0
0
0
0
0
0
0
0
0
0
0
0
0
0
0
0
0
0
0
0
0
0
0
0
0
0
0
-3
-3
-3
-3
-3
-3
-3
-3
-3
-3
-3
-3
-3
-3
-3
-3
-3
-3
-1
-1
-1
-3
-1
-3
-3
-3
-3
-3
-3
-3
-3
-3
-3
-3
-3
-3
-1
-1
-3
-3
-3
-3
-3
-3
-1
-1
-1
-3
-3
-1
-1
-1
-1
-1
-3
-1
-1
-1
-1
-3
-3
-3
-3
-1
-1
-1
-1
-1
-1
-3
-3
-3
-3
-1
-3
-1
-3
-1
-1
-3
-1
-1
-3
-3
-1
-3
-3
-3
-3
-1
-1
-3
-1
-3
-3
-3
-1
-3
-3
-1
-1
-1
-1
-1
-3
-3
-1
-1
-1
-1
-1
-1
-3
-3
-3
-1
-3
-1
-1
-1
-1
-3
-3
-1
-1
-1
-3
-1
-1
-1
-1
-1
-1
-1
-1
-1
-1
-3
-1
-3
-3
-3
-1
-3
-1
-3
-3
-1
-1
-1
-1
-1
-1
-1
-1
-3
-3
-3
-1
-1
-1
-1
-3
-1
-1
-3
-1
-1
-1
-3
-1
-1
-1
0
0
0
0
0
0
0
0
0
0
0
0
0
0
0
0
0
0
0
0
0
0
-3
-3
-3
-3
-3
-3
-3
-3
-3
-3
-3
-3
-3
-3
-3
-3
-1
-1
-3
-3
-3
-3
-3
-3
-3
-3
-3
-3
-3
-3
-3
-1
-1
-1
-1
-3
-3
-1
-3
-1
-1
-1
-1
-1
-1
-1
-3
-3
-3
-1
-1
-3
-3
-3
-1
-1
-3
-3
-3
-3
-3
-3
-1
-3
-3
-1
-1
-3
-3
-3
-3
-3
-3
-1
-3
-1
-1
-3
-1
-3
-1
-3
-1
-1
-1
-1
-3
-3
-1
-3
-3
-1
-3
-3
-3
-3
-1
-1
-3
-1
-3
-1
-1
-1
-1
-1
-3
-3
-1
-3
-3
-1
-1
-1
-1
-1
-3
-1
-1
-1
-1
-1
-1
-1
-3
-3
-3
-3
-1
-1
-1
-1
-1
-1
-1
-1
-1
-1
-1
-1
-1
-1
-1
-1
-1
-3
-3
-3
-3
-1
-1
-3
-1
-3
-3
-1
-1
-1
-3
-1
-3
-1
-1
-3
-1
-1
-1
-1
-1
-1
-1
0
0
0
0
0
0
0
0
0
0
0
0
0
0
0
0
0
0
0
0
0
0
0
0
-3
-3
-3
-3
-3
-3
-3
-3
-1
-1
-3
-3
-3
-3
-3
-3
-3
-3
-1
-3
-3
-3
-3
-1
-3
-1
-3
-3
-3
-3
-3
-1
-1
-3
-1
-3
-3
-3
-3
-1
-1
-3
-3
-3
-1
-1
-3
-3
-1
-3
-3
-3
-3
-1
-1
-3
-1
-1
-1
-1
-1
-1
-3
-3
-3
-3
-3
-1
-3
-1
-1
-3
-3
-3
-3
-3
-1
-3
-3
-3
-3
-1
-1
-1
-1
-1
-3
-1
-1
-1
-3
-3
-3
-1
-3
-1
-1
-1
-1
-3
-3
-3
-1
-1
-3
-1
-1
-1
-1
-1
-1
-3
-3
-1
-3
-1
-1
-3
-1
-3
-3
-1
-1
-1
-1
-1
-1
-1
-1
-1
-1
-1
-3
-3
-1
-1
-3
-1
-1
-3
-1
-3
-3
-1
-1
-3
-3
-1
-1
-1
-1
-1
-1
-1
-3
-1
-1
-1
-1
-3
-1
-1
-1
0
0
0
0
0
0
0
0
0
0
0
0
0
0
0
0
0
0
0
0
0
0
0
0
0
0
0
0
0
0
0
0
-3
-3
-3
-3
-3
-3
-3
-3
-3
-3
-3
-3
-3
-1
-3
-3
-3
-1
-3
-3
-1
-3
-3
-1
-1
-3
-3
-3
-3
-1
-1
-1
-3
-1
-1
-3
-3
-3
-3
-3
-3
-3
-1
-3
-3
-3
-3
-3
-1
-1
-3
-3
-1
-3
-3
-3
-3
-3
-1
-1
-3
-1
-1
-3
-1
-3
-3
-3
-1
-3
-3
-1
-1
-3
-3
-1
-1
-3
-1
-3
-3
-3
-3
-1
-3
-1
-3
-1
-1
-1
-1
-3
-1
-3
-3
-1
-3
-1
-1
-1
-1
-1
-1
-3
-1
-3
-1
-1
-1
-1
-1
-3
-3
-1
-1
-3
-1
-1
-1
-1
-1
-1
-3
-1
-1
-1
-3
-3
-1
-1
-1
-3
-1
-3
-3
-3
-1
-3
-1
-1
-1
-3
-1
-3
-1
-1
-1
-1
-3
-3
-1
-1
-1
-1
-1
-3
-1
-1
-1
-1
-1
-1
-1
-1
-3
-1
-1
0
0
0
0
0
0
0
0
0
0
0
0
0
0
0
0
0
0
0
0
0
0
0
0
0
0
0
0
-3
-3
-3
-3
-3
-3
-3
-3
-3
-1
-3
-3
-3
-3
-3
-3
-3
-3
-3
-3
-1
-3
-3
-3
-1
-3
-1
-3
-3
-1
-3
-3
-3
-3
-3
-1
-1
-1
-1
-1
-3
-1
-3
-3
-3
-3
-3
-1
-3
-3
-3
-3
-3
-1
-1
-1
-1
-1
-3
-3
-1
-1
-3
-3
-1
-1
-1
-1
-1
-3
-3
-3
-3
-3
-3
-1
-1
-3
-1
-3
-1
-3
-3
-1
-1
-1
-1
-3
-1
-3
-3
-3
-1
-1
-1
-3
-3
-3
-3
-1
-1
-3
-1
-1
-3
-1
-1
-3
-1
-1
-3
-1
-1
-3
-1
-3
-3
-3
-1
-3
-1
-1
-3
-1
-1
-1
-1
-1
-1
-3
-1
-1
-1
-3
-1
-3
-1
-3
-1
-1
-1
-1
-1
-3
-1
-3
-1
-1
-1
-1
-1
-1
-1
-1
-3
-3
-1
-1
-1
-3
-1
-3
-1
-1
-3
-1
-1
-1
-3
-3
-1
-1
-3
-1
-1
0
0
0
0
0
0
0
0
0
0
0
0
0
0
0
0
0
0
0
0
-3
-3
-3
-3
-3
-3
-3
-1
-3
-3
-3
-3
-3
-3
-3
-3
-3
-3
-3
-3
-3
-1
-3
-3
-1
-1
-1
-3
-3
-1
-3
-3
-3
-1
-3
-3
-1
-1
-1
-3
-1
-3
-3
-1
-1
-1
-1
-1
-3
-3
-1
-3
-1
-3
-3
-3
-3
-1
-3
-3
-1
-1
-3
-3
-1
-1
-1
-3
-3
-3
-3
-3
-3
-3
-1
-3
-1
-3
-3
-1
-3
-3
-1
-3
-1
-3
-3
-1
-3
-1
-1
-1
-1
-1
-1
-3
-3
-1
-3
-3
-3
-1
-3
-3
-1
-1
-3
-1
-1
-3
-1
-1
-1
-1
-1
-1
-3
-1
-1
-3
-1
-1
-1
-1
-1
-3
-1
-3
-1
-3
-1
-1
-3
-3
-3
-1
-1
-3
-1
-3
-1
-1
-1
-1
-1
-1
-1
-3
-1
-3
-1
-3
-3
-1
-1
-1
-1
-1
-1
-1
-1
-1
-3
-3
-1
-1
-1
-3
-1
-1
-1
0
0
0
0
0
0
0
0
0
0
0
0
0
0
0
0
0
0
0
0
0
0
0
0
-3
-3
-3
-3
-3
-3
-3
-3
-3
-1
-3
-3
-3
-3
-3
-3
-3
-3
-3
-1
-1
-3
-3
-3
-3
-3
-3
-3
-3
-3
-3
-3
-3
-3
-3
-3
-3
-3
-3
-3
-1
-3
-3
-3
-3
-1
-1
-3
-1
-1
-1
-1
-1
-1
-1
-3
-3
-3
-3
-3
-1
-3
-3
-3
-1
-3
-3
-3
-3
-1
-1
-3
-3
-3
-3
-1
-1
-1
-1
-3
-3
-3
-1
-3
-1
-3
-3
-1
-3
-1
-1
-1
-1
-1
-1
-3
-3
-1
-1
-1
-1
-1
-1
-1
-1
-3
-1
-3
-1
-1
-1
-1
-1
-3
-3
-1
-1
-1
-1
-1
-1
-1
-1
-1
-3
-1
-1
-3
-1
-1
-3
-3
-3
-1
-1
-1
-1
-1
-1
-1
-1
-3
-3
-1
-1
-1
-3
-1
-1
-1
-1
-1
-1
-1
-1
-1
-1
-3
-3
-1
-3
-1
-1
-1
-1
0
0
0
0
0
0
0
0
0
0
0
0
0
0
0
0
0
0
0
0
0
0
0
0
0
0
0
0
0
0
-3
-3
-3
-3
-3
-3
-3
-3
-3
-3
-1
-3
-3
-1
-3
-3
-3
-3
-3
-3
-1
-3
-3
-3
-3
-3
-1
-1
-1
-3
-3
-3
-1
-1
-1
-3
-1
-3
-3
-1
-3
-3
-3
-3
-3
-1
-3
-3
-1
-3
-3
-1
-1
-3
-3
-3
-3
-1
-3
-3
-1
-3
-1
-3
-3
-3
-1
-1
-3
-3
-3
-1
-1
-3
-1
-3
-1
-1
-3
-1
-1
-3
-1
-1
-1
-1
-1
-3
-1
-3
-1
-3
-3
-1
-1
-3
-3
-1
-1
-3
-3
-3
-1
-3
-3
-1
-1
-1
-1
-3
-1
-3
-1
-1
-1
-3
-1
-1
-1
-1
-3
-3
-3
-1
-1
-1
-3
-1
-1
-3
-1
-1
-3
-1
-3
-3
-1
-1
-1
-1
-1
-1
-3
-1
-3
-1
-1
-1
-3
-1
-1
-1
-1
-1
-1
-3
-3
-3
-3
-1
-1
-3
-1
-1
-3
-1
-1
-1
-1
-3
-1
-1
-1
-1
-1
0
0
0
0
0
0
0
0
0
0
0
0
0
0
0
0
0
0
0
0
-3
-3
-3
-3
-3
-3
-3
-3
-3
-3
-3
-1
-3
-3
-3
-1
-3
-3
-3
-3
-3
-3
-3
-3
-3
-3
-3
-3
-1
-3
-3
-3
-3
-3
-3
-3
-3
-1
-1
-1
-1
-1
-1
-1
-1
-3
-1
-3
-3
-3
-1
-1
-3
-3
-3
-1
-1
-3
-3
-1
-1
-1
-1
-3
-3
-1
-1
-1
-3
-1
-3
-3
-3
-3
-3
-1
-1
-3
-3
-1
-1
-1
-3
-1
-3
-1
-1
-1
-1
-3
-1
-1
-1
-3
-3
-1
-3
-3
-3
-3
-3
-3
-3
-3
-1
-1
-3
-1
-1
-1
-3
-3
-3
-1
-1
-1
-1
-1
-3
-3
-1
-3
-1
-1
-1
-3
-1
-1
-1
-3
-3
-1
-1
-1
-1
-1
-1
-1
-3
-3
-1
-3
-1
-1
-1
-1
-1
-1
-1
-3
-1
-3
-1
-1
-3
-1
-1
-1
-1
-1
-1
-1
-1
-1
-1
0
0
0
0
0
0
0
0
0
0
0
0
0
0
0
0
0
0
0
0
0
0
0
0
0
0
0
0
0
0
-3
-3
-3
-3
-3
-3
-3
-3
-3
-3
-3
-3
-3
-3
-3
-3
-3
-3
-3
-3
-3
-3
-1
-3
-3
-3
-3
-1
-1
-3
-3
-3
-1
-1
-1
-3
-3
-1
-3
-3
-3
-3
-3
-3
-3
-1
-3
-3
-1
-3
-1
-1
-1
-3
-3
-1
-1
-1
-3
-3
-3
-3
-3
-3
-3
-1
-1
-1
-3
-1
-1
-3
-1
-3
-1
-3
-3
-1
-1
-1
-1
-3
-3
-1
-1
-1
-3
-3
-1
-3
-3
-1
-3
-3
-3
-1
-3
-3
-1
-1
-1
-1
-1
-1
-1
-1
-3
-1
-3
-1
-1
-1
-3
-1
-3
-1
-3
-1
-1
-1
-1
-3
-3
-1
-1
-1
-1
-1
-1
-1
-3
-1
-1
-1
-1
-3
-3
-3
-3
-3
-1
-1
-3
-1
-1
-1
-1
-1
-1
-1
-1
-1
-1
-3
-1
-3
-1
-1
-1
-3
-1
-1
-1
-3
-3
-1
-1
-1
-1
-1
-1
0
0
0
0
0
0
0
0
0
0
0
0
0
0
0
0
0
0
0
0
0
0
0
0
-3
-3
-3
-3
-3
-3
-3
-3
-3
-3
-3
-3
-3
-3
-3
-3
-1
-3
-3
-3
-3
-3
-3
-3
-3
-3
-3
-1
-1
-1
-1
-3
-3
-3
-3
-3
-3
-1
-1
-3
-3
-3
-3
-3
-1
-3
-3
-3
-3
-1
-1
-1
-1
-1
-1
-1
-3
-3
-1
-3
-1
-3
-1
-3
-3
-1
-3
-1
-1
-3
-1
-1
-1
-1
-1
-1
-3
-3
-3
-1
-3
-1
-1
-1
-1
-3
-3
-3
-1
-1
-1
-3
-1
-3
-1
-3
-1
-1
-1
-1
-1
-3
-1
-1
-1
-3
-1
-1
-1
-3
-1
-1
-3
-3
-3
-3
-1
-1
-1
-3
-1
-3
-3
-3
-1
-1
-1
-3
-3
-1
-3
-1
-1
-3
-1
-1
-3
-1
-1
-3
-1
-3
-1
-1
-1
-1
-1
-1
-1
-1
-3
-1
-3
-1
-1
-3
-3
-1
-1
-1
-3
-1
-1
-1
-3
-1
-1
0
0
0
0
0
0
0
0
0
0
0
0
0
0
0
0
0
0
0
0
0
0
0
0
0
0
0
0
-3
-3
-3
-1
-3
-3
-3
-3
-3
-3
-1
-1
-1
-3
-1
-1
-3
-3
-3
-3
-3
-1
-1
-1
-3
-3
-3
-3
-3
-3
-3
-1
-3
-3
-3
-3
-3
-1
-1
-3
-3
-3
-3
-1
-1
-1
-1
-1
-3
-3
-1
-3
-3
-3
-3
-3
-1
-3
-3
-3
-3
-1
-1
-1
-1
-1
-1
-3
-3
-3
-3
-1
-3
-3
-3
-1
-3
-1
-1
-1
-3
-3
-1
-3
-3
-1
-1
-3
-3
-3
-3
-1
-1
-1
-1
-3
-3
-1
-1
-3
-3
-1
-1
-1
-1
-1
-1
-1
-1
-1
-3
-3
-1
-3
-3
-1
-1
-3
-1
-1
-1
-1
-1
-1
-3
-3
-3
-3
-3
-3
-3
-1
-3
-1
-1
-3
-1
-3
-3
-3
-1
-3
-1
-1
-1
-1
-1
-3
-1
-1
-1
-1
-1
-1
-1
-3
-3
-1
-1
-1
-1
-1
-3
-1
-1
-1
-3
-1
-1
-3
-1
-1
-1
0
0
0
0
0
0
0
0
0
0
0
0
0
0
0
0
0
0
0
0
0
0
-3
-3
-3
-3
-3
-3
-1
-3
-3
-1
-3
-3
-3
-3
-3
-3
-3
-3
-3
-3
-3
-3
-3
-1
-1
-3
-1
-3
-3
-3
-3
-3
-3
-3
-3
-3
-3
-3
-1
-3
-1
-1
-3
-1
-1
-1
-1
-3
-3
-1
-1
-1
-3
-3
-1
-1
-3
-3
-3
-3
-3
-1
-3
-3
-3
-3
-3
-3
-1
-3
-1
-3
-3
-1
-1
-3
-3
-1
-1
-1
-1
-3
-3
-3
-3
-3
-3
-3
-1
-3
-3
-1
-3
-1
-1
-1
-3
-1
-1
-1
-1
-1
-3
-1
-3
-3
-1
-1
-3
-1
-1
-1
-3
-1
-1
-1
-1
-1
-1
-1
-1
-1
-3
-1
-1
-3
-3
-1
-1
-1
-1
-1
-1
-1
-1
-1
-1
-3
-3
-1
-3
-3
-3
-3
-1
-3
-3
-1
-1
-1
-1
-1
-1
-1
-1
-1
-3
-1
-1
-3
-3
-1
-3
-1
-1
-1
-1
-1
-1
-1
-1
-3
-3
-1
-1
-1
-1
0
0
0
0
0
0
0
0
0
0
0
0
0
0
0
0
0
0
-3
-3
-3
-3
-3
-3
-3
-3
-3
-3
-3
-3
-3
-3
-3
-3
-3
-3
-3
-3
-1
-3
-3
-3
-3
-3
-1
-1
-3
-3
-3
-1
-3
-1
-1
-3
-3
-3
-3
-3
-3
-3
-1
-3
-3
-3
-1
-3
-3
-3
-1
-3
-1
-1
-3
-3
-3
-1
-3
-3
-3
-1
-1
-3
-1
-3
-1
-1
-3
-1
-1
-1
-1
-1
-1
-1
-1
-1
-3
-1
-3
-1
-1
-3
-3
-1
-1
-1
-3
-3
-1
-1
-3
-3
-3
-3
-3
-1
-1
-1
-3
-1
-1
-1
-3
-3
-3
-3
-3
-1
-1
-1
-1
-1
-1
-1
-3
-1
-1
-3
-3
-3
-1
-1
-3
-3
-1
-1
-1
-1
-3
-3
-1
-1
-1
-1
-1
-1
-1
-3
-1
-1
-1
-1
-1
-3
-3
-3
-1
-3
-1
-1
-1
-1
-3
-1
-1
-1
-1
-1
-3
-1
-1
-3
-1
-1
-1
-1
-1
-1
-1
0
0
0
0
0
0
0
0
0
0
0
0
0
0
0
0
0
0
0
0
0
0
0
0
-3
-3
-3
-3
-3
-3
-3
-3
-3
-1
-3
-1
-3
-3
-3
-3
-1
-3
-1
-1
-1
-3
-3
-3
-3
-3
-3
-1
-3
-3
-3
-1
-1
-3
-3
-1
-1
-1
-1
-3
-3
-3
-3
-3
-1
-1
-3
-1
-3
-3
-3
-3
-1
-1
-3
-3
-1
-1
-3
-3
-1
-1
-1
-1
-1
-1
-1
-3
-3
-3
-3
-1
-1
-1
-1
-3
-3
-1
-1
-1
-1
-3
-3
-1
-3
-3
-1
-3
-3
-3
-1
-3
-1
-3
-1
-1
-1
-1
-1
-3
-3
-1
-3
-1
-3
-1
-1
-1
-3
-1
-1
-3
-3
-1
-3
-1
-3
-3
-1
-1
-3
-1
-1
-3
-3
-1
-1
-1
-1
-1
-3
-1
-1
-1
-3
-1
-3
-3
-3
-1
-1
-1
-3
-1
-3
-3
-3
-1
-1
-3
-3
-1
-1
-1
-3
-1
-1
-1
-3
-3
-1
-1
-1
-1
-1
0
0
0
0
0
0
0
0
0
0
0
0
0
0
0
0
0
0
0
0
0
0
0
0
0
0
0
0
0
0
-3
-3
-3
-3
-3
-3
-3
-3
-3
-3
-1
-3
-3
-3
-1
-3
-3
-1
-1
-3
-3
-1
-3
-1
-3
-3
-3
-3
-3
-3
-1
-3
-3
-1
-1
-1
-3
-1
-1
-3
-3
-3
-1
-3
-1
-3
-3
-1
-3
-1
-3
-3
-1
-1
-3
-3
-3
-3
-3
-3
-3
-3
-3
-3
-3
-3
-3
-1
-1
-1
-1
-3
-3
-1
-3
-1
-1
-1
-3
-1
-1
-1
-3
-3
-3
-1
-1
-3
-1
-1
-3
-3
-1
-1
-1
-1
-1
-1
-1
-1
-3
-1
-1
-1
-1
-1
-1
-1
-1
-3
-3
-3
-3
-1
-1
-3
-1
-1
-1
-1
-3
-1
-3
-3
-3
-3
-3
-1
-3
-1
-3
-1
-1
-1
-3
-1
-1
-3
-3
-3
-3
-1
-1
-1
-1
-1
-1
-1
-3
-1
-1
-1
-1
-1
-1
-3
-1
-1
-1
-1
-3
-1
-1
0
0
0
0
0
0
0
0
0
0
0
0
0
0
0
0
0
0
0
0
0
0
0
0
0
0
0
0
0
0
0
0
-3
-3
-3
-3
-3
-3
-3
-1
-3
-3
-3
-3
-3
-3
-3
-1
-3
-3
-3
-3
-3
-3
-3
-1
-1
-3
-3
-3
-1
-3
-1
-3
-3
-3
-1
-3
-1
-3
-3
-3
-1
-3
-3
-3
-1
-1
-3
-1
-1
-1
-1
-1
-1
-3
-1
-3
-3
-1
-1
-3
-1
-3
-3
-1
-1
-3
-3
-3
-3
-1
-1
-1
-1
-1
-1
-1
-1
-3
-3
-1
-3
-3
-1
-3
-3
-3
-3
-3
-1
-1
-1
-3
-3
-1
-3
-3
-3
-3
-1
-1
-1
-3
-3
-3
-1
-3
-1
-1
-1
-3
-1
-3
-1
-3
-3
-1
-1
-1
-3
-3
-1
-1
-1
-3
-1
-1
-3
-1
-1
-1
-3
-1
-3
-1
-1
-3
-3
-1
-1
-1
-1
-1
-1
-1
-1
-1
-1
-1
-1
-3
-1
-1
-1
-1
-1
-1
-1
0
0
0
0
0
0
0
0
0
0
0
0
0
0
0
0
0
0
0
0
0
0
0
0
0
0
0
0
0
0
0
0
0
0
0
0
0
0
-3
-3
-3
-3
-1
-3
-3
-3
-3
-3
-3
-3
-3
-3
-3
-3
-3
-1
-3
-3
-1
-3
-3
-3
-3
-3
-3
-1
-1
-1
-3
-1
-3
-3
-3
-1
-3
-1
-3
-3
-1
-3
-3
-3
-3
-3
-3
-3
-1
-3
-3
-3
-3
-1
-1
-1
-1
-1
-3
-1
-1
-3
-3
-3
-1
-3
-1
-1
-3
-3
-1
-3
-3
-1
-1
-3
-1
-1
-3
-1
-1
-1
-1
-1
-3
-3
-1
-1
-3
-1
-1
-1
-1
-1
-1
-3
-1
-3
-1
-3
-1
-3
-3
-3
-1
-1
-1
-1
-3
-3
-1
-1
-1
-3
-1
-1
-1
-1
-3
-3
-3
-1
-1
-1
-1
-3
-1
-1
-1
-1
-3
-3
-3
-1
-3
-1
-1
-1
-1
-3
-1
-1
-3
-3
-3
-3
-1
-1
-1
-1
-1
-1
-3
-1
-1
-1
-1
-1
-1
0
0
0
0
0
0
0
0
0
0
0
0
0
0
0
0
0
0
0
0
0
0
0
0
0
0
0
0
0
0
0
0
0
0
0
0
-3
-3
-3
-3
-3
-3
-3
-3
-3
-3
-1
-3
-1
-3
-3
-1
-1
-3
-3
-3
-3
-3
-3
-1
-1
-1
-1
-1
-1
-3
-1
-3
-1
-3
-1
-3
-3
-3
-3
-1
-3
-3
-3
-1
-1
-3
-1
-3
-3
-3
-1
-3
-3
-1
-1
-1
-1
-3
-3
-1
-1
-3
-3
-3
-3
-1
-3
-1
-3
-3
-1
-3
-3
-3
-1
-1
-1
-3
-1
-3
-3
-1
-3
-3
-3
-1
-1
-1
-1
-3
-1
-1
-1
-1
-3
-1
-1
-3
-3
-1
-1
-1
-1
-1
-3
-1
-3
-3
-1
-3
-3
-1
-1
-3
-1
-1
-1
-3
-1
-3
-3
-3
-3
-1
-3
-3
-1
-1
-3
-1
-1
-3
-1
-1
-1
-3
-1
-3
-3
-1
-1
-1
-1
-1
-3
-1
-1
-3
-3
-3
-3
-3
-1
-1
-1
-1
-1
-3
-1
-1
-3
-1
-1
-1
-1
-1
-3
-1
-1
0
0
0
0
0
0
0
0
0
0
0
0
0
0
0
0
0
0
0
0
0
0
0
0
0
0
-3
-3
-3
-3
-3
-3
-3
-3
-3
-3
-3
-3
-1
-3
-3
-3
-1
-3
-3
-3
-3
-1
-3
-3
-3
-3
-3
-1
-3
-3
-1
-3
-3
-3
-1
-3
-1
-3
-1
-3
-3
-3
-3
-1
-3
-3
-1
-3
-1
-3
-3
-3
-3
-3
-3
-1
-3
-3
-1
-3
-3
-3
-3
-3
-3
-1
-3
-3
-1
-3
-1
-1
-1
-1
-1
-3
-3
-3
-3
-1
-3
-3
-3
-3
-3
-1
-1
-3
-1
-3
-1
-1
-3
-3
-3
-3
-3
-1
-3
-3
-3
-1
-1
-3
-1
-1
-1
-1
-1
-1
-1
-1
-1
-3
-1
-1
-1
-3
-1
-1
-1
-1
-1
-1
-1
-1
-1
-1
-1
-3
-1
-1
-1
-1
-1
-3
-1
-1
-1
-1
-3
-1
-1
-1
-1
-1
-1
-1
-3
-1
-1
-1
-1
-1
-1
-1
-3
-1
-1
-3
-1
-1
-3
-1
-3
-1
-1
-3
-1
-3
-1
-1
-1
-3
-1
-3
-1
-3
-1
-1
-1
0
0
0
0
0
0
0
0
0
0
0
0
0
0
-3
-3
-3
-1
-3
-3
-3
-3
-3
-3
-3
-1
-1
-3
-3
-3
-3
-3
-3
-3
-3
-1
-1
-1
-3
-3
-3
-3
-3
-3
-3
-3
-3
-1
-3
-3
-1
-3
-1
-3
-3
-3
-3
-1
-3
-3
-3
-3
-3
-3
-3
-1
-3
-3
-3
-1
-1
-1
-1
-1
-1
-3
-1
-1
-3
-1
-1
-1
-1
-3
-1
-3
-3
-3
-3
-1
-3
-3
-3
-3
-1
-1
-1
-3
-3
-3
-3
-3
-3
-1
-1
-1
-1
-1
-1
-1
-1
-3
-3
-1
-3
-1
-1
-3
-1
-1
-1
-1
-1
-1
-1
-3
-1
-1
-1
-1
-1
-1
-3
-1
-1
-3
-1
-1
-1
-3
-1
-3
-1
-1
-1
-1
-1
-3
-3
-3
-1
-1
-3
-1
-1
-3
-3
-3
-3
-1
-3
-1
-1
-1
-1
-3
-3
-1
-3
-1
-1
-1
-1
-3
-1
-1
-3
-1
-3
-3
-1
-1
-1
-1
-1
-1
-3
-1
-1
0
0
0
0
0
0
0
0
0
0
0
0
0
0
0
0
0
0
0
0
-3
-3
-1
-3
-3
-3
-3
-3
-3
-1
-1
-3
-3
-3
-3
-3
-3
-3
-3
-3
-3
-3
-3
-3
-3
-3
-3
-3
-3
-3
-3
-1
-3
-3
-3
-3
-3
-1
-3
-3
-3
-3
-1
-3
-1
-1
-3
-1
-1
-3
-3
-1
-1
-3
-1
-3
-1
-3
-1
-3
-3
-3
-3
-1
-1
-3
-1
-1
-1
-1
-3
-1
-1
-1
-1
-1
-1
-3
-1
-3
-3
-3
-3
-1
-1
-3
-1
-3
-1
-3
-3
-3
-1
-1
-1
-1
-3
-1
-1
-1
-1
-1
-1
-3
-3
-3
-1
-3
-1
-3
-1
-1
-1
-1
-1
-3
-3
-1
-1
-3
-3
-3
-1
-1
-1
-1
-1
-1
-3
-3
-3
-1
-1
-1
-1
-3
-3
-3
-1
-1
-1
-1
-1
-1
-3
-3
-1
-1
-1
-3
-1
-3
-3
-1
-3
-1
-1
-1
-3
-3
-1
-1
-3
-1
-1
-1
-1
-3
-1
-1
-1
-3
-1
-1
-1
-1
-1
0
0
0
0
0
0
0
0
0
0
0
0
0
0
0
0
0
0
-3
-3
-3
-3
-3
-3
-3
-3
-3
-3
-3
-3
-3
-3
-3
-3
-3
-3
-1
-1
-1
-3
-3
-1
-3
-3
-3
-3
-3
-3
-3
-3
-3
-1
-3
-1
-3
-3
-3
-3
-3
-3
-1
-1
-1
-3
-1
-3
-3
-1
-3
-3
-1
-3
-3
-1
-1
-3
-3
-1
-1
-1
-1
-1
-1
-1
-1
-1
-3
-1
-1
-1
-1
-3
-1
-1
-1
-3
-3
-3
-3
-1
-1
-1
-3
-1
-1
-3
-3
-3
-3
-1
-3
-1
-1
-1
-3
-3
-3
-3
-1
-1
-3
-1
-3
-3
-3
-3
-3
-3
-3
-3
-1
-1
-1
-3
-1
-1
-1
-3
-3
-1
-1
-1
-1
-1
-3
-1
-1
-1
-1
-3
-3
-1
-1
-1
-1
-3
-3
-1
-1
-1
-1
-1
-1
-1
-1
-1
-1
-1
-1
-1
-3
-1
-3
-1
-1
-1
-1
-1
-1
0
0
0
0
0
0
0
0
0
0
0
0
0
0
0
0
0
0
0
0
0
0
0
0
0
0
0
0
0
0
0
0
0
0
-3
-3
-3
-3
-3
-3
-3
-3
-3
-3
-1
-3
-3
-3
-3
-1
-1
-3
-3
-1
-1
-3
-3
-3
-1
-3
-3
-1
-3
-3
-3
-3
-3
-3
-1
-3
-3
-3
-1
-1
-1
-1
-1
-1
-1
-3
-3
-3
-1
-1
-3
-3
-3
-3
-1
-3
-1
-3
-3
-1
-1
-3
-3
-1
-3
-1
-1
-1
-1
-3
-1
-3
-3
-1
-1
-3
-3
-1
-1
-3
-1
-3
-1
-3
-3
-1
-3
-3
-3
-3
-3
-1
-1
-3
-3
-3
-3
-1
-1
-1
-1
-3
-3
-3
-1
-1
-1
-1
-3
-3
-1
-3
-1
-1
-3
-3
-1
-3
-3
-1
-1
-1
-3
-1
-3
-1
-3
-1
-1
-1
-1
-1
-1
-1
-3
-1
-1
-1
-1
-1
-3
-3
-3
-1
-1
-1
-3
-1
-1
-1
-1
-3
-3
-3
-1
-1
-1
-3
-3
-1
-3
-1
-1
-1
-3
-1
-1
-1
-1
-1
-3
-1
-3
-1
-1
-1
-3
-1
-1
0
0
0
0
0
0
0
0
0
0
0
0
0
0
0
0
-3
-3
-3
-3
-3
-3
-3
-3
-3
-1
-3
-3
-3
-3
-1
-3
-3
-3
-3
-1
-1
-3
-3
-3
-3
-1
-1
-3
-3
-3
-3
-3
-3
-1
-1
-1
-1
-3
-1
-3
-3
-3
-3
-3
-3
-1
-3
-3
-3
-1
-3
-3
-1
-3
-1
-3
-1
-3
-3
-3
-1
-1
-1
-3
-3
-1
-1
-1
-1
-1
-1
-1
-3
-3
-1
-1
-1
-1
-1
-3
-3
-1
-3
-3
-3
-1
-1
-3
-1
-1
-3
-1
-1
-1
-3
-1
-1
-1
-1
-1
-1
-1
-1
-3
-3
-3
-3
-1
-1
-1
-1
-1
-3
-3
-3
-3
-3
-3
-3
-1
-1
-1
-1
-1
-3
-3
-3
-3
-1
-1
-1
-1
-3
-3
-3
-1
-1
-1
-1
-3
-1
-1
-1
-3
-1
-1
-1
-1
-1
-1
-1
-1
-1
0
0
0
0
0
0
0
0
0
0
0
0
0
0
0
0
0
0
0
0
0
0
0
0
0
0
0
0
0
0
0
0
0
0
0
0
0
0
0
0
0
0
-3
-3
-3
-3
-3
-3
-3
-1
-3
-3
-3
-3
-3
-3
-1
-3
-3
-3
-3
-1
-3
-1
-3
-3
-1
-3
-3
-3
-3
-3
-1
-3
-3
-3
-1
-3
-3
-3
-1
-3
-1
-3
-3
-3
-3
-3
-1
-1
-1
-3
-1
-1
-1
-3
-1
-1
-3
-1
-1
-3
-1
-1
-3
-1
-1
-3
-1
-3
-3
-3
-3
-1
-1
-3
-1
-1
-1
-3
-3
-1
-1
-1
-1
-3
-3
-3
-3
-1
-3
-3
-3
-3
-1
-1
-3
-3
-1
-1
-3
-1
-3
-3
-1
-1
-3
-3
-1
-3
-3
-3
-3
-1
-1
-3
-3
-1
-1
-3
-1
-1
-1
-1
-1
-1
-1
-1
-1
-3
-3
-3
-1
-1
-1
-1
-3
-3
-1
-1
-1
-1
-1
-1
-1
-1
-1
-3
-1
-1
-3
-1
-1
-1
-1
-3
-1
-3
-1
-1
-1
-1
-1
-3
-3
-3
-1
-1
-1
-1
-1
0
0
0
0
0
0
0
0
0
0
0
0
0
0
0
0
0
0
0
0
0
0
0
0
0
0
-3
-3
-3
-3
-3
-3
-3
-3
-3
-3
-3
-3
-3
-3
-3
-1
-1
-3
-1
-1
-1
-1
-3
-3
-3
-3
-1
-3
-3
-3
-3
-1
-1
-1
-1
-3
-1
-3
-3
-1
-1
-1
-1
-3
-1
-1
-3
-3
-1
-3
-1
-3
-3
-3
-3
-1
-3
-3
-3
-3
-3
-3
-3
-1
-3
-3
-1
-1
-3
-3
-1
-3
-3
-1
-3
-3
-3
-3
-1
-3
-1
-3
-3
-1
-3
-1
-3
-3
-1
-1
-1
-1
-1
-1
-1
-1
-1
-1
-1
-3
-3
-3
-1
-1
-1
-1
-3
-1
-3
-3
-1
-1
-3
-1
-1
-1
-3
-1
-1
-3
-1
-1
-1
-1
-3
-1
-1
-3
-3
-1
-3
-3
-1
-3
-1
-3
-1
-1
-3
-1
-1
-1
-1
-1
-1
-3
-1
-1
-1
-1
-3
-1
-1
-1
-3
-1
-1
0
0
0
0
0
0
0
0
0
0
0
0
0
0
0
0
0
0
0
0
0
0
0
0
0
0
0
0
0
0
0
0
0
0
0
0
0
0
-3
-3
-3
-3
-3
-3
-3
-3
-3
-3
-3
-3
-3
-3
-3
-3
-3
-1
-3
-3
-3
-3
-3
-3
-3
-3
-3
-3
-3
-3
-1
-3
-1
-3
-3
-1
-1
-3
-3
-3
-1
-1
-3
-3
-3
-3
-3
-1
-3
-3
-1
-3
-3
-3
-1
-3
-1
-3
-3
-1
-1
-1
-1
-1
-1
-3
-3
-3
-3
-1
-1
-3
-1
-3
-1
-1
-1
-1
-3
-3
-3
-1
-3
-1
-1
-1
-1
-3
-3
-1
-3
-3
-3
-3
-1
-3
-3
-3
-1
-1
-3
-1
-3
-1
-1
-1
-1
-1
-1
-1
-1
-1
-3
-1
-1
-1
-1
-1
-1
-1
-3
-1
-3
-1
-1
-1
-1
-1
-1
-3
-3
-1
-1
-3
-3
-1
-3
-1
-1
-1
-1
-1
-1
-1
-1
-1
-1
-1
-1
-1
-3
-3
-3
-3
-1
-1
-1
-1
-3
-3
-1
-3
-3
-1
-1
-1
-1
-1
-3
-1
-1
-3
-1
-1
-1
0
0
0
0
0
0
0
0
0
0
0
0
0
0
0
0
0
0
0
0
-3
-3
-3
-3
-3
-3
-3
-3
-3
-3
-3
-3
-3
-3
-3
-3
-1
-3
-3
-3
-1
-3
-3
-3
-1
-1
-1
-3
-3
-3
-3
-1
-1
-3
-3
-3
-1
-1
-3
-1
-1
-3
-3
-3
-1
-3
-3
-3
-1
-3
-1
-3
-3
-3
-3
-1
-1
-3
-1
-1
-1
-3
-3
-3
-1
-1
-1
-3
-1
-3
-1
-1
-3
-3
-1
-1
-1
-1
-3
-3
-1
-3
-1
-1
-3
-1
-3
-1
-3
-1
-3
-1
-1
-3
-3
-1
-1
-1
-1
-3
-3
-3
-1
-3
-1
-1
-3
-1
-3
-1
-1
-1
-1
-1
-1
-3
-3
-1
-1
-1
-3
-1
-1
-3
-1
-1
-3
-1
-3
-3
-3
-3
-3
-1
-1
-1
-1
-1
-3
-3
-1
-1
-3
-1
-3
-1
-3
-3
-3
-1
-1
-1
-1
-1
-3
-1
-1
-3
-1
-3
-3
-3
-3
-1
-1
-1
-1
-1
-1
-3
-1
-3
-1
-1
-3
-1
-1
-1
-1
-1
-1
0
0
0
0
0
0
0
0
0
0
0
0
0
0
-3
-3
-3
-3
-3
-3
-3
-1
-1
-3
-3
-3
-3
-3
-3
-1
-1
-3
-1
-1
-3
-3
-3
-3
-3
-3
-3
-3
-3
-3
-3
-3
-3
-1
-1
-3
-3
-3
-3
-1
-3
-1
-3
-3
-3
-1
-3
-3
-3
-3
-3
-3
-3
-3
-3
-3
-1
-3
-3
-1
-3
-3
-3
-1
-1
-3
-3
-1
-1
-1
-1
-1
-1
-1
-1
-3
-3
-1
-1
-3
-1
-1
-3
-3
-1
-1
-1
-1
-3
-1
-1
-3
-3
-1
-3
-3
-3
-1
-1
-3
-3
-1
-1
-1
-1
-3
-1
-3
-1
-3
-1
-3
-1
-3
-1
-1
-1
-1
-1
-3
-3
-1
-1
-1
-1
-3
-3
-1
-3
-3
-1
-1
-1
-1
-1
-1
-3
-1
-1
-1
-1
-1
-1
-1
-1
-1
-1
-3
-1
-1
-3
-1
-1
-3
-3
-1
-3
-1
-1
-1
-1
-3
-3
-1
-1
-1
-1
-1
-3
-1
-1
0
0
0
0
0
0
0
0
0
0
0
0
0
0
0
0
0
0
0
0
0
0
0
0
-3
-3
-3
-3
-1
-3
-3
-3
-3
-3
-3
-3
-3
-3
-3
-3
-3
-3
-1
-1
-1
-1
-3
-3
-3
-1
-3
-3
-3
-3
-3
-3
-3
-3
-3
-3
-3
-3
-3
-1
-3
-3
-1
-3
-1
-3
-3
-1
-3
-1
-1
-3
-3
-1
-1
-1
-1
-1
-3
-3
-3
-1
-3
-1
-1
-1
-1
-3
-3
-3
-1
-1
-3
-3
-3
-1
-3
-1
-1
-3
-1
-3
-1
-3
-1
-3
-3
-3
-3
-1
-1
-1
-1
-3
-1
-3
-3
-3
-3
-1
-1
-3
-1
-3
-1
-3
-1
-3
-1
-1
-1
-3
-1
-1
-1
-3
-1
-3
-3
-1
-1
-3
-1
-3
-3
-1
-3
-1
-1
-1
-1
-3
-3
-3
-1
-3
-1
-1
-1
-1
-1
-3
-3
-3
-1
-1
-1
-3
-1
-1
-1
-3
-3
-1
-1
-1
-1
-1
-1
-3
-1
-1
-1
-1
-1
-1
-3
-1
-1
-1
-1
-1
-1
-1
-1
-3
-3
-1
-1
-3
-1
-1
-1
0
0
0
0
0
0
0
0
0
0
0
0
-3
-3
-3
-3
-3
-3
-3
-3
-3
-3
-3
-3
-3
-3
-1
-1
-3
-1
-3
-3
-3
-1
-3
-3
-3
-3
-3
-1
-1
-3
-3
-1
-3
-3
-1
-3
-3
-1
-1
-3
-3
-3
-1
-3
-1
-3
-3
-3
-3
-3
-1
-1
-1
-3
-3
-3
-1
-1
-1
-3
-3
-1
-3
-3
-3
-3
-1
-1
-1
-1
-1
-1
-1
-3
-3
-1
-1
-3
-1
-3
-3
-3
-1
-1
-3
-3
-3
-3
-3
-3
-3
-3
-1
-1
-1
-1
-1
-3
-3
-1
-1
-3
-3
-1
-1
-3
-1
-1
-1
-1
-1
-1
-1
-1
-1
-1
-3
-3
-3
-3
-1
-3
-1
-3
-1
-1
-1
-1
-1
-1
-1
-1
-1
-1
-1
-1
-3
-3
-1
-3
-3
-1
-1
-1
-1
-1
-1
-1
-1
-3
-3
-3
-3
-3
-1
-1
-1
-1
-3
-1
-1
-3
-1
-1
-1
-3
-1
-1
-1
0
0
0
0
0
0
0
0
0
0
0
0
0
0
0
0
0
0
0
0
0
0
0
0
0
0
-3
-3
-3
-3
-3
-3
-3
-3
-1
-3
-3
-3
-3
-3
-3
-3
-3
-3
-3
-3
-3
-3
-1
-1
-3
-3
-3
-3
-3
-3
-1
-3
-1
-3
-3
-3
-3
-3
-3
-1
-3
-1
-3
-1
-1
-3
-3
-1
-3
-3
-3
-1
-3
-1
-1
-1
-1
-3
-3
-1
-3
-1
-1
-3
-3
-1
-3
-3
-3
-1
-1
-3
-1
-3
-3
-1
-3
-3
-3
-3
-3
-3
-1
-1
-1
-3
-3
-3
-3
-1
-3
-1
-1
-1
-1
-3
-3
-1
-3
-1
-1
-1
-1
-3
-3
-1
-1
-1
-1
-1
-1
-1
-1
-3
-1
-1
-3
-3
-1
-3
-1
-3
-1
-3
-1
-3
-3
-1
-1
-3
-1
-1
-1
-1
-1
-1
-1
-1
-1
-3
-3
-1
-1
-1
-3
-1
-1
-3
-1
-1
-1
-1
-1
-1
-1
-3
-1
-1
-1
-1
-1
-3
-3
-3
-1
-1
-1
-1
-3
-1
-3
-1
-1
-1
-1
-1
-1
0
0
0
0
0
0
0
0
0
0
0
0
0
0
0
0
0
0
-3
-3
-3
-3
-3
-3
-1
-3
-3
-3
-3
-3
-3
-3
-3
-3
-3
-1
-3
-3
-1
-1
-3
-3
-3
-3
-3
-1
-3
-1
-3
-1
-1
-3
-1
-1
-3
-3
-3
-3
-3
-1
-1
-1
-1
-3
-3
-1
-1
-3
-1
-1
-1
-1
-1
-3
-3
-3
-1
-3
-3
-3
-3
-3
-3
-1
-1
-1
-1
-1
-1
-1
-1
-3
-1
-3
-3
-1
-3
-3
-3
-1
-1
-1
-3
-3
-3
-1
-1
-1
-3
-1
-3
-3
-3
-3
-1
-3
-1
-1
-3
-1
-1
-3
-3
-3
-3
-3
-1
-1
-3
-1
-1
-3
-3
-3
-1
-1
-3
-3
-3
-1
-1
-1
-1
-1
-1
-3
-3
-3
-1
-1
-3
-3
-1
-3
-1
-1
-1
-1
-1
-3
-1
-1
-3
-1
-3
-1
-1
-1
-1
-3
-1
-3
-1
-3
-1
-1
-1
-3
-3
-1
-1
-1
-1
-1
-1
-1
-1
-3
-1
-3
-1
-1
-1
0
0
0
0
0
0
0
0
0
0
0
0
0
0
0
0
0
0
0
0
-3
-3
-3
-3
-3
-3
-1
-3
-3
-3
-3
-3
-3
-3
-3
-3
-3
-3
-3
-3
-3
-3
-1
-3
-3
-3
-3
-1
-3
-1
-3
-1
-1
-1
-3
-3
-3
-3
-3
-1
-3
-1
-3
-3
-3
-3
-1
-1
-1
-3
-3
-3
-1
-3
-3
-1
-1
-3
-1
-3
-3
-3
-3
-3
-1
-3
-3
-3
-1
-3
-1
-1
-3
-1
-1
-1
-3
-1
-1
-1
-1
-3
-1
-1
-1
-1
-3
-3
-3
-3
-3
-1
-1
-1
-1
-3
-3
-1
-3
-1
-1
-3
-1
-3
-1
-3
-1
-1
-1
-1
-3
-1
-1
-1
-3
-1
-1
-1
-1
-1
-1
-1
-1
-3
-1
-1
-1
-1
-1
-1
-3
-3
-3
-3
-3
-3
-1
-3
-1
-1
-1
-3
-3
-1
-1
-1
-1
-1
-3
-1
-3
-1
-1
-1
-1
-3
-1
-1
-1
-1
-1
-3
-1
-1
-1
0
0
0
0
0
0
0
0
0
0
0
0
0
0
0
0
0
0
0
0
0
0
0
0
0
0
0
0
0
0
-3
-3
-3
-3
-3
-3
-3
-3
-3
-3
-1
-3
-3
-3
-3
-3
-3
-1
-3
-3
-3
-3
-3
-3
-3
-3
-3
-3
-1
-3
-1
-3
-3
-3
-1
-1
-1
-3
-1
-3
-1
-3
-1
-3
-3
-3
-3
-3
-1
-1
-1
-3
-3
-3
-1
-3
-3
-3
-3
-3
-3
-1
-3
-1
-1
-3
-1
-1
-1
-1
-3
-1
-3
-3
-1
-1
-3
-1
-3
-3
-3
-1
-1
-1
-3
-3
-3
-1
-1
-1
-1
-1
-3
-1
-3
-1
-3
-1
-1
-1
-1
-1
-3
-3
-1
-3
-1
-3
-1
-3
-3
-1
-1
-3
-3
-1
-3
-1
-3
-1
-1
-1
-1
-1
-1
-1
-3
-1
-1
-1
-1
-1
-1
-1
-1
-3
-3
-3
-3
-1
-1
-1
-3
-1
-1
-3
-1
-3
-1
-1
-3
-1
-3
-1
-3
-1
-1
-3
-3
-1
-1
-3
-1
-1
-1
-1
-3
-1
-1
-1
-1
-1
-1
-1
-1
0
0
0
0
0
0
0
0
0
0
0
0
0
0
0
0
0
0
0
0
-3
-1
-3
-3
-3
-3
-3
-3
-3
-3
-3
-3
-3
-3
-3
-3
-3
-3
-3
-3
-1
-3
-1
-3
-3
-3
-3
-1
-1
-3
-1
-3
-3
-3
-1
-3
-3
-3
-1
-3
-3
-3
-3
-3
-1
-1
-1
-1
-1
-3
-3
-3
-1
-3
-1
-1
-1
-3
-3
-3
-1
-1
-1
-1
-1
-3
-3
-1
-1
-1
-1
-3
-1
-3
-3
-3
-1
-1
-1
-3
-1
-1
-3
-3
-3
-1
-1
-1
-1
-3
-1
-3
-3
-3
-3
-3
-1
-3
-1
-3
-1
-1
-1
-3
-3
-3
-1
-1
-3
-1
-1
-3
-1
-3
-3
-3
-3
-1
-1
-1
-1
-3
-1
-3
-1
-1
-1
-1
-1
-1
-3
-1
-1
-3
-1
-1
-1
-3
-3
-3
-1
-1
-1
-1
-3
-1
-1
-1
-3
-1
-1
-1
-1
-1
-1
-3
-1
-1
-3
-1
-1
-1
-1
0
0
0
0
0
0
0
0
0
0
0
0
0
0
0
0
0
0
0
0
0
0
0
0
0
0
0
0
0
0
0
0
-3
-3
-3
-3
-3
-3
-3
-3
-3
-3
-3
-3
-3
-3
-3
-3
-1
-3
-3
-3
-3
-3
-3
-3
-3
-3
-1
-3
-3
-3
-1
-3
-3
-1
-1
-3
-3
-3
-3
-3
-1
-1
-1
-3
-3
-1
-3
-3
-3
-3
-1
-3
-1
-1
-1
-3
-1
-1
-1
-3
-1
-1
-1
-1
-1
-3
-1
-3
-1
-1
-3
-1
-1
-3
-1
-1
-3
-1
-3
-3
-3
-1
-1
-1
-3
-3
-3
-1
-3
-1
-1
-1
-1
-3
-1
-1
-1
-3
-3
-1
-3
-3
-3
-3
-3
-3
-3
-1
-1
-3
-1
-1
-1
-3
-3
-1
-3
-1
-3
-1
-1
-3
-3
-3
-3
-3
-3
-1
-3
-3
-3
-1
-1
-1
-1
-1
-1
-1
-1
-1
-3
-1
-1
-1
-1
-3
-3
-1
-1
-3
-3
-3
-1
-1
-1
-1
-1
-1
-1
-3
-1
-1
-1
-1
-1
-1
-1
-1
-1
-1
-1
-1
-3
-1
-1
-1
-1
0
0
0
0
0
0
0
0
0
0
0
0
0
0
0
0
0
0
-3
-3
-3
-3
-3
-3
-3
-3
-3
-3
-3
-1
-3
-1
-3
-3
-3
-3
-3
-3
-1
-3
-3
-3
-3
-3
-3
-3
-3
-1
-1
-3
-1
-3
-3
-3
-1
-1
-1
-1
-3
-3
-3
-3
-3
-3
-3
-3
-1
-1
-3
-1
-1
-1
-1
-1
-3
-1
-1
-3
-1
-3
-1
-3
-3
-3
-3
-1
-1
-1
-3
-3
-3
-3
-1
-3
-3
-3
-1
-1
-1
-3
-1
-1
-1
-1
-1
-3
-3
-3
-1
-3
-3
-1
-1
-3
-1
-3
-1
-3
-1
-3
-3
-1
-3
-1
-1
-1
-1
-3
-1
-3
-1
-1
-1
-1
-1
-1
-1
-1
-1
-3
-3
-1
-1
-1
-3
-3
-3
-1
-1
-3
-1
-1
-3
-1
-1
-1
-1
-3
-1
-3
-3
-3
-1
-3
-1
-3
-1
-1
-1
-3
-1
-3
-1
-1
-1
-1
-3
-1
-1
-1
-1
-1
-1
-1
-1
0
0
0
0
0
0
0
0
0
0
0
0
0
0
0
0
0
0
0
0
0
0
0
0
0
0
0
0
-3
-3
-3
-3
-3
-3
-3
-3
-3
-1
-3
-3
-3
-3
-3
-3
-3
-3
-3
-3
-3
-3
-1
-3
-3
-3
-3
-3
-3
-3
-3
-3
-1
-1
-1
-3
-3
-3
-3
-3
-3
-3
-3
-1
-3
-1
-3
-1
-3
-1
-3
-3
-3
-1
-1
-3
-1
-3
-3
-1
-1
-1
-1
-1
-1
-3
-3
-1
-3
-3
-3
-1
-1
-3
-3
-3
-3
-1
-1
-1
-1
-1
-1
-3
-3
-3
-3
-3
-3
-1
-1
-1
-1
-1
-1
-1
-1
-1
-1
-1
-3
-3
-3
-1
-3
-3
-1
-1
-1
-3
-1
-1
-1
-3
-3
-1
-1
-1
-1
-3
-3
-3
-1
-1
-3
-1
-1
-1
-1
-3
-1
-3
-1
-1
-1
-1
-1
-1
-1
-1
-1
-1
-1
-3
-3
-1
-1
-1
-1
-3
-1
-1
-3
-3
-1
-3
-3
-1
-1
-1
-1
-3
-3
-1
-1
-1
-1
-1
-1
-1
-1
0
0
0
0
0
0
0
0
0
0
0
0
0
0
0
0
0
0
0
0
0
0
0
0
-3
-3
-3
-3
-3
-3
-3
-3
-3
-3
-3
-3
-1
-3
-3
-3
-3
-1
-3
-1
-3
-3
-3
-3
-3
-1
-3
-1
-3
-3
-3
-1
-1
-3
-1
-1
-1
-1
-3
-3
-1
-3
-3
-3
-3
-3
-3
-3
-3
-1
-3
-1
-3
-1
-1
-1
-3
-3
-3
-3
-1
-3
-3
-3
-1
-3
-3
-3
-1
-1
-1
-3
-1
-3
-3
-3
-3
-3
-1
-1
-1
-1
-1
-1
-3
-1
-1
-1
-1
-3
-1
-1
-1
-1
-1
-3
-1
-3
-3
-1
-1
-3
-3
-1
-1
-1
-3
-1
-3
-3
-1
-1
-1
-3
-1
-1
-1
-3
-1
-1
-1
-3
-1
-1
-3
-3
-1
-1
-1
-1
-3
-1
-3
-3
-1
-3
-1
-1
-1
-1
-1
-1
-1
-3
-3
-1
-3
-1
-1
-1
-1
-1
-1
-1
-1
0
0
0
0
0
0
0
0
0
0
0
0
0
0
0
0
0
0
0
0
0
0
0
0
0
0
0
0
0
0
0
0
0
0
0
0
0
0
0
0
-3
-3
-3
-3
-3
-3
-3
-3
-3
-3
-3
-3
-3
-3
-3
-1
-1
-3
-3
-3
-1
-3
-1
-3
-1
-3
-3
-3
-1
-3
-3
-1
-3
-3
-3
-1
-3
-3
-3
-3
-1
-1
-1
-1
-1
-3
-1
-3
-3
-1
-1
-3
-3
-3
-1
-3
-1
-3
-3
-3
-3
-1
-1
-1
-1
-3
-3
-1
-1
-1
-1
-3
-1
-3
-3
-3
-3
-3
-3
-3
-3
-3
-1
-1
-3
-1
-1
-1
-1
-3
-1
-1
-3
-1
-3
-3
-1
-3
-1
-1
-3
-1
-1
-3
-3
-1
-1
-3
-3
-1
-3
-3
-1
-1
-1
-1
-1
-1
-3
-1
-1
-1
-1
-3
-3
-3
-1
-1
-3
-3
-1
-3
-1
-1
-1
-1
-3
-1
-1
-3
-1
-1
-1
-3
-3
-1
-3
-1
-1
-1
-1
-3
-3
-1
-1
-3
-1
-1
-1
-1
-1
-1
-1
-1
-1
-1
-1
0
0
0
0
0
0
0
0
0
0
0
0
0
0
0
0
0
0
0
0
0
0
0
0
0
0
0
0
-3
-3
-3
-3
-3
-3
-3
-3
-3
-3
-1
-3
-3
-1
-1
-3
-3
-3
-3
-3
-3
-3
-3
-3
-3
-3
-3
-3
-3
-3
-1
-1
-3
-1
-1
-3
-1
-3
-1
-3
-3
-3
-3
-1
-1
-1
-1
-3
-3
-1
-1
-3
-1
-1
-1
-1
-3
-1
-1
-3
-3
-3
-1
-3
-3
-3
-3
-1
-3
-3
-3
-1
-3
-1
-3
-1
-3
-3
-1
-1
-1
-1
-3
-3
-1
-1
-3
-3
-1
-3
-1
-3
-1
-1
-1
-1
-1
-1
-3
-3
-3
-1
-1
-1
-3
-3
-3
-3
-1
-3
-1
-1
-1
-3
-3
-1
-3
-1
-1
-1
-3
-1
-3
-1
-1
-1
-1
-3
-1
-3
-1
-1
-1
-3
-3
-3
-1
-1
-1
-3
-3
-3
-3
-3
-1
-1
-1
-1
-1
-1
-1
-1
-1
-1
-1
-1
-1
-1
-1
-1
-1
-1
-1
0
0
0
0
0
0
0
0
0
0
0
0
0
0
0
0
0
0
0
0
0
0
0
0
0
0
0
0
0
0
0
0
-3
-3
-1
-3
-3
-3
-3
-3
-3
-3
-3
-3
-3
-1
-3
-3
-3
-3
-3
-3
-1
-3
-3
-3
-1
-3
-3
-1
-3
-1
-1
-3
-3
-3
-3
-1
-1
-1
-3
-3
-3
-3
-3
-3
-3
-3
-1
-3
-3
-3
-3
-1
-3
-1
-1
-3
-1
-1
-1
-3
-1
-3
-3
-1
-1
-1
-1
-3
-3
-3
-3
-3
-1
-3
-1
-3
-1
-1
-3
-3
-3
-1
-1
-1
-1
-1
-3
-3
-3
-1
-3
-3
-3
-1
-1
-3
-1
-1
-3
-3
-1
-1
-1
-1
-3
-1
-1
-1
-1
-1
-1
-1
-1
-1
-1
-1
-3
-3
-1
-1
-1
-3
-1
-1
-1
-1
-1
-1
-1
-1
-3
-3
-3
-3
-1
-3
-1
-1
-1
-3
-3
-3
-3
-3
-1
-1
-1
-1
-1
-3
-1
-3
-3
-1
-1
-1
-1
-3
-1
-1
-1
-1
-1
-1
-1
0
0
0
0
0
0
0
0
0
0
0
0
0
0
0
0
0
0
0
0
0
0
0
0
0
0
0
0
0
0
-3
-3
-3
-3
-3
-3
-3
-3
-3
-3
-3
-3
-3
-3
-3
-3
-3
-3
-1
-1
-3
-1
-1
-1
-1
-1
-1
-1
-3
-1
-3
-3
-1
-3
-3
-1
-3
-3
-1
-3
-3
-1
-1
-3
-3
-1
-3
-3
-3
-3
-3
-3
-3
-3
-3
-3
-3
-1
-1
-1
-1
-3
-3
-3
-1
-1
-1
-3
-1
-3
-1
-1
-1
-3
-1
-3
-3
-3
-3
-3
-3
-3
-3
-3
-3
-1
-1
-1
-1
-1
-1
-3
-1
-1
-1
-1
-3
-1
-1
-3
-1
-3
-3
-1
-1
-3
-3
-3
-3
-3
-1
-1
-1
-3
-1
-1
-1
-1
-1
-1
-1
-1
-1
-3
-3
-3
-1
-3
-1
-3
-3
-3
-3
-1
-3
-1
-1
-1
-1
-3
-1
-1
-1
-3
-1
-3
-1
-1
-1
-1
-1
-1
-1
-3
-3
-1
-3
-3
-1
-1
-1
-3
-1
-1
-1
-1
-1
-1
-1
-1
-3
-1
-1
0
0
0
0
0
0
0
0
0
0
0
0
0
0
0
0
0
0
0
0
0
0
-3
-3
-3
-1
-3
-3
-3
-3
-3
-3
-3
-3
-1
-3
-3
-1
-3
-3
-3
-3
-3
-3
-3
-3
-3
-3
-3
-1
-1
-3
-3
-1
-3
-3
-3
-1
-1
-3
-1
-1
-3
-3
-3
-3
-3
-1
-1
-3
-3
-3
-1
-1
-1
-3
-3
-3
-3
-3
-3
-1
-3
-3
-3
-3
-3
-1
-1
-1
-3
-3
-3
-3
-1
-1
-3
-3
-1
-3
-1
-1
-1
-1
-1
-3
-3
-3
-3
-3
-3
-3
-1
-1
-1
-3
-1
-1
-1
-1
-1
-3
-3
-1
-1
-1
-3
-1
-3
-3
-1
-3
-1
-1
-1
-3
-1
-3
-3
-3
-1
-1
-3
-1
-1
-1
-3
-3
-1
-1
-1
-1
-3
-1
-1
-1
-1
-1
-1
-3
-3
-1
-1
-1
-1
-3
-3
-1
-1
-1
-1
-3
-1
-1
-3
-1
-1
-1
-1
-3
-3
-3
-1
-3
-1
-1
-1
-1
-1
-1
-1
-1
-1
-1
-1
-1
-1
-1
-1
0
0
0
0
0
0
0
0
0
0
0
0
0
0
0
0
0
0
-3
-3
-3
-3
-3
-3
-3
-3
-3
-3
-3
-3
-3
-3
-3
-3
-3
-1
-3
-1
-1
-3
-3
-3
-3
-3
-1
-3
-1
-3
-3
-3
-1
-1
-1
-3
-1
-3
-3
-3
-3
-3
-3
-3
-3
-3
-1
-3
-3
-3
-3
-1
-3
-1
-1
-1
-1
-3
-3
-3
-1
-1
-1
-1
-1
-3
-3
-1
-3
-1
-3
-3
-3
-1
-1
-1
-1
-1
-3
-3
-3
-3
-3
-3
-3
-3
-3
-3
-1
-1
-1
-3
-1
-1
-1
-1
-3
-3
-1
-1
-1
-3
-1
-1
-1
-1
-3
-1
-1
-3
-1
-3
-3
-1
-1
-1
-1
-1
-1
-1
-1
-1
-1
-3
-1
-1
-1
-3
-1
-3
-1
-1
-1
-3
-1
-3
-1
-1
-1
-1
-1
-3
-3
-1
-3
-3
-1
-1
-1
-1
-1
-1
-1
-1
-1
-3
-1
-1
-1
0
0
0
0
0
0
0
0
0
0
0
0
0
0
0
0
0
0
0
0
0
0
0
0
0
0
0
0
0
0
0
0
0
0
0
0
-3
-3
-3
-3
-3
-3
-3
-3
-1
-3
-3
-3
-3
-1
-3
-3
-3
-3
-1
-3
-3
-3
-3
-1
-1
-3
-3
-1
-3
-3
-3
-3
-1
-3
-3
-1
-3
-1
-3
-3
-3
-3
-1
-1
-1
-3
-1
-3
-3
-3
-1
-1
-1
-3
-3
-3
-3
-3
-1
-1
-1
-3
-1
-3
-3
-3
-3
-1
-1
-3
-3
-3
-3
-3
-1
-3
-3
-1
-3
-1
-1
-3
-3
-1
-1
-1
-1
-3
-1
-3
-1
-1
-3
-1
-1
-1
-1
-1
-1
-3
-1
-1
-3
-1
-1
-3
-3
-1
-3
-1
-1
-3
-1
-1
-3
-1
-1
-1
-1
-1
-1
-3
-3
-1
-1
-3
-1
-1
-3
-1
-1
-1
-1
-3
-3
-1
-1
-1
-1
-3
-3
-1
-1
-1
-1
-1
-3
-1
-3
-3
-3
-3
-3
-1
-3
-3
-3
-1
-1
-3
-1
-1
-1
-3
-3
-3
-3
-3
-1
-1
-1
-1
-1
-1
-1
-1
-1
-1
-1
-1
-1
0
0
0
0
0
0
0
0
0
0
0
0
0
0
-3
-3
-3
-3
-3
-3
-3
-1
-3
-3
-3
-3
-3
-3
-1
-3
-3
-3
-3
-3
-3
-1
-1
-1
-3
-3
-3
-3
-1
-3
-3
-3
-3
-3
-3
-1
-3
-1
-3
-3
-1
-3
-3
-3
-3
-1
-1
-1
-1
-1
-1
-1
-1
-1
-3
-1
-1
-1
-1
-3
-1
-3
-3
-3
-3
-3
-3
-1
-3
-1
-3
-3
-3
-3
-3
-1
-3
-1
-3
-1
-3
-1
-1
-1
-3
-1
-3
-1
-1
-1
-1
-3
-3
-3
-1
-3
-1
-1
-1
-1
-3
-3
-3
-1
-1
-3
-3
-1
-1
-3
-1
-1
-3
-3
-3
-3
-1
-1
-1
-1
-1
-1
-1
-1
-1
-1
-1
-1
-1
-1
-1
-3
-3
-1
-3
-3
-1
-1
-1
-3
-3
-3
-1
-1
-1
-1
-1
-1
-1
-1
-1
-3
-3
-1
-1
-3
-3
-1
-1
-3
-1
-1
-1
0
0
0
0
0
0
0
0
0
0
0
0
0
0
0
0
0
0
0
0
0
0
0
0
0
0
0
0
0
0
0
0
-3
-3
-3
-3
-3
-3
-3
-3
-3
-3
-3
-3
-3
-3
-3
-3
-3
-3
-3
-3
-1
-3
-3
-3
-3
-3
-3
-3
-3
-3
-3
-3
-3
-3
-3
-3
-3
-3
-1
-1
-1
-3
-1
-1
-1
-3
-3
-1
-1
-1
-3
-3
-3
-1
-3
-3
-3
-1
-3
-3
-3
-1
-3
-1
-3
-3
-1
-3
-3
-1
-1
-3
-3
-1
-1
-1
-3
-3
-3
-1
-1
-3
-1
-1
-1
-1
-1
-3
-3
-3
-1
-1
-1
-3
-1
-1
-1
-3
-1
-3
-3
-1
-1
-1
-1
-3
-3
-1
-3
-3
-1
-1
-1
-3
-1
-1
-1
-3
-3
-3
-1
-3
-3
-1
-1
-3
-3
-1
-1
-3
-1
-1
-3
-1
-1
-3
-3
-1
-1
-1
-1
-1
-1
-1
-1
-1
-1
-1
-1
-1
-1
-1
-3
-1
-1
-1
-1
-1
-3
-1
-1
-3
-1
-1
-1
-3
-1
-1
-1
-1
-1
-1
-1
-3
-1
-1
-1
0
0
0
0
0
0
0
0
0
0
0
0
0
0
0
0
0
0
-3
-3
-3
-3
-3
-3
-3
-3
-3
-3
-3
-3
-3
-3
-3
-3
-1
-3
-3
-3
-1
-1
-1
-3
-3
-3
-1
-3
-3
-3
-3
-1
-1
-3
-1
-1
-1
-1
-3
-3
-1
-1
-1
-3
-3
-3
-3
-1
-3
-3
-3
-3
-3
-1
-1
-1
-3
-3
-1
-1
-1
-3
-3
-3
-1
-1
-3
-1
-1
-1
-1
-3
-3
-1
-3
-3
-1
-1
-1
-3
-1
-3
-3
-3
-3
-3
-3
-1
-3
-1
-3
-3
-1
-3
-1
-1
-3
-3
-1
-1
-3
-3
-3
-3
-3
-1
-1
-3
-1
-1
-1
-3
-1
-1
-1
-1
-3
-1
-1
-1
-1
-1
-1
-1
-1
-3
-1
-1
-3
-1
-3
-3
-1
-3
-3
-1
-1
-3
-1
-1
-1
-3
-3
-3
-1
-1
-3
-3
-1
-3
-1
-3
-1
-1
-3
-1
-1
-1
-3
-1
-1
-1
-1
-3
-1
-1
-1
-1
-1
-1
-1
-1
-1
0
0
0
0
0
0
0
0
0
0
0
0
0
0
0
0
0
0
0
0
0
0
-3
-3
-3
-3
-3
-3
-3
-3
-3
-3
-3
-3
-3
-3
-3
-3
-1
-3
-3
-3
-3
-3
-3
-1
-1
-3
-3
-1
-1
-1
-3
-1
-1
-3
-3
-3
-3
-3
-3
-3
-1
-3
-3
-3
-1
-3
-3
-1
-3
-1
-1
-3
-3
-3
-1
-3
-3
-1
-1
-3
-1
-3
-3
-1
-1
-3
-1
-3
-3
-1
-1
-1
-1
-1
-1
-3
-3
-3
-3
-3
-3
-1
-1
-3
-1
-3
-1
-1
-1
-3
-1
-1
-1
-1
-1
-1
-1
-3
-3
-3
-1
-3
-1
-1
-1
-3
-1
-1
-1
-1
-1
-3
-1
-3
-1
-1
-1
-1
-1
-3
-1
-3
-3
-1
-1
-1
-1
-1
-3
-3
-1
-1
-1
-3
-3
-3
-3
-1
-1
-1
-3
-3
-1
-1
-1
-1
-3
-1
-3
-1
-1
-1
-1
-1
-1
-3
-1
-1
-1
0
0
0
0
0
0
0
0
0
0
0
0
0
0
0
0
0
0
0
0
0
0
0
0
0
0
0
0
0
0
0
0
0
0
0
0
-3
-3
-3
-3
-3
-3
-3
-3
-1
-3
-3
-3
-3
-3
-3
-3
-3
-3
-3
-1
-3
-3
-3
-1
-1
-3
-3
-3
-1
-3
-3
-3
-3
-1
-1
-3
-3
-3
-3
-3
-1
-3
-3
-1
-1
-3
-1
-1
-1
-3
-1
-3
-1
-3
-3
-3
-3
-1
-1
-3
-3
-1
-1
-1
-3
-3
-3
-1
-3
-1
-1
-3
-3
-1
-3
-1
-1
-1
-3
-1
-3
-1
-3
-3
-3
-1
-1
-1
-1
-1
-1
-3
-3
-1
-3
-3
-3
-1
-3
-3
-1
-1
-1
-1
-1
-1
-1
-1
-1
-1
-3
-3
-1
-3
-3
-3
-3
-1
-1
-3
-3
-1
-3
-3
-1
-3
-3
-1
-1
-1
-1
-3
-1
-1
-1
-1
-1
-3
-3
-1
-1
-3
-1
-3
-3
-1
-1
-3
-3
-1
-1
-1
-1
-1
-1
-1
-1
-1
-1
-1
-3
-3
-1
-1
-3
-1
-1
-1
-1
-1
-1
-1
-1
0
0
0
0
0
0
0
0
0
0
0
0
0
0
0
0
0
0
0
0
0
0
-3
-3
-3
-3
-3
-3
-3
-3
-3
-3
-3
-3
-3
-3
-3
-1
-3
-3
-3
-3
-3
-3
-3
-1
-1
-3
-3
-1
-3
-1
-3
-3
-3
-3
-3
-1
-1
-3
-3
-1
-1
-3
-3
-3
-3
-3
-1
-3
-1
-3
-3
-1
-1
-1
-3
-1
-1
-3
-3
-3
-1
-1
-1
-1
-3
-3
-3
-3
-3
-3
-1
-3
-3
-3
-1
-1
-1
-1
-3
-3
-3
-1
-3
-1
-3
-3
-3
-3
-1
-1
-1
-3
-1
-1
-1
-1
-3
-3
-3
-3
-1
-3
-1
-3
-3
-1
-3
-3
-1
-1
-1
-3
-3
-1
-1
-1
-1
-1
-3
-1
-1
-1
-1
-1
-1
-3
-1
-1
-3
-3
-1
-3
-3
-1
-3
-1
-1
-1
-1
-1
-1
-1
-3
-1
-1
-1
-1
-1
-3
-1
-1
-1
-1
-1
-1
-3
-3
-1
-3
-1
-1
-1
-1
-1
-1
-1
-1
-1
-3
-1
-1
-1
-1
0
0
0
0
0
0
0
0
0
0
0
0
0
0
0
0
0
0
0
0
0
0
-3
-3
-3
-3
-1
-3
-3
-3
-3
-3
-3
-3
-1
-3
-3
-3
-3
-3
-3
-1
-1
-1
-1
-3
-3
-3
-3
-3
-3
-3
-3
-1
-1
-3
-1
-3
-3
-3
-1
-3
-3
-3
-3
-1
-3
-3
-3
-3
-3
-3
-1
-3
-3
-3
-3
-1
-3
-3
-3
-3
-1
-3
-3
-1
-1
-1
-3
-1
-1
-3
-3
-1
-3
-3
-1
-3
-3
-1
-1
-1
-1
-3
-1
-3
-1
-1
-1
-1
-1
-1
-3
-3
-3
-3
-1
-1
-1
-1
-3
-1
-1
-1
-1
-3
-3
-1
-1
-3
-1
-3
-3
-3
-3
-1
-1
-3
-1
-1
-1
-3
-1
-1
-1
-1
-1
-3
-3
-1
-1
-1
-1
-3
-1
-3
-1
-3
-1
-1
-1
-3
-3
-3
-1
-1
-3
-1
-1
-1
-1
-3
-1
-1
-1
-1
-3
-1
-1
-1
-1
-1
-1
-1
-1
-1
-1
-3
-3
-1
-1
-1
-3
-1
-1
0
0
0
0
0
0
0
0
0
0
0
0
0
0
0
0
0
0
0
0
0
0
-3
-3
-3
-3
-3
-3
-3
-3
-3
-3
-3
-3
-3
-3
-3
-3
-3
-3
-1
-3
-3
-3
-3
-1
-3
-3
-1
-1
-3
-3
-3
-3
-1
-1
-1
-3
-3
-3
-1
-3
-1
-3
-1
-3
-3
-1
-3
-1
-3
-3
-3
-3
-3
-3
-1
-3
-3
-3
-1
-1
-3
-1
-1
-3
-3
-1
-1
-3
-3
-3
-3
-1
-1
-1
-3
-3
-1
-3
-3
-3
-1
-1
-1
-1
-3
-3
-3
-3
-3
-1
-1
-3
-1
-3
-3
-1
-3
-1
-1
-3
-1
-1
-1
-1
-1
-3
-3
-3
-1
-3
-3
-1
-3
-1
-1
-1
-1
-1
-3
-1
-1
-1
-1
-1
-1
-3
-1
-3
-1
-1
-1
-1
-1
-3
-1
-1
-1
-1
-1
-3
-3
-3
-1
-1
-3
-1
-1
-1
-1
-1
-1
-3
-1
-1
-1
-1
-1
-1
-1
-3
-1
-3
-3
-1
-1
-1
-1
-1
-3
-1
-1
-1
-1
0
0
0
0
0
0
0
0
0
0
0
0
0
0
0
0
0
0
0
0
0
0
-3
-3
-3
-3
-3
-3
-3
-3
-3
-3
-1
-3
-1
-3
-1
-3
-3
-3
-3
-3
-3
-3
-3
-3
-3
-1
-3
-3
-3
-3
-3
-1
-1
-3
-1
-1
-3
-1
-3
-3
-3
-3
-3
-3
-3
-1
-1
-1
-3
-3
-3
-1
-1
-3
-3
-1
-1
-3
-1
-1
-1
-3
-3
-1
-3
-1
-1
-3
-3
-1
-3
-1
-1
-3
-1
-3
-3
-1
-1
-3
-3
-3
-3
-1
-3
-3
-3
-3
-1
-1
-3
-1
-1
-1
-1
-1
-1
-1
-1
-1
-3
-1
-1
-3
-3
-3
-1
-1
-3
-3
-3
-3
-1
-3
-3
-3
-3
-1
-1
-1
-1
-1
-1
-1
-1
-1
-1
-1
-3
-1
-1
-1
-3
-1
-1
-1
-1
-3
-1
-1
-1
-3
-1
-3
-1
-1
-1
-1
-3
-1
-3
-1
-1
-1
-1
-1
-1
-3
-3
-1
-1
-1
-3
-1
-1
0
0
0
0
0
0
0
0
0
0
0
0
0
0
0
0
0
0
0
0
0
0
0
0
0
0
0
0
0
0
-3
-3
-3
-3
-3
-3
-3
-1
-3
-3
-3
-3
-3
-3
-3
-1
-3
-1
-3
-3
-1
-3
-3
-1
-3
-3
-3
-3
-3
-3
-3
-1
-1
-3
-3
-3
-1
-1
-3
-1
-1
-3
-3
-3
-3
-3
-1
-3
-3
-3
-3
-1
-1
-3
-1
-1
-1
-3
-1
-1
-1
-3
-3
-1
-1
-1
-1
-3
-3
-3
-3
-1
-1
-1
-3
-1
-3
-3
-1
-1
-1
-1
-1
-1
-1
-3
-3
-1
-3
-1
-1
-3
-1
-3
-1
-3
-3
-3
-3
-3
-3
-3
-1
-1
-1
-3
-3
-1
-3
-3
-1
-1
-3
-1
-1
-3
-1
-1
-3
-3
-1
-3
-3
-1
-1
-3
-1
-1
-3
-1
-1
-1
-1
-1
-1
-3
-1
-1
-1
-1
-1
-3
-1
-3
-1
-1
-1
-1
-1
-1
-3
-1
-3
-3
-1
-1
-3
-3
-1
-1
-1
-1
-1
-1
-3
-1
-1
0
0
0
0
0
0
0
0
0
0
0
0
0
0
0
0
0
0
0
0
0
0
0
0
0
0
0
0
-3
-3
-3
-3
-3
-3
-3
-3
-3
-3
-1
-3
-3
-1
-3
-1
-3
-3
-3
-3
-3
-3
-3
-3
-3
-3
-1
-1
-3
-3
-1
-3
-3
-1
-1
-3
-3
-1
-3
-3
-3
-3
-3
-3
-3
-3
-1
-1
-1
-3
-3
-1
-3
-1
-3
-3
-1
-3
-1
-1
-3
-3
-1
-3
-3
-3
-3
-3
-1
-1
-3
-3
-3
-1
-1
-3
-1
-1
-1
-3
-3
-1
-1
-1
-1
-3
-1
-3
-1
-1
-1
-3
-3
-1
-1
-3
-3
-3
-3
-1
-1
-1
-1
-3
-3
-3
-3
-1
-1
-1
-1
-1
-1
-3
-3
-1
-1
-1
-3
-1
-1
-3
-3
-3
-1
-3
-1
-1
-1
-1
-3
-1
-3
-1
-1
-3
-3
-1
-3
-1
-1
-1
-1
-3
-1
-3
-1
-1
-1
-1
-3
-1
-3
-1
-1
-1
-3
-1
-1
-1
-1
-1
-1
-3
-1
-1
-1
-3
-1
-1
-1
-1
-1
-1
-1
0
0
0
0
0
0
0
0
0
0
0
0
0
0
0
0
0
0
0
0
-3
-3
-3
-1
-3
-3
-3
-3
-3
-3
-3
-1
-3
-3
-3
-3
-1
-3
-1
-3
-3
-3
-3
-1
-1
-1
-1
-1
-3
-3
-3
-3
-3
-3
-1
-3
-1
-3
-3
-3
-1
-3
-1
-3
-1
-3
-3
-1
-3
-3
-3
-3
-3
-3
-3
-3
-3
-1
-1
-1
-1
-3
-3
-3
-3
-3
-1
-1
-1
-3
-1
-1
-1
-3
-3
-1
-1
-3
-3
-1
-3
-1
-1
-3
-1
-3
-1
-1
-3
-1
-1
-3
-1
-3
-3
-1
-3
-3
-3
-3
-1
-1
-1
-3
-1
-1
-3
-1
-1
-1
-1
-1
-3
-3
-3
-3
-3
-3
-3
-1
-1
-3
-1
-1
-3
-1
-1
-3
-1
-1
-1
-1
-1
-1
-1
-1
-3
-3
-1
-3
-3
-1
-3
-3
-3
-1
-1
-3
-3
-1
-1
-1
-1
-1
-3
-1
-3
-1
-3
-1
-3
-1
-1
-1
-1
-1
-1
-1
-1
-1
-1
-1
-1
-1
-1
-3
-1
-1
-1
0
0
0
0
0
0
0
0
0
0
0
0
0
0
0
0
-3
-3
-3
-3
-3
-3
-3
-3
-3
-3
-3
-3
-3
-3
-3
-3
-3
-3
-3
-3
-1
-3
-3
-3
-3
-1
-3
-3
-3
-1
-3
-3
-3
-1
-3
-3
-3
-3
-1
-1
-3
-3
-1
-1
-3
-3
-3
-1
-3
-1
-3
-3
-3
-3
-3
-1
-1
-1
-1
-1
-1
-3
-1
-3
-1
-1
-1
-3
-1
-3
-3
-1
-3
-1
-1
-3
-1
-3
-1
-3
-3
-3
-3
-3
-3
-3
-1
-1
-1
-3
-3
-1
-1
-3
-1
-1
-3
-1
-1
-1
-1
-3
-1
-1
-1
-3
-1
-3
-1
-1
-1
-3
-3
-1
-1
-3
-3
-3
-1
-3
-1
-1
-1
-3
-1
-1
-1
-3
-1
-1
-3
-1
-1
-1
-1
-1
-1
-3
-3
-1
-1
-3
-3
-3
-1
-3
-3
-3
-1
-1
-1
-1
-1
-1
-1
-1
-1
-3
-3
-1
-1
-1
-1
-1
-3
-3
-1
-1
-1
-1
-1
-1
-3
-3
-1
-1
-1
-1
-1
-1
-1
0
0
0
0
0
0
0
0
0
0
0
0
0
0
-3
-3
-3
-3
-3
-3
-3
-3
-3
-3
-3
-3
-1
-3
-3
-3
-1
-1
-3
-3
-3
-3
-1
-3
-3
-3
-3
-3
-3
-3
-1
-3
-1
-1
-3
-3
-3
-1
-3
-3
-3
-1
-3
-3
-3
-1
-1
-3
-3
-1
-1
-1
-1
-3
-3
-1
-3
-1
-1
-3
-3
-1
-1
-1
-3
-3
-3
-3
-1
-3
-3
-3
-1
-1
-3
-3
-1
-3
-3
-3
-3
-1
-3
-3
-3
-1
-1
-3
-1
-3
-1
-1
-1
-1
-1
-3
-3
-1
-1
-1
-3
-1
-1
-3
-1
-1
-3
-3
-1
-3
-1
-3
-1
-3
-1
-1
-3
-1
-1
-3
-1
-1
-1
-3
-1
-1
-1
-1
-1
-1
-3
-3
-1
-1
-1
-1
-1
-1
-1
-1
-1
-1
-1
-1
-1
-1
-1
-3
-3
-1
-1
-1
-1
-1
-1
0
0
0
0
0
0
0
0
0
0
0
0
0
0
0
0
0
0
0
0
0
0
0
0
0
0
0
0
0
0
0
0
0
0
0
0
0
0
0
0
-3
-3
-3
-3
-3
-3
-3
-3
-3
-3
-3
-3
-3
-3
-3
-3
-3
-1
-1
-1
-1
-3
-1
-3
-3
-3
-3
-1
-3
-3
-1
-3
-3
-3
-3
-3
-3
-1
-3
-1
-1
-3
-3
-3
-1
-3
-1
-1
-3
-1
-3
-1
-3
-1
-1
-3
-3
-1
-1
-1
-3
-1
-3
-3
-3
-3
-3
-1
-1
-1
-1
-1
-1
-1
-1
-1
-1
-1
-1
-3
-3
-1
-1
-1
-1
-3
-3
-3
-3
-3
-3
-1
-1
-3
-3
-3
-3
-1
-1
-1
-1
-1
-3
-1
-3
-3
-3
-3
-3
-1
-1
-1
-1
-1
-1
-1
-1
-3
-3
-1
-1
-1
-3
-1
-1
-3
-1
-3
-1
-3
-1
-3
-1
-1
-3
-1
-3
-1
-1
-1
-1
-1
-3
-3
-1
-1
-3
-1
-3
-3
-1
-1
-1
-1
-1
-1
-1
0
0
0
0
0
0
0
0
0
0
0
0
0
0
0
0
0
0
0
0
0
0
0
0
0
0
0
0
0
0
0
0
0
0
0
0
0
0
-3
-3
-3
-3
-3
-3
-3
-3
-1
-3
-3
-3
-3
-3
-3
-1
-1
-3
-3
-3
-1
-3
-1
-3
-3
-3
-3
-3
-3
-3
-3
-3
-3
-3
-1
-3
-3
-1
-3
-3
-1
-1
-1
-3
-3
-3
-3
-1
-3
-1
-3
-3
-3
-1
-1
-3
-1
-3
-3
-1
-1
-1
-1
-3
-3
-1
-3
-3
-1
-3
-3
-1
-3
-3
-3
-1
-3
-1
-3
-1
-3
-1
-1
-1
-1
-1
-1
-1
-3
-1
-3
-3
-1
-1
-1
-3
-3
-3
-3
-3
-1
-1
-1
-3
-1
-1
-1
-1
-3
-1
-1
-3
-3
-1
-1
-1
-1
-1
-3
-1
-3
-1
-1
-3
-1
-3
-3
-1
-3
-1
-1
-1
-1
-1
-1
-3
-1
-1
-1
-3
-3
-1
-3
-1
-1
-1
-1
-3
-1
-1
-1
-3
-3
-3
-3
-1
-1
-1
-1
-1
-1
-1
-1
-1
-1
-3
-1
-1
-1
0
0
0
0
0
0
0
0
0
0
0
0
0
0
0
0
0
0
0
0
0
0
0
0
0
0
-3
-3
-3
-3
-3
-3
-3
-3
-3
-3
-3
-3
-3
-3
-3
-3
-1
-3
-1
-3
-3
-1
-3
-3
-3
-3
-3
-3
-1
-3
-1
-3
-3
-3
-3
-3
-3
-3
-3
-1
-1
-3
-1
-3
-1
-3
-3
-1
-1
-3
-3
-3
-3
-3
-1
-3
-3
-1
-3
-3
-1
-1
-1
-1
-1
-3
-3
-3
-3
-1
-3
-3
-1
-1
-1
-3
-3
-3
-3
-1
-3
-1
-1
-1
-1
-1
-3
-3
-3
-1
-1
-3
-1
-1
-1
-1
-1
-3
-1
-1
-1
-3
-3
-3
-3
-1
-1
-1
-1
-1
-1
-3
-3
-1
-3
-3
-1
-1
-1
-1
-1
-3
-3
-1
-1
-1
-3
-1
-3
-1
-1
-1
-3
-3
-1
-3
-3
-1
-3
-1
-3
-1
-1
-1
-3
-1
-1
-3
-3
-1
-1
-1
-3
-1
-1
-3
-1
-1
-3
-1
-1
-1
-1
-3
-1
-1
-1
-1
-1
-1
-1
-3
-1
-3
-1
-1
-3
-1
-1
-3
-3
-1
-1
-1
-1
-1
-1
0
0
0
0
0
0
0
0
-3
-3
-3
-3
-3
-3
-1
-3
-3
-1
-3
-3
-3
-3
-3
-3
-1
-1
-3
-3
-3
-3
-3
-3
-3
-3
-1
-3
-3
-1
-1
-3
-3
-1
-3
-3
-3
-3
-3
-3
-3
-1
-3
-1
-1
-3
-1
-3
-1
-1
-3
-1
-1
-3
-1
-3
-3
-1
-3
-3
-1
-3
-3
-3
-3
-3
-3
-3
-1
-1
-1
-1
-1
-1
-1
-3
-1
-3
-3
-3
-3
-1
-1
-1
-3
-3
-1
-1
-1
-3
-3
-3
-1
-1
-1
-3
-1
-1
-1
-3
-1
-3
-1
-1
-3
-3
-1
-1
-1
-1
-3
-1
-3
-1
-3
-3
-1
-3
-1
-3
-3
-3
-1
-3
-3
-1
-1
-1
-1
-1
-3
-1
-1
-1
-1
-1
-1
-3
-1
-1
-1
-1
-1
-1
-3
-1
-1
-1
-3
-3
-1
-1
-1
-1
-1
-1
-1
-1
-1
0
0
0
0
0
0
0
0
0
0
0
0
0
0
0
0
0
0
0
0
0
0
0
0
0
0
0
0
0
0
0
0
0
0
0
0
-3
-3
-3
-3
-3
-3
-3
-1
-3
-3
-3
-3
-3
-3
-3
-3
-3
-3
-1
-3
-3
-1
-3
-1
-3
-3
-3
-1
-1
-3
-3
-1
-1
-1
-3
-3
-1
-1
-3
-3
-3
-3
-3
-3
-3
-3
-1
-3
-3
-3
-3
-1
-3
-1
-3
-1
-1
-1
-1
-1
-3
-3
-3
-1
-1
-3
-3
-1
-1
-3
-3
-1
-1
-3
-3
-1
-1
-1
-1
-3
-3
-3
-1
-1
-1
-3
-1
-1
-1
-3
-3
-3
-1
-3
-3
-1
-3
-3
-3
-3
-3
-1
-1
-1
-1
-1
-1
-3
-1
-1
-1
-3
-1
-3
-1
-3
-1
-3
-3
-1
-3
-1
-1
-1
-3
-1
-1
-1
-1
-1
-1
-1
-1
-1
-3
-1
-1
-3
-3
-3
-3
-3
-1
-1
-3
-1
-1
-1
-1
-1
-1
-1
-3
-1
-1
-1
-1
-1
-3
-1
-1
-3
-3
-1
-1
-1
-1
0
0
0
0
0
0
0
0
0
0
0
0
0
0
0
0
0
0
0
0
0
0
0
0
0
0
0
0
-3
-3
-3
-3
-3
-3
-3
-3
-3
-3
-3
-3
-3
-1
-1
-3
-3
-1
-3
-3
-1
-3
-3
-3
-3
-3
-3
-3
-1
-3
-1
-1
-3
-3
-3
-3
-3
-3
-3
-3
-3
-1
-3
-1
-1
-3
-3
-1
-1
-3
-3
-1
-1
-3
-3
-3
-3
-3
-3
-3
-1
-1
-3
-3
-1
-1
-1
-3
-3
-3
-1
-1
-1
-3
-1
-3
-1
-3
-1
-3
-1
-3
-3
-1
-1
-3
-1
-3
-1
-1
-1
-3
-1
-1
-1
-3
-3
-1
-1
-3
-1
-1
-3
-1
-1
-1
-1
-1
-1
-3
-3
-1
-1
-3
-1
-1
-1
-1
-1
-1
-1
-1
-1
-1
-3
-3
-1
-1
-1
-1
-1
-3
-1
-3
-1
-3
-1
-3
-1
-3
-3
-3
-1
-3
-3
-1
-1
-1
-3
-1
-1
-3
-1
-1
-3
-1
-1
-1
-1
-1
-1
-3
-1
-1
-1
0
0
0
0
0
0
0
0
0
0
0
0
0
0
0
0
0
0
0
0
0
0
0
0
0
0
0
0
0
0
-3
-3
-3
-3
-3
-3
-3
-3
-3
-3
-3
-3
-3
-3
-3
-3
-1
-3
-1
-1
-3
-3
-3
-3
-3
-3
-3
-1
-1
-3
-3
-3
-3
-1
-3
-1
-1
-1
-1
-3
-3
-3
-3
-1
-3
-3
-3
-3
-3
-3
-3
-1
-1
-3
-3
-1
-1
-1
-1
-3
-3
-3
-3
-1
-3
-3
-3
-3
-1
-1
-1
-3
-1
-1
-1
-3
-1
-3
-3
-1
-3
-1
-1
-1
-1
-1
-1
-3
-3
-1
-1
-1
-3
-3
-1
-1
-1
-1
-1
-1
-1
-1
-1
-3
-1
-1
-3
-3
-3
-1
-1
-1
-1
-1
-1
-3
-3
-3
-1
-1
-3
-1
-1
-3
-1
-1
-1
-1
-1
-3
-3
-3
-3
-1
-1
-1
-1
-3
-1
-1
-3
-1
-3
-3
-1
-1
-1
-3
-3
-1
-1
-1
-1
-1
-3
-1
-3
-1
-3
-1
-1
-1
-3
-1
-1
0
0
0
0
0
0
0
0
0
0
0
0
0
0
0
0
0
0
0
0
0
0
0
0
0
0
0
0
0
0
-3
-3
-3
-3
-3
-3
-3
-3
-3
-3
-3
-3
-3
-3
-3
-3
-3
-3
-3
-1
-1
-1
-1
-3
-3
-3
-1
-3
-3
-1
-3
-3
-3
-3
-1
-1
-1
-3
-3
-1
-3
-3
-3
-3
-3
-3
-1
-1
-3
-1
-1
-3
-3
-1
-3
-1
-1
-3
-3
-3
-3
-3
-1
-3
-1
-3
-1
-3
-3
-1
-3
-1
-1
-3
-3
-1
-3
-1
-3
-3
-3
-1
-1
-3
-3
-3
-1
-1
-1
-3
-3
-3
-3
-1
-1
-1
-1
-1
-1
-1
-1
-1
-1
-1
-1
-1
-1
-1
-1
-3
-1
-1
-1
-1
-1
-1
-1
-3
-1
-3
-3
-3
-3
-1
-3
-1
-3
-1
-3
-3
-1
-3
-1
-3
-1
-1
-1
-1
-1
-3
-3
-1
-1
-1
-1
-3
-1
-3
-3
-3
-1
-1
-1
-1
-3
-1
-1
-1
-1
-1
-1
-3
-3
-1
-1
-1
-1
-1
-1
0
0
0
0
0
0
0
0
0
0
0
0
0
0
0
0
0
0
0
0
0
0
0
0
0
0
-3
-3
-3
-3
-3
-3
-3
-3
-3
-3
-1
-3
-3
-3
-3
-3
-3
-3
-3
-3
-1
-3
-1
-3
-3
-3
-3
-3
-3
-3
-1
-3
-3
-1
-3
-3
-1
-3
-3
-1
-3
-3
-3
-1
-3
-3
-3
-3
-3
-1
-1
-3
-1
-1
-1
-3
-3
-1
-3
-1
-1
-1
-3
-3
-1
-1
-3
-1
-3
-1
-1
-1
-1
-1
-3
-3
-3
-1
-3
-1
-3
-3
-1
-1
-1
-1
-3
-3
-1
-1
-1
-1
-1
-1
-1
-1
-1
-1
-1
-1
-3
-1
-3
-1
-1
-1
-1
-1
-1
-3
-3
-1
-1
-3
-3
-1
-1
-1
-1
-3
-3
-3
-1
-1
-3
-3
-1
-3
-3
-1
-1
-1
-1
-1
-3
-1
-3
-3
-3
-1
-3
-1
-3
-1
-3
-3
-1
-1
-1
-1
-1
-1
-1
-1
-1
-1
-3
-3
-1
-1
-1
0
0
0
0
0
0
0
0
0
0
0
0
0
0
0
0
0
0
0
0
0
0
0
0
0
0
0
0
0
0
0
0
0
0
-3
-3
-3
-3
-1
-3
-3
-3
-3
-3
-1
-3
-3
-3
-3
-3
-3
-3
-1
-3
-3
-3
-1
-3
-3
-1
-3
-3
-3
-3
-3
-3
-1
-3
-3
-3
-3
-1
-1
-3
-3
-3
-3
-3
-1
-3
-3
-1
-1
-3
-3
-3
-3
-3
-1
-1
-1
-1
-1
-1
-1
-3
-3
-1
-1
-1
-1
-1
-3
-3
-1
-1
-1
-1
-3
-3
-1
-1
-1
-3
-3
-3
-3
-1
-3
-1
-1
-3
-1
-3
-1
-3
-1
-3
-1
-3
-1
-1
-1
-3
-3
-3
-1
-1
-1
-3
-3
-1
-1
-3
-3
-1
-1
-3
-3
-3
-1
-3
-1
-3
-1
-3
-1
-1
-3
-3
-1
-1
-1
-1
-1
-1
-1
-1
-3
-1
-1
-1
-1
-1
-1
-1
-3
-3
-1
-3
-1
-1
-1
-1
-1
-3
-1
-3
-1
-1
-1
-1
-1
-1
-1
0
0
0
0
0
0
0
0
0
0
0
0
0
0
0
0
0
0
0
0
0
0
0
0
0
0
0
0
0
0
0
0
0
0
-3
-3
-3
-3
-3
-3
-3
-3
-3
-3
-3
-3
-3
-3
-3
-3
-3
-3
-1
-3
-3
-1
-1
-3
-1
-3
-3
-3
-3
-3
-1
-3
-3
-3
-3
-1
-1
-3
-3
-3
-3
-1
-3
-3
-3
-1
-1
-3
-1
-1
-3
-3
-1
-3
-3
-1
-3
-3
-1
-1
-3
-3
-1
-3
-3
-1
-3
-1
-1
-1
-1
-1
-3
-1
-1
-1
-3
-1
-1
-1
-3
-3
-1
-3
-1
-3
-3
-3
-1
-1
-1
-3
-3
-1
-1
-3
-3
-3
-1
-1
-1
-1
-1
-1
-1
-3
-3
-3
-1
-3
-1
-1
-3
-3
-1
-1
-1
-3
-1
-3
-3
-1
-1
-1
-1
-1
-1
-3
-1
-1
-1
-1
-3
-1
-1
-1
-1
-3
-3
-1
-1
-1
-1
-1
-1
-1
-1
-3
-3
-1
-1
-3
-1
-1
-1
-3
-1
-1
-1
0
0
0
0
0
0
0
0
0
0
0
0
0
0
0
0
0
0
0
0
0
0
0
0
0
0
0
0
0
0
0
0
0
0
0
0
-3
-3
-3
-3
-3
-3
-3
-3
-3
-1
-3
-3
-3
-3
-3
-3
-1
-3
-1
-1
-3
-1
-3
-3
-3
-3
-3
-3
-3
-3
-1
-3
-1
-1
-3
-3
-1
-3
-3
-3
-3
-3
-3
-1
-3
-1
-3
-3
-3
-1
-1
-1
-1
-1
-1
-1
-1
-3
-3
-3
-3
-3
-1
-3
-1
-1
-3
-3
-1
-3
-1
-1
-3
-1
-1
-1
-1
-3
-1
-3
-3
-1
-3
-3
-3
-1
-3
-3
-3
-1
-1
-3
-3
-3
-1
-1
-3
-1
-3
-1
-3
-3
-3
-1
-1
-3
-1
-3
-1
-1
-1
-1
-3
-1
-1
-1
-3
-1
-1
-1
-3
-1
-1
-1
-1
-3
-3
-1
-1
-1
-1
-3
-1
-1
-1
-1
-3
-3
-3
-1
-3
-1
-1
-1
-3
-1
-1
-1
-1
-1
-1
-1
-1
-1
-1
-1
-1
0
0
0
0
0
0
0
0
0
0
0
0
0
0
0
0
0
0
0
0
0
0
0
0
0
0
0
0
0
0
0
0
0
0
0
0
0
0
-3
-3
-3
-3
-3
-3
-3
-3
-3
-3
-3
-3
-3
-1
-3
-3
-1
-3
-3
-1
-3
-3
-3
-1
-1
-3
-3
-1
-1
-3
-1
-3
-3
-1
-1
-1
-1
-1
-3
-1
-3
-3
-1
-1
-1
-3
-1
-3
-1
-3
-3
-1
-3
-3
-1
-3
-1
-3
-3
-1
-3
-1
-3
-3
-1
-1
-3
-1
-3
-3
-3
-3
-1
-1
-1
-1
-1
-1
-3
-3
-3
-1
-1
-3
-1
-3
-3
-3
-3
-1
-1
-3
-1
-1
-3
-3
-3
-1
-3
-3
-3
-1
-1
-3
-3
-3
-1
-1
-3
-1
-1
-1
-1
-3
-3
-3
-1
-1
-3
-1
-1
-1
-1
-3
-3
-1
-1
-3
-1
-1
-3
-3
-1
-1
-1
-3
-3
-1
-3
-3
-3
-1
-1
-1
-1
-1
-1
-1
-3
-3
-1
-1
-1
-1
-1
-1
-1
-1
-1
-3
-1
-1
-1
0
0
0
0
0
0
0
0
0
0
0
0
0
0
0
0
0
0
0
0
0
0
0
0
0
0
0
0
0
0
0
0
-3
-3
-3
-3
-3
-3
-3
-3
-3
-1
-1
-3
-3
-3
-3
-3
-3
-3
-1
-3
-1
-3
-3
-3
-3
-3
-3
-1
-1
-3
-1
-1
-1
-1
-3
-3
-3
-3
-3
-3
-3
-3
-3
-1
-1
-1
-3
-3
-3
-3
-3
-1
-1
-1
-3
-1
-3
-1
-1
-3
-1
-3
-1
-1
-1
-1
-3
-3
-3
-1
-1
-1
-1
-3
-1
-3
-1
-3
-3
-1
-1
-3
-1
-3
-1
-1
-1
-3
-1
-3
-3
-3
-1
-3
-1
-3
-3
-3
-1
-1
-1
-3
-3
-1
-1
-1
-1
-1
-1
-1
-1
-1
-1
-1
-3
-3
-3
-1
-1
-3
-1
-3
-3
-1
-3
-1
-1
-1
-1
-3
-1
-3
-1
-3
-3
-3
-3
-3
-1
-3
-1
-3
-1
-1
-1
-1
-1
-1
-1
-1
-1
-1
-1
-1
-1
0
0
0
0
0
0
0
0
0
0
0
0
0
0
0
0
0
0
0
0
0
0
0
0
0
0
0
0
0
0
0
0
0
0
0
0
0
0
0
0
-3
-3
-3
-3
-3
-3
-3
-3
-3
-3
-3
-3
-3
-1
-3
-1
-3
-3
-3
-1
-3
-3
-1
-3
-1
-3
-3
-1
-3
-3
-3
-3
-3
-1
-1
-1
-3
-1
-1
-3
-3
-3
-3
-3
-1
-3
-1
-1
-3
-3
-3
-3
-1
-1
-3
-3
-1
-3
-3
-1
-1
-3
-3
-1
-1
-1
-3
-1
-3
-3
-1
-3
-1
-3
-3
-3
-3
-1
-3
-3
-1
-1
-1
-3
-3
-3
-1
-1
-3
-1
-1
-1
-1
-1
-1
-1
-1
-3
-3
-3
-1
-3
-1
-3
-3
-1
-1
-3
-3
-3
-3
-1
-3
-1
-3
-3
-1
-1
-1
-1
-3
-3
-3
-1
-3
-1
-1
-1
-1
-3
-1
-1
-1
-1
-1
-3
-3
-1
-1
-1
-1
-3
-1
-1
-1
-3
-1
-1
-1
-1
-1
-1
-1
-1
-1
-1
-1
-1
-1
-1
-3
-1
-1
0
0
0
0
0
0
0
0
0
0
0
0
0
0
0
0
0
0
0
0
0
0
0
0
0
0
0
0
0
0
0
0
-3
-3
-3
-3
-3
-3
-1
-3
-3
-3
-3
-3
-3
-3
-3
-3
-3
-3
-1
-3
-3
-3
-3
-3
-3
-3
-1
-3
-3
-1
-3
-3
-1
-1
-3
-3
-1
-1
-1
-1
-3
-3
-1
-3
-3
-1
-3
-1
-3
-1
-3
-3
-3
-1
-1
-1
-3
-1
-3
-1
-3
-1
-1
-1
-1
-3
-3
-3
-3
-1
-1
-1
-1
-3
-1
-1
-1
-3
-3
-3
-3
-3
-3
-1
-1
-1
-1
-1
-1
-3
-3
-1
-3
-1
-3
-1
-3
-1
-3
-1
-1
-1
-3
-1
-3
-1
-3
-3
-1
-1
-1
-1
-1
-1
-1
-3
-1
-1
-1
-1
-1
-1
-3
-3
-3
-3
-3
-3
-3
-1
-1
-3
-1
-1
-3
-3
-3
-3
-1
-1
-1
-1
-1
-3
-3
-3
-3
-1
-1
-1
-3
-1
-1
-3
-1
-1
-1
-1
-1
-1
-1
-1
-1
-1
-1
0
0
0
0
0
0
0
0
0
0
0
0
0
0
0
0
0
0
0
0
0
0
0
0
0
0
0
0
0
0
-3
-3
-3
-3
-3
-3
-3
-3
-3
-3
-3
-3
-3
-3
-3
-3
-3
-1
-1
-3
-1
-3
-3
-3
-3
-3
-3
-3
-3
-3
-3
-3
-3
-3
-3
-3
-1
-3
-3
-1
-1
-3
-1
-1
-3
-3
-3
-1
-1
-3
-3
-3
-1
-3
-3
-1
-3
-1
-3
-3
-3
-3
-3
-3
-3
-3
-1
-3
-1
-3
-1
-1
-1
-3
-1
-3
-3
-1
-1
-1
-1
-3
-1
-3
-1
-3
-1
-1
-3
-3
-1
-1
-1
-3
-1
-1
-1
-1
-3
-1
-3
-1
-1
-3
-1
-3
-3
-1
-1
-1
-1
-1
-1
-3
-3
-1
-1
-1
-1
-3
-3
-1
-1
-1
-1
-3
-3
-1
-1
-3
-3
-3
-3
-3
-3
-1
-1
-3
-1
-1
-1
-3
-1
-3
-1
-1
-3
-1
-3
-1
-3
-1
-1
-1
-1
-1
-1
-3
-1
-1
-1
-1
-1
-1
-1
-1
-1
-1
-1
-1
-1
-1
-1
-3
-1
-1
-1
-1
-1
0
0
0
0
0
0
0
0
0
0
0
0
0
0
0
0
-3
-3
-3
-3
-3
-3
-3
-1
-3
-3
-3
-3
-3
-3
-3
-3
-3
-1
-1
-3
-3
-1
-3
-1
-3
-3
-3
-3
-3
-3
-3
-3
-3
-3
-1
-3
-1
-1
-3
-3
-3
-3
-3
-3
-1
-3
-1
-3
-3
-3
-3
-1
-3
-1
-1
-1
-1
-1
-1
-1
-3
-1
-1
-1
-1
-3
-3
-3
-1
-3
-3
-1
-1
-1
-1
-3
-3
-3
-1
-3
-3
-3
-3
-1
-1
-1
-1
-3
-1
-3
-1
-3
-3
-1
-1
-3
-1
-1
-1
-1
-1
-3
-3
-1
-3
-3
-3
-3
-3
-1
-1
-1
-1
-3
-1
-1
-1
-3
-1
-1
-3
-1
-1
-1
-1
-1
-1
-3
-3
-1
-1
-3
-1
-1
-3
-3
-1
-3
-3
-1
-1
-1
-1
-1
-1
-3
-1
-1
-1
-1
-1
-1
-1
-1
-3
-3
-1
-1
-1
-1
-3
-1
-1
0
0
0
0
0
0
0
0
0
0
0
0
0
0
0
0
0
0
0
0
0
0
0
0
0
0
0
0
0
0
0
0
-3
-3
-3
-3
-3
-3
-3
-3
-3
-1
-3
-3
-3
-3
-3
-1
-3
-3
-3
-3
-1
-1
-3
-3
-1
-3
-3
-3
-1
-3
-3
-3
-1
-3
-3
-3
-1
-3
-3
-1
-3
-3
-1
-1
-3
-3
-3
-3
-3
-1
-3
-1
-1
-1
-1
-1
-1
-1
-1
-3
-3
-1
-3
-1
-3
-3
-3
-3
-1
-1
-1
-3
-1
-1
-3
-3
-1
-3
-3
-1
-3
-3
-3
-3
-3
-1
-3
-3
-3
-1
-3
-1
-1
-1
-3
-3
-1
-1
-3
-1
-3
-1
-1
-1
-1
-1
-1
-3
-3
-3
-1
-1
-1
-1
-1
-1
-1
-3
-3
-3
-3
-1
-1
-3
-3
-3
-1
-1
-1
-3
-1
-1
-1
-1
-3
-1
-3
-1
-1
-3
-1
-1
-3
-3
-1
-1
-3
-1
-1
-1
-1
-1
-3
-1
-1
-1
-3
-1
-1
-3
-3
-3
-3
-1
-1
-1
-1
-1
-1
-1
-1
-3
-1
-3
-1
-1
-1
-3
-1
-1
-1
0
0
0
0
0
0
0
0
0
0
0
0
0
0
-3
-3
-3
-3
-3
-3
-3
-3
-3
-3
-3
-3
-3
-3
-3
-1
-3
-3
-3
-1
-1
-3
-3
-1
-1
-1
-1
-3
-3
-3
-3
-1
-1
-3
-1
-1
-3
-3
-3
-3
-3
-3
-3
-3
-3
-3
-3
-1
-1
-3
-1
-1
-1
-1
-3
-1
-1
-1
-1
-3
-1
-3
-3
-1
-3
-1
-1
-3
-3
-3
-3
-1
-1
-1
-3
-1
-1
-1
-3
-3
-1
-3
-1
-3
-1
-1
-1
-1
-1
-3
-3
-1
-3
-3
-1
-1
-1
-1
-3
-1
-3
-1
-1
-3
-1
-3
-3
-1
-3
-1
-3
-1
-1
-1
-3
-1
-1
-1
-3
-3
-3
-1
-1
-1
-3
-1
-1
-3
-1
-3
-3
-3
-3
-1
-3
-3
-1
-3
-1
-3
-3
-3
-1
-1
-1
-1
-1
-1
-1
-1
-1
-1
-1
-1
-3
-1
-3
-3
-1
-1
-1
-1
-1
0
0
0
0
0
0
0
0
0
0
0
0
0
0
0
0
0
0
0
0
0
0
0
0
0
0
0
0
0
0
0
0
-3
-3
-3
-3
-3
-3
-3
-3
-3
-3
-1
-3
-3
-3
-3
-3
-3
-3
-3
-3
-3
-1
-1
-3
-3
-3
-3
-1
-3
-3
-3
-1
-3
-1
-3
-1
-3
-3
-3
-3
-3
-3
-3
-3
-1
-1
-1
-1
-1
-3
-3
-3
-1
-1
-3
-3
-3
-1
-1
-1
-1
-3
-3
-3
-1
-1
-1
-1
-1
-1
-3
-3
-3
-1
-1
-3
-1
-3
-1
-1
-3
-1
-1
-3
-1
-1
-1
-1
-3
-1
-3
-3
-3
-3
-1
-1
-1
-1
-3
-1
-1
-1
-1
-1
-1
-1
-1
-3
-3
-3
-1
-3
-3
-1
-3
-1
-1
-1
-3
-3
-1
-3
-3
-3
-1
-1
-1
-1
-1
-3
-1
-1
-1
-1
-1
-1
-1
-3
-1
-3
-3
-1
-1
-3
-1
-3
-1
-1
-3
-1
-1
-1
-3
-3
-3
-3
-1
-1
-1
-3
-1
-1
-3
-1
-3
-1
-1
-1
-1
0
0
0
0
0
0
0
0
0
0
0
0
0
0
0
0
0
0
0
0
0
0
0
0
0
0
-3
-3
-3
-3
-3
-1
-3
-3
-3
-3
-1
-3
-3
-3
-3
-3
-1
-3
-3
-3
-3
-3
-3
-1
-3
-3
-3
-1
-1
-1
-3
-3
-3
-3
-3
-3
-3
-3
-3
-3
-3
-3
-1
-1
-3
-1
-3
-3
-3
-3
-3
-3
-3
-3
-3
-3
-1
-3
-1
-1
-1
-3
-3
-1
-1
-1
-3
-3
-3
-1
-1
-3
-1
-1
-1
-3
-1
-3
-3
-1
-1
-1
-1
-1
-3
-1
-3
-1
-1
-1
-3
-1
-3
-1
-3
-3
-3
-3
-1
-1
-3
-1
-1
-3
-1
-1
-1
-3
-1
-3
-3
-1
-1
-1
-1
-3
-3
-3
-1
-3
-1
-1
-3
-1
-3
-1
-1
-3
-1
-1
-1
-1
-1
-3
-1
-1
-1
-3
-3
-3
-1
-1
-1
-3
-1
-1
-3
-1
-3
-1
-3
-3
-1
-1
-1
-3
-3
-1
-3
-1
-3
-1
-1
-1
-1
-1
-1
-3
-1
-1
-3
-1
-1
-1
-1
-1
-1
-1
-1
-1
-1
-1
-1
0
0
0
0
0
0
0
0
0
0
0
0
-3
-3
-3
-3
-3
-3
-3
-3
-3
-3
-3
-3
-3
-1
-3
-3
-3
-1
-3
-3
-3
-3
-3
-3
-1
-3
-1
-3
-1
-3
-3
-3
-3
-3
-3
-3
-3
-1
-3
-3
-3
-3
-1
-3
-3
-3
-3
-1
-1
-3
-3
-1
-1
-3
-3
-1
-3
-1
-1
-3
-1
-1
-1
-3
-1
-1
-1
-3
-3
-3
-3
-3
-3
-1
-3
-1
-3
-3
-1
-1
-1
-3
-1
-1
-1
-3
-3
-3
-1
-1
-3
-1
-1
-3
-1
-1
-1
-1
-3
-1
-3
-3
-1
-3
-1
-3
-3
-1
-1
-1
-3
-3
-1
-3
-1
-1
-1
-3
-3
-1
-1
-1
-1
-1
-1
-1
-3
-1
-1
-1
-1
-1
-1
-1
-3
-1
-1
-1
-1
-1
-3
-1
-1
-3
-3
-3
-1
-1
-1
-1
-1
-3
-1
-1
-1
-3
-3
-3
-1
-3
-1
-3
-3
-3
-1
-1
-1
-1
-1
-3
-1
-1
-1
-3
-1
-1
-1
-1
-1
0
0
0
0
0
0
0
0
0
0
0
0
0
0
0
0
-3
-3
-3
-1
-3
-3
-3
-3
-3
-3
-1
-1
-3
-3
-3
-3
-3
-3
-3
-1
-3
-3
-1
-3
-3
-3
-3
-3
-3
-3
-3
-1
-1
-3
-1
-3
-3
-1
-3
-3
-1
-3
-1
-1
-1
-1
-3
-1
-3
-3
-3
-3
-3
-3
-3
-3
-3
-1
-1
-1
-1
-1
-3
-1
-3
-1
-3
-1
-1
-3
-3
-3
-1
-3
-3
-3
-3
-1
-1
-1
-1
-1
-1
-1
-1
-3
-3
-1
-1
-1
-1
-3
-3
-3
-3
-1
-1
-1
-1
-1
-1
-1
-3
-3
-1
-3
-1
-1
-1
-1
-3
-1
-3
-1
-3
-3
-3
-3
-1
-1
-1
-3
-1
-1
-3
-1
-3
-1
-1
-1
-3
-1
-3
-1
-1
-1
-1
-3
-3
-1
-3
-1
-3
-1
-3
-3
-1
-1
-1
-1
-1
-3
-1
-3
-1
-3
-1
-3
-3
-1
-1
-1
-1
-3
-1
-1
-1
-1
-1
0
0
0
0
0
0
0
0
0
0
0
0
0
0
0
0
0
0
0
0
0
0
0
0
0
0
-3
-3
-3
-3
-3
-3
-3
-3
-3
-3
-3
-3
-3
-3
-3
-3
-1
-3
-1
-3
-3
-1
-3
-3
-3
-3
-3
-3
-3
-3
-3
-3
-3
-3
-3
-1
-3
-1
-1
-3
-1
-3
-1
-3
-1
-1
-3
-3
-3
-3
-3
-1
-1
-1
-1
-3
-3
-3
-3
-3
-3
-3
-3
-1
-1
-1
-3
-3
-1
-3
-1
-1
-1
-1
-3
-1
-1
-3
-3
-1
-3
-3
-3
-1
-1
-1
-3
-1
-1
-1
-1
-3
-3
-3
-1
-1
-3
-1
-1
-1
-3
-1
-1
-1
-1
-3
-1
-1
-3
-1
-3
-3
-1
-3
-3
-3
-3
-3
-1
-1
-1
-3
-1
-1
-1
-3
-3
-1
-1
-1
-1
-3
-3
-1
-1
-1
-1
-1
-1
-1
-1
-1
-1
-1
-3
-1
-1
-1
-1
-1
-3
-3
-1
-1
-1
-1
-1
-1
-1
-1
-1
-3
-1
-1
-1
0
0
0
0
0
0
0
0
0
0
0
0
0
0
0
0
0
0
0
0
0
0
0
0
0
0
0
0
0
0
-3
-3
-3
-3
-3
-3
-3
-3
-3
-3
-1
-3
-1
-3
-3
-3
-3
-3
-3
-3
-3
-1
-3
-3
-3
-1
-1
-3
-3
-1
-3
-3
-1
-3
-3
-3
-1
-1
-3
-1
-1
-1
-1
-3
-3
-1
-1
-1
-1
-1
-1
-3
-3
-3
-3
-1
-3
-1
-3
-3
-3
-3
-3
-3
-3
-1
-3
-3
-1
-1
-1
-1
-1
-3
-3
-1
-1
-3
-3
-3
-3
-3
-1
-3
-1
-1
-1
-1
-3
-1
-1
-1
-1
-1
-1
-3
-1
-3
-1
-3
-1
-1
-1
-1
-1
-3
-3
-3
-3
-1
-1
-1
-1
-3
-1
-1
-1
-3
-1
-3
-1
-3
-1
-1
-1
-3
-3
-3
-3
-1
-1
-1
-1
-3
-3
-1
-3
-3
-1
-1
-1
-1
-3
-3
-3
-3
-1
-3
-3
-1
-1
-1
-1
-3
-1
-1
-3
-1
-1
-1
-1
-1
-1
-1
-3
-1
-1
0
0
0
0
0
0
0
0
0
0
0
0
0
0
0
0
0
0
0
0
0
0
0
0
0
0
0
0
-3
-3
-3
-3
-3
-3
-3
-3
-3
-1
-3
-3
-3
-1
-3
-3
-3
-1
-1
-3
-3
-3
-3
-3
-3
-1
-1
-1
-1
-3
-3
-3
-1
-1
-1
-1
-3
-1
-3
-3
-3
-3
-3
-1
-3
-1
-3
-3
-3
-1
-1
-3
-3
-3
-3
-1
-1
-1
-3
-3
-3
-3
-3
-3
-1
-1
-1
-3
-3
-3
-3
-1
-3
-3
-1
-1
-3
-1
-1
-3
-3
-3
-3
-3
-1
-3
-3
-3
-1
-3
-3
-3
-1
-3
-1
-3
-1
-3
-1
-1
-1
-1
-1
-1
-1
-1
-3
-1
-3
-1
-1
-1
-3
-1
-1
-1
-1
-1
-3
-1
-3
-3
-3
-3
-3
-3
-3
-1
-1
-1
-1
-1
-3
-1
-1
-1
-3
-1
-1
-1
-1
-1
-1
-1
-1
-1
-1
-1
-1
-3
-1
-3
-3
-1
-1
-1
-1
-1
-1
-1
-1
-3
-1
-1
-1
0
0
0
0
0
0
0
0
0
0
0
0
0
0
0
0
0
0
0
0
0
0
0
0
0
0
0
0
0
0
-3
-3
-3
-3
-3
-3
-3
-1
-3
-3
-3
-3
-3
-3
-1
-3
-1
-3
-3
-3
-1
-3
-1
-1
-3
-3
-3
-1
-1
-3
-1
-1
-1
-1
-3
-3
-3
-3
-3
-3
-3
-3
-1
-1
-1
-1
-3
-3
-3
-1
-3
-3
-3
-1
-1
-1
-3
-3
-3
-3
-1
-1
-1
-3
-3
-3
-3
-3
-1
-1
-3
-3
-1
-1
-1
-1
-3
-3
-3
-1
-1
-3
-3
-1
-1
-1
-1
-1
-1
-3
-3
-1
-1
-1
-1
-1
-1
-3
-3
-3
-3
-3
-1
-1
-1
-3
-3
-3
-1
-3
-3
-3
-1
-1
-1
-3
-1
-3
-1
-3
-3
-1
-3
-1
-3
-3
-3
-3
-3
-3
-1
-3
-1
-1
-1
-3
-1
-1
-1
-1
-1
-1
-3
-3
-3
-3
-1
-1
-1
-3
-1
-1
-1
-1
-1
-1
-1
-1
-1
-3
-3
-3
-3
-1
-1
-3
-3
-3
-3
-1
-1
-1
-1
-1
-1
-1
-1
-3
-1
-1
-1
-3
-1
-1
-1
-1
-1
0
0
0
0
0
0
0
0
-3
-3
-3
-3
-3
-3
-3
-3
-3
-3
-3
-3
-3
-3
-3
-3
-3
-3
-3
-3
-1
-3
-1
-3
-3
-1
-3
-3
-3
-1
-1
-3
-3
-1
-3
-3
-3
-3
-1
-1
-1
-3
-3
-3
-3
-1
-3
-3
-1
-1
-3
-3
-3
-3
-1
-3
-1
-3
-3
-1
-1
-3
-1
-1
-1
-3
-3
-3
-3
-1
-3
-3
-3
-3
-1
-1
-3
-3
-3
-1
-3
-1
-3
-1
-1
-3
-3
-3
-1
-1
-1
-1
-1
-1
-3
-1
-3
-1
-3
-3
-1
-1
-1
-3
-3
-3
-3
-1
-1
-1
-3
-1
-3
-3
-3
-1
-1
-3
-1
-1
-1
-1
-1
-1
-1
-1
-1
-3
-3
-1
-1
-1
-1
-3
-1
-1
-3
-1
-1
-3
-1
-1
-1
-3
-1
-1
-1
-1
-1
-3
-1
-1
-1
-3
-1
-1
-1
-1
-1
-1
-1
-1
-1
-1
-1
-1
-1
0
0
0
0
0
0
0
0
0
0
0
0
0
0
0
0
0
0
0
0
0
0
0
0
0
0
0
0
-3
-3
-3
-3
-3
-3
-3
-3
-3
-3
-3
-1
-3
-3
-1
-3
-3
-3
-3
-1
-3
-1
-3
-3
-3
-3
-3
-3
-3
-3
-3
-1
-1
-3
-3
-1
-1
-1
-1
-3
-1
-3
-3
-3
-3
-3
-3
-3
-1
-3
-3
-1
-1
-1
-1
-3
-1
-1
-1
-1
-3
-3
-1
-3
-1
-3
-3
-3
-1
-3
-3
-3
-3
-3
-1
-1
-1
-1
-3
-3
-1
-3
-3
-1
-1
-3
-3
-1
-1
-1
-1
-3
-3
-3
-3
-1
-1
-1
-3
-1
-1
-1
-1
-1
-3
-3
-1
-3
-1
-3
-3
-3
-3
-3
-1
-1
-1
-1
-1
-3
-1
-1
-3
-3
-3
-1
-1
-1
-1
-1
-1
-1
-1
-3
-3
-1
-1
-3
-3
-1
-1
-3
-3
-1
-3
-1
-1
-3
-1
-3
-1
-1
-1
-1
-1
-1
-3
-3
-1
-1
-1
-1
-1
-1
-1
-1
-1
-3
-1
-1
-1
-1
-1
0
0
0
0
0
0
0
0
0
0
0
0
0
0
0
0
0
0
0
0
0
0
-3
-3
-3
-3
-3
-3
-3
-3
-3
-3
-3
-3
-3
-3
-3
-3
-3
-1
-3
-3
-3
-3
-3
-3
-3
-1
-3
-3
-3
-3
-3
-3
-3
-1
-3
-1
-1
-1
-1
-1
-1
-3
-1
-1
-1
-1
-3
-1
-1
-1
-3
-3
-3
-3
-1
-1
-3
-1
-3
-1
-3
-3
-3
-3
-3
-3
-1
-1
-1
-1
-1
-1
-3
-3
-1
-3
-1
-3
-1
-3
-3
-1
-1
-3
-3
-3
-3
-1
-1
-1
-1
-3
-3
-1
-3
-1
-3
-1
-1
-1
-3
-3
-3
-1
-1
-1
-3
-3
-3
-3
-3
-3
-3
-1
-1
-1
-3
-1
-1
-3
-3
-1
-1
-3
-1
-1
-3
-1
-1
-1
-3
-1
-1
-3
-1
-3
-1
-3
-3
-3
-1
-3
-1
-3
-1
-1
-1
-3
-1
-1
-1
-1
-1
-3
-1
-3
-1
-1
-1
-1
-1
-1
-1
-1
-1
-3
-1
-1
-3
-1
-1
-1
-1
-3
-1
-3
-1
-1
-3
-1
-3
-1
-1
-1
-1
0
0
0
0
0
0
0
0
0
0
-3
-3
-3
-3
-3
-3
-3
-3
-3
-3
-3
-3
-3
-3
-1
-1
-3
-3
-1
-3
-3
-3
-3
-3
-3
-3
-1
-3
-3
-3
-3
-1
-1
-1
-1
-3
-1
-1
-1
-1
-1
-3
-3
-1
-3
-1
-1
-1
-3
-3
-1
-3
-1
-3
-3
-1
-3
-3
-3
-3
-3
-3
-1
-1
-1
-1
-1
-1
-1
-3
-1
-3
-3
-3
-3
-3
-3
-3
-3
-3
-3
-1
-1
-1
-3
-1
-3
-3
-3
-1
-3
-1
-1
-1
-1
-1
-1
-3
-3
-1
-1
-3
-1
-3
-3
-1
-1
-1
-1
-1
-1
-1
-1
-1
-1
-1
-1
-3
-3
-3
-3
-1
-1
-3
-3
-1
-1
-3
-3
-1
-3
-1
-1
-1
-3
-1
-1
-3
-3
-3
-3
-1
-1
-1
-1
-1
-3
-1
-3
-1
-1
-1
-1
-3
-3
-1
-1
-1
-1
-1
-1
-1
-1
0
0
0
0
0
0
0
0
0
0
0
0
0
0
0
0
0
0
0
0
0
0
0
0
0
0
0
0
0
0
0
0
-3
-3
-3
-3
-3
-3
-3
-3
-3
-3
-3
-3
-3
-3
-1
-3
-3
-3
-3
-3
-3
-3
-1
-3
-3
-1
-3
-3
-3
-1
-3
-3
-1
-3
-3
-3
-3
-1
-3
-3
-1
-3
-3
-1
-1
-3
-1
-1
-3
-3
-1
-3
-3
-1
-3
-1
-3
-3
-1
-3
-1
-3
-1
-1
-3
-3
-3
-3
-3
-3
-3
-1
-1
-1
-1
-1
-1
-1
-1
-3
-3
-3
-1
-1
-1
-1
-1
-1
-1
-3
-1
-1
-1
-3
-1
-1
-1
-1
-3
-1
-1
-3
-1
-3
-3
-1
-3
-1
-3
-1
-3
-1
-3
-3
-1
-1
-3
-3
-3
-1
-1
-3
-1
-3
-1
-3
-1
-3
-1
-1
-3
-3
-1
-1
-1
-1
-1
-1
-1
-3
-3
-1
-1
-1
-1
-1
-1
-1
-3
-1
-1
-1
-1
-1
-1
-1
-1
-1
-1
0
0
0
0
0
0
0
0
0
0
0
0
0
0
0
0
0
0
0
0
0
0
0
0
0
0
0
0
0
0
0
0
0
0
0
0
-3
-3
-3
-3
-3
-3
-3
-3
-3
-3
-3
-1
-3
-3
-3
-3
-1
-1
-3
-3
-3
-3
-3
-3
-3
-3
-3
-3
-1
-1
-1
-3
-3
-3
-1
-1
-3
-3
-1
-1
-3
-3
-3
-3
-3
-1
-3
-1
-1
-3
-3
-3
-1
-1
-1
-3
-1
-1
-1
-3
-3
-1
-1
-3
-3
-1
-1
-3
-1
-1
-3
-3
-3
-1
-1
-1
-3
-1
-1
-1
-1
-3
-3
-3
-1
-1
-1
-3
-1
-1
-1
-1
-3
-1
-3
-3
-3
-3
-1
-1
-1
-3
-3
-1
-3
-1
-1
-1
-1
-3
-3
-3
-3
-3
-3
-1
-1
-1
-1
-1
-3
-1
-1
-1
-1
-3
-1
-1
-1
-1
-1
-1
-1
-3
-1
-3
-3
-3
-1
-1
-1
-3
-3
-3
-1
-1
-1
-1
-1
-3
-1
-1
-1
-3
-1
-1
-3
-1
-1
0
0
0
0
0
0
0
0
0
0
0
0
0
0
0
0
0
0
0
0
0
0
0
0
0
0
0
0
0
0
0
0
0
0
0
0
-3
-3
-3
-3
-3
-3
-3
-3
-3
-1
-3
-3
-3
-1
-1
-3
-3
-3
-3
-3
-3
-3
-3
-3
-1
-1
-1
-3
-3
-3
-3
-3
-3
-1
-1
-3
-1
-3
-3
-3
-3
-1
-3
-1
-3
-3
-1
-3
-1
-1
-1
-1
-3
-1
-1
-1
-3
-1
-1
-1
-1
-3
-1
-3
-3
-3
-1
-3
-3
-1
-1
-1
-1
-1
-1
-1
-1
-1
-1
-3
-3
-3
-3
-1
-3
-3
-1
-3
-3
-1
-1
-3
-3
-1
-3
-3
-1
-1
-1
-3
-1
-1
-1
-3
-3
-3
-3
-3
-3
-3
-3
-1
-1
-3
-1
-3
-3
-3
-3
-1
-1
-1
-1
-3
-3
-1
-1
-1
-1
-3
-3
-1
-3
-3
-3
-1
-1
-3
-3
-1
-1
-1
-1
-3
-3
-1
-3
-1
-1
-1
-1
-1
-1
-1
-3
-3
-1
-1
-3
-1
-3
-1
-1
-1
-1
-1
-1
-3
-1
-1
-1
-1
-1
-1
-1
0
0
0
0
0
0
0
0
0
0
0
0
0
0
0
0
0
0
0
0
-3
-3
-3
-3
-3
-3
-3
-3
-3
-3
-3
-3
-3
-3
-3
-3
-3
-3
-1
-3
-1
-3
-3
-1
-3
-3
-3
-3
-3
-1
-1
-3
-1
-3
-3
-1
-3
-1
-1
-1
-1
-3
-3
-1
-3
-3
-1
-3
-3
-1
-1
-3
-3
-1
-1
-1
-3
-1
-1
-1
-1
-3
-3
-1
-1
-1
-3
-3
-1
-3
-3
-1
-1
-3
-3
-1
-3
-3
-1
-1
-3
-3
-1
-1
-1
-1
-1
-3
-3
-3
-3
-1
-3
-1
-3
-3
-3
-1
-3
-3
-1
-3
-1
-3
-3
-3
-3
-3
-3
-1
-3
-3
-1
-1
-3
-3
-1
-3
-3
-3
-1
-3
-1
-1
-1
-1
-1
-3
-1
-1
-1
-3
-1
-1
-1
-1
-1
-1
-1
-1
-1
-1
-1
-3
-3
-3
-1
-3
-1
-1
-1
-1
-1
-1
-1
-1
-1
-1
-1
-1
-3
-1
-1
-1
-1
-1
-1
0
0
0
0
0
0
0
0
0
0
0
0
0
0
0
0
0
0
0
0
0
0
0
0
0
0
0
0
-3
-3
-3
-3
-3
-3
-3
-3
-3
-3
-3
-3
-3
-3
-3
-3
-3
-1
-1
-3
-3
-3
-3
-1
-3
-3
-1
-3
-3
-3
-1
-1
-3
-3
-3
-3
-1
-3
-3
-3
-1
-3
-1
-3
-3
-1
-1
-1
-3
-3
-3
-3
-3
-3
-3
-1
-3
-1
-1
-3
-3
-1
-3
-1
-1
-3
-1
-3
-1
-1
-3
-1
-3
-1
-1
-1
-3
-1
-1
-1
-3
-1
-3
-1
-1
-1
-1
-3
-3
-3
-3
-1
-3
-3
-1
-3
-1
-1
-1
-3
-1
-1
-1
-3
-1
-1
-1
-1
-1
-3
-1
-1
-1
-1
-3
-3
-1
-3
-3
-1
-1
-3
-1
-1
-1
-1
-1
-1
-1
-1
-1
-1
-1
-1
-3
-3
-1
-3
-1
-3
-3
-1
-3
-1
-3
-3
-3
-1
-1
-1
-1
-1
-1
-3
-3
-1
-1
-3
-3
-3
-1
-3
-1
-3
-1
-3
-3
-1
-1
-1
-1
-1
-1
-1
-1
0
0
0
0
0
0
0
0
0
0
0
0
0
0
0
0
0
0
0
0
-3
-3
-3
-3
-1
-3
-3
-3
-3
-3
-3
-3
-3
-3
-3
-3
-3
-3
-3
-1
-3
-1
-3
-3
-1
-3
-1
-3
-3
-1
-1
-3
-3
-1
-1
-1
-3
-1
-1
-3
-1
-3
-3
-1
-1
-1
-3
-3
-3
-3
-3
-3
-1
-3
-1
-1
-1
-3
-3
-3
-1
-1
-1
-1
-3
-1
-1
-3
-1
-3
-3
-3
-3
-3
-1
-3
-1
-3
-3
-1
-1
-3
-1
-3
-3
-3
-3
-3
-3
-1
-1
-1
-3
-1
-1
-1
-1
-3
-1
-1
-1
-3
-3
-1
-1
-1
-1
-3
-3
-1
-1
-3
-3
-3
-3
-1
-1
-1
-1
-1
-3
-1
-3
-3
-3
-3
-1
-1
-1
-1
-1
-1
-3
-1
-1
-1
-1
-3
-1
-3
-3
-3
-3
-3
-1
-1
-1
-1
-1
-3
-3
-3
-3
-1
-1
-3
-1
-1
-1
-3
-1
-1
-3
-1
-3
-1
-1
-1
-3
-3
-3
-1
-1
-1
-1
-1
-1
-1
-1
-3
-1
-1
-1
0
0
0
0
0
0
0
0
0
0
0
0
-3
-3
-3
-3
-3
-3
-3
-3
-3
-3
-3
-3
-3
-3
-3
-3
-3
-3
-1
-3
-3
-1
-1
-3
-3
-3
-1
-1
-3
-3
-3
-3
-3
-1
-3
-1
-1
-3
-3
-3
-1
-3
-3
-3
-3
-1
-1
-3
-3
-1
-3
-3
-3
-1
-1
-3
-1
-1
-1
-1
-1
-1
-1
-1
-1
-1
-1
-3
-1
-1
-1
-1
-3
-3
-1
-3
-3
-3
-3
-1
-1
-3
-3
-1
-1
-3
-3
-1
-3
-3
-1
-3
-3
-1
-3
-1
-1
-1
-3
-1
-3
-3
-3
-3
-3
-3
-1
-1
-1
-1
-1
-3
-3
-3
-3
-1
-1
-3
-3
-1
-3
-1
-1
-1
-1
-3
-3
-3
-1
-1
-1
-3
-1
-1
-1
-1
-1
-3
-3
-1
-1
-1
-1
-3
-1
-1
-3
-3
-3
-3
-1
-1
-1
-1
-1
-1
-3
-1
-1
-1
-1
-3
-1
-1
-3
-1
-1
-3
-1
-1
-1
-1
-1
-1
-1
0
0
0
0
0
0
0
0
0
0
0
0
0
0
0
0
0
0
0
0
-3
-3
-3
-3
-3
-3
-3
-1
-3
-1
-3
-3
-3
-3
-1
-1
-1
-3
-3
-1
-1
-3
-3
-3
-3
-1
-3
-3
-3
-3
-3
-1
-1
-3
-3
-3
-3
-3
-3
-3
-3
-1
-1
-3
-3
-1
-3
-1
-1
-1
-1
-1
-1
-1
-1
-3
-1
-1
-3
-3
-1
-3
-3
-1
-3
-3
-3
-1
-3
-1
-1
-3
-1
-3
-1
-3
-3
-3
-1
-3
-3
-3
-3
-1
-1
-3
-1
-1
-1
-1
-1
-3
-3
-3
-1
-1
-3
-1
-3
-1
-1
-3
-3
-1
-3
-1
-1
-1
-3
-1
-1
-1
-1
-1
-3
-3
-1
-3
-3
-1
-1
-3
-3
-1
-1
-1
-1
-1
-3
-1
-3
-1
-3
-1
-3
-3
-1
-3
-1
-1
-1
-3
-3
-1
-3
-1
-1
-1
-1
-3
-1
-1
-1
-3
-1
-3
-3
-3
-1
-1
-1
-3
-1
-1
-1
-1
-1
0
0
0
0
0
0
0
0
0
0
0
0
0
0
0
0
0
0
0
0
0
0
0
0
0
0
0
0
-3
-3
-3
-3
-3
-3
-3
-3
-3
-3
-3
-3
-3
-3
-3
-3
-3
-1
-3
-1
-1
-3
-3
-3
-3
-3
-3
-3
-3
-3
-1
-3
-3
-1
-1
-3
-3
-3
-3
-3
-1
-1
-3
-3
-3
-3
-3
-1
-1
-1
-1
-1
-1
-3
-3
-3
-3
-3
-3
-3
-1
-1
-3
-1
-1
-1
-1
-1
-3
-3
-1
-3
-3
-3
-3
-1
-1
-1
-1
-3
-3
-3
-3
-3
-3
-3
-3
-1
-1
-1
-3
-3
-1
-1
-1
-3
-3
-1
-1
-3
-1
-3
-3
-3
-1
-1
-1
-3
-1
-1
-1
-3
-1
-1
-1
-3
-1
-3
-3
-1
-3
-1
-1
-3
-3
-1
-1
-1
-3
-3
-1
-1
-1
-1
-1
-1
-1
-1
-1
-3
-1
-1
-3
-1
-3
-1
-1
-3
-1
-1
-1
-1
-1
-1
-3
-1
-1
-1
-1
-3
-1
-1
-1
-1
-1
-1
-1
-1
-3
-1
-1
-1
-1
0
0
0
0
0
0
0
0
0
0
0
0
0
0
0
0
0
0
0
0
0
0
-3
-3
-3
-3
-3
-3
-3
-3
-3
-1
-3
-3
-3
-3
-3
-1
-3
-1
-3
-1
-1
-3
-3
-3
-3
-3
-3
-3
-3
-1
-3
-3
-3
-1
-1
-3
-3
-3
-3
-3
-3
-3
-3
-1
-3
-3
-3
-1
-3
-1
-3
-3
-1
-3
-1
-3
-3
-3
-1
-1
-3
-3
-3
-1
-1
-3
-1
-3
-1
-1
-3
-1
-1
-1
-3
-3
-3
-3
-3
-1
-1
-1
-1
-3
-3
-3
-3
-1
-3
-3
-3
-3
-3
-3
-3
-3
-3
-1
-1
-1
-1
-1
-1
-1
-3
-1
-3
-3
-1
-1
-1
-1
-1
-1
-1
-1
-1
-1
-1
-3
-1
-1
-3
-1
-1
-1
-1
-1
-1
-3
-3
-1
-1
-1
-3
-3
-1
-1
-1
-1
-1
-1
-1
-3
-1
-1
-3
-1
-1
-3
-1
-1
-1
-1
-1
-3
-3
-1
-1
-1
-1
-3
-3
-1
-1
-3
-3
-1
-3
-3
-3
-1
-1
-1
-1
-3
-1
-1
-1
-3
-1
-1
-1
-1
-1
0
0
0
0
0
0
0
0
0
0
-3
-3
-3
-3
-1
-3
-3
-3
-3
-3
-3
-1
-3
-3
-3
-3
-3
-3
-3
-1
-3
-3
-1
-3
-1
-3
-3
-1
-3
-3
-3
-3
-1
-3
-1
-3
-1
-1
-3
-1
-1
-3
-1
-3
-3
-3
-1
-1
-3
-3
-3
-1
-1
-3
-3
-1
-1
-1
-3
-3
-3
-3
-1
-1
-1
-1
-3
-1
-1
-3
-1
-1
-1
-3
-3
-3
-1
-1
-3
-3
-3
-1
-1
-3
-3
-1
-1
-3
-1
-1
-1
-3
-3
-1
-1
-1
-1
-1
-1
-1
-1
-3
-1
-3
-3
-3
-3
-3
-3
-3
-3
-1
-1
-3
-1
-3
-3
-1
-1
-1
-1
-1
-1
-3
-3
-3
-1
-3
-3
-1
-1
-3
-1
-1
-1
-1
-1
-1
-3
-1
-1
-1
-1
-1
-3
-1
-3
-3
-1
-1
-3
-3
-1
-1
-1
-1
-3
-1
-1
-3
-3
-1
-1
-1
-1
0
0
0
0
0
0
0
0
0
0
0
0
0
0
0
0
0
0
0
0
0
0
0
0
0
0
0
0
0
0
-3
-3
-3
-3
-3
-3
-3
-3
-3
-3
-3
-3
-3
-3
-3
-1
-3
-3
-3
-3
-3
-3
-1
-1
-3
-3
-1
-1
-3
-1
-3
-3
-3
-3
-1
-1
-1
-3
-3
-3
-1
-3
-3
-1
-1
-1
-1
-3
-3
-1
-1
-1
-1
-1
-3
-1
-3
-3
-3
-3
-3
-3
-3
-1
-1
-1
-1
-3
-3
-3
-3
-3
-3
-3
-3
-1
-1
-3
-3
-3
-3
-1
-3
-1
-1
-3
-3
-1
-1
-1
-1
-1
-1
-3
-3
-1
-1
-3
-1
-1
-3
-1
-1
-1
-1
-1
-1
-3
-3
-1
-3
-3
-1
-1
-3
-3
-1
-3
-1
-1
-3
-1
-3
-3
-1
-1
-1
-3
-1
-1
-1
-3
-1
-3
-1
-3
-1
-1
-1
-1
-1
-1
-1
-1
-1
-1
-3
-1
-1
-3
-3
-3
-3
-1
-1
-1
-1
-3
-3
-1
-3
-1
-1
-1
-1
-1
-1
-1
-1
0
0
0
0
0
0
0
0
0
0
0
0
0
0
0
0
0
0
0
0
0
0
0
0
0
0
-3
-3
-3
-3
-1
-3
-3
-3
-3
-3
-3
-3
-1
-3
-3
-3
-3
-3
-3
-3
-3
-3
-3
-3
-3
-3
-1
-3
-3
-3
-1
-3
-1
-3
-3
-3
-3
-1
-1
-3
-3
-1
-3
-3
-3
-1
-1
-1
-1
-3
-3
-1
-1
-3
-1
-3
-3
-1
-1
-3
-3
-1
-1
-3
-1
-1
-1
-3
-1
-1
-1
-1
-1
-3
-1
-1
-1
-1
-1
-1
-1
-1
-1
-3
-3
-3
-3
-3
-3
-3
-1
-1
-1
-3
-1
-3
-1
-3
-3
-1
-1
-3
-3
-3
-3
-3
-1
-1
-3
-1
-1
-1
-3
-1
-1
-3
-1
-3
-3
-1
-1
-3
-3
-3
-3
-3
-1
-1
-1
-1
-1
-1
-1
-3
-1
-1
-1
-3
-3
-3
-1
-1
-3
-1
-1
-1
-1
-3
-3
-1
-1
-1
-3
-3
-1
-1
-3
-1
-1
-3
-1
-1
-1
-3
-1
-3
-1
-1
-1
-1
-3
-3
-1
-1
-1
-1
-1
0
0
0
0
0
0
0
0
0
0
0
0
0
0
0
0
0
0
-3
-3
-1
-3
-3
-3
-3
-3
-3
-3
-3
-3
-3
-3
-3
-3
-3
-3
-3
-1
-1
-1
-1
-3
-3
-1
-3
-3
-1
-3
-3
-3
-3
-3
-1
-1
-1
-1
-3
-3
-1
-3
-3
-3
-3
-3
-3
-1
-3
-3
-3
-3
-3
-1
-1
-1
-1
-1
-3
-3
-3
-1
-3
-3
-3
-1
-1
-3
-3
-1
-3
-1
-1
-3
-1
-3
-1
-1
-1
-1
-1
-1
-1
-1
-1
-1
-1
-3
-1
-1
-1
-1
-1
-3
-3
-3
-3
-1
-1
-1
-1
-1
-3
-3
-3
-3
-3
-3
-3
-1
-1
-3
-3
-1
-1
-3
-1
-3
-1
-3
-3
-3
-1
-1
-1
-1
-1
-3
-3
-1
-3
-3
-3
-3
-1
-3
-1
-1
-3
-1
-1
-1
-1
-3
-3
-1
-1
-1
-1
-1
-1
-1
-1
-3
-1
-1
-1
-3
-1
-1
-1
-1
-3
-3
-3
-3
-1
-1
-1
-1
-1
-3
-3
-1
-1
-1
-1
0
0
0
0
0
0
0
0
0
0
0
0
0
0
0
0
0
0
-3
-3
-1
-3
-3
-3
-3
-3
-3
-3
-3
-3
-3
-3
-3
-3
-3
-3
-3
-3
-3
-3
-3
-3
-3
-3
-1
-3
-3
-3
-3
-1
-3
-3
-1
-3
-3
-3
-1
-1
-3
-1
-3
-1
-1
-3
-3
-3
-1
-1
-1
-3
-3
-1
-3
-3
-3
-3
-3
-3
-1
-1
-3
-3
-3
-3
-3
-1
-1
-3
-1
-3
-1
-1
-3
-1
-3
-3
-3
-3
-3
-3
-1
-1
-3
-1
-1
-3
-3
-1
-1
-3
-1
-3
-1
-1
-1
-3
-3
-1
-1
-1
-1
-1
-1
-1
-1
-3
-1
-1
-1
-1
-1
-1
-1
-3
-3
-1
-3
-3
-3
-1
-1
-1
-1
-3
-1
-3
-3
-1
-1
-3
-1
-1
-1
-3
-3
-1
-1
-1
-1
-1
-1
-1
-1
-1
-1
-3
-1
-1
-3
-1
-3
-1
-1
-1
-1
-3
-1
-1
-3
-3
-1
-1
-1
-1
-1
-1
-1
-1
-1
-1
-1
0
0
0
0
0
0
0
0
0
0
0
0
0
0
0
0
0
0
0
0
0
0
-3
-3
-3
-3
-3
-3
-3
-3
-3
-3
-3
-3
-1
-3
-3
-3
-1
-3
-3
-3
-3
-1
-3
-3
-3
-3
-3
-3
-3
-3
-3
-3
-3
-1
-3
-1
-3
-3
-3
-1
-1
-3
-3
-1
-3
-3
-3
-3
-3
-1
-1
-1
-1
-1
-3
-3
-3
-3
-3
-1
-1
-1
-1
-3
-1
-3
-1
-3
-1
-1
-1
-3
-1
-3
-3
-1
-3
-1
-3
-1
-3
-3
-3
-3
-1
-1
-1
-3
-3
-1
-1
-1
-3
-1
-3
-1
-3
-3
-3
-1
-1
-1
-1
-3
-3
-3
-3
-3
-3
-1
-3
-1
-1
-1
-1
-3
-1
-1
-3
-1
-3
-1
-1
-3
-1
-3
-3
-1
-1
-3
-1
-1
-1
-1
-3
-1
-1
-3
-1
-3
-3
-1
-1
-1
-3
-1
-1
-1
-1
-1
-1
-1
-1
-1
-1
-1
-1
-1
-1
-3
-3
-1
-1
-1
-1
-3
-1
-3
-1
-1
-1
-1
-1
-1
-1
-1
-3
-1
-1
0
0
0
0
0
0
0
0
0
0
0
0
0
0
0
0
-3
-3
-3
-3
-3
-3
-3
-3
-3
-3
-3
-3
-3
-3
-3
-1
-3
-3
-1
-3
-1
-1
-3
-3
-1
-1
-1
-3
-3
-3
-3
-1
-1
-3
-3
-3
-3
-3
-3
-3
-1
-3
-1
-3
-3
-3
-3
-1
-3
-1
-1
-3
-3
-1
-3
-3
-1
-3
-1
-3
-1
-3
-1
-1
-3
-1
-1
-3
-3
-3
-1
-3
-3
-3
-3
-1
-3
-3
-3
-3
-1
-1
-3
-1
-3
-1
-3
-1
-1
-1
-1
-1
-1
-1
-3
-3
-1
-1
-1
-1
-3
-3
-1
-1
-1
-3
-1
-1
-1
-3
-3
-1
-3
-1
-1
-3
-3
-1
-3
-1
-3
-1
-3
-1
-1
-1
-3
-1
-3
-3
-1
-1
-1
-1
-1
-1
-1
-1
-3
-3
-1
-3
-1
-1
-1
-3
-1
-1
-3
-1
-1
-1
-3
-1
-3
-1
-1
-1
-1
-1
-1
-1
-1
-1
-1
0
0
0
0
0
0
0
0
0
0
0
0
0
0
0
0
0
0
0
0
0
0
0
0
0
0
0
0
0
0
-3
-3
-3
-3
-3
-3
-3
-3
-3
-3
-1
-3
-3
-3
-3
-3
-3
-3
-3
-3
-3
-3
-3
-3
-1
-3
-1
-3
-3
-1
-3
-3
-1
-3
-3
-3
-3
-3
-3
-1
-1
-3
-1
-3
-3
-1
-1
-3
-1
-1
-1
-1
-1
-1
-1
-3
-1
-1
-1
-3
-3
-3
-3
-3
-1
-1
-1
-3
-3
-1
-1
-1
-3
-3
-3
-3
-3
-1
-3
-3
-1
-1
-1
-1
-1
-1
-3
-1
-3
-3
-1
-3
-3
-1
-1
-3
-3
-3
-3
-1
-1
-1
-3
-3
-1
-1
-1
-1
-1
-1
-3
-3
-1
-3
-3
-3
-1
-1
-1
-3
-3
-1
-3
-3
-3
-1
-1
-1
-1
-1
-1
-3
-3
-1
-1
-1
-3
-1
-1
-1
-3
-1
-1
-3
-1
-1
-3
-1
-1
-3
-1
-3
-3
-1
-1
-1
-1
-1
-1
-1
-1
-1
-1
-1
-3
-1
-1
-1
-1
0
0
0
0
0
0
0
0
0
0
0
0
0
0
0
0
0
0
0
0
0
0
0
0
0
0
-3
-3
-3
-3
-3
-1
-3
-3
-3
-3
-3
-3
-3
-3
-3
-3
-3
-3
-3
-3
-3
-3
-3
-1
-3
-1
-1
-1
-3
-1
-3
-3
-1
-3
-3
-3
-3
-1
-1
-1
-1
-3
-3
-3
-3
-1
-1
-3
-1
-3
-3
-3
-3
-1
-3
-3
-3
-3
-3
-3
-3
-3
-1
-3
-3
-3
-3
-3
-3
-3
-3
-1
-1
-3
-1
-3
-3
-1
-1
-1
-1
-3
-3
-3
-1
-1
-1
-1
-1
-1
-1
-3
-1
-1
-1
-1
-1
-3
-3
-3
-3
-1
-1
-3
-1
-3
-1
-1
-3
-1
-1
-3
-1
-1
-3
-1
-3
-1
-1
-3
-1
-1
-3
-1
-3
-1
-3
-1
-1
-1
-3
-3
-3
-1
-1
-1
-1
-3
-1
-1
-1
-3
-1
-1
-1
-1
-1
-1
-1
-1
-3
-3
-1
-1
-1
-1
-1
-1
-3
-1
-1
-1
-1
-3
-3
-1
-1
-1
-1
-3
-1
-3
-1
-1
-1
-1
-1
0
0
0
0
0
0
0
0
0
0
0
0
0
0
0
0
0
0
-3
-3
-3
-3
-3
-3
-3
-3
-3
-3
-3
-3
-3
-3
-3
-3
-3
-3
-3
-1
-3
-3
-1
-3
-3
-3
-3
-3
-1
-3
-3
-3
-3
-1
-1
-3
-3
-3
-1
-1
-1
-1
-1
-3
-3
-1
-3
-3
-1
-3
-3
-3
-3
-1
-1
-3
-1
-3
-3
-1
-1
-1
-3
-3
-3
-3
-1
-1
-1
-1
-1
-3
-1
-3
-3
-3
-1
-1
-3
-1
-1
-3
-3
-1
-1
-3
-3
-1
-1
-3
-3
-3
-1
-3
-3
-1
-1
-1
-1
-1
-3
-3
-1
-3
-1
-1
-1
-3
-1
-3
-1
-1
-1
-3
-1
-1
-1
-3
-1
-1
-3
-3
-1
-1
-3
-1
-1
-1
-1
-3
-3
-3
-1
-1
-1
-1
-1
-1
-1
-1
-1
-1
-1
-3
-1
-1
-1
-1
-3
-1
-1
-1
-3
-1
-1
-1
-1
0
0
0
0
0
0
0
0
0
0
0
0
0
0
0
0
0
0
0
0
0
0
0
0
0
0
0
0
0
0
0
0
0
0
0
0
0
0
-3
-3
-3
-3
-3
-3
-3
-3
-3
-3
-3
-1
-1
-1
-3
-1
-3
-3
-3
-1
-3
-3
-3
-1
-3
-3
-3
-3
-3
-3
-3
-3
-3
-3
-3
-3
-3
-1
-1
-1
-1
-1
-1
-3
-3
-1
-3
-1
-1
-3
-3
-3
-3
-3
-3
-3
-3
-3
-3
-1
-3
-1
-3
-1
-1
-1
-1
-3
-1
-1
-3
-3
-3
-1
-3
-1
-1
-3
-3
-3
-3
-1
-1
-1
-1
-1
-1
-1
-1
-3
-3
-3
-1
-3
-3
-1
-3
-3
-1
-1
-3
-1
-1
-3
-1
-1
-3
-3
-3
-1
-1
-3
-1
-1
-3
-1
-1
-1
-1
-1
-1
-1
-1
-3
-1
-1
-1
-1
-1
-1
-3
-3
-1
-1
-3
-1
-3
-3
-1
-3
-3
-3
-1
-3
-3
-1
-3
-1
-1
-1
-1
-1
-1
-1
-1
-3
-1
-1
-1
-3
-1
-1
-1
-1
-1
-1
-3
-1
-3
-1
-1
0
0
0
0
0
0
0
0
0
0
0
0
0
0
0
0
0
0
0
0
0
0
0
0
-3
-3
-3
-3
-3
-3
-3
-1
-3
-1
-3
-3
-1
-3
-3
-3
-3
-1
-1
-3
-3
-3
-3
-1
-1
-3
-1
-3
-1
-3
-3
-3
-3
-1
-1
-1
-1
-3
-3
-1
-3
-3
-3
-3
-3
-1
-1
-3
-1
-1
-3
-3
-3
-1
-1
-1
-1
-3
-3
-1
-1
-1
-1
-3
-3
-3
-3
-3
-1
-3
-3
-3
-3
-3
-3
-1
-1
-1
-1
-1
-1
-1
-3
-3
-3
-1
-3
-3
-3
-3
-1
-3
-1
-3
-3
-3
-1
-3
-3
-1
-1
-3
-1
-1
-3
-3
-1
-1
-1
-3
-3
-1
-1
-3
-3
-3
-1
-3
-3
-1
-1
-1
-3
-1
-1
-1
-1
-1
-3
-3
-3
-3
-1
-3
-3
-1
-1
-1
-1
-1
-1
-3
-3
-1
-1
-1
-1
-1
-1
-1
-1
-1
-1
-1
-1
-3
-1
-1
-3
-1
-1
-3
-3
-1
-1
-3
-1
-3
-1
-3
-1
-1
-1
-1
-1
0
0
0
0
0
0
0
0
0
0
0
0
0
0
0
0
0
0
0
0
-3
-3
-3
-3
-3
-3
-1
-3
-3
-3
-3
-3
-3
-1
-3
-1
-3
-3
-3
-3
-3
-3
-1
-1
-3
-3
-3
-3
-1
-1
-3
-3
-3
-3
-3
-3
-3
-3
-3
-1
-1
-1
-3
-1
-1
-3
-3
-1
-3
-1
-3
-1
-1
-3
-1
-1
-3
-3
-3
-3
-1
-3
-3
-3
-3
-3
-3
-1
-1
-1
-1
-1
-1
-3
-3
-1
-1
-1
-1
-1
-1
-1
-1
-3
-3
-1
-3
-1
-1
-1
-3
-3
-3
-3
-3
-1
-3
-1
-1
-3
-3
-3
-1
-1
-1
-3
-3
-3
-1
-3
-1
-1
-1
-3
-3
-1
-1
-1
-1
-1
-1
-3
-1
-3
-1
-1
-1
-3
-3
-1
-1
-1
-1
-1
-1
-3
-1
-3
-3
-1
-1
-1
-1
-3
-1
-1
-1
-1
-1
-3
-1
-1
-1
-1
-3
-1
-1
0
0
0
0
0
0
0
0
0
0
0
0
0
0
0
0
0
0
0
0
0
0
0
0
0
0
0
0
0
0
0
0
0
0
0
0
0
0
-3
-3
-3
-3
-3
-3
-3
-3
-3
-3
-3
-3
-3
-3
-1
-1
-3
-3
-3
-3
-3
-1
-1
-1
-3
-1
-3
-3
-3
-3
-3
-3
-3
-3
-3
-1
-3
-1
-3
-1
-1
-3
-3
-3
-3
-3
-3
-1
-1
-1
-1
-1
-1
-3
-3
-1
-1
-1
-1
-3
-3
-3
-3
-1
-1
-3
-1
-1
-1
-3
-3
-3
-3
-3
-3
-3
-1
-1
-3
-1
-1
-1
-1
-3
-3
-3
-3
-1
-1
-3
-1
-3
-3
-1
-3
-3
-1
-3
-3
-3
-3
-1
-1
-1
-1
-1
-1
-1
-3
-1
-3
-3
-3
-1
-1
-3
-3
-3
-3
-1
-1
-1
-1
-1
-1
-1
-1
-3
-1
-3
-3
-1
-1
-3
-3
-1
-1
-3
-1
-1
-1
-3
-1
-3
-3
-1
-1
-1
-1
-1
-1
-1
-1
-1
-1
-3
-1
-1
-1
-1
-1
-1
-1
-3
-3
-3
-1
-1
-1
-1
-1
-1
-1
0
0
0
0
0
0
0
0
0
0
0
0
0
0
0
0
0
0
0
0
0
0
-3
-3
-3
-3
-3
-3
-3
-3
-3
-3
-3
-3
-3
-1
-3
-3
-3
-3
-3
-3
-3
-3
-3
-3
-3
-3
-3
-3
-1
-3
-1
-1
-1
-1
-1
-1
-1
-3
-1
-1
-3
-1
-1
-3
-3
-3
-3
-3
-1
-3
-1
-3
-3
-3
-3
-1
-1
-1
-1
-3
-3
-1
-1
-3
-1
-3
-3
-3
-1
-1
-3
-1
-3
-1
-3
-1
-1
-1
-3
-1
-3
-3
-1
-3
-3
-3
-1
-3
-3
-3
-3
-3
-3
-1
-1
-3
-3
-3
-1
-1
-3
-1
-1
-1
-3
-3
-3
-1
-1
-1
-1
-3
-3
-1
-3
-1
-1
-1
-1
-3
-1
-3
-3
-1
-1
-1
-1
-1
-1
-1
-1
-1
-1
-3
-1
-1
-1
-1
-3
-1
-3
-1
-1
-1
-3
-3
-3
-1
-1
-3
-1
-1
-1
-1
-1
-1
-3
-1
-1
-1
-3
-3
-3
-1
-1
-1
-1
-3
-1
-1
-1
-1
-1
0
0
0
0
0
0
0
0
0
0
0
0
0
0
0
0
0
0
0
0
0
0
-3
-3
-3
-3
-3
-3
-3
-1
-1
-3
-3
-3
-3
-3
-3
-3
-3
-3
-3
-3
-3
-1
-3
-1
-3
-3
-3
-3
-3
-3
-3
-3
-3
-3
-3
-3
-1
-3
-1
-1
-3
-3
-3
-1
-3
-3
-1
-3
-3
-1
-1
-1
-1
-3
-1
-1
-1
-3
-1
-3
-1
-3
-1
-3
-3
-3
-1
-3
-3
-1
-3
-1
-1
-1
-1
-3
-3
-1
-3
-3
-3
-1
-3
-1
-1
-3
-1
-1
-1
-3
-3
-1
-1
-3
-1
-1
-1
-1
-1
-3
-3
-1
-3
-1
-3
-1
-1
-1
-1
-1
-3
-1
-1
-1
-3
-1
-1
-3
-1
-1
-1
-3
-3
-3
-1
-1
-3
-3
-3
-1
-1
-1
-3
-3
-1
-1
-1
-1
-3
-3
-3
-1
-1
-1
-1
-1
-3
-1
-1
-1
-1
-3
-3
-1
-1
-1
-3
-1
-1
-1
-3
-1
-1
-1
-1
-1
-3
-1
-1
0
0
0
0
0
0
0
0
0
0
0
0
0
0
0
0
0
0
0
0
0
0
0
0
0
0
-3
-3
-3
-3
-3
-3
-3
-3
-1
-3
-3
-3
-1
-3
-3
-1
-1
-3
-3
-3
-1
-3
-1
-3
-1
-3
-3
-3
-3
-3
-3
-3
-1
-1
-3
-3
-3
-3
-3
-1
-1
-1
-1
-3
-3
-3
-3
-3
-1
-1
-1
-1
-1
-3
-3
-3
-3
-3
-1
-3
-3
-1
-3
-1
-3
-3
-3
-1
-3
-3
-3
-3
-1
-1
-1
-1
-3
-3
-3
-3
-3
-3
-3
-1
-3
-3
-3
-3
-1
-3
-1
-1
-3
-1
-1
-3
-3
-3
-1
-1
-3
-1
-3
-1
-3
-1
-1
-1
-1
-1
-3
-3
-1
-1
-3
-1
-3
-1
-1
-1
-1
-3
-1
-3
-1
-1
-3
-1
-1
-1
-1
-1
-1
-1
-1
-3
-1
-3
-1
-1
-1
-1
-1
-1
-1
-1
-3
-3
-1
-3
-1
-1
-1
-3
-1
-1
-3
-1
-1
-1
-1
-3
-1
-1
-1
-1
-1
-1
-1
0
0
0
0
0
0
0
0
0
0
0
0
0
0
0
0
0
0
0
0
0
0
0
0
0
0
-3
-3
-3
-3
-3
-3
-3
-3
-1
-3
-3
-3
-3
-3
-3
-3
-3
-3
-3
-1
-3
-3
-3
-3
-1
-3
-3
-3
-3
-3
-3
-3
-3
-3
-3
-1
-3
-1
-1
-3
-1
-3
-3
-3
-1
-3
-3
-3
-3
-3
-1
-1
-1
-3
-1
-3
-3
-3
-3
-1
-1
-3
-1
-3
-3
-1
-3
-3
-1
-1
-3
-1
-1
-1
-1
-1
-3
-1
-3
-3
-3
-1
-1
-3
-3
-3
-3
-3
-1
-1
-1
-1
-1
-3
-1
-1
-3
-3
-1
-3
-1
-1
-1
-1
-1
-3
-3
-3
-3
-1
-3
-1
-3
-1
-1
-3
-3
-3
-3
-1
-3
-1
-3
-1
-3
-3
-1
-1
-1
-1
-1
-1
-1
-1
-1
-1
-1
-1
-1
-1
-3
-1
-1
-1
-1
-1
-1
-1
-1
-1
-1
-1
-1
-1
-1
-1
-1
-1
-1
-1
-1
-1
-1
0
0
0
0
0
0
0
0
0
0
0
0
0
0
0
0
0
0
0
0
0
0
0
0
0
0
0
0
0
0
0
0
-3
-3
-3
-3
-3
-3
-3
-3
-3
-3
-3
-3
-3
-3
-1
-3
-3
-1
-3
-3
-3
-3
-3
-3
-3
-3
-3
-3
-1
-1
-1
-3
-3
-3
-1
-3
-1
-3
-3
-3
-3
-1
-1
-1
-1
-3
-3
-3
-3
-1
-1
-3
-1
-3
-1
-3
-3
-3
-1
-1
-1
-3
-3
-3
-1
-3
-3
-1
-3
-1
-1
-3
-3
-3
-3
-1
-1
-1
-1
-1
-1
-3
-1
-1
-1
-1
-3
-3
-1
-3
-1
-3
-3
-1
-3
-1
-3
-1
-1
-1
-1
-1
-3
-3
-3
-3
-1
-3
-1
-1
-3
-3
-3
-1
-1
-1
-3
-1
-3
-1
-3
-1
-1
-1
-1
-1
-1
-1
-1
-3
-3
-3
-1
-1
-1
-1
-3
-1
-1
-3
-1
-1
-1
-3
-1
-1
-1
-1
-1
-3
-1
-1
-1
-1
-1
-1
-1
-3
-3
-3
-1
-1
-1
-1
-1
0
0
0
0
0
0
0
0
0
0
0
0
0
0
0
0
0
0
0
0
0
0
0
0
0
0
0
0
0
0
-3
-3
-3
-3
-3
-3
-3
-3
-3
-1
-1
-3
-3
-3
-1
-3
-3
-1
-3
-3
-3
-3
-1
-3
-3
-3
-3
-3
-1
-3
-1
-3
-1
-1
-1
-1
-3
-3
-3
-1
-1
-3
-3
-1
-3
-3
-1
-3
-3
-3
-1
-1
-1
-3
-3
-3
-3
-1
-1
-3
-3
-3
-1
-1
-3
-1
-1
-1
-1
-1
-3
-3
-1
-3
-3
-1
-1
-3
-3
-1
-3
-1
-3
-3
-3
-1
-1
-1
-1
-3
-1
-3
-1
-1
-1
-3
-3
-3
-1
-1
-1
-1
-1
-3
-3
-1
-3
-1
-3
-1
-1
-3
-3
-1
-3
-3
-3
-1
-3
-1
-1
-3
-1
-3
-1
-3
-3
-1
-1
-1
-1
-1
-1
-3
-1
-3
-3
-1
-1
-1
-3
-3
-3
-1
-1
-1
-3
-3
-3
-1
-1
-1
-1
-3
-1
-3
-1
-1
-1
-1
-1
-3
-1
-3
-1
-3
-1
-1
-1
-1
-1
-1
-1
0
0
0
0
0
0
0
0
0
0
0
0
0
0
0
0
0
0
0
0
0
0
-3
-3
-3
-3
-3
-3
-3
-3
-3
-3
-3
-3
-3
-3
-3
-1
-1
-3
-1
-3
-3
-3
-3
-1
-3
-3
-1
-3
-3
-3
-1
-1
-1
-3
-3
-1
-1
-3
-3
-3
-3
-3
-1
-3
-3
-3
-3
-1
-3
-3
-3
-3
-3
-3
-3
-3
-1
-3
-1
-1
-1
-3
-1
-3
-1
-3
-3
-3
-3
-1
-1
-3
-3
-1
-3
-3
-1
-1
-1
-1
-3
-1
-3
-1
-1
-1
-1
-1
-1
-3
-1
-3
-3
-1
-3
-3
-3
-1
-3
-1
-3
-3
-3
-3
-1
-3
-3
-1
-1
-3
-1
-3
-3
-3
-1
-1
-1
-1
-1
-1
-1
-1
-1
-3
-1
-1
-3
-1
-1
-1
-1
-1
-1
-1
-3
-3
-1
-1
-3
-1
-1
-3
-3
-1
-1
-3
-1
-1
-3
-1
-1
-1
-1
-1
-3
-3
-1
-3
-3
-1
-1
-1
-1
-3
-1
-1
-3
-1
-1
-1
-1
-1
-3
-1
-1
-1
-3
-1
-1
-1
-1
-1
-1
0
0
0
0
0
0
0
0
0
0
0
0
-3
-3
-3
-3
-3
-3
-3
-3
-3
-3
-3
-3
-3
-3
-3
-3
-3
-3
-3
-1
-1
-1
-3
-1
-3
-3
-3
-3
-3
-3
-3
-1
-1
-1
-1
-3
-1
-3
-3
-1
-3
-1
-1
-3
-3
-1
-1
-3
-3
-1
-3
-3
-1
-3
-1
-3
-3
-1
-3
-3
-1
-1
-1
-3
-1
-3
-1
-1
-1
-3
-3
-3
-1
-3
-3
-1
-1
-3
-3
-1
-1
-3
-1
-3
-3
-3
-3
-3
-3
-3
-3
-3
-3
-3
-1
-3
-1
-1
-1
-1
-1
-3
-3
-1
-3
-3
-3
-1
-1
-1
-3
-1
-3
-1
-1
-1
-1
-3
-1
-3
-3
-1
-3
-3
-1
-1
-3
-1
-3
-3
-1
-1
-1
-1
-1
-1
-1
-1
-1
-1
-1
-3
-1
-1
-1
-3
-3
-1
-1
-1
-1
-3
-3
-3
-1
-1
-1
-1
-1
-1
-3
-3
-1
-1
-1
-1
-1
-1
-3
-1
-1
-3
-3
-1
-3
-1
-1
-1
-1
-1
-1
-1
-1
0
0
0
0
0
0
0
0
0
0
0
0
-3
-3
-3
-3
-3
-3
-3
-3
-3
-3
-3
-3
-3
-1
-3
-3
-3
-3
-1
-3
-3
-3
-3
-1
-1
-3
-3
-3
-3
-3
-3
-3
-3
-3
-1
-3
-1
-1
-3
-1
-3
-3
-1
-3
-3
-1
-1
-3
-3
-3
-3
-1
-1
-3
-3
-3
-3
-1
-3
-3
-1
-1
-1
-1
-1
-1
-1
-3
-3
-3
-3
-3
-3
-3
-1
-3
-3
-1
-3
-1
-1
-1
-1
-3
-3
-3
-3
-1
-3
-1
-3
-1
-3
-1
-1
-1
-1
-1
-1
-1
-1
-1
-1
-1
-3
-1
-1
-3
-1
-1
-3
-3
-1
-1
-1
-3
-1
-1
-3
-1
-1
-1
-3
-1
-1
-1
-1
-3
-1
-3
-1
-3
-1
-1
-1
-1
-1
-3
-1
-1
-1
-1
-1
-3
-1
-1
-1
-3
-3
-3
-1
-1
-1
-1
-1
-1
-3
-1
-3
-1
-1
0
0
0
0
0
0
0
0
0
0
0
0
0
0
0
0
0
0
0
0
0
0
0
0
0
0
0
0
0
0
0
0
0
0
-3
-3
-3
-3
-3
-3
-3
-3
-3
-3
-3
-3
-3
-3
-3
-3
-1
-1
-3
-1
-3
-3
-1
-3
-1
-3
-3
-3
-3
-3
-3
-3
-3
-1
-1
-3
-1
-1
-1
-3
-3
-1
-3
-1
-3
-3
-3
-1
-1
-3
-3
-3
-3
-1
-1
-3
-1
-1
-3
-3
-3
-3
-3
-3
-3
-3
-1
-3
-3
-1
-1
-1
-1
-1
-1
-3
-3
-3
-3
-1
-1
-1
-1
-3
-1
-3
-3
-3
-1
-1
-1
-1
-1
-1
-3
-1
-3
-3
-1
-1
-1
-3
-3
-3
-1
-3
-1
-1
-1
-3
-3
-1
-3
-1
-3
-1
-1
-1
-1
-1
-1
-1
-1
-1
-1
-3
-3
-1
-1
-1
-1
-3
-3
-3
-3
-1
-3
-1
-1
-3
-3
-1
-1
-1
-1
-3
-1
-3
-1
-3
-1
-1
-1
-1
-1
-3
-3
-1
-3
-1
-1
-3
-1
-3
-3
-1
-1
-1
-1
-1
-3
-1
-3
-1
-1
-1
-1
-1
-1
0
0
0
0
0
0
0
0
0
0
0
0
0
0
0
0
-3
-3
-3
-3
-3
-3
-3
-3
-1
-1
-3
-3
-3
-1
-3
-1
-3
-3
-3
-1
-3
-3
-3
-3
-3
-1
-1
-3
-3
-1
-3
-1
-1
-3
-3
-3
-1
-1
-1
-3
-3
-3
-3
-1
-3
-1
-1
-3
-1
-3
-1
-3
-3
-1
-1
-3
-1
-3
-3
-3
-3
-3
-1
-3
-3
-3
-1
-3
-3
-1
-1
-1
-1
-1
-3
-3
-1
-3
-3
-3
-1
-1
-3
-3
-3
-3
-3
-3
-1
-3
-1
-1
-1
-1
-1
-3
-1
-3
-3
-1
-1
-3
-1
-1
-1
-3
-3
-1
-3
-1
-1
-3
-1
-3
-1
-1
-1
-1
-1
-3
-1
-1
-1
-1
-1
-3
-3
-1
-3
-1
-1
-1
-1
-1
-1
-1
-3
-1
-3
-1
-1
-1
-1
-1
-1
-3
-3
-1
-3
-1
-1
-3
-3
-3
-1
-1
-3
-1
-1
-1
-1
0
0
0
0
0
0
0
0
0
0
0
0
0
0
0
0
0
0
0
0
0
0
0
0
0
0
0
0
0
0
0
0
0
0
-3
-3
-3
-3
-3
-3
-3
-3
-3
-3
-1
-3
-3
-3
-1
-3
-3
-3
-3
-3
-1
-1
-3
-3
-1
-3
-3
-3
-3
-3
-1
-3
-3
-3
-1
-1
-3
-3
-3
-3
-1
-3
-3
-1
-1
-3
-3
-3
-3
-3
-1
-3
-1
-1
-1
-1
-1
-1
-1
-1
-3
-3
-1
-1
-1
-1
-3
-3
-3
-3
-1
-3
-1
-1
-3
-3
-3
-1
-1
-3
-1
-3
-3
-3
-1
-1
-1
-3
-3
-3
-3
-3
-3
-1
-1
-1
-3
-1
-3
-1
-1
-1
-1
-3
-3
-3
-3
-3
-1
-3
-3
-1
-3
-3
-3
-3
-1
-3
-1
-1
-1
-1
-1
-3
-1
-1
-1
-3
-1
-3
-1
-1
-1
-1
-1
-1
-3
-3
-3
-1
-1
-1
-1
-1
-1
-3
-1
-1
-1
-1
-1
-1
-1
-3
-1
-3
-3
-1
-1
-1
-3
-3
-1
-3
-1
-1
-3
-1
-1
-1
-1
-1
-1
-1
-1
-1
-1
0
0
0
0
0
0
0
0
0
0
0
0
0
0
0
0
0
0
-3
-3
-3
-3
-3
-3
-3
-3
-3
-3
-3
-3
-3
-3
-3
-3
-3
-1
-3
-1
-1
-3
-3
-3
-3
-3
-1
-3
-3
-3
-1
-3
-3
-3
-3
-3
-1
-1
-1
-3
-1
-3
-3
-3
-3
-3
-1
-3
-3
-1
-1
-1
-1
-3
-3
-1
-3
-3
-3
-3
-1
-3
-3
-3
-1
-3
-3
-3
-3
-1
-1
-3
-1
-3
-3
-3
-1
-1
-1
-1
-1
-1
-1
-3
-1
-1
-1
-1
-1
-1
-1
-1
-1
-1
-1
-1
-1
-3
-3
-1
-3
-3
-3
-1
-3
-3
-1
-1
-3
-1
-1
-1
-1
-3
-1
-3
-1
-3
-3
-3
-3
-1
-1
-1
-3
-1
-1
-1
-1
-1
-3
-1
-1
-1
-1
-3
-3
-1
-3
-3
-3
-1
-1
-1
-1
-1
-1
-1
-1
-1
-3
-1
-1
-1
-1
-1
-1
-3
-3
-1
-3
-1
-1
-1
-1
0
0
0
0
0
0
0
0
0
0
0
0
0
0
0
0
0
0
0
0
0
0
0
0
0
0
0
0
0
0
-3
-3
-3
-3
-3
-3
-3
-3
-3
-3
-3
-3
-3
-3
-3
-3
-3
-3
-3
-3
-3
-1
-3
-3
-3
-3
-3
-3
-3
-3
-3
-3
-3
-1
-3
-1
-1
-1
-3
-1
-1
-3
-3
-3
-3
-1
-1
-1
-1
-3
-3
-3
-3
-3
-1
-1
-3
-3
-3
-3
-3
-3
-3
-1
-1
-1
-1
-3
-3
-3
-1
-3
-3
-1
-1
-3
-1
-3
-1
-3
-3
-1
-1
-1
-1
-1
-1
-1
-1
-1
-3
-3
-1
-1
-3
-1
-1
-3
-3
-1
-1
-1
-1
-3
-3
-1
-3
-3
-1
-1
-1
-1
-1
-1
-3
-1
-1
-3
-3
-3
-1
-1
-3
-1
-1
-1
-3
-1
-1
-1
-1
-1
-1
-3
-1
-1
-1
-1
-1
-3
-3
-3
-1
-1
-1
-1
-3
-1
-1
-1
-3
-1
-1
-1
-1
-1
-1
-1
-1
-1
-1
0
0
0
0
0
0
0
0
0
0
0
0
0
0
0
0
0
0
0
0
0
0
0
0
0
0
0
0
0
0
0
0
0
0
-3
-3
-3
-3
-3
-3
-3
-3
-3
-3
-1
-3
-3
-3
-3
-3
-3
-1
-3
-3
-3
-1
-1
-3
-3
-3
-3
-3
-3
-3
-1
-3
-3
-1
-3
-1
-1
-1
-3
-1
-1
-3
-1
-3
-1
-3
-3
-3
-3
-1
-3
-3
-1
-3
-1
-1
-1
-3
-3
-3
-1
-3
-3
-3
-1
-1
-1
-3
-3
-3
-1
-3
-3
-1
-1
-1
-1
-1
-1
-1
-1
-3
-1
-1
-1
-3
-1
-3
-3
-1
-1
-3
-1
-3
-1
-3
-1
-3
-3
-1
-1
-1
-3
-1
-1
-3
-1
-3
-1
-3
-1
-1
-1
-3
-3
-1
-1
-1
-1
-3
-3
-3
-3
-3
-3
-1
-1
-1
-3
-1
-3
-3
-3
-1
-1
-3
-3
-1
-3
-1
-1
-3
-1
-1
-1
-1
-1
-3
-3
-3
-1
-1
-1
-1
-1
-1
-1
-1
-3
-3
-1
-3
-1
-1
-1
-1
-1
-1
-1
-3
-1
-1
-1
0
0
0
0
0
0
0
0
0
0
0
0
0
0
0
0
0
0
0
0
0
0
-3
-3
-3
-3
-3
-3
-3
-3
-1
-3
-3
-3
-3
-3
-1
-3
-3
-3
-1
-1
-1
-3
-3
-3
-3
-1
-3
-3
-3
-3
-3
-3
-3
-3
-3
-3
-1
-3
-3
-3
-1
-1
-1
-3
-3
-3
-1
-3
-3
-3
-3
-1
-1
-3
-3
-1
-3
-3
-3
-3
-1
-1
-1
-1
-1
-3
-1
-3
-3
-1
-3
-1
-3
-3
-1
-3
-1
-3
-3
-3
-1
-1
-3
-3
-3
-1
-3
-3
-1
-3
-3
-1
-1
-3
-1
-1
-1
-1
-1
-1
-3
-1
-3
-1
-1
-1
-3
-1
-3
-3
-1
-1
-3
-1
-1
-3
-1
-1
-3
-3
-1
-3
-1
-1
-3
-1
-1
-3
-1
-1
-1
-1
-1
-3
-3
-1
-3
-1
-1
-1
-1
-1
-1
-1
-3
-1
-1
-1
-1
-3
-3
-3
-3
-3
-1
-1
-1
-1
-1
-1
-1
-1
-1
-1
-3
-1
-3
-1
-1
-1
-1
-3
-1
-1
-3
-1
-1
-1
-1
0
0
0
0
0
0
0
0
0
0
0
0
0
0
0
0
-3
-3
-3
-3
-3
-3
-1
-3
-3
-3
-3
-3
-3
-1
-3
-3
-3
-1
-3
-1
-3
-3
-3
-3
-3
-1
-1
-3
-3
-3
-1
-3
-1
-1
-1
-3
-1
-3
-3
-3
-3
-3
-3
-3
-3
-1
-3
-1
-1
-3
-3
-1
-1
-1
-3
-3
-3
-3
-1
-1
-3
-1
-3
-1
-3
-1
-3
-3
-1
-1
-1
-1
-1
-3
-1
-3
-1
-3
-1
-1
-1
-3
-3
-1
-1
-3
-3
-1
-3
-3
-1
-3
-3
-1
-3
-1
-3
-1
-3
-3
-3
-1
-3
-3
-1
-1
-3
-3
-1
-3
-3
-1
-1
-1
-3
-3
-1
-1
-3
-1
-1
-3
-1
-3
-1
-3
-3
-1
-1
-1
-1
-1
-1
-1
-1
-1
-1
-1
-3
-3
-1
-1
-1
-3
-1
-1
-3
-1
-1
-3
-1
-1
-1
-3
-3
-1
-1
-1
-1
-1
-1
-1
-1
-1
-3
-1
-3
-3
-3
-1
-3
-1
-1
-1
-1
0
0
0
0
0
0
0
0
0
0
0
0
0
0
0
0
0
0
0
0
-3
-3
-3
-3
-3
-3
-3
-1
-3
-1
-1
-3
-3
-3
-3
-1
-3
-3
-3
-1
-3
-1
-1
-1
-3
-3
-3
-3
-1
-3
-3
-3
-3
-3
-3
-3
-3
-3
-1
-3
-3
-1
-1
-1
-1
-3
-1
-3
-3
-1
-3
-1
-1
-3
-3
-1
-3
-1
-1
-1
-1
-1
-3
-3
-1
-1
-3
-3
-3
-1
-3
-3
-3
-1
-1
-3
-3
-1
-1
-3
-1
-1
-3
-3
-1
-3
-3
-1
-1
-1
-1
-1
-1
-3
-3
-3
-1
-1
-1
-1
-3
-3
-1
-1
-1
-3
-1
-3
-3
-3
-1
-1
-1
-3
-1
-3
-1
-3
-1
-3
-1
-1
-3
-3
-3
-3
-1
-1
-3
-1
-3
-3
-1
-1
-3
-3
-1
-3
-3
-1
-1
-3
-1
-1
-3
-1
-1
-1
-1
-1
-1
-1
-1
-1
-3
-1
-1
-3
-1
-1
-1
-1
-3
-3
-1
-1
-1
0
0
0
0
0
0
0
0
0
0
0
0
0
0
0
0
0
0
0
0
0
0
0
0
0
0
0
0
-3
-3
-3
-3
-3
-3
-3
-3
-3
-3
-3
-3
-3
-3
-3
-3
-3
-3
-3
-3
-3
-3
-3
-1
-1
-3
-1
-3
-3
-3
-1
-3
-1
-3
-3
-1
-1
-3
-3
-1
-3
-1
-1
-3
-3
-3
-3
-1
-1
-1
-1
-1
-1
-3
-3
-3
-3
-1
-1
-3
-1
-3
-3
-3
-3
-1
-1
-1
-3
-3
-1
-1
-1
-1
-1
-1
-1
-1
-1
-1
-3
-1
-1
-3
-3
-3
-3
-3
-3
-1
-1
-3
-3
-1
-1
-3
-3
-1
-1
-1
-1
-1
-1
-3
-3
-3
-1
-1
-3
-3
-1
-1
-1
-3
-1
-3
-1
-3
-3
-3
-1
-1
-1
-1
-1
-1
-1
-1
-3
-1
-3
-1
-3
-3
-1
-1
-1
-1
-3
-3
-3
-3
-3
-3
-1
-3
-1
-1
-1
-1
-3
-3
-3
-1
-3
-3
-3
-3
-3
-3
-1
-1
-1
-1
-1
-1
-1
-1
-1
-1
-3
-3
-1
-1
-3
-1
-1
-3
-1
-1
-1
-1
-3
-1
-1
-1
-1
-1
-3
-1
-1
0
0
0
0
-3
-3
-3
-3
-3
-3
-3
-3
-3
-1
-3
-3
-3
-3
-1
-3
-3
-3
-1
-1
-1
-3
-3
-3
-3
-3
-3
-3
-1
-1
-1
-1
-3
-3
-3
-3
-3
-1
-1
-1
-1
-1
-1
-3
-3
-3
-1
-3
-3
-3
-3
-3
-1
-3
-3
-1
-3
-3
-3
-1
-1
-3
-3
-3
-1
-1
-1
-3
-1
-3
-3
-1
-1
-3
-3
-1
-1
-1
-3
-1
-3
-3
-3
-1
-3
-1
-3
-3
-3
-3
-3
-3
-1
-3
-3
-1
-3
-1
-1
-1
-3
-1
-1
-1
-1
-1
-1
-3
-3
-1
-1
-1
-3
-3
-3
-1
-1
-1
-1
-1
-1
-3
-3
-3
-1
-1
-1
-1
-1
-3
-1
-1
-1
-1
-3
-1
-1
-1
-1
-1
-1
-3
-1
-1
-1
-3
-3
-1
-1
-3
-1
-3
-3
-1
-1
-1
-1
-3
-1
-1
-1
-1
-1
0
0
0
0
0
0
0
0
0
0
0
0
0
0
0
0
0
0
0
0
0
0
0
0
0
0
0
0
0
0
0
0
-3
-3
-3
-3
-3
-3
-3
-3
-3
-1
-3
-3
-3
-3
-1
-3
-3
-3
-3
-1
-1
-3
-3
-3
-3
-3
-1
-3
-3
-1
-3
-3
-1
-3
-3
-3
-1
-3
-1
-3
-3
-3
-3
-1
-1
-3
-1
-1
-1
-1
-1
-3
-3
-3
-3
-1
-1
-3
-3
-3
-3
-3
-1
-1
-3
-3
-1
-1
-1
-1
-3
-3
-3
-3
-3
-1
-1
-1
-1
-1
-3
-1
-1
-3
-3
-3
-1
-3
-3
-1
-1
-1
-1
-1
-3
-3
-3
-3
-1
-1
-1
-3
-3
-1
-1
-1
-1
-3
-3
-1
-1
-1
-1
-1
-1
-3
-1
-1
-1
-1
-3
-1
-3
-3
-3
-1
-1
-3
-1
-1
-3
-3
-3
-1
-1
-1
-1
-1
-1
-1
-3
-1
-3
-1
-1
-1
-1
-1
-1
-1
-1
-1
-1
0
0
0
0
0
0
0
0
0
0
0
0
0
0
0
0
0
0
0
0
0
0
0
0
0
0
0
0
0
0
0
0
0
0
0
0
0
0
0
0
0
0
-3
-3
-3
-3
-3
-3
-3
-3
-3
-1
-1
-3
-3
-3
-1
-3
-3
-3
-3
-1
-3
-3
-3
-3
-3
-1
-3
-1
-3
-3
-3
-3
-3
-3
-3
-3
-3
-3
-1
-3
-1
-3
-1
-3
-3
-1
-1
-1
-3
-1
-1
-3
-3
-3
-3
-1
-1
-1
-1
-1
-3
-1
-1
-3
-1
-3
-3
-1
-1
-3
-3
-3
-1
-1
-1
-1
-1
-1
-3
-3
-1
-3
-3
-1
-1
-3
-1
-1
-1
-3
-1
-3
-3
-3
-3
-3
-1
-3
-1
-1
-1
-3
-3
-3
-1
-1
-1
-3
-3
-1
-3
-3
-3
-3
-3
-1
-1
-1
-1
-1
-1
-1
-3
-1
-1
-1
-3
-3
-3
-1
-1
-1
-1
-1
-1
-3
-3
-3
-1
-1
-1
-1
-1
-3
-1
-3
-1
-1
-1
-3
-1
-1
-3
-1
-1
-1
-1
-3
-1
-1
-1
-1
-1
-1
-3
-1
-1
0
0
0
0
0
0
0
0
0
0
0
0
0
0
0
0
0
0
0
0
0
0
0
0
0
0
0
0
-3
-3
-3
-3
-3
-3
-3
-3
-1
-3
-3
-3
-3
-3
-3
-3
-3
-3
-3
-3
-3
-3
-3
-3
-3
-1
-3
-3
-1
-3
-3
-3
-3
-1
-3
-3
-3
-1
-1
-3
-1
-3
-3
-3
-1
-3
-3
-3
-3
-3
-1
-1
-3
-3
-1
-3
-3
-3
-3
-3
-3
-3
-3
-1
-3
-1
-1
-3
-3
-1
-1
-3
-3
-1
-1
-1
-1
-1
-3
-1
-1
-1
-1
-1
-1
-1
-1
-1
-3
-3
-1
-1
-3
-3
-3
-3
-3
-1
-3
-3
-3
-3
-1
-1
-1
-3
-3
-3
-1
-1
-1
-1
-1
-3
-1
-1
-1
-1
-1
-1
-1
-1
-1
-3
-1
-1
-1
-1
-3
-1
-1
-1
-1
-3
-1
-1
-1
-1
-3
-3
-1
-1
-3
-3
-1
-3
-1
-1
-1
-1
-1
-1
-1
-1
-1
-1
-1
-1
-1
-1
-1
-3
-1
-1
-3
-1
-1
0
0
0
0
0
0
0
0
0
0
0
0
0
0
0
0
0
0
0
0
0
0
0
0
0
0
0
0
-3
-3
-3
-3
-3
-3
-3
-3
-3
-3
-3
-3
-3
-1
-1
-1
-3
-3
-1
-3
-1
-1
-3
-3
-3
-3
-3
-3
-3
-1
-3
-3
-3
-3
-1
-3
-3
-3
-3
-1
-3
-3
-3
-1
-1
-3
-1
-3
-3
-3
-3
-3
-1
-1
-1
-1
-1
-3
-3
-3
-3
-1
-1
-1
-1
-1
-1
-1
-3
-1
-1
-1
-1
-1
-1
-3
-3
-1
-3
-1
-1
-3
-3
-3
-1
-3
-3
-3
-3
-1
-1
-1
-1
-3
-3
-1
-1
-3
-3
-3
-3
-1
-1
-1
-1
-1
-1
-1
-1
-3
-3
-3
-1
-1
-1
-3
-1
-3
-1
-3
-1
-3
-1
-3
-3
-3
-1
-1
-3
-3
-1
-1
-1
-1
-3
-1
-1
-1
-1
-1
-1
-1
-3
-3
-3
-1
-1
-1
-3
-3
-1
-1
-1
-3
-1
-1
-1
-1
-3
-1
-3
-1
-1
-3
-1
-1
-1
0
0
0
0
0
0
0
0
0
0
0
0
0
0
0
0
0
0
0
0
0
0
0
0
0
0
0
0
-3
-3
-3
-3
-3
-3
-3
-3
-1
-3
-3
-3
-3
-3
-3
-3
-3
-3
-3
-3
-1
-1
-1
-3
-1
-3
-3
-1
-1
-1
-1
-3
-1
-3
-3
-3
-3
-3
-3
-1
-3
-1
-3
-1
-1
-1
-1
-1
-3
-3
-3
-3
-1
-3
-3
-3
-3
-1
-3
-1
-1
-1
-1
-1
-1
-1
-1
-3
-3
-1
-3
-3
-3
-3
-3
-1
-3
-3
-1
-3
-3
-3
-3
-3
-3
-3
-3
-1
-3
-1
-3
-3
-1
-1
-1
-3
-3
-1
-3
-1
-1
-1
-1
-3
-3
-3
-1
-1
-3
-3
-1
-3
-3
-3
-1
-1
-3
-1
-1
-3
-3
-3
-1
-1
-3
-1
-1
-1
-1
-1
-3
-1
-1
-1
-1
-1
-3
-1
-1
-1
-3
-1
-1
-3
-1
-1
-1
-1
-3
-1
-1
-1
-1
-1
-1
-3
-1
-1
-1
-1
-1
-1
-3
-1
-1
-1
-1
0
0
0
0
0
0
0
0
0
0
0
0
0
0
0
0
0
0
0
0
0
0
0
0
0
0
0
0
-3
-3
-3
-3
-3
-3
-3
-3
-3
-1
-1
-3
-3
-3
-3
-3
-1
-3
-3
-1
-3
-3
-3
-3
-1
-3
-1
-3
-1
-3
-3
-3
-3
-3
-3
-3
-3
-1
-1
-3
-3
-3
-3
-3
-3
-1
-3
-1
-1
-3
-3
-3
-3
-1
-3
-1
-1
-1
-3
-1
-1
-3
-3
-1
-3
-3
-1
-3
-3
-3
-3
-1
-3
-3
-1
-1
-3
-3
-3
-1
-3
-1
-1
-1
-3
-3
-1
-3
-3
-1
-1
-3
-1
-1
-1
-3
-1
-1
-1
-1
-1
-3
-3
-1
-1
-1
-1
-1
-1
-1
-1
-1
-1
-3
-1
-1
-3
-1
-1
-3
-3
-3
-3
-1
-1
-1
-1
-1
-1
-1
-1
-1
-3
-1
-1
-1
-1
-3
-1
-3
-1
-1
-3
-3
-1
-1
-1
-3
-3
-3
-1
-3
-3
-3
-1
-1
-1
-1
-1
-1
-1
-1
-1
-1
-1
0
0
0
0
0
0
0
0
0
0
0
0
0
0
0
0
0
0
0
0
0
0
0
0
0
0
0
0
0
0
-3
-3
-3
-3
-3
-3
-3
-1
-3
-3
-3
-3
-3
-3
-1
-3
-3
-3
-3
-3
-3
-1
-3
-3
-3
-3
-3
-3
-3
-3
-1
-3
-3
-1
-1
-1
-1
-1
-1
-3
-3
-3
-3
-3
-3
-3
-3
-3
-3
-1
-1
-3
-3
-1
-3
-1
-3
-1
-3
-1
-1
-1
-3
-1
-1
-1
-1
-3
-3
-3
-1
-3
-3
-3
-3
-3
-3
-3
-3
-3
-3
-1
-1
-1
-1
-1
-1
-1
-1
-1
-1
-1
-3
-1
-1
-1
-3
-3
-1
-1
-3
-1
-1
-3
-1
-1
-3
-1
-1
-1
-3
-1
-1
-3
-1
-1
-1
-3
-1
-1
-1
-3
-1
-1
-3
-3
-3
-1
-1
-3
-1
-1
-3
-1
-1
-1
-3
-1
-1
-1
-1
-1
-3
-3
-1
-1
-3
-1
-3
-3
-3
-3
-1
-3
-1
-3
-1
-1
-1
-1
-1
-1
-3
-1
-1
-3
-3
-1
-3
-1
-1
-1
-1
-1
-1
0
0
0
0
0
0
0
0
0
0
0
0
0
0
0
0
0
0
0
0
-3
-3
-3
-1
-3
-3
-3
-3
-3
-3
-1
-3
-3
-3
-3
-3
-3
-3
-3
-3
-3
-1
-1
-3
-3
-1
-3
-1
-3
-3
-1
-3
-3
-3
-3
-1
-1
-3
-3
-3
-3
-3
-3
-3
-3
-3
-1
-1
-1
-1
-3
-3
-1
-3
-3
-3
-3
-3
-1
-1
-1
-1
-3
-1
-1
-3
-3
-3
-3
-3
-3
-3
-1
-1
-1
-1
-1
-1
-1
-1
-3
-1
-3
-3
-1
-1
-1
-3
-3
-1
-1
-3
-3
-3
-3
-1
-1
-3
-1
-1
-1
-1
-1
-1
-1
-1
-1
-3
-3
-1
-3
-3
-3
-1
-3
-3
-1
-1
-1
-3
-1
-1
-1
-1
-1
-3
-3
-3
-1
-1
-3
-1
-1
-3
-1
-1
-1
-1
-1
-1
-1
-3
-3
-1
-1
-3
-3
-1
-1
-3
-3
-1
-1
-1
-1
-1
-1
-1
-1
-1
-3
-3
-3
-1
-1
-1
-1
-3
-3
-3
-1
-1
-3
-3
-1
-1
-1
-3
-1
-1
-1
0
0
0
0
0
0
0
0
0
0
0
0
0
0
-3
-3
-3
-3
-1
-3
-3
-3
-3
-3
-3
-1
-3
-3
-1
-3
-3
-3
-3
-1
-3
-3
-1
-3
-3
-1
-3
-3
-1
-3
-3
-3
-3
-1
-1
-3
-3
-3
-3
-3
-3
-3
-1
-3
-3
-3
-1
-1
-1
-3
-1
-1
-3
-1
-1
-1
-1
-1
-1
-1
-1
-3
-3
-1
-1
-3
-3
-3
-3
-1
-1
-3
-3
-1
-3
-1
-3
-3
-3
-3
-1
-1
-3
-1
-3
-1
-1
-3
-1
-1
-1
-3
-3
-1
-1
-1
-1
-1
-1
-3
-3
-3
-3
-1
-3
-1
-3
-3
-1
-1
-1
-1
-1
-3
-3
-1
-3
-3
-3
-1
-1
-1
-1
-1
-1
-3
-1
-3
-3
-3
-3
-3
-1
-1
-1
-1
-3
-1
-1
-1
-1
-1
-1
-1
-3
-1
-1
-3
-1
-1
-1
-1
-3
-1
-1
-1
-3
-1
-3
-3
-1
-1
-1
0
0
0
0
0
0
0
0
0
0
0
0
0
0
0
0
0
0
0
0
0
0
0
0
0
0
0
0
0
0
0
0
-3
-3
-3
-3
-3
-3
-3
-3
-3
-3
-1
-3
-3
-3
-3
-3
-3
-3
-3
-3
-3
-3
-3
-3
-1
-3
-3
-3
-3
-3
-3
-3
-3
-1
-3
-3
-3
-3
-3
-1
-1
-3
-1
-3
-3
-3
-1
-1
-1
-3
-3
-3
-3
-1
-3
-3
-1
-3
-1
-1
-1
-3
-3
-1
-1
-1
-3
-3
-1
-3
-3
-1
-3
-3
-1
-3
-3
-1
-1
-3
-3
-3
-3
-1
-1
-3
-3
-1
-3
-3
-3
-1
-1
-1
-1
-1
-3
-3
-1
-1
-1
-1
-3
-1
-1
-3
-3
-3
-3
-1
-1
-1
-1
-1
-1
-3
-1
-3
-3
-3
-1
-3
-1
-1
-1
-1
-1
-1
-1
-3
-1
-3
-1
-3
-3
-1
-1
-1
-1
-1
-1
-1
-3
-3
-1
-1
-1
-1
-1
-1
-1
-1
-3
-1
-3
-1
-1
-1
-3
-3
-3
-3
-1
-1
-1
-1
-1
-1
-1
-1
-1
-1
-1
-1
-1
-1
-1
-1
-1
-3
-3
-1
-1
-1
-1
0
0
0
0
0
0
0
0
0
0
-3
-3
-3
-3
-3
-3
-3
-3
-3
-3
-1
-3
-3
-3
-3
-1
-3
-3
-3
-3
-3
-3
-3
-1
-3
-3
-3
-3
-3
-3
-3
-1
-1
-3
-3
-3
-1
-3
-3
-3
-3
-3
-3
-1
-1
-3
-1
-3
-1
-3
-3
-1
-1
-1
-1
-1
-3
-3
-1
-3
-1
-3
-3
-3
-3
-3
-3
-3
-3
-3
-1
-1
-1
-1
-3
-1
-1
-3
-1
-1
-1
-1
-1
-3
-1
-1
-1
-3
-1
-3
-1
-3
-1
-1
-3
-1
-1
-1
-1
-1
-1
-1
-1
-3
-1
-1
-3
-3
-1
-1
-3
-1
-3
-3
-3
-3
-3
-1
-3
-3
-1
-3
-1
-1
-1
-3
-1
-1
-1
-1
-1
-1
-1
-1
-1
-3
-3
-3
-1
-3
-1
-3
-1
-3
-1
-3
-1
-1
-1
-1
-1
-1
-3
-3
-3
-3
-1
-1
-1
-1
-1
-1
-1
-1
-1
-3
-3
-1
-1
-1
-1
-1
-1
0
0
0
0
0
0
0
0
0
0
0
0
0
0
0
0
0
0
0
0
0
0
-3
-3
-3
-3
-3
-3
-3
-3
-3
-3
-1
-3
-3
-3
-3
-3
-3
-3
-1
-1
-1
-3
-3
-1
-1
-3
-1
-3
-3
-3
-3
-3
-3
-3
-3
-1
-1
-3
-1
-3
-1
-3
-1
-3
-3
-3
-3
-1
-3
-3
-3
-1
-1
-3
-3
-3
-3
-3
-1
-1
-1
-1
-3
-3
-1
-1
-3
-1
-1
-1
-1
-3
-1
-3
-1
-3
-1
-3
-1
-3
-1
-1
-3
-3
-3
-1
-3
-3
-1
-1
-1
-3
-1
-1
-1
-3
-3
-1
-1
-3
-3
-1
-1
-3
-3
-1
-3
-1
-1
-1
-1
-1
-1
-1
-1
-3
-1
-3
-1
-3
-3
-1
-1
-3
-3
-1
-3
-3
-3
-1
-1
-1
-1
-3
-3
-3
-3
-1
-1
-1
-1
-3
-1
-1
-1
-3
-1
-3
-3
-1
-1
-1
-1
-3
-1
-1
-1
-3
-1
-1
-1
-1
-1
-1
-1
-3
-1
-3
-1
-1
-1
0
0
0
0
0
0
0
0
0
0
0
0
0
0
0
0
0
0
0
0
0
0
0
0
-3
-3
-3
-3
-3
-3
-3
-3
-3
-3
-3
-3
-3
-3
-3
-3
-3
-1
-1
-3
-3
-3
-1
-3
-3
-1
-3
-1
-3
-1
-3
-3
-3
-3
-1
-1
-3
-3
-3
-3
-3
-3
-1
-1
-1
-1
-1
-3
-1
-3
-3
-1
-1
-1
-1
-3
-3
-3
-3
-3
-3
-3
-3
-3
-3
-1
-3
-1
-1
-1
-1
-3
-3
-3
-1
-3
-3
-3
-1
-1
-1
-1
-3
-3
-3
-1
-1
-1
-1
-3
-1
-3
-1
-3
-3
-1
-1
-3
-1
-1
-1
-3
-3
-3
-1
-1
-1
-1
-1
-3
-3
-1
-1
-1
-1
-3
-3
-1
-1
-1
-1
-1
-1
-3
-1
-1
-1
-3
-1
-3
-1
-3
-3
-3
-3
-1
-1
-1
-3
-3
-3
-1
-1
-1
-1
-1
-3
-3
-3
-1
-1
-1
-1
-1
-1
-1
-1
-1
-1
-1
-1
-1
-3
-1
-3
-1
-1
-1
-3
-1
-3
-3
-1
-1
-1
0
0
0
0
0
0
0
0
0
0
0
0
0
0
0
0
0
0
0
0
-3
-3
-3
-3
-3
-3
-3
-3
-3
-3
-1
-3
-1
-3
-3
-1
-3
-1
-3
-3
-3
-1
-3
-3
-3
-1
-3
-1
-1
-1
-1
-3
-3
-3
-3
-3
-3
-1
-3
-3
-3
-1
-1
-1
-3
-1
-3
-1
-3
-3
-1
-3
-3
-1
-1
-1
-3
-3
-1
-3
-3
-1
-1
-1
-3
-1
-1
-3
-3
-1
-3
-1
-1
-3
-1
-3
-3
-1
-3
-3
-3
-3
-1
-3
-1
-1
-3
-1
-1
-1
-1
-3
-3
-3
-3
-1
-3
-1
-1
-3
-1
-1
-1
-3
-3
-1
-1
-3
-3
-3
-3
-3
-1
-1
-1
-1
-1
-1
-1
-1
-3
-3
-1
-1
-3
-3
-1
-3
-3
-3
-3
-1
-1
-1
-1
-1
-3
-3
-1
-3
-1
-1
-3
-3
-1
-1
-1
-3
-3
-1
-1
-1
-1
-1
-3
-1
-1
-1
-1
-1
-1
-1
-1
-1
-1
0
0
0
0
0
0
0
0
0
0
0
0
0
0
0
0
0
0
0
0
0
0
0
0
0
0
0
0
0
0
-3
-3
-3
-3
-3
-3
-3
-3
-3
-3
-3
-3
-3
-3
-3
-3
-1
-3
-3
-3
-3
-3
-3
-3
-3
-3
-3
-3
-3
-1
-1
-3
-3
-1
-1
-1
-3
-1
-1
-1
-1
-3
-3
-3
-1
-1
-3
-1
-1
-3
-3
-3
-1
-3
-3
-1
-1
-3
-1
-1
-1
-1
-3
-1
-1
-3
-3
-1
-1
-3
-1
-1
-3
-1
-3
-1
-3
-3
-3
-1
-3
-1
-1
-3
-1
-1
-3
-1
-1
-3
-3
-1
-1
-1
-1
-3
-3
-1
-3
-3
-1
-1
-3
-3
-1
-1
-1
-3
-1
-1
-1
-3
-3
-3
-3
-1
-3
-1
-1
-3
-3
-3
-1
-3
-3
-1
-1
-1
-1
-1
-1
-1
-1
-1
-3
-3
-3
-3
-1
-1
-1
-1
-1
-3
-3
-3
-1
-3
-3
-1
-1
-1
-3
-3
-1
-1
-3
-1
-1
-1
-3
-3
-1
-1
-1
-1
-1
-1
-1
-1
-1
-1
-1
0
0
0
0
0
0
0
0
0
0
0
0
0
0
0
0
0
0
0
0
0
0
-3
-3
-3
-1
-3
-3
-3
-1
-1
-3
-3
-3
-3
-3
-3
-3
-3
-3
-3
-3
-3
-3
-3
-1
-1
-1
-1
-1
-3
-3
-3
-3
-1
-3
-3
-3
-3
-3
-1
-3
-3
-3
-1
-3
-3
-3
-1
-3
-3
-3
-1
-3
-3
-3
-1
-3
-3
-3
-1
-3
-1
-3
-3
-1
-1
-1
-3
-3
-1
-1
-1
-3
-3
-3
-1
-3
-1
-1
-1
-3
-1
-3
-3
-1
-3
-1
-1
-3
-1
-3
-1
-1
-3
-3
-1
-1
-1
-1
-1
-3
-3
-1
-3
-1
-1
-1
-1
-1
-1
-3
-1
-3
-3
-3
-1
-1
-3
-1
-3
-1
-3
-1
-1
-1
-3
-3
-1
-3
-3
-1
-1
-3
-1
-1
-1
-1
-3
-1
-1
-3
-1
-1
-1
-3
-1
-1
-1
-1
-3
-1
-3
-1
-1
-1
-3
-1
-1
-1
-1
-1
-3
-1
-1
-1
-1
-1
-1
0
0
0
0
0
0
0
0
0
0
0
0
0
0
0
0
0
0
0
0
0
0
0
0
0
0
0
0
-3
-3
-3
-3
-3
-3
-3
-3
-3
-3
-3
-3
-1
-3
-1
-1
-1
-3
-3
-3
-3
-3
-3
-3
-3
-1
-3
-1
-1
-1
-1
-3
-3
-1
-1
-3
-3
-3
-3
-3
-1
-3
-3
-3
-3
-3
-1
-3
-1
-3
-3
-3
-3
-1
-3
-1
-3
-1
-3
-3
-3
-3
-1
-3
-1
-3
-3
-1
-1
-1
-3
-3
-3
-1
-1
-3
-1
-1
-3
-3
-3
-3
-1
-1
-3
-1
-3
-3
-3
-3
-1
-3
-3
-1
-3
-1
-3
-1
-1
-1
-1
-1
-3
-1
-1
-1
-1
-1
-1
-3
-3
-3
-1
-3
-3
-3
-1
-1
-1
-1
-1
-1
-1
-1
-1
-1
-1
-1
-1
-1
-1
-1
-1
-3
-3
-3
-1
-1
-3
-3
-1
-3
-3
-1
-3
-1
-1
-1
-1
-1
-1
-1
-1
-1
-1
-3
-1
-3
-3
-1
-1
-1
-1
-3
-1
-1
-3
-3
-1
-1
-1
-3
-1
-1
-3
-1
-1
0
0
0
0
0
0
0
0
0
0
0
0
0
0
0
0
0
0
-3
-3
-3
-3
-3
-3
-3
-3
-3
-3
-3
-3
-3
-3
-3
-3
-3
-1
-3
-1
-3
-3
-3
-3
-3
-3
-3
-3
-3
-3
-3
-1
-3
-1
-1
-3
-3
-1
-3
-1
-3
-3
-3
-3
-3
-3
-1
-1
-1
-1
-1
-1
-3
-3
-3
-3
-3
-3
-3
-3
-1
-3
-1
-3
-1
-1
-1
-3
-1
-3
-3
-3
-3
-1
-3
-3
-1
-1
-1
-1
-1
-1
-1
-1
-1
-1
-1
-1
-1
-3
-1
-1
-3
-1
-1
-1
-1
-1
-1
-1
-1
-3
-3
-1
-1
-1
-3
-3
-3
-3
-1
-3
-3
-3
-3
-1
-1
-3
-1
-3
-3
-1
-3
-1
-1
-3
-1
-1
-1
-3
-1
-1
-3
-1
-3
-1
-1
-1
-1
-3
-3
-1
-1
-1
-1
-1
-3
-1
-1
-1
-1
-1
-1
-1
-1
-1
-1
-1
-3
-1
-1
0
0
0
0
0
0
0
0
0
0
0
0
0
0
0
0
0
0
0
0
0
0
0
0
0
0
0
0
0
0
0
0
0
0
-3
-3
-3
-3
-3
-3
-3
-3
-3
-1
-3
-3
-3
-3
-3
-1
-3
-3
-3
-1
-1
-1
-3
-3
-1
-3
-3
-3
-3
-3
-1
-3
-3
-1
-1
-3
-3
-3
-3
-3
-3
-1
-3
-3
-3
-3
-3
-1
-3
-3
-3
-1
-1
-3
-3
-1
-1
-3
-3
-1
-1
-3
-1
-3
-3
-3
-1
-3
-1
-1
-3
-1
-1
-3
-1
-1
-1
-3
-3
-1
-1
-3
-1
-3
-3
-3
-1
-3
-3
-1
-3
-3
-1
-3
-3
-1
-3
-1
-3
-1
-3
-1
-1
-1
-1
-1
-1
-1
-1
-3
-1
-3
-3
-1
-1
-1
-1
-1
-1
-1
-1
-1
-3
-3
-3
-1
-3
-1
-1
-3
-1
-1
-3
-1
-1
-1
-3
-1
-1
-3
-1
-1
-3
-1
-1
-1
-3
-3
-3
-3
-3
-1
-3
-1
-1
-1
-1
-1
-1
-1
-1
-3
-3
-1
-1
-1
-1
-1
-1
-3
-3
-1
-1
-1
-1
-1
-1
0
0
0
0
0
0
0
0
0
0
0
0
0
0
0
0
0
0
-3
-3
-3
-3
-3
-3
-3
-3
-3
-3
-3
-3
-3
-3
-3
-1
-3
-3
-3
-3
-3
-1
-3
-3
-3
-3
-3
-1
-1
-3
-3
-3
-1
-1
-1
-1
-3
-3
-3
-3
-3
-1
-3
-3
-1
-3
-3
-3
-3
-3
-3
-3
-3
-1
-1
-1
-1
-1
-3
-1
-1
-1
-1
-1
-3
-1
-1
-1
-3
-1
-1
-3
-3
-1
-3
-3
-1
-3
-1
-1
-1
-3
-1
-3
-3
-3
-1
-1
-3
-3
-3
-1
-1
-3
-1
-3
-1
-3
-3
-1
-1
-3
-3
-1
-1
-1
-1
-1
-1
-1
-3
-1
-1
-1
-3
-1
-3
-1
-1
-3
-1
-3
-1
-3
-3
-3
-3
-1
-1
-3
-3
-1
-1
-1
-1
-3
-1
-3
-3
-1
-1
-3
-1
-1
-1
-3
-1
-1
-1
-3
-1
-1
-3
-1
-3
-1
-1
-1
-1
-3
-1
-1
-1
-3
-1
-3
-3
-1
-1
-1
-1
-1
-1
-1
-3
-1
-3
-1
-1
0
0
0
0
0
0
0
0
0
0
0
0
0
0
0
0
-3
-3
-3
-3
-3
-3
-3
-3
-1
-3
-3
-3
-3
-1
-3
-3
-3
-3
-3
-3
-3
-3
-3
-3
-3
-1
-3
-3
-3
-3
-1
-3
-1
-3
-1
-1
-1
-1
-1
-3
-3
-1
-3
-3
-3
-1
-3
-1
-1
-3
-3
-3
-3
-1
-1
-1
-1
-3
-1
-3
-1
-3
-1
-1
-1
-1
-1
-1
-1
-1
-1
-3
-3
-1
-1
-3
-3
-3
-3
-1
-1
-1
-3
-3
-3
-1
-3
-1
-1
-1
-1
-3
-3
-1
-1
-1
-1
-1
-3
-3
-3
-3
-1
-1
-1
-3
-3
-3
-3
-3
-3
-1
-1
-1
-1
-1
-1
-1
-3
-1
-3
-3
-1
-1
-1
-3
-1
-1
-3
-3
-3
-1
-3
-3
-3
-1
-3
-1
-1
-1
-1
-1
-1
-3
-3
-3
-1
-3
-1
-3
-1
-1
-1
-3
-1
-3
-1
-1
-3
-1
-1
-1
-1
-3
-1
-1
-1
-1
-1
0
0
0
0
0
0
0
0
0
0
0
0
0
0
0
0
0
0
0
0
0
0
0
0
0
0
-3
-3
-3
-3
-3
-3
-3
-3
-3
-3
-3
-3
-3
-3
-3
-3
-1
-3
-3
-3
-3
-3
-3
-3
-3
-3
-1
-3
-3
-1
-3
-1
-3
-3
-1
-3
-3
-1
-1
-3
-3
-3
-3
-3
-3
-3
-1
-1
-1
-3
-3
-3
-3
-3
-3
-1
-1
-1
-3
-3
-1
-1
-1
-3
-3
-1
-3
-3
-3
-3
-1
-3
-1
-3
-1
-3
-1
-1
-3
-1
-1
-3
-1
-3
-3
-3
-1
-3
-3
-3
-3
-1
-1
-3
-1
-1
-1
-1
-3
-1
-3
-1
-3
-1
-1
-3
-1
-1
-1
-1
-1
-1
-1
-1
-1
-1
-1
-1
-1
-1
-1
-3
-3
-3
-3
-1
-1
-1
-3
-1
-1
-1
-1
-1
-1
-1
-3
-1
-1
-3
-3
-1
-1
-3
-3
-1
-1
-1
-1
-3
-1
-1
-3
-3
-1
-1
-1
-3
-3
-1
-1
-1
-1
-1
-1
-1
-1
-3
-1
-3
-1
-3
-1
-1
-1
-1
-1
0
0
0
0
0
0
0
0
0
0
0
0
0
0
0
0
0
0
-3
-3
-3
-3
-3
-3
-3
-3
-3
-3
-3
-3
-3
-3
-1
-3
-3
-3
-1
-3
-3
-3
-1
-3
-1
-3
-3
-1
-1
-3
-3
-3
-1
-1
-1
-1
-3
-1
-1
-3
-3
-3
-3
-3
-3
-3
-3
-3
-3
-3
-3
-3
-3
-3
-3
-3
-3
-3
-1
-1
-1
-1
-1
-3
-1
-3
-3
-3
-3
-3
-3
-3
-3
-3
-1
-3
-3
-1
-3
-1
-1
-1
-1
-3
-1
-1
-1
-3
-3
-1
-1
-3
-1
-1
-3
-3
-1
-1
-3
-3
-3
-1
-1
-3
-3
-1
-1
-3
-3
-1
-1
-1
-1
-1
-3
-1
-1
-1
-1
-1
-1
-1
-1
-3
-1
-1
-1
-1
-1
-1
-1
-1
-1
-3
-3
-1
-1
-1
-1
-1
-1
-1
-3
-3
-3
-1
-1
-1
-1
-3
-3
-3
-3
-1
-1
-3
-3
-1
-1
-3
-3
-1
-3
-1
-1
-1
-3
-3
-1
-1
-1
-3
-1
-1
-1
-1
-1
-1
-1
-1
-1
-1
-1
0
0
0
0
0
0
0
0
0
0
0
0
-3
-3
-3
-3
-3
-3
-3
-3
-3
-3
-3
-3
-3
-3
-3
-1
-3
-1
-3
-3
-1
-3
-3
-3
-3
-1
-3
-3
-3
-1
-1
-1
-1
-1
-1
-3
-3
-3
-3
-1
-1
-3
-3
-3
-3
-3
-3
-3
-3
-3
-1
-3
-3
-3
-1
-3
-1
-1
-3
-3
-3
-1
-3
-1
-3
-1
-3
-3
-1
-1
-3
-3
-3
-1
-3
-1
-1
-3
-3
-1
-1
-1
-1
-3
-1
-1
-1
-3
-3
-1
-3
-1
-1
-1
-1
-1
-1
-3
-1
-3
-1
-1
-1
-1
-1
-3
-1
-3
-1
-1
-1
-1
-3
-1
-3
-1
-3
-3
-3
-1
-1
-1
-1
-1
-1
-3
-3
-3
-1
-1
-1
-1
-3
-1
-1
-1
-1
-3
-1
-3
-3
-3
-1
-1
-1
-1
-1
-3
-1
-1
-3
-1
-1
-3
-3
-1
-3
-1
-1
-3
-3
-1
-1
-1
-1
-1
-1
0
0
0
0
0
0
0
0
0
0
0
0
0
0
0
0
0
0
0
0
0
0
0
0
0
0
0
0
-3
-3
-3
-3
-3
-3
-3
-3
-3
-3
-3
-3
-1
-1
-1
-3
-3
-3
-3
-3
-3
-3
-3
-3
-1
-3
-3
-3
-3
-3
-3
-3
-3
-3
-1
-1
-3
-3
-3
-1
-3
-1
-3
-3
-3
-1
-1
-3
-3
-1
-1
-1
-1
-3
-1
-3
-3
-1
-3
-1
-3
-3
-3
-1
-1
-3
-3
-3
-1
-1
-1
-3
-3
-1
-1
-3
-1
-3
-1
-3
-1
-1
-1
-3
-3
-3
-1
-1
-1
-3
-3
-3
-1
-3
-3
-3
-3
-1
-1
-3
-1
-3
-1
-3
-3
-1
-1
-1
-1
-1
-1
-1
-1
-1
-1
-3
-3
-3
-3
-1
-1
-1
-1
-1
-1
-3
-3
-1
-3
-1
-1
-1
-3
-1
-1
-1
-3
-1
-3
-1
-1
-1
-1
-1
-1
-3
-1
-1
-1
-1
-1
-3
-3
-1
-1
-3
-3
-1
-3
-1
-1
-1
-3
-1
-1
-1
-3
-3
-1
-1
-1
-1
-1
-3
-1
-1
-1
0
0
0
0
0
0
0
0
0
0
0
0
0
0
0
0
0
0
-3
-3
-3
-3
-3
-3
-3
-1
-3
-3
-3
-3
-3
-3
-3
-1
-1
-3
-3
-3
-3
-3
-1
-3
-3
-3
-3
-3
-1
-3
-3
-3
-1
-1
-3
-1
-3
-3
-1
-3
-3
-3
-3
-3
-3
-1
-1
-1
-1
-3
-1
-3
-3
-3
-3
-3
-1
-1
-1
-1
-1
-3
-3
-3
-3
-3
-3
-3
-1
-3
-1
-1
-3
-1
-1
-3
-3
-1
-3
-1
-1
-1
-1
-1
-3
-3
-3
-1
-1
-3
-1
-3
-3
-1
-1
-1
-1
-1
-3
-3
-1
-3
-3
-3
-1
-1
-3
-1
-1
-1
-1
-1
-1
-1
-1
-3
-3
-1
-1
-1
-3
-3
-1
-1
-3
-3
-3
-1
-1
-1
-1
-3
-1
-3
-3
-3
-1
-1
-1
-1
-3
-1
-3
-1
-1
-3
-3
-1
-1
-1
-1
-1
-3
-1
-1
-3
-1
-1
-1
-1
-3
-1
-1
-1
-1
-1
-1
-1
-1
0
0
0
0
0
0
0
0
0
0
0
0
0
0
0
0
0
0
0
0
0
0
0
0
0
0
-3
-3
-3
-3
-3
-3
-3
-3
-3
-3
-3
-1
-1
-3
-3
-3
-1
-3
-3
-3
-3
-3
-3
-3
-3
-3
-3
-1
-1
-1
-1
-1
-1
-3
-3
-3
-1
-3
-3
-1
-1
-3
-3
-3
-1
-1
-3
-1
-1
-3
-3
-3
-3
-1
-3
-3
-1
-1
-1
-3
-3
-1
-1
-1
-3
-3
-1
-1
-1
-1
-1
-3
-3
-3
-3
-1
-1
-1
-1
-3
-3
-3
-3
-1
-3
-3
-1
-3
-3
-3
-1
-3
-1
-3
-1
-3
-3
-3
-3
-3
-3
-1
-3
-1
-1
-3
-1
-1
-1
-1
-1
-1
-1
-1
-3
-1
-3
-1
-1
-3
-1
-1
-3
-3
-3
-1
-1
-3
-1
-1
-3
-1
-1
-3
-1
-3
-1
-1
-1
-1
-1
-3
-1
-1
-3
-1
-3
-1
-1
-1
-3
-1
-1
-3
-3
-1
-1
-3
-3
-1
-1
-1
-1
-1
-1
-3
-1
-1
-1
-1
-1
0
0
0
0
0
0
0
0
0
0
0
0
0
0
0
0
0
0
0
0
0
0
0
0
-3
-3
-3
-3
-3
-3
-3
-3
-3
-3
-3
-3
-3
-3
-3
-3
-3
-3
-3
-3
-3
-1
-1
-1
-3
-3
-1
-3
-3
-1
-3
-1
-3
-1
-1
-3
-3
-1
-3
-1
-1
-3
-3
-3
-1
-3
-3
-3
-3
-3
-3
-3
-1
-3
-3
-3
-3
-3
-3
-3
-1
-1
-1
-1
-1
-1
-1
-3
-3
-1
-3
-3
-3
-3
-1
-1
-1
-3
-3
-3
-1
-1
-1
-1
-1
-1
-1
-3
-3
-1
-1
-1
-1
-1
-1
-3
-1
-1
-3
-1
-1
-1
-3
-1
-1
-1
-1
-1
-1
-3
-3
-3
-3
-1
-1
-3
-3
-1
-1
-1
-1
-3
-1
-3
-1
-3
-1
-3
-3
-1
-1
-3
-1
-1
-1
-3
-1
-3
-3
-1
-1
-1
-1
-3
-1
-1
-3
-3
-1
-1
-3
-1
-1
-1
-1
-1
-1
-3
-3
-3
-1
-3
-1
-1
-1
-3
-1
-1
-1
-1
-1
0
0
0
0
0
0
0
0
0
0
0
0
0
0
0
0
0
0
0
0
0
0
0
0
-3
-3
-3
-3
-3
-3
-3
-3
-3
-3
-1
-3
-3
-3
-3
-1
-3
-3
-3
-3
-3
-1
-1
-3
-1
-3
-3
-3
-3
-3
-3
-3
-3
-3
-3
-3
-1
-1
-3
-3
-3
-3
-1
-1
-3
-3
-3
-3
-3
-1
-3
-1
-1
-3
-3
-3
-3
-3
-1
-1
-1
-3
-3
-1
-1
-3
-1
-1
-1
-1
-1
-3
-3
-1
-1
-3
-3
-3
-3
-3
-1
-1
-1
-3
-1
-3
-1
-1
-1
-3
-1
-3
-3
-1
-1
-1
-1
-1
-3
-3
-1
-1
-1
-3
-3
-1
-1
-1
-3
-3
-1
-1
-1
-1
-1
-1
-1
-3
-3
-1
-3
-1
-1
-3
-3
-1
-1
-1
-1
-3
-1
-1
-1
-1
-1
-1
-1
-3
-3
-1
-1
-1
-1
-3
-3
-1
-1
-1
-1
-3
-3
-1
-3
-1
-1
-3
-1
-1
-1
-1
-1
-1
-1
0
0
0
0
0
0
0
0
0
0
0
0
0
0
0
0
0
0
0
0
0
0
0
0
0
0
0
0
0
0
0
0
-3
-3
-3
-3
-3
-3
-3
-3
-3
-3
-3
-3
-3
-3
-3
-3
-3
-3
-3
-1
-3
-3
-3
-1
-1
-3
-3
-3
-3
-3
-3
-3
-1
-1
-1
-3
-1
-1
-1
-1
-3
-3
-3
-3
-1
-1
-3
-1
-1
-3
-3
-3
-3
-1
-1
-3
-3
-3
-1
-3
-3
-1
-1
-3
-3
-3
-3
-1
-1
-1
-1
-3
-1
-3
-3
-3
-3
-3
-3
-1
-3
-3
-1
-3
-1
-1
-1
-3
-3
-1
-3
-1
-1
-1
-1
-1
-1
-3
-1
-3
-1
-3
-1
-3
-3
-1
-1
-3
-1
-3
-3
-1
-1
-1
-1
-1
-1
-3
-3
-3
-3
-1
-3
-1
-1
-1
-1
-1
-3
-1
-1
-1
-1
-3
-3
-1
-1
-1
-1
-3
-1
-1
-1
-1
-1
-1
-1
-1
-1
-1
-1
-1
-3
-1
-1
-3
-3
-1
-1
-1
-1
-1
-3
-1
-3
-3
-3
-1
-1
-1
-3
-1
-1
0
0
0
0
0
0
0
0
0
0
0
0
0
0
0
0
0
0
0
0
0
0
-3
-3
-3
-3
-3
-3
-3
-3
-3
-3
-3
-3
-3
-3
-3
-3
-3
-3
-3
-3
-3
-3
-1
-1
-1
-3
-1
-3
-1
-1
-3
-3
-3
-3
-1
-3
-1
-3
-1
-3
-3
-3
-1
-3
-3
-1
-1
-1
-1
-1
-1
-3
-3
-1
-3
-3
-1
-3
-3
-3
-3
-3
-3
-1
-3
-1
-1
-3
-1
-1
-1
-3
-1
-1
-1
-1
-1
-3
-1
-3
-1
-3
-3
-3
-1
-1
-3
-1
-3
-3
-3
-1
-1
-1
-1
-1
-1
-3
-1
-3
-1
-1
-1
-3
-3
-1
-1
-1
-1
-1
-1
-3
-1
-1
-3
-1
-1
-1
-1
-1
-1
-3
-1
-3
-1
-3
-3
-3
-3
-3
-1
-3
-1
-3
-3
-1
-1
-1
-3
-1
-1
-1
-3
-1
-3
-3
-1
-3
-1
-1
-1
-1
-1
-3
-3
-3
-1
-1
-1
-1
-1
-1
-1
0
0
0
0
0
0
0
0
0
0
0
0
0
0
0
0
0
0
0
0
0
0
0
0
0
0
0
0
0
0
0
0
-3
-3
-3
-3
-3
-3
-1
-3
-3
-3
-3
-1
-3
-3
-3
-3
-3
-3
-1
-1
-1
-3
-3
-1
-1
-3
-1
-3
-3
-3
-3
-1
-3
-3
-3
-3
-3
-1
-3
-3
-1
-3
-1
-3
-3
-3
-1
-1
-1
-3
-3
-3
-3
-3
-3
-3
-3
-3
-3
-1
-1
-3
-3
-1
-1
-3
-1
-3
-1
-3
-1
-1
-3
-3
-3
-3
-1
-1
-1
-3
-3
-3
-3
-1
-1
-1
-1
-1
-1
-1
-1
-3
-3
-1
-1
-3
-3
-1
-1
-3
-3
-3
-3
-3
-3
-3
-1
-3
-1
-1
-3
-1
-1
-1
-3
-1
-1
-1
-1
-3
-1
-3
-3
-1
-1
-3
-3
-3
-1
-1
-1
-1
-1
-1
-1
-1
-1
-1
-1
-1
-1
-1
-1
-1
-3
-3
-1
-1
-1
-3
-1
-1
-1
-1
-1
-1
-1
-1
-3
-1
-1
-1
-1
0
0
0
0
0
0
0
0
0
0
0
0
0
0
0
0
0
0
0
0
0
0
0
0
0
0
0
0
0
0
0
0
-3
-3
-3
-3
-3
-3
-3
-3
-3
-3
-3
-1
-3
-3
-3
-1
-1
-1
-3
-3
-1
-3
-3
-1
-3
-3
-3
-3
-3
-1
-1
-3
-3
-3
-1
-1
-3
-3
-3
-3
-3
-3
-1
-3
-1
-1
-3
-3
-3
-3
-1
-3
-3
-3
-1
-1
-3
-1
-1
-1
-1
-1
-1
-3
-3
-1
-3
-3
-3
-3
-1
-1
-1
-1
-3
-3
-1
-3
-3
-3
-3
-1
-1
-3
-3
-1
-3
-1
-1
-3
-1
-1
-1
-3
-3
-1
-1
-3
-3
-3
-1
-1
-1
-1
-1
-1
-3
-3
-3
-1
-1
-3
-3
-3
-3
-1
-1
-3
-3
-3
-1
-3
-1
-1
-1
-1
-1
-1
-1
-1
-1
-1
-1
-3
-3
-3
-1
-3
-3
-1
-1
-1
-1
-1
-3
-1
-1
-1
-1
-1
-1
-1
-1
-1
-3
-1
-1
-1
-1
-3
-1
-1
-1
0
0
0
0
0
0
0
0
0
0
0
0
0
0
0
0
0
0
0
0
0
0
0
0
0
0
0
0
0
0
0
0
-3
-3
-3
-3
-3
-3
-3
-3
-3
-3
-3
-3
-3
-3
-3
-3
-3
-3
-1
-3
-1
-1
-1
-3
-1
-3
-3
-3
-3
-3
-3
-1
-1
-3
-3
-3
-1
-3
-3
-3
-1
-3
-3
-3
-3
-1
-3
-1
-1
-1
-3
-1
-1
-3
-3
-3
-3
-1
-3
-3
-3
-3
-3
-1
-3
-3
-1
-1
-3
-1
-3
-3
-1
-1
-3
-1
-3
-1
-1
-3
-3
-1
-1
-1
-3
-3
-1
-1
-1
-1
-1
-3
-3
-3
-1
-3
-3
-3
-1
-3
-3
-1
-3
-1
-1
-1
-1
-1
-1
-1
-3
-1
-3
-1
-1
-1
-1
-1
-3
-3
-3
-1
-1
-1
-1
-1
-3
-1
-1
-3
-1
-1
-1
-1
-1
-1
-3
-1
-1
-1
-3
-1
-3
-1
-3
-1
-1
-1
-1
-3
-3
-3
-3
-3
-3
-1
-1
-1
-1
-1
-1
-1
-3
-3
-1
-3
-3
-1
-1
-1
-1
-1
-1
-1
-1
-1
-1
0
0
0
0
0
0
0
0
0
0
0
0
0
0
0
0
0
0
-3
-3
-3
-1
-3
-3
-3
-3
-3
-3
-3
-3
-3
-3
-3
-3
-3
-1
-1
-3
-1
-3
-3
-3
-1
-3
-1
-3
-3
-3
-3
-3
-3
-1
-1
-3
-3
-3
-3
-1
-1
-1
-3
-3
-3
-1
-1
-3
-1
-1
-1
-3
-3
-1
-3
-3
-3
-3
-1
-1
-3
-1
-1
-3
-1
-3
-1
-1
-1
-1
-3
-3
-1
-1
-1
-1
-1
-3
-3
-3
-3
-1
-1
-1
-1
-1
-3
-1
-1
-1
-1
-1
-1
-3
-3
-3
-3
-1
-1
-1
-3
-1
-3
-3
-3
-3
-3
-1
-3
-1
-1
-3
-3
-1
-3
-1
-3
-3
-3
-3
-3
-1
-1
-1
-1
-3
-1
-3
-1
-1
-1
-3
-1
-1
-1
-3
-1
-3
-1
-1
-3
-1
-1
-3
-3
-1
-1
-1
-1
-1
-1
-1
-3
-1
-1
-1
-1
-1
-1
0
0
0
0
0
0
0
0
0
0
0
0
0
0
0
0
0
0
0
0
0
0
0
0
0
0
0
0
0
0
0
0
0
0
0
0
-3
-3
-3
-3
-3
-3
-3
-3
-3
-3
-3
-1
-3
-3
-3
-3
-3
-3
-3
-3
-3
-3
-3
-3
-3
-3
-1
-3
-3
-1
-3
-1
-1
-1
-3
-1
-3
-1
-1
-3
-1
-3
-1
-3
-3
-3
-1
-3
-3
-3
-3
-3
-1
-1
-3
-3
-1
-1
-1
-3
-1
-1
-1
-3
-3
-1
-1
-3
-1
-1
-1
-3
-1
-3
-3
-3
-1
-3
-1
-3
-3
-1
-1
-1
-1
-1
-1
-1
-3
-1
-3
-3
-1
-1
-3
-1
-1
-3
-3
-1
-1
-3
-3
-1
-1
-1
-1
-1
-1
-1
-3
-1
-1
-3
-1
-1
-1
-3
-1
-1
-3
-3
-1
-1
-3
-3
-1
-1
-1
-3
-1
-3
-3
-1
-1
-1
-3
-1
-1
-3
-3
-1
-3
-1
-3
-3
-3
-3
-1
-1
-1
-3
-1
-1
-1
-3
-1
-3
-1
-1
-1
-3
-3
-1
-1
-1
-1
-1
-3
-1
-1
0
0
0
0
0
0
0
0
0
0
0
0
0
0
0
0
0
0
0
0
0
0
0
0
-3
-3
-3
-3
-3
-1
-3
-3
-3
-3
-3
-3
-3
-3
-1
-3
-1
-3
-1
-3
-3
-1
-3
-1
-1
-3
-3
-1
-3
-3
-3
-3
-3
-3
-1
-3
-3
-3
-3
-3
-3
-1
-1
-1
-3
-3
-3
-3
-3
-3
-1
-1
-3
-1
-1
-1
-3
-1
-1
-1
-1
-3
-1
-1
-1
-3
-3
-3
-3
-3
-3
-1
-1
-3
-1
-1
-1
-3
-1
-1
-1
-1
-1
-3
-1
-3
-3
-3
-3
-3
-3
-1
-3
-1
-1
-3
-3
-1
-1
-1
-1
-3
-3
-3
-1
-3
-3
-1
-1
-1
-1
-1
-3
-1
-3
-1
-1
-3
-1
-3
-1
-1
-1
-3
-1
-1
-1
-3
-3
-1
-1
-1
-1
-1
-1
-1
-1
-1
-3
-3
-3
-1
-3
-1
-1
-3
-3
-3
-3
-1
-1
-1
-1
-3
-3
-1
-1
-1
-1
-1
-1
-1
-1
0
0
0
0
0
0
0
0
0
0
0
0
0
0
0
0
0
0
0
0
0
0
0
0
0
0
0
0
0
0
0
0
-3
-3
-3
-3
-1
-3
-3
-3
-3
-3
-3
-3
-3
-3
-1
-3
-3
-3
-3
-3
-1
-1
-1
-1
-3
-3
-3
-3
-3
-3
-3
-3
-3
-3
-3
-1
-3
-1
-3
-3
-3
-1
-1
-3
-1
-3
-3
-3
-1
-1
-3
-3
-3
-1
-1
-3
-3
-1
-1
-1
-1
-3
-1
-3
-3
-1
-3
-3
-1
-1
-3
-3
-1
-1
-3
-1
-3
-3
-3
-1
-1
-3
-3
-3
-1
-1
-3
-3
-1
-3
-3
-1
-3
-3
-3
-1
-1
-1
-3
-3
-1
-1
-1
-1
-1
-1
-3
-3
-1
-1
-1
-3
-3
-1
-1
-1
-1
-3
-1
-3
-1
-3
-1
-1
-3
-1
-1
-1
-1
-3
-3
-1
-1
-1
-3
-1
-1
-1
-3
-1
-3
-1
-1
-3
-1
-1
-3
-1
-1
-1
-1
-3
-3
-3
-1
-1
-3
-1
-1
-1
-1
-1
-1
-1
-1
-1
-1
-1
-1
0
0
0
0
0
0
0
0
0
0
0
0
0
0
0
0
0
0
0
0
0
0
0
0
0
0
-3
-3
-3
-3
-3
-3
-3
-1
-3
-3
-3
-3
-3
-1
-3
-3
-3
-3
-3
-3
-3
-3
-3
-3
-3
-3
-3
-3
-3
-3
-1
-3
-3
-1
-3
-1
-1
-3
-3
-3
-3
-1
-1
-1
-1
-3
-1
-3
-1
-3
-3
-3
-3
-3
-3
-3
-3
-3
-1
-1
-3
-3
-1
-1
-1
-1
-3
-3
-3
-3
-3
-1
-1
-1
-1
-1
-1
-3
-3
-3
-3
-3
-3
-1
-1
-1
-1
-3
-3
-3
-3
-1
-1
-1
-3
-3
-1
-1
-1
-3
-3
-1
-1
-1
-3
-1
-1
-1
-1
-3
-1
-1
-1
-3
-1
-1
-1
-1
-1
-3
-3
-1
-3
-3
-3
-3
-1
-1
-3
-3
-1
-1
-3
-3
-1
-1
-1
-3
-1
-1
-1
-3
-1
-1
-1
-1
-1
-3
-1
-1
-1
-1
-1
-1
-1
-1
-3
-3
-1
-1
-1
-1
-1
-3
-1
-1
-1
-1
-1
-1
-1
-3
-1
-3
-1
-1
-1
0
0
0
0
0
0
0
0
0
0
0
0
0
0
0
0
0
0
-3
-3
-3
-3
-3
-3
-3
-3
-3
-3
-3
-3
-3
-3
-3
-1
-3
-3
-3
-3
-3
-1
-1
-3
-3
-3
-3
-3
-3
-3
-3
-1
-1
-3
-3
-3
-3
-3
-1
-3
-1
-1
-3
-3
-1
-3
-3
-3
-3
-3
-3
-3
-3
-1
-1
-3
-3
-3
-1
-3
-3
-3
-1
-3
-1
-3
-3
-1
-1
-1
-3
-1
-1
-1
-1
-1
-3
-3
-3
-1
-1
-1
-3
-1
-1
-1
-3
-1
-1
-3
-3
-3
-3
-1
-1
-3
-3
-3
-3
-1
-3
-3
-3
-1
-1
-3
-3
-3
-3
-1
-1
-3
-1
-1
-1
-1
-1
-1
-1
-1
-1
-1
-1
-1
-3
-3
-1
-1
-3
-1
-1
-1
-1
-1
-1
-1
-1
-1
-1
-1
-1
-3
-3
-1
-1
-1
-3
-1
-1
-1
-1
-1
-1
-1
-3
-1
-1
-3
-3
-1
-3
-1
-1
-1
-1
-3
-1
-1
-1
-1
-3
-3
-3
-1
-1
-1
-1
-1
-1
0
0
0
0
0
0
0
0
0
0
0
0
0
0
0
0
-3
-3
-3
-3
-1
-3
-3
-3
-3
-3
-3
-3
-3
-3
-3
-3
-3
-3
-3
-1
-1
-3
-1
-3
-3
-3
-3
-3
-3
-3
-3
-3
-3
-3
-3
-1
-1
-3
-1
-1
-3
-3
-3
-3
-3
-3
-1
-3
-3
-3
-1
-1
-1
-3
-1
-3
-1
-1
-1
-1
-3
-1
-1
-3
-3
-3
-3
-1
-1
-3
-3
-1
-3
-1
-3
-3
-1
-3
-1
-3
-1
-1
-1
-3
-3
-1
-3
-1
-1
-3
-3
-1
-3
-3
-3
-1
-1
-1
-3
-1
-1
-1
-1
-1
-3
-3
-3
-1
-1
-3
-1
-3
-1
-3
-1
-3
-1
-1
-1
-1
-3
-3
-1
-1
-1
-3
-3
-1
-1
-3
-3
-3
-1
-1
-3
-1
-3
-1
-1
-1
-1
-1
-1
-3
-1
-1
-1
-1
-1
-1
-1
-1
-1
-1
-3
-1
-1
-1
-1
-1
-1
-1
-3
-1
-1
-1
-1
0
0
0
0
0
0
0
0
0
0
0
0
0
0
0
0
0
0
0
0
0
0
0
0
0
0
0
0
-3
-3
-3
-3
-3
-3
-3
-3
-1
-3
-3
-3
-3
-3
-1
-3
-3
-3
-3
-3
-3
-3
-3
-3
-1
-1
-1
-1
-1
-3
-3
-3
-3
-3
-3
-1
-1
-1
-3
-3
-3
-3
-1
-3
-3
-3
-3
-1
-1
-3
-3
-3
-3
-1
-1
-1
-1
-1
-1
-3
-1
-1
-1
-3
-3
-3
-3
-1
-1
-1
-1
-3
-1
-3
-3
-3
-3
-3
-3
-1
-3
-3
-3
-1
-1
-3
-1
-1
-1
-3
-3
-1
-1
-1
-3
-1
-3
-1
-1
-3
-3
-1
-3
-3
-1
-1
-3
-3
-1
-3
-3
-1
-1
-1
-3
-1
-1
-1
-1
-1
-1
-3
-1
-1
-1
-1
-3
-3
-1
-1
-3
-1
-1
-1
-3
-1
-3
-3
-1
-1
-3
-3
-1
-1
-1
-1
-1
-1
-1
-3
-1
-1
-1
-3
-1
-3
-1
-1
-1
-3
-1
-1
-1
-1
-1
0
0
0
0
0
0
0
0
0
0
0
0
0
0
0
0
0
0
0
0
0
0
0
0
0
0
0
0
0
0
-3
-3
-3
-1
-3
-3
-3
-3
-3
-3
-3
-3
-3
-3
-1
-3
-3
-3
-3
-3
-3
-3
-1
-3
-1
-3
-3
-1
-3
-3
-3
-1
-1
-3
-3
-1
-3
-3
-3
-1
-3
-3
-1
-1
-3
-1
-3
-1
-3
-1
-3
-3
-1
-3
-1
-3
-3
-1
-1
-1
-1
-1
-1
-3
-1
-1
-1
-1
-1
-1
-1
-1
-3
-3
-3
-3
-3
-3
-1
-3
-3
-3
-1
-1
-3
-1
-3
-1
-3
-1
-3
-1
-3
-1
-1
-3
-3
-3
-1
-3
-1
-3
-3
-3
-1
-3
-3
-1
-3
-1
-1
-1
-1
-1
-1
-3
-3
-1
-1
-1
-1
-1
-1
-3
-3
-1
-1
-1
-1
-1
-1
-1
-1
-1
-1
-3
-3
-1
-1
-1
-3
-3
-1
-3
-3
-1
-1
-1
-3
-1
-1
-1
-3
-3
-1
-1
-1
-1
-1
0
0
0
0
0
0
0
0
0
0
0
0
0
0
0
0
0
0
0
0
0
0
0
0
0
0
0
0
0
0
0
0
0
0
0
0
-3
-3
-3
-3
-3
-3
-1
-3
-3
-1
-1
-3
-3
-1
-3
-3
-1
-3
-3
-3
-3
-1
-3
-1
-3
-3
-3
-1
-3
-3
-3
-3
-1
-3
-3
-1
-3
-3
-1
-1
-3
-1
-1
-1
-1
-1
-1
-3
-3
-3
-1
-3
-3
-1
-3
-3
-3
-3
-3
-3
-3
-1
-1
-1
-1
-3
-1
-3
-3
-3
-1
-3
-1
-3
-3
-1
-3
-3
-3
-3
-3
-1
-1
-3
-1
-3
-1
-1
-3
-1
-1
-3
-3
-1
-3
-1
-3
-3
-1
-1
-1
-1
-1
-3
-1
-3
-1
-1
-3
-3
-1
-3
-1
-1
-1
-1
-3
-3
-3
-1
-1
-3
-1
-3
-3
-1
-1
-1
-1
-1
-3
-1
-3
-1
-1
-1
-1
-1
-1
-1
-3
-1
-1
-1
-3
-1
-1
-1
-1
-3
-3
-1
-1
-1
-1
-3
-3
-1
-3
-1
-3
-1
-1
-1
-1
0
0
0
0
0
0
0
0
0
0
0
0
0
0
0
0
0
0
0
0
0
0
0
0
0
0
0
0
0
0
-3
-3
-3
-1
-3
-3
-3
-3
-3
-3
-3
-3
-3
-3
-3
-3
-3
-3
-3
-3
-3
-3
-3
-3
-1
-3
-3
-1
-3
-3
-3
-3
-1
-3
-3
-3
-3
-3
-3
-1
-1
-3
-3
-3
-3
-1
-3
-3
-1
-3
-3
-3
-1
-3
-3
-3
-1
-3
-3
-1
-1
-1
-1
-3
-3
-3
-3
-1
-3
-3
-1
-1
-1
-1
-3
-1
-3
-3
-3
-1
-1
-1
-1
-3
-1
-1
-1
-1
-1
-1
-3
-1
-1
-1
-1
-3
-3
-1
-1
-1
-3
-1
-3
-1
-1
-3
-1
-1
-1
-1
-1
-1
-1
-3
-3
-1
-1
-3
-3
-1
-1
-3
-3
-1
-3
-1
-1
-1
-1
-1
-1
-1
-3
-1
-1
-3
-3
-3
-1
-1
-1
-1
-3
-1
-1
-3
-1
-1
-1
-3
-1
-3
-1
-1
-3
-1
-1
-1
-1
-1
-1
-3
-1
-1
-1
-1
-1
0
0
0
0
0
0
0
0
0
0
0
0
0
0
0
0
0
0
0
0
0
0
0
0
0
0
0
0
-3
-3
-3
-3
-3
-3
-3
-3
-1
-3
-1
-3
-3
-3
-3
-3
-1
-1
-3
-3
-1
-3
-3
-3
-3
-3
-1
-3
-1
-3
-1
-3
-3
-3
-3
-3
-1
-3
-3
-1
-3
-3
-1
-1
-1
-1
-3
-3
-3
-3
-3
-1
-3
-1
-3
-1
-1
-3
-3
-3
-3
-3
-3
-1
-3
-1
-1
-3
-1
-3
-1
-3
-1
-3
-1
-1
-1
-1
-1
-3
-1
-1
-1
-3
-3
-3
-1
-1
-3
-1
-1
-1
-1
-3
-3
-1
-3
-3
-1
-1
-1
-1
-3
-1
-3
-1
-1
-3
-3
-1
-1
-1
-3
-1
-3
-3
-3
-3
-3
-3
-1
-1
-3
-1
-3
-3
-3
-1
-1
-3
-1
-1
-1
-1
-1
-3
-1
-3
-3
-1
-1
-3
-1
-1
-1
-3
-3
-1
-1
-1
-1
-1
-3
-1
-1
-1
-1
-1
-1
-3
-3
-3
-1
-1
-1
-1
-1
-3
-1
-1
-1
-1
-1
0
0
0
0
0
0
0
0
0
0
0
0
0
0
0
0
0
0
0
0
0
0
-3
-3
-3
-3
-3
-3
-3
-3
-3
-3
-3
-3
-3
-3
-3
-3
-3
-3
-3
-3
-1
-1
-1
-3
-3
-3
-3
-3
-1
-3
-3
-3
-3
-3
-3
-3
-3
-1
-1
-1
-1
-3
-1
-3
-3
-3
-3
-3
-3
-3
-1
-1
-1
-1
-1
-3
-3
-1
-3
-3
-3
-3
-1
-1
-1
-1
-1
-1
-1
-3
-3
-3
-3
-1
-1
-1
-1
-3
-3
-3
-3
-1
-1
-1
-3
-1
-1
-3
-3
-1
-1
-1
-3
-3
-1
-3
-3
-3
-3
-1
-1
-3
-1
-1
-3
-3
-1
-1
-3
-3
-1
-3
-3
-1
-3
-1
-3
-1
-1
-1
-1
-1
-1
-1
-1
-3
-3
-3
-1
-1
-1
-1
-3
-3
-3
-1
-1
-1
-1
-1
-1
-1
-3
-1
-3
-1
-1
-3
-1
-3
-3
-1
-1
-1
-1
-1
-1
-1
-1
-1
-1
-1
-1
-1
-1
-3
-3
-3
-3
-1
-1
-1
-3
-1
-1
-1
-1
-1
-1
0
0
0
0
0
0
0
0
0
0
0
0
0
0
0
0
-3
-3
-3
-3
-3
-3
-3
-3
-3
-3
-3
-3
-3
-3
-1
-3
-3
-3
-1
-3
-1
-1
-3
-3
-1
-3
-3
-1
-3
-1
-3
-3
-3
-3
-1
-3
-1
-1
-1
-3
-3
-3
-3
-3
-3
-1
-1
-3
-3
-3
-3
-3
-3
-1
-1
-1
-1
-3
-3
-1
-3
-3
-3
-3
-3
-3
-1
-1
-1
-1
-1
-1
-1
-3
-3
-1
-3
-1
-3
-1
-3
-3
-1
-3
-3
-1
-1
-3
-1
-3
-1
-1
-3
-1
-1
-1
-3
-3
-1
-1
-3
-1
-1
-3
-1
-1
-1
-1
-1
-3
-3
-1
-3
-1
-3
-3
-3
-3
-3
-1
-3
-3
-3
-1
-3
-1
-1
-1
-3
-3
-1
-3
-1
-1
-3
-1
-1
-1
-1
-3
-3
-3
-1
-1
-1
-1
-1
-1
-1
-3
-3
-1
-3
-1
-1
-3
-1
-3
-1
-1
-1
-3
-1
-1
-1
-1
-1
-1
-3
-3
-1
-3
-1
-1
-1
-1
-1
-1
-1
-1
-1
-1
-1
0
0
0
0
0
0
0
0
0
0
0
0
-3
-3
-3
-3
-3
-3
-1
-3
-3
-1
-1
-3
-3
-3
-3
-1
-3
-3
-3
-3
-1
-1
-3
-3
-3
-1
-1
-1
-3
-3
-3
-3
-3
-3
-1
-1
-1
-1
-1
-3
-3
-3
-3
-3
-1
-3
-3
-3
-3
-1
-3
-3
-3
-1
-1
-3
-3
-3
-3
-3
-3
-3
-3
-1
-1
-3
-1
-3
-1
-1
-1
-1
-1
-3
-3
-3
-3
-1
-1
-1
-1
-1
-3
-1
-1
-1
-3
-3
-3
-3
-3
-3
-3
-1
-3
-3
-1
-3
-1
-1
-1
-3
-1
-3
-1
-1
-1
-3
-3
-3
-1
-1
-1
-3
-3
-1
-1
-3
-1
-3
-1
-1
-1
-3
-3
-1
-1
-1
-1
-3
-3
-1
-3
-1
-1
-1
-3
-1
-1
-3
-3
-1
-1
-1
-3
-3
-1
-3
-1
-3
-1
-1
-1
-1
-1
-1
-1
-1
-3
-1
-1
-1
-1
-1
-3
-1
-1
-1
-1
-1
-1
0
0
0
0
0
0
0
0
0
0
0
0
0
0
0
0
0
0
0
0
0
0
0
0
-3
-3
-3
-3
-3
-3
-3
-3
-3
-3
-3
-3
-1
-3
-3
-3
-1
-3
-3
-3
-1
-3
-3
-3
-3
-3
-3
-3
-3
-1
-1
-3
-3
-3
-3
-3
-3
-1
-3
-1
-3
-1
-3
-3
-1
-3
-3
-1
-1
-1
-1
-1
-3
-1
-1
-3
-1
-3
-1
-3
-1
-1
-3
-3
-1
-3
-1
-1
-1
-3
-3
-1
-3
-3
-1
-3
-3
-3
-1
-1
-1
-1
-3
-3
-3
-1
-1
-3
-1
-3
-3
-1
-1
-1
-3
-1
-3
-1
-3
-3
-3
-3
-3
-1
-1
-3
-1
-3
-3
-1
-1
-1
-1
-3
-1
-1
-1
-1
-1
-1
-1
-1
-1
-1
-1
-3
-3
-1
-1
-3
-1
-1
-1
-1
-1
-1
-1
-3
-1
-3
-3
-1
-3
-1
-1
-1
-1
-1
-3
-1
-3
-1
-1
-1
-3
-1
-1
-3
-3
-1
-3
-1
-1
-1
-1
0
0
0
0
0
0
0
0
0
0
0
0
0
0
0
0
0
0
0
0
0
0
0
0
0
0
0
0
0
0
-3
-3
-3
-3
-3
-3
-3
-3
-1
-3
-1
-3
-3
-3
-3
-3
-3
-3
-3
-3
-1
-3
-3
-3
-1
-3
-3
-3
-3
-3
-3
-3
-3
-3
-1
-1
-1
-3
-3
-1
-3
-3
-1
-3
-1
-1
-3
-3
-3
-3
-1
-3
-3
-3
-3
-1
-1
-3
-1
-1
-3
-3
-1
-1
-1
-1
-1
-3
-3
-1
-3
-1
-1
-1
-3
-3
-1
-1
-1
-3
-1
-1
-3
-3
-3
-3
-3
-1
-1
-1
-3
-1
-3
-1
-3
-1
-1
-1
-3
-1
-1
-3
-3
-1
-1
-3
-3
-1
-1
-3
-3
-3
-3
-3
-3
-1
-1
-1
-3
-1
-3
-1
-1
-1
-3
-1
-1
-1
-3
-1
-3
-1
-1
-1
-1
-1
-1
-3
-1
-1
-3
-3
-1
-1
-1
-1
-1
-3
-1
-1
-3
-1
-1
-1
-3
-1
-1
-1
-3
-1
-1
-1
-1
-1
-1
-1
-1
0
0
0
0
0
0
0
0
0
0
0
0
0
0
0
0
0
0
0
0
0
0
0
0
0
0
0
0
-3
-3
-3
-3
-3
-3
-3
-3
-3
-3
-3
-3
-3
-1
-3
-3
-3
-3
-3
-3
-3
-3
-3
-3
-3
-1
-1
-1
-3
-1
-3
-3
-1
-3
-1
-1
-1
-1
-1
-3
-3
-3
-1
-3
-1
-3
-3
-3
-3
-1
-3
-3
-1
-3
-3
-1
-1
-3
-3
-3
-1
-1
-1
-3
-3
-1
-3
-3
-3
-1
-1
-1
-1
-3
-3
-3
-3
-3
-3
-3
-1
-3
-1
-1
-3
-1
-1
-1
-3
-1
-1
-3
-1
-3
-1
-3
-1
-1
-1
-1
-3
-3
-3
-3
-1
-1
-1
-1
-1
-3
-3
-3
-3
-1
-3
-3
-1
-1
-1
-1
-1
-3
-1
-3
-1
-1
-1
-1
-1
-3
-1
-1
-1
-3
-3
-3
-1
-3
-1
-1
-3
-1
-1
-1
-1
-1
-1
-1
-1
-1
-1
-1
-1
-1
-1
-3
-1
-3
-1
-3
-1
-1
-1
-1
-1
0
0
0
0
0
0
0
0
0
0
0
0
0
0
0
0
0
0
0
0
0
0
0
0
0
0
0
0
0
0
-3
-3
-3
-3
-3
-3
-3
-3
-3
-3
-3
-3
-3
-3
-3
-3
-3
-1
-3
-3
-3
-3
-3
-3
-3
-3
-3
-3
-1
-1
-1
-1
-3
-3
-3
-3
-3
-3
-3
-3
-3
-3
-3
-3
-3
-1
-1
-1
-1
-3
-3
-3
-3
-1
-1
-1
-3
-1
-1
-3
-3
-3
-1
-3
-1
-3
-3
-3
-1
-1
-3
-1
-3
-3
-3
-1
-1
-1
-3
-1
-3
-3
-3
-1
-1
-1
-1
-1
-3
-1
-1
-1
-1
-1
-1
-1
-3
-3
-1
-3
-3
-1
-1
-1
-1
-3
-1
-3
-3
-1
-1
-3
-1
-1
-1
-1
-1
-1
-1
-1
-3
-3
-1
-3
-3
-3
-1
-1
-1
-3
-1
-1
-1
-1
-1
-1
-1
-1
-1
-1
-1
-3
-3
-3
-1
-1
-1
-1
-3
-1
-3
-1
-1
-3
-1
-1
-3
-1
-1
-1
-1
-3
-1
-1
-1
-1
-1
0
0
0
0
0
0
0
0
0
0
0
0
0
0
0
0
0
0
0
0
0
0
0
0
0
0
0
0
-3
-3
-3
-3
-3
-3
-3
-3
-3
-3
-3
-3
-3
-3
-3
-3
-1
-3
-1
-1
-1
-1
-1
-3
-3
-3
-3
-1
-3
-3
-3
-1
-3
-3
-1
-3
-3
-3
-3
-3
-3
-1
-1
-3
-1
-3
-3
-3
-3
-1
-3
-1
-3
-3
-1
-3
-3
-1
-3
-1
-3
-3
-1
-3
-3
-1
-1
-3
-1
-1
-1
-3
-1
-3
-3
-3
-1
-1
-3
-1
-1
-1
-1
-1
-3
-1
-3
-3
-3
-3
-1
-1
-1
-1
-1
-1
-1
-1
-3
-3
-3
-3
-1
-1
-1
-1
-1
-1
-3
-1
-1
-1
-3
-1
-1
-3
-3
-3
-1
-1
-1
-3
-3
-1
-3
-1
-1
-1
-1
-3
-3
-3
-3
-3
-3
-3
-3
-1
-1
-1
-3
-3
-3
-1
-3
-1
-3
-3
-1
-3
-1
-1
-1
-1
-3
-3
-1
-3
-1
-1
-1
-1
-1
-1
-1
-1
-1
-1
-1
-1
-1
-1
-1
-1
-1
-1
-1
0
0
0
0
0
0
0
0
0
0
0
0
0
0
0
0
0
0
-3
-3
-3
-1
-3
-3
-3
-3
-3
-3
-3
-3
-3
-3
-3
-1
-1
-3
-1
-1
-1
-3
-1
-3
-3
-3
-3
-3
-3
-3
-1
-3
-3
-3
-3
-3
-1
-1
-3
-3
-3
-3
-3
-1
-1
-1
-1
-3
-3
-3
-3
-1
-3
-1
-1
-1
-1
-1
-1
-1
-1
-3
-1
-3
-3
-3
-3
-3
-3
-3
-1
-1
-1
-3
-3
-1
-1
-3
-1
-1
-3
-3
-3
-3
-1
-1
-3
-1
-3
-1
-1
-1
-3
-1
-1
-3
-1
-1
-1
-3
-1
-3
-3
-1
-3
-1
-3
-1
-3
-1
-3
-1
-3
-3
-1
-1
-1
-3
-3
-3
-1
-3
-3
-1
-1
-1
-1
-3
-3
-1
-1
-1
-1
-1
-1
-3
-1
-3
-1
-1
-3
-1
-3
-3
-3
-1
-1
-3
-3
-1
-1
-1
-1
-1
-1
-1
-1
-1
-1
-1
-1
-3
-1
-1
-3
-1
-1
0
0
0
0
0
0
0
0
0
0
0
0
0
0
0
0
0
0
0
0
0
0
0
0
0
0
0
0
-3
-3
-3
-3
-3
-3
-3
-3
-3
-3
-3
-3
-3
-3
-3
-3
-3
-3
-1
-1
-3
-3
-3
-1
-1
-1
-1
-1
-1
-3
-3
-3
-3
-3
-3
-1
-1
-3
-1
-3
-1
-1
-3
-1
-3
-1
-3
-3
-3
-3
-3
-3
-1
-3
-1
-3
-3
-3
-3
-1
-1
-1
-1
-1
-1
-1
-1
-1
-3
-1
-3
-1
-3
-3
-3
-3
-3
-3
-3
-3
-1
-1
-1
-3
-3
-1
-1
-3
-3
-1
-1
-3
-3
-1
-3
-1
-3
-1
-1
-1
-1
-1
-1
-3
-1
-3
-3
-1
-1
-1
-1
-3
-1
-1
-1
-3
-3
-3
-3
-1
-1
-3
-1
-3
-1
-3
-1
-1
-1
-1
-3
-3
-3
-1
-1
-1
-1
-1
-1
-1
-3
-3
-1
-3
-1
-1
-1
-3
-1
-3
-1
-3
-1
-1
-1
-1
-1
-1
-3
-1
-1
-3
-3
-1
-1
-1
-1
0
0
0
0
0
0
0
0
0
0
0
0
0
0
0
0
0
0
0
0
0
0
0
0
0
0
0
0
-3
-3
-3
-3
-3
-3
-3
-3
-3
-3
-1
-3
-3
-3
-3
-3
-3
-3
-3
-1
-1
-3
-1
-3
-1
-3
-1
-3
-3
-3
-3
-3
-3
-1
-3
-1
-1
-3
-3
-3
-3
-3
-3
-1
-3
-1
-1
-1
-3
-1
-3
-1
-1
-1
-1
-3
-3
-3
-1
-1
-1
-3
-3
-1
-3
-3
-3
-1
-3
-1
-3
-3
-3
-3
-1
-1
-1
-3
-1
-1
-3
-3
-3
-3
-1
-1
-1
-3
-1
-1
-3
-1
-1
-1
-3
-3
-3
-1
-3
-1
-1
-1
-1
-1
-1
-1
-1
-3
-3
-3
-1
-1
-3
-3
-1
-3
-1
-1
-3
-1
-3
-1
-1
-1
-3
-1
-3
-1
-1
-3
-3
-1
-1
-1
-3
-1
-1
-3
-1
-1
-1
-1
-1
-1
-3
-1
-1
-1
-1
-1
-3
-3
-1
-1
-1
-3
-3
-3
-3
-1
-1
-1
-1
-1
-1
0
0
0
0
0
0
0
0
0
0
0
0
0
0
0
0
0
0
0
0
0
0
0
0
0
0
0
0
0
0
-3
-3
-3
-3
-3
-3
-3
-3
-3
-3
-3
-3
-3
-3
-3
-3
-3
-1
-3
-3
-3
-3
-3
-3
-3
-3
-3
-1
-1
-3
-3
-1
-1
-1
-1
-3
-3
-3
-3
-1
-1
-3
-1
-3
-1
-3
-1
-3
-1
-1
-1
-3
-3
-3
-1
-1
-3
-1
-3
-1
-3
-1
-1
-1
-1
-1
-3
-3
-3
-3
-3
-1
-1
-3
-3
-3
-3
-1
-1
-1
-3
-1
-3
-1
-1
-3
-3
-1
-1
-3
-3
-1
-1
-1
-1
-3
-3
-1
-3
-3
-1
-3
-3
-1
-1
-3
-3
-1
-1
-1
-1
-1
-1
-1
-1
-3
-1
-3
-1
-3
-3
-1
-1
-3
-1
-3
-1
-1
-1
-1
-1
-1
-1
-3
-3
-3
-3
-1
-1
-3
-1
-1
-3
-1
-1
-1
-3
-1
-1
-3
-1
-1
-3
-1
-1
-1
-1
-3
-1
-1
-1
-1
-1
0
0
0
0
0
0
0
0
0
0
0
0
0
0
0
0
0
0
0
0
0
0
0
0
0
0
0
0
0
0
0
0
-3
-3
-3
-3
-3
-3
-3
-3
-3
-3
-3
-1
-3
-3
-1
-3
-3
-1
-3
-3
-3
-3
-3
-3
-3
-3
-1
-1
-3
-3
-3
-3
-3
-3
-3
-3
-3
-3
-1
-3
-3
-3
-3
-3
-1
-1
-1
-3
-1
-1
-1
-3
-3
-3
-3
-1
-3
-1
-3
-1
-1
-3
-3
-3
-1
-1
-1
-1
-3
-3
-3
-3
-3
-1
-1
-3
-3
-1
-1
-1
-1
-1
-1
-1
-3
-1
-1
-3
-3
-3
-1
-1
-3
-3
-3
-1
-1
-1
-1
-1
-1
-1
-3
-3
-3
-1
-1
-1
-1
-3
-3
-3
-3
-1
-1
-1
-1
-1
-1
-1
-1
-1
-3
-1
-3
-1
-1
-1
-3
-3
-3
-3
-1
-1
-3
-1
-1
-1
-1
-3
-3
-1
-1
-1
-1
-3
-1
-3
-1
-1
-1
-3
-3
-3
-3
-1
-1
-1
-1
-1
-1
-3
-1
-1
-1
-1
-3
-1
-1
-1
-1
-1
-1
0
0
0
0
0
0
0
0
0
0
0
0
0
0
0
0
0
0
0
0
0
0
-3
-3
-3
-3
-3
-3
-3
-3
-1
-3
-1
-3
-3
-3
-3
-3
-3
-3
-3
-1
-3
-3
-3
-3
-1
-3
-1
-3
-3
-3
-3
-3
-3
-1
-1
-3
-3
-3
-3
-1
-1
-1
-3
-3
-3
-1
-3
-1
-1
-1
-3
-1
-3
-3
-3
-3
-3
-1
-1
-3
-1
-1
-1
-1
-1
-1
-1
-1
-1
-3
-3
-1
-3
-3
-1
-3
-3
-1
-1
-1
-3
-1
-3
-3
-3
-3
-1
-3
-3
-3
-3
-1
-1
-1
-3
-3
-3
-1
-1
-3
-3
-1
-1
-3
-3
-1
-1
-1
-1
-3
-1
-1
-3
-3
-3
-1
-1
-1
-1
-3
-3
-1
-1
-1
-1
-3
-3
-1
-1
-3
-3
-1
-1
-3
-1
-1
-1
-1
-3
-1
-1
-1
-1
-3
-1
-1
-1
-1
-1
-1
-1
-1
-1
-1
-1
-3
-1
-1
-1
0
0
0
0
0
0
0
0
0
0
0
0
0
0
0
0
0
0
0
0
0
0
0
0
0
0
0
0
0
0
0
0
0
0
0
0
-3
-3
-3
-3
-3
-3
-3
-3
-3
-3
-3
-3
-3
-3
-3
-3
-3
-1
-3
-1
-3
-1
-1
-3
-3
-3
-1
-1
-3
-3
-3
-3
-3
-3
-3
-3
-3
-3
-3
-1
-3
-1
-1
-3
-1
-1
-1
-3
-3
-3
-3
-1
-1
-1
-3
-3
-1
-3
-3
-3
-3
-3
-1
-1
-1
-3
-3
-1
-1
-1
-1
-3
-1
-3
-3
-3
-3
-3
-1
-3
-1
-3
-3
-1
-1
-3
-3
-1
-1
-3
-1
-1
-1
-1
-1
-1
-1
-1
-1
-3
-3
-1
-3
-3
-3
-3
-3
-1
-1
-1
-1
-3
-1
-1
-1
-3
-3
-3
-3
-3
-1
-1
-1
-3
-1
-1
-1
-3
-1
-3
-3
-3
-1
-1
-1
-3
-1
-1
-3
-1
-1
-3
-1
-1
-3
-1
-1
-1
-1
-1
-1
-1
-1
-1
-1
-1
-1
-1
-1
-1
-3
-1
-1
-1
-1
-1
-1
0
0
0
0
0
0
0
0
0
0
0
0
0
0
0
0
0
0
0
0
0
0
0
0
0
0
0
0
-3
-3
-3
-3
-3
-3
-3
-3
-1
-3
-3
-3
-3
-3
-3
-1
-3
-3
-3
-1
-3
-1
-3
-3
-3
-3
-1
-1
-3
-3
-3
-1
-3
-1
-1
-1
-1
-1
-1
-3
-3
-3
-3
-1
-3
-1
-1
-3
-3
-3
-3
-1
-1
-3
-3
-3
-1
-3
-3
-3
-3
-1
-1
-3
-3
-1
-3
-1
-3
-1
-1
-1
-1
-1
-1
-3
-3
-3
-1
-3
-1
-1
-3
-3
-1
-1
-1
-3
-3
-1
-1
-3
-1
-3
-1
-3
-3
-1
-3
-3
-3
-3
-3
-1
-1
-1
-1
-3
-1
-3
-1
-1
-1
-3
-3
-1
-1
-1
-1
-1
-3
-3
-3
-3
-1
-3
-3
-1
-1
-1
-3
-1
-1
-1
-1
-1
-1
-1
-1
-1
-3
-1
-1
-3
-3
-3
-3
-3
-3
-1
-1
-1
-1
-1
-1
-1
-1
-1
-1
-1
-1
-1
-3
-1
-1
0
0
0
0
0
0
0
0
0
0
0
0
0
0
0
0
0
0
0
0
0
0
0
0
0
0
0
0
0
0
-3
-3
-3
-3
-3
-3
-3
-3
-3
-3
-3
-1
-3
-3
-3
-3
-3
-3
-3
-3
-1
-1
-1
-3
-3
-3
-3
-3
-3
-3
-3
-1
-3
-3
-3
-3
-1
-1
-1
-3
-3
-3
-3
-3
-1
-1
-3
-3
-3
-1
-1
-1
-1
-1
-1
-3
-3
-3
-1
-1
-3
-1
-1
-1
-1
-3
-3
-3
-3
-1
-3
-3
-3
-1
-1
-3
-3
-1
-3
-1
-1
-1
-3
-3
-3
-1
-3
-1
-1
-3
-3
-3
-3
-3
-3
-1
-1
-1
-3
-3
-3
-1
-1
-3
-1
-3
-3
-1
-1
-1
-1
-3
-3
-3
-1
-1
-3
-3
-1
-1
-3
-3
-1
-1
-3
-1
-1
-1
-1
-1
-3
-1
-1
-1
-3
-1
-3
-1
-1
-1
-3
-3
-3
-1
-1
-1
-1
-1
-1
-3
-1
-1
-1
-1
-1
-1
-1
-1
-1
-1
-1
-1
-1
-1
-1
-3
-1
-3
-3
-3
-1
-1
-1
-1
-1
-1
-1
0
0
0
0
0
0
0
0
0
0
0
0
0
0
0
0
0
0
-3
-3
-3
-3
-3
-3
-3
-3
-3
-3
-3
-3
-3
-1
-1
-1
-3
-3
-3
-1
-3
-3
-3
-3
-3
-3
-3
-3
-3
-3
-3
-1
-3
-1
-3
-3
-3
-1
-3
-3
-1
-3
-3
-3
-3
-3
-3
-1
-1
-3
-1
-3
-1
-1
-1
-3
-3
-3
-1
-1
-1
-1
-3
-1
-1
-1
-1
-3
-3
-1
-1
-1
-3
-3
-3
-1
-1
-3
-3
-1
-1
-1
-1
-3
-3
-3
-1
-3
-3
-3
-3
-1
-3
-3
-3
-1
-1
-1
-1
-1
-3
-1
-1
-3
-1
-1
-3
-1
-1
-3
-1
-3
-1
-1
-1
-3
-1
-3
-1
-3
-1
-1
-1
-1
-3
-3
-1
-3
-1
-3
-3
-1
-1
-1
-1
-3
-1
-1
-1
-1
-1
-3
-1
-1
-1
-1
-1
-3
-1
-3
-1
-1
-1
-3
-1
-3
-3
-1
-1
-1
-3
-3
-1
-3
-1
-1
-1
-1
-1
-1
-1
0
0
0
0
0
0
0
0
0
0
0
0
0
0
0
0
0
0
0
0
0
0
0
0
-3
-3
-3
-3
-3
-3
-3
-3
-3
-3
-3
-3
-3
-3
-3
-3
-3
-1
-1
-3
-3
-3
-3
-1
-3
-3
-3
-3
-1
-3
-3
-3
-1
-3
-1
-1
-1
-3
-3
-1
-1
-1
-1
-1
-3
-3
-3
-3
-3
-1
-1
-3
-1
-1
-3
-1
-1
-3
-3
-3
-1
-1
-3
-1
-1
-3
-3
-3
-1
-3
-1
-1
-1
-3
-3
-3
-3
-1
-1
-3
-3
-1
-3
-1
-1
-3
-3
-1
-3
-1
-3
-3
-3
-1
-3
-3
-1
-3
-1
-1
-1
-3
-3
-1
-3
-1
-1
-1
-3
-1
-1
-1
-3
-1
-3
-3
-1
-1
-1
-3
-1
-1
-1
-3
-3
-1
-1
-1
-3
-3
-3
-1
-1
-1
-1
-3
-1
-3
-1
-1
-3
-3
-1
-1
-1
-1
-1
-1
-1
-3
-3
-1
-1
-1
-1
-1
-1
-1
-1
-1
-1
-1
-1
0
0
0
0
0
0
0
0
0
0
0
0
0
0
0
0
0
0
0
0
0
0
0
0
0
0
0
0
0
0
0
0
-3
-3
-3
-3
-3
-3
-3
-3
-3
-3
-1
-3
-3
-3
-1
-1
-3
-3
-3
-1
-1
-1
-3
-3
-3
-3
-3
-3
-1
-3
-3
-1
-1
-3
-3
-1
-1
-3
-1
-3
-3
-1
-3
-1
-1
-1
-1
-1
-1
-3
-3
-3
-3
-3
-3
-1
-1
-1
-1
-3
-3
-3
-1
-1
-1
-3
-3
-3
-1
-3
-1
-3
-1
-3
-3
-3
-3
-3
-3
-3
-1
-1
-1
-3
-3
-3
-3
-3
-1
-3
-1
-3
-1
-3
-3
-1
-3
-1
-1
-3
-1
-3
-1
-1
-3
-3
-1
-3
-1
-1
-1
-1
-1
-1
-1
-1
-3
-1
-1
-3
-3
-3
-1
-3
-1
-1
-3
-1
-3
-3
-3
-3
-1
-1
-1
-1
-1
-1
-3
-1
-1
-1
-1
-3
-1
-1
-1
-3
-3
-1
-1
-1
-3
-1
-1
-1
-1
-3
-3
-3
-1
-1
-1
-1
-1
-1
-3
-1
-1
-1
-1
0
0
0
0
0
0
0
0
0
0
0
0
0
0
0
0
0
0
0
0
0
0
0
0
-3
-3
-3
-3
-3
-3
-3
-3
-3
-3
-3
-3
-3
-3
-3
-3
-3
-3
-3
-3
-1
-1
-3
-1
-3
-3
-1
-3
-3
-3
-3
-3
-3
-3
-1
-1
-3
-1
-1
-3
-3
-3
-1
-1
-1
-3
-3
-3
-3
-3
-3
-1
-1
-1
-1
-3
-3
-3
-3
-3
-1
-1
-1
-3
-1
-1
-1
-3
-3
-3
-1
-1
-1
-1
-1
-3
-3
-3
-3
-1
-3
-1
-1
-1
-1
-3
-3
-3
-3
-1
-1
-1
-3
-3
-1
-1
-3
-1
-1
-1
-3
-1
-1
-1
-1
-1
-1
-1
-1
-1
-3
-1
-1
-3
-3
-3
-1
-3
-1
-1
-3
-3
-1
-1
-1
-1
-3
-3
-3
-1
-3
-3
-3
-3
-3
-3
-1
-3
-1
-1
-1
-3
-1
-3
-1
-3
-1
-1
-1
-1
-1
-1
-1
-1
-1
-1
-1
-1
-1
-1
-1
-1
-1
-1
-1
0
0
0
0
0
0
0
0
0
0
0
0
0
0
0
0
0
0
0
0
0
0
0
0
0
0
0
0
0
0
-3
-3
-3
-3
-3
-3
-3
-3
-3
-3
-3
-3
-3
-3
-3
-3
-1
-3
-3
-1
-3
-3
-1
-3
-3
-3
-3
-3
-3
-3
-3
-3
-3
-1
-3
-3
-1
-3
-3
-1
-1
-1
-3
-1
-1
-1
-1
-3
-3
-3
-3
-1
-3
-3
-3
-1
-3
-1
-1
-3
-1
-3
-3
-1
-1
-3
-1
-3
-3
-3
-3
-1
-1
-3
-3
-1
-1
-3
-1
-3
-1
-1
-3
-3
-3
-1
-1
-1
-3
-1
-1
-3
-3
-3
-1
-1
-3
-1
-1
-1
-1
-1
-1
-1
-1
-1
-1
-1
-1
-1
-1
-3
-3
-1
-1
-1
-3
-1
-1
-3
-1
-1
-1
-3
-1
-1
-1
-1
-1
-1
-1
-1
-1
-3
-1
-1
-1
-3
-3
-1
-3
-3
-3
-1
-1
-1
-1
-3
-3
-3
-1
-3
-1
-3
-3
-1
-1
-3
-1
-3
-1
-3
-3
-1
-1
-1
-1
-3
-1
-1
-1
0
0
0
0
0
0
0
0
0
0
0
0
0
0
0
0
0
0
0
0
0
0
0
0
-3
-3
-3
-3
-3
-3
-3
-1
-3
-3
-3
-1
-1
-3
-3
-3
-3
-1
-3
-1
-1
-3
-1
-3
-3
-3
-3
-1
-1
-1
-1
-3
-1
-3
-1
-3
-3
-3
-1
-3
-3
-1
-1
-3
-1
-3
-3
-3
-3
-1
-1
-3
-3
-1
-3
-1
-3
-3
-3
-3
-1
-3
-3
-1
-3
-3
-3
-3
-3
-1
-1
-1
-3
-3
-1
-3
-1
-3
-3
-1
-3
-3
-3
-1
-1
-3
-3
-1
-3
-3
-1
-1
-1
-1
-1
-1
-1
-3
-1
-1
-1
-1
-1
-1
-3
-3
-1
-3
-3
-1
-3
-3
-1
-3
-1
-3
-1
-1
-1
-1
-3
-3
-1
-1
-3
-1
-1
-3
-3
-3
-3
-1
-1
-1
-1
-3
-1
-1
-1
-1
-1
-1
-1
-1
-1
-1
-1
-3
-1
-3
-3
-1
-1
-1
-3
-3
-1
-1
-1
-3
-1
-1
-1
0
0
0
0
0
0
0
0
0
0
0
0
0
0
0
0
0
0
0
0
0
0
0
0
0
0
0
0
0
0
0
0
-3
-3
-3
-3
-3
-3
-3
-3
-3
-3
-3
-3
-1
-3
-3
-3
-3
-3
-3
-3
-3
-3
-3
-1
-1
-3
-3
-3
-3
-3
-3
-3
-3
-3
-1
-3
-3
-3
-1
-3
-1
-1
-1
-3
-3
-3
-1
-1
-3
-3
-1
-1
-1
-1
-3
-1
-3
-3
-3
-1
-3
-1
-1
-3
-3
-3
-3
-1
-1
-1
-3
-3
-3
-3
-3
-3
-1
-1
-1
-1
-3
-1
-1
-3
-3
-3
-1
-3
-3
-1
-1
-1
-1
-1
-1
-3
-3
-1
-1
-3
-3
-1
-1
-3
-3
-3
-3
-3
-1
-1
-1
-1
-3
-1
-1
-3
-3
-1
-1
-3
-1
-1
-1
-1
-3
-1
-3
-1
-1
-1
-1
-1
-1
-1
-1
-1
-3
-3
-3
-1
-1
-1
-1
-1
-1
-1
-3
-1
-3
-1
-1
-1
-1
-1
-1
-1
-1
-1
-1
-1
-3
-1
-1
-1
-1
0
0
0
0
0
0
0
0
0
0
0
0
0
0
0
0
0
0
0
0
0
0
0
0
0
0
0
0
0
0
-3
-3
-3
-3
-3
-3
-3
-3
-3
-1
-3
-3
-3
-3
-3
-3
-3
-3
-3
-3
-3
-3
-3
-3
-3
-3
-3
-1
-3
-3
-3
-3
-3
-3
-3
-1
-3
-1
-1
-3
-3
-3
-1
-3
-1
-1
-1
-1
-3
-3
-3
-1
-1
-3
-3
-3
-3
-1
-1
-3
-1
-1
-3
-3
-3
-1
-1
-1
-1
-3
-1
-1
-3
-1
-3
-3
-1
-3
-1
-3
-3
-1
-3
-3
-3
-1
-1
-1
-1
-1
-1
-3
-1
-1
-1
-3
-3
-3
-1
-1
-1
-1
-1
-1
-1
-1
-1
-1
-3
-1
-3
-3
-1
-3
-3
-1
-3
-1
-1
-1
-1
-1
-1
-3
-1
-1
-3
-1
-3
-3
-1
-1
-1
-1
-1
-3
-1
-3
-1
-1
-3
-1
-3
-1
-1
-3
-1
-1
-1
-1
-1
-1
-3
-3
-1
-3
-1
-3
-3
-3
-3
-1
-1
-1
-1
-1
-1
-1
-1
-1
-1
0
0
0
0
0
0
0
0
0
0
0
0
0
0
0
0
0
0
0
0
0
0
0
0
-3
-3
-3
-3
-3
-3
-3
-1
-3
-3
-3
-3
-3
-3
-3
-3
-3
-3
-1
-3
-1
-3
-3
-1
-3
-3
-1
-3
-1
-3
-3
-3
-3
-1
-1
-1
-1
-1
-1
-3
-3
-3
-3
-1
-1
-1
-1
-3
-3
-3
-3
-3
-1
-3
-1
-3
-3
-3
-1
-3
-3
-3
-3
-3
-1
-1
-3
-3
-3
-3
-1
-3
-1
-3
-1
-3
-3
-3
-1
-1
-1
-3
-3
-3
-1
-1
-1
-3
-3
-1
-1
-3
-3
-3
-3
-1
-1
-3
-3
-1
-1
-1
-1
-1
-1
-1
-3
-1
-1
-1
-1
-3
-3
-1
-1
-1
-1
-1
-1
-1
-1
-1
-1
-3
-3
-3
-1
-3
-1
-3
-3
-1
-1
-1
-3
-1
-3
-1
-1
-3
-3
-1
-1
-1
-1
-1
-3
-1
-1
-1
-1
-1
-3
-1
-1
-3
-1
-1
-3
-1
-1
-1
-3
-1
-1
-3
-1
-1
-1
0
0
0
0
0
0
0
0
0
0
0
0
0
0
0
0
0
0
0
0
0
0
0
0
0
0
-3
-3
-3
-3
-3
-3
-3
-3
-3
-3
-3
-3
-3
-3
-3
-3
-3
-3
-3
-3
-3
-3
-3
-1
-1
-1
-1
-1
-3
-1
-3
-1
-3
-3
-3
-3
-3
-3
-1
-3
-3
-3
-3
-3
-3
-3
-3
-3
-3
-1
-1
-1
-3
-3
-1
-1
-1
-1
-3
-3
-3
-3
-3
-3
-3
-3
-3
-1
-3
-3
-3
-1
-3
-1
-1
-1
-1
-3
-3
-1
-1
-1
-1
-1
-1
-1
-1
-1
-1
-1
-1
-3
-1
-3
-1
-3
-3
-1
-1
-1
-3
-3
-1
-1
-3
-3
-1
-1
-1
-1
-3
-3
-1
-1
-1
-3
-3
-3
-3
-1
-3
-1
-1
-3
-3
-1
-1
-1
-1
-1
-1
-1
-1
-1
-1
-1
-3
-1
-1
-1
-1
-1
-1
-1
-1
-3
-3
-1
-1
-1
-1
-3
-1
-1
-3
-3
-1
-1
-1
-3
-1
-1
-1
-1
-1
0
0
0
0
0
0
0
0
0
0
0
0
0
0
0
0
0
0
0
0
0
0
0
0
0
0
0
0
0
0
-3
-3
-3
-3
-3
-3
-3
-3
-3
-3
-3
-3
-3
-3
-3
-3
-1
-3
-3
-3
-3
-3
-3
-1
-1
-3
-3
-3
-3
-3
-3
-3
-1
-3
-3
-3
-3
-3
-3
-3
-3
-3
-3
-3
-1
-1
-1
-3
-3
-3
-3
-3
-3
-3
-1
-1
-3
-1
-1
-3
-3
-3
-1
-1
-3
-3
-3
-3
-3
-3
-3
-1
-1
-3
-1
-3
-3
-1
-1
-1
-1
-1
-3
-3
-3
-3
-3
-1
-3
-1
-3
-3
-1
-3
-1
-1
-1
-1
-3
-1
-1
-3
-3
-1
-1
-1
-3
-3
-1
-1
-1
-1
-1
-3
-1
-3
-1
-1
-1
-1
-1
-1
-1
-1
-3
-3
-1
-3
-1
-1
-1
-1
-1
-1
-1
-1
-1
-1
-3
-1
-1
-1
-1
-1
-1
-1
-1
-1
-1
-1
-1
-1
-1
-3
-1
-1
-1
-1
-1
-1
-3
-1
-3
-3
-3
-3
-1
-3
-3
-1
-1
-1
-1
-1
-1
-3
-1
-1
-1
-3
-1
-1
-1
0
0
0
0
0
0
0
0
0
0
0
0
-3
-3
-3
-3
-3
-3
-3
-3
-3
-3
-1
-3
-3
-3
-3
-3
-3
-1
-3
-1
-1
-3
-3
-3
-3
-3
-3
-3
-3
-1
-3
-3
-1
-1
-1
-1
-3
-3
-1
-3
-3
-1
-1
-3
-3
-3
-3
-3
-1
-3
-3
-1
-1
-3
-1
-3
-3
-3
-3
-1
-1
-1
-1
-3
-1
-3
-3
-3
-3
-1
-1
-3
-3
-1
-1
-3
-3
-3
-3
-1
-1
-1
-1
-1
-1
-3
-1
-3
-3
-3
-3
-3
-1
-3
-3
-1
-3
-3
-3
-1
-3
-1
-3
-3
-3
-3
-3
-1
-3
-1
-1
-1
-1
-1
-1
-1
-3
-1
-1
-1
-1
-1
-3
-3
-1
-1
-1
-3
-3
-1
-1
-1
-1
-1
-1
-3
-1
-3
-3
-3
-1
-1
-1
-1
-1
-3
-1
-1
-1
-1
-1
-3
-1
-3
-3
-3
-1
-1
-3
-1
-3
-1
-1
-1
-3
-1
-1
-1
-1
-1
-1
-1
-1
-1
-1
-3
-1
-1
-1
-1
-1
0
0
0
0
0
0
0
0
0
0
0
0
0
0
-3
-3
-3
-3
-3
-3
-3
-3
-3
-3
-3
-3
-3
-3
-3
-3
-3
-1
-1
-3
-3
-3
-1
-3
-3
-3
-1
-3
-1
-1
-1
-3
-3
-3
-3
-3
-3
-1
-1
-3
-3
-3
-3
-3
-1
-1
-3
-1
-1
-1
-3
-3
-3
-1
-1
-1
-1
-3
-3
-3
-1
-3
-3
-1
-3
-1
-3
-1
-3
-3
-1
-3
-3
-3
-3
-1
-3
-3
-3
-1
-1
-3
-1
-3
-3
-3
-3
-1
-1
-1
-3
-1
-1
-1
-1
-1
-1
-3
-3
-1
-3
-1
-3
-1
-3
-1
-1
-3
-3
-1
-3
-3
-1
-3
-1
-1
-3
-3
-3
-1
-1
-1
-1
-1
-1
-1
-1
-3
-1
-1
-1
-1
-1
-1
-1
-1
-3
-1
-1
-1
-3
-1
-1
-1
-1
-1
-3
-3
-1
-3
-1
-3
-3
-1
-1
-1
-1
-1
-1
-1
-1
-1
-1
-1
-3
-1
-3
-1
-1
0
0
0
0
0
0
0
0
0
0
0
0
0
0
0
0
0
0
0
0
0
0
0
0
0
0
-3
-3
-3
-3
-3
-3
-3
-3
-3
-3
-3
-1
-3
-3
-3
-3
-1
-3
-3
-1
-3
-3
-3
-1
-1
-3
-1
-1
-1
-1
-3
-3
-3
-1
-3
-3
-3
-3
-1
-3
-3
-1
-1
-3
-1
-3
-3
-1
-3
-1
-1
-3
-3
-3
-1
-3
-1
-3
-1
-3
-3
-1
-1
-1
-1
-3
-3
-1
-1
-3
-3
-3
-3
-1
-1
-1
-1
-3
-1
-3
-3
-3
-3
-1
-1
-1
-1
-3
-3
-1
-3
-3
-3
-3
-3
-1
-1
-1
-1
-1
-3
-3
-3
-1
-1
-3
-3
-3
-3
-3
-1
-1
-1
-1
-1
-1
-1
-1
-1
-3
-1
-3
-3
-1
-1
-1
-3
-1
-3
-1
-1
-3
-3
-1
-1
-3
-1
-1
-3
-1
-3
-3
-1
-1
-1
-1
-1
-1
-1
-1
-1
-3
-1
-3
-1
-1
-1
-1
-1
-1
-1
0
0
0
0
0
0
0
0
0
0
0
0
0
0
0
0
0
0
0
0
0
0
0
0
0
0
0
0
0
0
0
0
0
0
-3
-3
-3
-3
-3
-3
-1
-3
-3
-3
-3
-3
-3
-3
-3
-3
-3
-3
-3
-3
-3
-1
-3
-3
-3
-1
-3
-1
-1
-1
-3
-1
-1
-3
-3
-1
-1
-3
-3
-3
-3
-1
-3
-3
-3
-3
-3
-3
-3
-1
-1
-1
-1
-3
-1
-1
-1
-3
-3
-3
-3
-3
-1
-1
-1
-3
-1
-3
-3
-3
-3
-3
-3
-1
-1
-1
-1
-1
-1
-1
-3
-1
-3
-1
-3
-1
-1
-1
-1
-3
-3
-1
-3
-1
-1
-3
-3
-3
-3
-3
-1
-3
-1
-1
-3
-1
-1
-1
-1
-3
-1
-1
-1
-3
-3
-1
-3
-1
-1
-3
-1
-3
-3
-3
-1
-3
-3
-1
-3
-1
-1
-3
-3
-1
-3
-1
-1
-3
-1
-1
-1
-1
-1
-1
-1
-1
-1
-3
-1
-1
-1
-1
-1
-1
-1
-1
-3
-3
-3
-1
-1
-1
-3
-1
-1
-1
-1
-3
-1
-1
-1
0
0
0
0
0
0
0
0
0
0
0
0
0
0
0
0
0
0
0
0
0
0
0
0
-3
-3
-3
-3
-3
-3
-3
-3
-3
-1
-1
-3
-3
-3
-1
-3
-3
-3
-3
-3
-1
-3
-3
-3
-3
-3
-3
-3
-3
-3
-1
-3
-1
-1
-1
-3
-1
-3
-3
-3
-1
-3
-3
-3
-3
-3
-3
-3
-3
-1
-3
-1
-3
-3
-1
-3
-3
-3
-3
-1
-3
-3
-1
-3
-1
-1
-1
-1
-3
-3
-3
-1
-1
-1
-3
-3
-3
-1
-1
-1
-1
-1
-1
-1
-1
-1
-1
-1
-1
-3
-3
-3
-1
-3
-3
-1
-1
-1
-1
-1
-1
-1
-1
-1
-1
-3
-1
-3
-1
-1
-1
-3
-3
-3
-3
-3
-1
-1
-3
-1
-3
-3
-1
-3
-1
-1
-3
-3
-3
-1
-3
-1
-3
-3
-3
-1
-1
-3
-3
-1
-1
-1
-1
-1
-1
-3
-3
-1
-3
-1
-3
-1
-1
-1
-1
-1
-1
-1
-1
-1
-1
-3
-3
-1
-1
-3
-3
-1
-1
-1
-1
-3
-1
-1
-3
-1
-1
-1
-1
-1
-1
0
0
0
0
0
0
0
0
0
0
0
0
0
0
-3
-3
-3
-3
-3
-3
-3
-3
-3
-3
-3
-3
-3
-3
-3
-1
-1
-3
-3
-3
-3
-3
-1
-3
-3
-1
-3
-1
-1
-3
-3
-1
-3
-3
-1
-1
-3
-1
-3
-1
-3
-3
-3
-3
-3
-3
-3
-3
-3
-3
-3
-3
-3
-1
-3
-1
-3
-3
-3
-1
-1
-1
-1
-3
-3
-3
-3
-1
-3
-1
-3
-1
-1
-3
-1
-3
-3
-1
-1
-1
-1
-1
-3
-3
-3
-1
-1
-1
-1
-1
-3
-3
-3
-1
-1
-3
-3
-1
-1
-1
-1
-1
-1
-1
-1
-1
-1
-3
-1
-1
-1
-1
-1
-1
-1
-1
-1
-3
-1
-1
-1
-3
-3
-3
-3
-3
-1
-1
-1
-1
-3
-1
-1
-1
-3
-1
-3
-3
-3
-1
-3
-1
-1
-1
-1
-3
-3
-1
-3
-3
-1
-1
-1
-3
-1
-1
-1
-1
-3
-1
-3
-1
-1
-1
-1
-1
-1
0
0
0
0
0
0
0
0
0
0
0
0
0
0
0
0
0
0
0
0
0
0
0
0
0
0
0
0
-3
-3
-3
-3
-3
-3
-3
-3
-3
-3
-3
-3
-3
-3
-3
-1
-1
-3
-1
-3
-3
-1
-1
-3
-3
-3
-3
-3
-1
-3
-3
-1
-1
-1
-3
-1
-1
-3
-1
-3
-3
-3
-3
-3
-3
-3
-1
-3
-3
-3
-1
-3
-3
-3
-3
-1
-1
-1
-1
-1
-3
-3
-3
-1
-3
-3
-1
-1
-3
-3
-3
-1
-3
-1
-1
-1
-1
-1
-1
-3
-3
-3
-1
-1
-1
-1
-1
-3
-3
-1
-1
-3
-3
-3
-3
-3
-3
-1
-3
-1
-1
-1
-1
-1
-1
-3
-3
-3
-3
-1
-1
-1
-1
-3
-1
-1
-1
-1
-1
-3
-3
-3
-1
-3
-3
-3
-1
-3
-3
-1
-1
-1
-1
-1
-1
-3
-1
-1
-1
-3
-1
-1
-1
-3
-1
-3
-1
-1
-1
-3
-1
-1
-1
-3
-1
-1
-1
-1
-3
-1
-1
-1
-1
-1
-1
0
0
0
0
0
0
0
0
0
0
0
0
0
0
0
0
0
0
0
0
0
0
0
0
0
0
0
0
0
0
-3
-3
-3
-3
-1
-3
-3
-3
-3
-3
-3
-3
-3
-3
-3
-3
-3
-3
-1
-3
-3
-1
-3
-3
-3
-1
-3
-3
-1
-3
-3
-1
-1
-3
-3
-3
-1
-3
-3
-3
-3
-3
-3
-3
-1
-3
-1
-3
-1
-3
-3
-3
-3
-1
-3
-1
-1
-3
-3
-1
-3
-3
-1
-1
-3
-3
-3
-1
-1
-1
-1
-1
-1
-3
-1
-1
-3
-1
-3
-3
-3
-3
-1
-3
-1
-3
-1
-1
-3
-1
-1
-3
-1
-1
-1
-1
-1
-1
-1
-1
-1
-1
-1
-1
-1
-1
-3
-3
-1
-3
-1
-3
-1
-3
-3
-3
-1
-1
-1
-1
-1
-3
-1
-3
-1
-3
-1
-1
-1
-1
-3
-1
-3
-3
-1
-3
-1
-1
-1
-1
-3
-1
-3
-1
-1
-1
-1
-1
-1
-1
-1
-3
-1
-3
-3
-1
-1
-1
-3
-1
-3
-3
-3
-3
-1
-3
-1
-1
-1
-1
-1
0
0
0
0
0
0
0
0
0
0
0
0
0
0
0
0
0
0
0
0
0
0
0
0
-3
-3
-3
-3
-3
-1
-3
-3
-1
-3
-3
-3
-1
-3
-3
-1
-3
-3
-3
-3
-1
-3
-3
-3
-3
-3
-3
-3
-3
-3
-3
-3
-1
-1
-3
-3
-3
-3
-3
-3
-3
-1
-3
-3
-3
-1
-3
-1
-1
-1
-3
-3
-1
-3
-3
-3
-3
-1
-3
-1
-1
-1
-3
-1
-3
-3
-1
-3
-3
-3
-3
-1
-3
-3
-3
-3
-3
-1
-1
-3
-1
-1
-1
-3
-1
-3
-1
-3
-3
-1
-1
-1
-3
-1
-1
-1
-3
-3
-3
-1
-1
-1
-1
-3
-1
-1
-1
-3
-1
-1
-1
-3
-1
-1
-1
-1
-1
-1
-3
-1
-1
-1
-1
-1
-1
-1
-1
-3
-3
-3
-1
-1
-3
-1
-1
-1
-3
-3
-3
-1
-1
-1
-1
-1
-1
-3
-3
-1
-3
-3
-1
-3
-1
-1
-1
-1
-1
-1
-1
-1
-1
-3
-1
-1
-1
-3
-1
-1
-1
0
0
0
0
0
0
0
0
0
0
0
0
0
0
0
0
0
0
0
0
0
0
0
0
0
0
-3
-3
-3
-3
-3
-3
-3
-3
-3
-3
-3
-3
-3
-3
-3
-3
-3
-3
-3
-1
-3
-3
-3
-3
-3
-3
-3
-3
-1
-3
-3
-3
-3
-3
-3
-3
-1
-3
-1
-1
-3
-3
-1
-3
-3
-3
-3
-3
-3
-1
-1
-3
-1
-3
-1
-1
-3
-3
-3
-3
-1
-1
-3
-3
-3
-3
-1
-3
-1
-1
-3
-3
-1
-1
-1
-1
-1
-3
-1
-3
-3
-1
-3
-1
-3
-1
-1
-3
-1
-1
-1
-1
-1
-1
-1
-1
-1
-1
-1
-1
-3
-1
-1
-3
-3
-1
-1
-1
-3
-1
-1
-1
-1
-3
-3
-1
-1
-1
-3
-1
-3
-1
-3
-1
-1
-1
-1
-1
-3
-3
-3
-3
-1
-1
-1
-1
-1
-1
-3
-1
-3
-1
-1
-3
-3
-1
-1
-1
-3
-1
-1
-1
-1
-1
-1
-1
-1
-3
-3
-1
-1
-1
-1
-1
-1
0
0
0
0
0
0
0
0
0
0
0
0
0
0
0
0
0
0
0
0
0
0
0
0
0
0
0
0
0
0
-3
-3
-3
-3
-3
-3
-3
-3
-3
-3
-3
-3
-1
-3
-3
-3
-3
-3
-3
-3
-3
-3
-3
-3
-3
-3
-1
-3
-1
-3
-3
-3
-1
-1
-1
-3
-1
-1
-3
-1
-1
-1
-1
-3
-1
-1
-3
-3
-3
-1
-3
-1
-1
-3
-3
-1
-3
-1
-3
-1
-1
-3
-1
-3
-3
-1
-3
-3
-3
-3
-3
-3
-3
-3
-3
-3
-3
-1
-1
-1
-1
-1
-3
-3
-3
-1
-1
-1
-1
-1
-3
-1
-1
-3
-1
-1
-3
-1
-1
-3
-1
-1
-1
-3
-1
-3
-1
-3
-1
-1
-1
-3
-1
-1
-3
-1
-1
-3
-1
-3
-1
-1
-3
-3
-1
-1
-1
-1
-1
-1
-1
-3
-1
-3
-3
-1
-1
-3
-3
-1
-3
-3
-1
-3
-1
-1
-1
-1
-1
-1
-1
-1
-1
-3
-1
-3
-1
-1
-1
-3
-1
-3
-3
-1
-1
-1
-1
0
0
0
0
0
0
0
0
0
0
0
0
0
0
0
0
0
0
0
0
0
0
0
0
0
0
0
0
-3
-3
-3
-3
-3
-3
-3
-3
-3
-3
-1
-3
-3
-3
-1
-3
-3
-3
-3
-3
-3
-3
-3
-3
-3
-3
-3
-3
-3
-3
-1
-3
-3
-3
-3
-1
-1
-3
-3
-1
-1
-1
-3
-1
-3
-3
-3
-1
-3
-3
-3
-1
-1
-1
-3
-1
-1
-3
-3
-1
-1
-3
-1
-1
-1
-3
-1
-3
-3
-1
-3
-1
-3
-1
-3
-1
-1
-1
-1
-3
-1
-1
-3
-1
-1
-3
-1
-1
-1
-3
-3
-3
-3
-3
-1
-1
-3
-3
-1
-1
-3
-3
-1
-3
-3
-1
-1
-1
-3
-3
-3
-1
-1
-3
-3
-3
-3
-3
-3
-3
-3
-1
-1
-1
-3
-1
-1
-1
-1
-1
-1
-1
-1
-1
-1
-1
-1
-3
-3
-3
-3
-1
-1
-1
-1
-3
-3
-1
-1
-1
-3
-1
-1
-1
-3
-3
-1
-1
-3
-1
-3
-1
-1
-1
-1
-1
-1
-3
-1
-1
-1
-1
-1
-3
-1
-1
-1
-1
-1
-1
-1
0
0
0
0
0
0
0
0
0
0
0
0
0
0
-3
-3
-3
-3
-3
-3
-3
-3
-3
-3
-3
-3
-3
-3
-1
-3
-3
-3
-3
-3
-3
-3
-3
-3
-3
-3
-3
-3
-3
-3
-3
-1
-3
-1
-3
-3
-3
-3
-1
-1
-1
-3
-1
-1
-1
-1
-3
-3
-3
-1
-3
-3
-3
-1
-3
-1
-1
-1
-3
-1
-3
-1
-1
-1
-1
-3
-1
-1
-1
-1
-1
-1
-3
-1
-3
-1
-3
-1
-1
-1
-3
-3
-1
-3
-3
-1
-3
-1
-1
-3
-1
-3
-1
-1
-3
-3
-3
-1
-3
-1
-3
-1
-1
-1
-3
-3
-3
-1
-3
-1
-3
-1
-1
-3
-3
-3
-3
-3
-1
-1
-1
-1
-1
-1
-1
-3
-3
-1
-3
-1
-1
-1
-3
-1
-3
-1
-1
-3
-1
-3
-3
-3
-3
-1
-3
-1
-1
-1
-3
-1
-1
-1
-3
-1
-1
-3
-3
-1
-1
-1
-3
-1
-1
-1
-1
-1
-3
-1
-1
-1
-1
-1
-1
-1
-1
-1
-3
-1
-1
0
0
0
0
0
0
0
0
0
0
0
0
0
0
0
0
-3
-3
-3
-3
-3
-3
-3
-3
-3
-3
-3
-3
-3
-3
-3
-3
-1
-3
-1
-3
-3
-3
-3
-3
-1
-3
-3
-1
-3
-1
-3
-1
-1
-3
-3
-1
-3
-3
-3
-1
-3
-1
-1
-3
-3
-1
-3
-3
-3
-3
-3
-1
-1
-3
-3
-3
-3
-1
-1
-3
-3
-3
-3
-3
-3
-1
-1
-3
-3
-1
-1
-3
-3
-1
-1
-3
-3
-1
-1
-3
-3
-1
-3
-1
-1
-1
-3
-3
-1
-1
-1
-1
-1
-1
-3
-1
-1
-1
-1
-1
-1
-3
-3
-1
-3
-3
-3
-1
-1
-3
-3
-3
-3
-3
-3
-1
-1
-3
-3
-1
-3
-1
-1
-1
-1
-3
-1
-1
-1
-1
-1
-1
-1
-1
-1
-3
-3
-3
-1
-3
-3
-1
-1
-1
-1
-3
-1
-1
-1
-1
-3
-3
-1
-1
-1
-1
-1
-1
-1
-1
-1
-1
-1
-1
-1
-1
-1
-1
-1
0
0
0
0
0
0
0
0
0
0
0
0
0
0
0
0
0
0
0
0
0
0
0
0
0
0
-3
-3
-3
-3
-3
-3
-3
-3
-3
-3
-3
-1
-3
-3
-3
-3
-3
-1
-3
-3
-3
-1
-1
-3
-3
-3
-3
-1
-1
-1
-1
-3
-1
-1
-1
-3
-3
-3
-3
-3
-3
-1
-3
-3
-1
-1
-3
-1
-3
-3
-3
-3
-3
-3
-3
-1
-3
-3
-3
-3
-3
-1
-1
-1
-1
-1
-1
-1
-1
-1
-3
-1
-3
-3
-1
-3
-3
-1
-1
-1
-3
-3
-3
-3
-3
-1
-1
-3
-3
-1
-1
-1
-1
-1
-1
-1
-3
-1
-3
-1
-1
-3
-1
-3
-3
-3
-1
-1
-1
-3
-1
-3
-3
-3
-3
-1
-3
-1
-1
-1
-1
-1
-1
-1
-1
-3
-3
-1
-1
-3
-1
-1
-1
-3
-1
-3
-1
-1
-1
-3
-1
-1
-1
-3
-1
-1
-1
-1
-1
-3
-1
-3
-1
-3
-3
-1
-1
-3
-3
-1
-1
-1
-1
-1
-3
-1
-1
0
0
0
0
0
0
0
0
0
0
0
0
0
0
0
0
0
0
0
0
0
0
0
0
0
0
0
0
-3
-3
-3
-3
-3
-3
-1
-3
-3
-3
-3
-3
-3
-3
-1
-1
-1
-3
-3
-1
-3
-1
-3
-3
-3
-3
-3
-3
-3
-1
-1
-3
-3
-3
-1
-3
-3
-3
-3
-1
-1
-1
-1
-1
-3
-3
-3
-1
-3
-3
-3
-3
-3
-1
-1
-1
-1
-1
-3
-1
-1
-1
-1
-3
-3
-1
-1
-1
-3
-1
-1
-1
-1
-3
-3
-3
-3
-1
-1
-3
-3
-1
-3
-3
-1
-3
-3
-3
-3
-1
-3
-3
-3
-1
-1
-1
-3
-1
-3
-1
-1
-1
-3
-3
-3
-3
-3
-3
-1
-3
-3
-3
-3
-3
-3
-1
-1
-1
-1
-3
-1
-1
-1
-1
-1
-1
-1
-1
-1
-1
-1
-1
-1
-1
-1
-3
-3
-3
-3
-1
-3
-3
-1
-3
-1
-1
-1
-1
-1
-1
-3
-1
-1
-1
-3
-1
-1
-1
-1
-1
-1
-1
-1
0
0
0
0
0
0
0
0
0
0
0
0
0
0
0
0
0
0
0
0
0
0
0
0
0
0
0
0
0
0
0
0
-3
-3
-3
-3
-3
-3
-3
-3
-3
-3
-3
-1
-1
-1
-3
-3
-3
-3
-3
-1
-3
-1
-3
-3
-3
-1
-1
-3
-3
-3
-3
-3
-3
-3
-1
-1
-3
-3
-1
-3
-3
-1
-3
-3
-3
-1
-1
-3
-1
-3
-3
-1
-1
-3
-1
-1
-1
-3
-3
-3
-3
-1
-3
-3
-3
-1
-1
-3
-3
-3
-3
-3
-1
-1
-3
-3
-1
-3
-3
-1
-1
-1
-3
-1
-3
-3
-3
-3
-3
-3
-1
-1
-1
-3
-1
-1
-1
-1
-1
-1
-1
-1
-1
-1
-1
-3
-1
-1
-3
-3
-1
-3
-1
-3
-3
-1
-3
-3
-1
-1
-1
-1
-1
-3
-1
-3
-3
-1
-1
-3
-3
-1
-1
-3
-3
-1
-3
-3
-1
-1
-1
-1
-1
-1
-1
-3
-3
-1
-1
-1
-1
-3
-3
-1
-1
-1
-1
-1
-1
-1
-3
-1
-1
-1
-1
-1
-1
-3
-3
-1
-1
-1
-1
0
0
0
0
0
0
0
0
0
0
0
0
0
0
0
0
0
0
0
0
0
0
-3
-3
-3
-3
-3
-3
-3
-3
-3
-3
-3
-3
-3
-3
-3
-3
-1
-3
-3
-1
-1
-3
-3
-3
-1
-3
-1
-3
-1
-3
-3
-1
-1
-3
-3
-1
-3
-3
-1
-3
-1
-3
-3
-3
-3
-3
-3
-1
-1
-1
-3
-3
-3
-1
-3
-1
-3
-3
-1
-1
-1
-1
-1
-3
-1
-3
-3
-3
-1
-3
-1
-3
-1
-3
-1
-1
-3
-3
-3
-1
-1
-3
-1
-3
-3
-1
-3
-3
-3
-1
-1
-3
-1
-3
-3
-1
-1
-3
-3
-1
-3
-1
-3
-3
-3
-1
-1
-3
-1
-1
-3
-1
-1
-1
-3
-3
-3
-1
-1
-1
-1
-3
-3
-1
-1
-3
-3
-1
-1
-3
-1
-1
-1
-3
-1
-1
-1
-1
-1
-3
-3
-3
-3
-1
-1
-1
-1
-1
-1
-1
-1
-1
-1
-3
-3
-1
-1
-1
-1
-1
-1
-1
-1
-1
-1
-3
-3
-1
-1
-1
-1
-1
-1
0
0
0
0
0
0
0
0
0
0
0
0
0
0
0
0
0
0
0
0
0
0
-3
-3
-3
-3
-3
-3
-3
-3
-3
-3
-3
-1
-3
-3
-1
-3
-3
-1
-3
-1
-1
-3
-3
-3
-1
-1
-1
-3
-3
-3
-1
-3
-3
-3
-3
-1
-3
-3
-3
-3
-1
-1
-3
-1
-3
-3
-3
-1
-3
-3
-3
-3
-3
-3
-3
-3
-3
-1
-3
-1
-3
-1
-3
-1
-3
-1
-3
-1
-1
-3
-1
-3
-3
-3
-3
-3
-3
-3
-1
-1
-3
-3
-1
-1
-1
-1
-1
-1
-3
-3
-1
-3
-3
-1
-1
-1
-3
-1
-1
-1
-1
-1
-1
-1
-3
-1
-1
-1
-3
-3
-3
-1
-1
-3
-3
-1
-1
-1
-1
-1
-1
-1
-3
-1
-3
-1
-3
-3
-1
-3
-3
-3
-3
-3
-1
-1
-1
-3
-1
-1
-1
-1
-1
-1
-1
-1
-3
-3
-1
-3
-1
-1
-3
-1
-3
-1
-1
-1
-1
-3
-1
-3
-1
-1
-3
-1
-1
-1
-3
-1
-1
-1
-3
-1
-1
-3
-3
-1
-1
-1
-1
-1
-1
0
0
0
0
0
0
0
0
0
0
0
0
-3
-3
-3
-3
-3
-3
-3
-1
-3
-3
-3
-3
-3
-3
-3
-3
-3
-3
-3
-3
-1
-3
-3
-3
-1
-1
-3
-3
-1
-3
-3
-3
-1
-1
-1
-1
-1
-1
-1
-1
-1
-3
-3
-3
-3
-1
-1
-1
-1
-3
-3
-3
-1
-1
-1
-3
-3
-3
-3
-3
-3
-1
-1
-3
-3
-1
-3
-3
-1
-3
-3
-1
-1
-1
-1
-1
-1
-1
-1
-3
-3
-1
-1
-3
-3
-1
-1
-3
-3
-3
-1
-3
-1
-3
-3
-1
-3
-1
-3
-1
-3
-1
-1
-1
-3
-3
-1
-3
-1
-1
-1
-3
-3
-1
-1
-1
-3
-1
-3
-1
-1
-1
-1
-1
-1
-3
-3
-3
-3
-3
-1
-1
-3
-1
-3
-3
-1
-3
-1
-1
-1
-1
-3
-1
-1
-1
-1
-3
-1
-1
-1
-1
-1
-3
-3
-1
-1
-1
-1
0
0
0
0
0
0
0
0
0
0
0
0
0
0
0
0
0
0
0
0
0
0
0
0
0
0
0
0
0
0
0
0
0
0
0
0
-3
-3
-3
-3
-1
-3
-3
-3
-3
-3
-3
-3
-3
-1
-1
-3
-3
-3
-3
-3
-3
-3
-3
-3
-3
-1
-1
-3
-3
-3
-3
-1
-1
-3
-3
-3
-3
-3
-3
-3
-3
-3
-1
-3
-3
-3
-3
-3
-1
-1
-1
-1
-1
-1
-1
-3
-1
-3
-3
-3
-1
-3
-1
-3
-1
-3
-1
-1
-3
-3
-3
-1
-3
-1
-1
-3
-3
-3
-3
-1
-3
-1
-1
-1
-1
-1
-1
-1
-3
-3
-1
-3
-3
-1
-3
-1
-1
-1
-1
-1
-1
-1
-1
-3
-1
-3
-3
-3
-1
-3
-1
-1
-3
-1
-1
-1
-1
-1
-3
-1
-1
-1
-1
-3
-1
-3
-1
-3
-3
-1
-3
-1
-3
-1
-3
-1
-1
-1
-3
-3
-1
-1
-1
-3
-3
-3
-3
-3
-1
-1
-1
-1
-1
-3
-1
-1
-1
-1
-1
-1
-1
-1
-1
-1
-3
-1
-1
-3
-1
-1
-1
0
0
0
0
0
0
0
0
0
0
0
0
0
0
0
0
0
0
0
0
0
0
0
0
-3
-3
-3
-3
-3
-3
-3
-3
-3
-3
-3
-3
-3
-1
-1
-3
-3
-1
-3
-3
-3
-3
-3
-3
-3
-3
-3
-3
-1
-1
-1
-1
-1
-3
-1
-3
-3
-3
-1
-1
-1
-3
-3
-3
-3
-1
-3
-3
-3
-1
-1
-1
-3
-3
-3
-3
-1
-3
-1
-3
-1
-1
-1
-3
-3
-1
-3
-3
-1
-1
-1
-3
-3
-1
-1
-1
-1
-3
-3
-1
-3
-1
-1
-3
-3
-3
-1
-1
-1
-3
-3
-3
-3
-3
-3
-3
-3
-1
-3
-3
-1
-1
-1
-3
-1
-1
-1
-3
-1
-1
-3
-3
-3
-1
-1
-3
-1
-1
-1
-3
-3
-3
-1
-1
-3
-1
-1
-1
-3
-1
-1
-1
-1
-3
-3
-1
-1
-1
-1
-1
-1
-1
-1
-1
-3
-3
-3
-1
-1
-3
-1
-3
-1
-1
-1
-1
-1
-1
-3
-1
-3
-1
-1
-3
-1
-3
-3
-1
-1
-1
-1
-1
-1
-3
-1
-1
-1
0
0
0
0
0
0
0
0
0
0
0
0
0
0
0
0
0
0
-3
-3
-3
-3
-3
-3
-3
-3
-3
-3
-1
-3
-3
-1
-1
-3
-3
-3
-3
-3
-3
-1
-3
-3
-3
-3
-3
-1
-3
-3
-3
-3
-3
-1
-3
-3
-1
-1
-3
-3
-3
-3
-3
-1
-1
-1
-1
-3
-3
-3
-3
-1
-1
-3
-3
-3
-1
-3
-1
-1
-1
-1
-3
-1
-1
-3
-1
-3
-3
-3
-1
-3
-3
-1
-1
-3
-1
-1
-1
-3
-3
-3
-3
-3
-1
-3
-1
-1
-3
-1
-1
-3
-3
-3
-3
-1
-1
-3
-1
-3
-3
-1
-3
-1
-3
-3
-3
-1
-3
-1
-1
-3
-1
-1
-3
-3
-1
-1
-3
-1
-1
-1
-3
-1
-1
-3
-3
-1
-3
-1
-1
-1
-1
-1
-1
-3
-1
-3
-1
-3
-1
-1
-3
-1
-1
-1
-1
-1
-1
-1
-1
-1
-3
-1
-1
-1
-3
-1
-1
-3
-3
-1
-1
-1
-1
-1
-1
-1
-1
-3
-3
-1
-1
-1
-1
-1
-1
0
0
0
0
0
0
0
0
0
0
0
0
0
0
0
0
0
0
-3
-3
-3
-3
-3
-1
-3
-3
-3
-1
-3
-3
-3
-1
-1
-3
-1
-3
-3
-3
-3
-3
-3
-3
-3
-1
-1
-3
-3
-3
-1
-1
-3
-1
-3
-1
-1
-3
-3
-3
-3
-3
-1
-1
-3
-3
-3
-1
-3
-1
-3
-3
-3
-3
-3
-3
-3
-3
-1
-3
-1
-1
-3
-1
-3
-1
-1
-3
-1
-1
-1
-1
-1
-3
-3
-3
-1
-1
-1
-3
-3
-1
-1
-3
-3
-1
-3
-3
-1
-1
-3
-3
-1
-3
-1
-1
-3
-3
-1
-1
-3
-3
-3
-3
-3
-1
-1
-1
-1
-1
-3
-3
-3
-3
-1
-1
-1
-1
-1
-3
-1
-1
-1
-1
-1
-1
-3
-1
-1
-1
-1
-1
-1
-3
-3
-1
-1
-1
-1
-1
-1
-3
-1
-1
-3
-1
-3
-1
-3
-1
-3
-1
-1
-1
-1
-1
-1
0
0
0
0
0
0
0
0
0
0
0
0
0
0
0
0
0
0
0
0
0
0
0
0
0
0
0
0
0
0
0
0
0
0
0
0
0
0
-3
-3
-3
-3
-3
-3
-3
-3
-3
-3
-3
-3
-3
-3
-3
-3
-1
-3
-1
-3
-3
-3
-3
-3
-3
-3
-3
-1
-3
-3
-3
-1
-1
-1
-1
-1
-1
-3
-3
-1
-3
-3
-3
-3
-3
-3
-3
-3
-1
-1
-3
-1
-1
-1
-1
-1
-3
-1
-1
-1
-3
-3
-3
-1
-3
-3
-1
-3
-3
-1
-1
-1
-1
-1
-3
-1
-1
-3
-1
-1
-1
-1
-1
-3
-3
-1
-3
-3
-1
-1
-1
-3
-1
-3
-3
-3
-1
-1
-1
-1
-1
-3
-3
-3
-1
-1
-1
-1
-3
-1
-1
-3
-3
-3
-3
-3
-1
-1
-1
-3
-3
-3
-1
-3
-3
-1
-3
-1
-3
-1
-1
-1
-1
-1
-1
-3
-3
-3
-1
-3
-3
-1
-1
-1
-3
-1
-1
-1
-1
-1
-3
-1
-1
-3
-1
-1
-3
-1
-3
-1
-1
-1
-1
-3
-1
-1
-1
-1
-3
-3
-3
-1
-1
-1
-1
0
0
0
0
0
0
0
0
0
0
0
0
0
0
0
0
0
0
0
0
-3
-3
-3
-3
-3
-3
-3
-1
-3
-3
-1
-3
-3
-3
-3
-3
-3
-1
-3
-3
-1
-3
-3
-1
-3
-3
-3
-3
-3
-1
-3
-1
-1
-3
-3
-3
-3
-3
-3
-3
-3
-1
-1
-1
-3
-3
-3
-3
-3
-3
-3
-1
-1
-3
-1
-3
-1
-1
-1
-3
-3
-1
-3
-1
-1
-3
-3
-1
-1
-3
-1
-3
-1
-1
-3
-1
-1
-3
-1
-1
-1
-1
-1
-1
-3
-1
-1
-3
-3
-1
-1
-1
-1
-3
-1
-1
-3
-3
-3
-3
-1
-1
-1
-1
-1
-3
-3
-3
-3
-1
-1
-1
-1
-3
-1
-1
-1
-3
-1
-1
-3
-3
-3
-3
-3
-3
-1
-3
-3
-1
-3
-1
-1
-3
-1
-3
-3
-1
-1
-1
-1
-1
-1
-1
-1
-1
-1
-1
-1
-3
-1
-3
-3
-3
-1
-1
-1
-3
-1
-1
-3
-1
-1
-1
-1
-1
-1
0
0
0
0
0
0
0
0
0
0
0
0
0
0
0
0
0
0
0
0
0
0
0
0
0
0
0
0
-3
-3
-3
-3
-3
-3
-3
-3
-1
-3
-1
-3
-3
-3
-3
-3
-3
-3
-3
-3
-3
-1
-3
-3
-3
-3
-1
-3
-3
-3
-3
-3
-3
-1
-1
-3
-3
-3
-3
-1
-1
-3
-1
-3
-3
-1
-1
-1
-3
-3
-1
-1
-1
-3
-3
-3
-3
-1
-3
-3
-3
-1
-1
-1
-1
-1
-1
-1
-1
-1
-3
-3
-3
-3
-1
-1
-3
-3
-3
-3
-3
-1
-3
-3
-3
-3
-1
-1
-1
-1
-1
-1
-3
-3
-1
-3
-3
-1
-1
-1
-1
-1
-1
-1
-1
-3
-3
-1
-3
-1
-1
-1
-3
-3
-3
-1
-1
-1
-3
-3
-1
-3
-3
-1
-1
-3
-3
-1
-1
-1
-3
-1
-3
-3
-3
-1
-1
-1
-1
-1
-1
-1
-3
-3
-1
-1
-1
-1
-1
-1
-1
-3
-1
-3
-3
-1
-1
-1
-1
-1
-1
-1
-1
-1
-3
-1
-1
-1
-1
0
0
0
0
0
0
0
0
0
0
0
0
0
0
0
0
0
0
0
0
0
0
0
0
0
0
-3
-3
-3
-3
-3
-3
-1
-1
-3
-3
-3
-3
-3
-3
-3
-1
-1
-3
-3
-3
-3
-1
-1
-1
-3
-3
-3
-1
-1
-1
-3
-3
-3
-3
-3
-3
-1
-3
-3
-3
-3
-3
-3
-3
-3
-3
-3
-3
-3
-3
-3
-3
-3
-3
-3
-1
-1
-3
-3
-3
-1
-3
-3
-3
-1
-3
-3
-1
-1
-3
-1
-3
-1
-3
-3
-3
-3
-1
-1
-3
-1
-1
-3
-1
-1
-3
-1
-1
-1
-3
-3
-1
-3
-1
-1
-1
-1
-1
-1
-1
-1
-1
-1
-1
-1
-1
-1
-3
-3
-3
-1
-1
-1
-1
-1
-1
-3
-3
-1
-1
-1
-1
-1
-1
-3
-3
-1
-1
-1
-3
-3
-1
-1
-1
-1
-1
-1
-3
-3
-1
-1
-1
-3
-3
-1
-1
-1
-3
-3
-1
-3
-3
-3
-1
-1
-1
-1
-1
-3
-1
-1
-3
-1
-3
-1
-1
-1
-1
-1
-1
-1
0
0
0
0
0
0
0
0
0
0
0
0
0
0
0
0
0
0
0
0
0
0
0
0
-3
-3
-3
-3
-3
-3
-3
-3
-3
-3
-3
-3
-3
-1
-3
-3
-3
-3
-3
-3
-1
-3
-3
-3
-3
-3
-1
-3
-3
-3
-1
-3
-1
-3
-1
-1
-3
-1
-1
-3
-3
-3
-3
-3
-3
-3
-3
-1
-1
-1
-1
-3
-1
-1
-3
-1
-3
-1
-3
-3
-3
-3
-1
-3
-1
-1
-3
-3
-3
-1
-3
-3
-3
-1
-1
-1
-3
-1
-1
-1
-1
-1
-3
-3
-1
-1
-1
-1
-3
-1
-1
-1
-1
-3
-3
-3
-1
-3
-1
-1
-3
-3
-3
-1
-3
-3
-1
-1
-1
-1
-1
-3
-3
-1
-1
-3
-1
-1
-1
-1
-1
-1
-3
-1
-1
-3
-1
-3
-1
-1
-1
-3
-3
-3
-1
-1
-1
-1
-1
-3
-1
-3
-3
-3
-3
-1
-1
-1
-1
-1
-1
-3
-3
-1
-3
-1
-1
-1
-1
-3
-1
-1
-1
-3
-1
-3
-1
-1
-1
-1
-1
0
0
0
0
0
0
0
0
0
0
0
0
0
0
0
0
0
0
0
0
0
0
0
0
-3
-3
-3
-3
-3
-3
-3
-3
-1
-1
-3
-3
-3
-3
-3
-3
-3
-1
-1
-3
-3
-1
-3
-3
-1
-3
-3
-3
-3
-3
-3
-3
-1
-3
-1
-3
-3
-3
-3
-1
-1
-1
-3
-3
-3
-1
-1
-3
-3
-3
-3
-1
-1
-1
-1
-3
-3
-3
-3
-1
-3
-1
-3
-3
-3
-1
-3
-1
-1
-1
-1
-1
-1
-1
-1
-3
-3
-3
-1
-3
-3
-1
-1
-1
-3
-1
-1
-1
-1
-3
-3
-3
-3
-1
-1
-3
-1
-1
-3
-1
-1
-1
-1
-1
-3
-3
-1
-3
-1
-3
-3
-3
-3
-3
-1
-1
-1
-1
-3
-1
-1
-3
-1
-1
-3
-1
-1
-3
-3
-1
-1
-1
-1
-3
-3
-1
-1
-3
-1
-1
-1
-1
-3
-1
-1
-3
-1
-1
-1
-3
-3
-3
-1
-3
-3
-3
-1
-1
-1
-3
-3
-1
-1
-3
-3
-1
-1
-1
-1
-1
-1
-1
-1
-1
-1
0
0
0
0
0
0
0
0
0
0
0
0
0
0
0
0
0
0
0
0
-3
-3
-3
-3
-3
-3
-3
-3
-3
-3
-3
-3
-1
-3
-3
-3
-3
-3
-3
-3
-1
-1
-3
-1
-3
-3
-3
-3
-1
-3
-1
-3
-1
-3
-3
-3
-1
-3
-3
-1
-1
-3
-3
-1
-3
-1
-3
-1
-1
-1
-3
-3
-1
-1
-3
-3
-1
-1
-3
-1
-1
-3
-3
-3
-3
-1
-3
-3
-3
-1
-1
-3
-3
-1
-3
-3
-3
-1
-1
-1
-1
-1
-3
-1
-1
-3
-3
-1
-3
-1
-3
-1
-1
-1
-1
-1
-1
-1
-1
-3
-3
-1
-1
-3
-1
-1
-1
-3
-1
-3
-3
-3
-1
-1
-1
-3
-3
-3
-1
-1
-1
-3
-3
-1
-1
-1
-1
-1
-1
-3
-1
-3
-3
-3
-3
-3
-1
-1
-1
-3
-1
-1
-3
-1
-3
-1
-3
-1
-1
-1
-3
-1
-1
-1
-1
-3
-1
-1
-1
-1
-1
-3
-3
-1
-1
-3
-1
-1
-3
-1
-3
-1
-1
0
0
0
0
0
0
0
0
0
0
0
0
0
0
0
0
0
0
0
0
0
0
-3
-3
-3
-3
-3
-3
-3
-1
-1
-3
-3
-3
-1
-3
-3
-3
-3
-3
-1
-3
-3
-3
-3
-3
-3
-3
-3
-3
-3
-3
-1
-3
-3
-3
-3
-3
-1
-3
-3
-3
-3
-1
-3
-3
-3
-1
-1
-3
-3
-1
-3
-1
-1
-3
-3
-1
-3
-1
-3
-1
-1
-1
-1
-3
-3
-1
-3
-1
-1
-3
-3
-1
-3
-3
-3
-3
-1
-1
-1
-3
-1
-1
-3
-3
-1
-1
-3
-1
-1
-1
-3
-3
-3
-3
-1
-3
-1
-3
-1
-1
-3
-1
-1
-1
-3
-1
-1
-1
-1
-1
-3
-1
-1
-1
-1
-1
-3
-1
-1
-1
-1
-3
-1
-1
-1
-3
-1
-1
-3
-1
-3
-3
-1
-1
-3
-3
-1
-1
-1
-1
-3
-1
-3
-3
-1
-1
-3
-1
-1
-3
-1
-3
-1
-1
-1
-1
-1
-1
-1
-3
-3
-1
-1
-1
-1
-1
-1
0
0
0
0
0
0
0
0
0
0
0
0
0
0
0
0
0
0
0
0
0
0
0
0
0
0
0
0
-3
-3
-3
-3
-3
-3
-3
-3
-3
-3
-3
-3
-3
-3
-3
-3
-3
-3
-1
-1
-3
-3
-1
-3
-3
-3
-3
-3
-1
-3
-3
-3
-3
-1
-1
-3
-1
-3
-3
-3
-1
-3
-3
-3
-1
-1
-3
-3
-1
-3
-1
-1
-1
-3
-3
-1
-1
-1
-1
-3
-3
-3
-1
-3
-3
-1
-1
-3
-3
-3
-3
-3
-1
-1
-3
-3
-3
-3
-3
-1
-3
-3
-3
-1
-3
-1
-1
-1
-1
-3
-3
-3
-3
-1
-1
-1
-1
-1
-1
-3
-1
-1
-1
-1
-1
-1
-1
-1
-1
-3
-3
-1
-1
-1
-3
-3
-3
-1
-1
-1
-1
-3
-1
-3
-1
-1
-3
-3
-1
-3
-3
-3
-3
-1
-1
-1
-1
-1
-1
-1
-3
-1
-1
-1
-1
-1
-3
-1
-3
-1
-1
-1
-3
-1
-1
-1
-1
-1
-1
-1
-3
-1
-1
-1
-1
-3
-1
-1
-1
0
0
0
0
0
0
0
0
0
0
0
0
0
0
0
0
0
0
0
0
0
0
0
0
0
0
-3
-3
-3
-3
-3
-3
-3
-3
-3
-3
-3
-3
-3
-3
-3
-3
-3
-1
-3
-3
-3
-3
-3
-3
-3
-3
-3
-3
-1
-3
-1
-3
-1
-3
-3
-1
-3
-3
-3
-1
-1
-3
-3
-1
-3
-3
-3
-1
-3
-1
-3
-3
-3
-1
-3
-1
-3
-3
-3
-1
-1
-1
-1
-1
-1
-3
-3
-3
-1
-3
-1
-1
-1
-3
-1
-1
-1
-1
-1
-1
-1
-3
-3
-3
-3
-3
-3
-3
-1
-1
-3
-3
-1
-1
-3
-3
-1
-1
-1
-1
-1
-1
-1
-1
-1
-3
-3
-3
-3
-3
-1
-1
-1
-1
-1
-1
-1
-1
-1
-1
-1
-3
-3
-3
-3
-3
-3
-3
-3
-1
-1
-1
-1
-3
-1
-1
-1
-3
-3
-1
-1
-3
-1
-1
-3
-1
-1
-1
-3
-1
-3
-1
-3
-3
-1
-1
-1
-1
-1
-1
-1
-1
-3
-1
-1
-1
-1
-1
-1
-1
-1
-1
-1
0
0
0
0
0
0
0
0
0
0
0
0
0
0
0
0
0
0
0
0
0
0
-3
-3
-3
-3
-1
-3
-3
-3
-3
-3
-3
-3
-3
-3
-3
-3
-3
-3
-3
-1
-3
-3
-3
-3
-1
-3
-3
-1
-1
-3
-3
-3
-3
-3
-1
-1
-1
-1
-3
-3
-1
-3
-3
-3
-1
-1
-3
-3
-3
-3
-3
-1
-3
-1
-1
-3
-1
-1
-1
-3
-1
-3
-3
-3
-3
-3
-3
-3
-1
-3
-3
-3
-3
-3
-1
-3
-3
-1
-1
-1
-1
-1
-1
-1
-3
-1
-1
-3
-1
-3
-3
-3
-3
-3
-3
-3
-1
-1
-3
-1
-1
-1
-1
-1
-3
-3
-3
-1
-3
-1
-3
-1
-1
-1
-1
-1
-1
-3
-1
-1
-3
-3
-1
-1
-1
-1
-3
-1
-1
-1
-1
-1
-1
-1
-3
-1
-3
-1
-3
-3
-1
-1
-1
-1
-1
-1
-3
-1
-1
-1
-1
-1
-1
-3
-1
-3
-1
-1
-1
-1
-1
-3
-3
-1
-3
-3
-1
-1
-1
-3
-1
-3
-1
-1
-1
-1
-1
0
0
0
0
0
0
0
0
0
0
0
0
0
0
0
0
0
0
-3
-3
-3
-3
-3
-3
-3
-3
-3
-3
-3
-3
-3
-3
-3
-3
-3
-1
-3
-3
-1
-3
-3
-3
-3
-3
-3
-3
-3
-3
-1
-3
-3
-1
-3
-1
-1
-3
-3
-1
-3
-3
-3
-1
-1
-3
-1
-1
-3
-3
-3
-1
-1
-1
-3
-1
-1
-3
-3
-3
-3
-1
-3
-3
-3
-1
-1
-1
-3
-1
-3
-1
-1
-1
-3
-3
-1
-3
-3
-3
-3
-1
-3
-3
-3
-3
-1
-3
-1
-1
-1
-1
-1
-3
-1
-1
-1
-3
-3
-1
-1
-1
-1
-1
-1
-1
-1
-3
-3
-1
-3
-1
-1
-3
-3
-1
-1
-3
-3
-3
-1
-3
-3
-1
-1
-3
-1
-1
-1
-1
-1
-1
-1
-1
-1
-1
-1
-1
-3
-1
-1
-3
-1
-1
-1
-1
-1
-3
-1
-1
-1
-3
-3
-1
-1
-1
-1
-3
-1
-1
-1
-1
-1
0
0
0
0
0
0
0
0
0
0
0
0
0
0
0
0
0
0
0
0
0
0
0
0
0
0
0
0
0
0
0
0
-3
-3
-3
-3
-3
-3
-3
-3
-1
-3
-3
-3
-3
-3
-3
-3
-3
-3
-1
-3
-3
-3
-3
-3
-3
-3
-3
-1
-1
-3
-3
-3
-1
-3
-3
-3
-1
-3
-1
-3
-3
-1
-1
-1
-3
-3
-3
-3
-3
-1
-1
-1
-1
-1
-1
-3
-1
-3
-3
-3
-3
-3
-1
-1
-1
-3
-3
-3
-1
-1
-1
-1
-1
-3
-1
-3
-1
-1
-1
-3
-3
-3
-3
-3
-1
-3
-3
-1
-1
-1
-1
-3
-3
-3
-1
-3
-1
-1
-1
-1
-1
-1
-3
-3
-1
-3
-3
-3
-1
-3
-3
-3
-3
-1
-3
-1
-3
-1
-1
-1
-1
-1
-1
-1
-1
-1
-1
-1
-3
-3
-3
-1
-1
-3
-3
-3
-1
-1
-3
-3
-1
-1
-1
-3
-3
-1
-1
-1
-1
-3
-1
-1
-1
-1
-1
-1
-1
-1
-1
-1
-1
-3
-3
-1
-3
-1
-3
-1
-1
-1
-1
-3
-1
-1
-1
-1
-1
0
0
0
0
0
0
0
0
0
0
0
0
0
0
0
0
0
0
-3
-3
-3
-3
-3
-3
-3
-3
-3
-3
-3
-3
-3
-3
-3
-1
-3
-3
-1
-3
-3
-3
-3
-3
-3
-1
-3
-1
-1
-3
-3
-3
-3
-3
-3
-1
-3
-3
-3
-3
-1
-3
-3
-1
-1
-3
-3
-1
-1
-1
-1
-1
-1
-1
-3
-1
-1
-3
-3
-3
-3
-1
-1
-1
-1
-1
-1
-1
-1
-3
-1
-1
-3
-1
-1
-1
-1
-3
-3
-3
-3
-1
-1
-1
-3
-3
-3
-3
-3
-3
-1
-1
-3
-1
-1
-1
-3
-3
-1
-3
-3
-3
-3
-3
-3
-3
-1
-1
-1
-1
-1
-1
-1
-1
-1
-1
-1
-3
-3
-1
-1
-3
-3
-3
-3
-1
-1
-1
-1
-3
-1
-3
-1
-1
-3
-1
-1
-3
-3
-1
-1
-3
-1
-1
-1
-1
-1
-3
-3
-3
-1
-3
-1
-1
-1
-1
-1
-1
-1
-3
-1
-3
-1
-1
-1
-1
-1
0
0
0
0
0
0
0
0
0
0
0
0
0
0
0
0
0
0
0
0
0
0
0
0
0
0
0
0
-3
-3
-3
-3
-3
-3
-1
-3
-3
-1
-1
-3
-3
-3
-3
-3
-3
-3
-3
-1
-1
-3
-3
-1
-3
-3
-3
-1
-3
-1
-1
-3
-3
-1
-3
-1
-3
-1
-3
-3
-3
-1
-3
-1
-1
-3
-3
-3
-3
-3
-1
-3
-3
-1
-1
-1
-3
-3
-1
-1
-1
-1
-3
-1
-1
-3
-1
-1
-1
-3
-3
-3
-1
-1
-3
-3
-3
-3
-1
-3
-3
-3
-1
-1
-1
-3
-1
-1
-1
-1
-1
-3
-3
-3
-3
-1
-1
-1
-3
-3
-3
-3
-3
-1
-3
-1
-3
-3
-1
-1
-3
-3
-3
-1
-3
-3
-3
-1
-1
-1
-1
-1
-1
-1
-1
-1
-1
-3
-1
-1
-1
-1
-1
-1
-3
-1
-1
-3
-3
-1
-3
-1
-1
-1
-1
-1
-3
-1
-3
-3
-3
-1
-1
-1
-1
-1
-3
-1
-1
-3
-3
-3
-1
-1
-1
-1
-1
0
0
0
0
0
0
0
0
0
0
0
0
0
0
0
0
0
0
0
0
0
0
0
0
0
0
0
0
-3
-3
-3
-3
-3
-3
-3
-3
-3
-3
-3
-3
-3
-3
-3
-3
-3
-3
-3
-3
-3
-3
-1
-3
-3
-3
-3
-1
-3
-3
-3
-3
-3
-1
-3
-3
-3
-3
-1
-3
-3
-1
-3
-1
-1
-3
-3
-1
-1
-1
-1
-3
-3
-1
-3
-3
-3
-1
-3
-3
-3
-3
-1
-1
-1
-3
-1
-1
-3
-1
-1
-1
-3
-1
-1
-1
-1
-3
-3
-3
-3
-3
-3
-3
-3
-1
-1
-1
-3
-1
-3
-1
-1
-1
-1
-3
-1
-1
-3
-3
-1
-3
-1
-3
-1
-1
-1
-3
-3
-3
-1
-1
-1
-1
-3
-1
-1
-1
-1
-3
-1
-1
-1
-3
-3
-3
-1
-3
-1
-1
-3
-1
-1
-1
-1
-3
-1
-3
-1
-1
-3
-3
-3
-1
-1
-1
-3
-1
-1
-1
-1
-1
-1
-3
-1
-1
-1
-1
-1
-3
-3
-1
-1
-1
-1
-1
-1
-1
-3
-1
-1
-1
-1
-1
-1
0
0
0
0
0
0
0
0
0
0
0
0
0
0
0
0
0
0
0
0
-3
-3
-3
-3
-3
-3
-3
-3
-3
-3
-3
-3
-3
-3
-3
-3
-3
-3
-3
-3
-3
-3
-3
-3
-1
-1
-3
-3
-1
-3
-3
-3
-3
-3
-1
-1
-1
-3
-1
-1
-3
-1
-3
-3
-3
-1
-1
-1
-3
-1
-3
-1
-3
-3
-3
-3
-3
-1
-3
-1
-3
-1
-1
-1
-3
-3
-3
-3
-1
-3
-1
-1
-1
-3
-1
-3
-1
-1
-1
-3
-3
-3
-3
-3
-1
-1
-1
-3
-3
-3
-1
-3
-1
-1
-3
-1
-1
-3
-3
-3
-1
-3
-1
-1
-1
-3
-1
-3
-1
-1
-1
-3
-3
-1
-3
-3
-1
-1
-1
-1
-1
-1
-1
-1
-3
-1
-1
-3
-1
-1
-3
-1
-1
-1
-1
-3
-3
-1
-1
-1
-1
-1
-1
-1
-1
-1
-1
-1
-1
-3
-3
-1
-1
-1
-1
-3
-1
-3
-3
-1
-1
-3
-1
-1
-1
-3
-1
-3
-1
-1
-1
0
0
0
0
0
0
0
0
0
0
0
0
0
0
0
0
0
0
0
0
0
0
0
0
-3
-3
-3
-3
-3
-3
-3
-3
-3
-3
-3
-3
-3
-1
-1
-3
-3
-3
-3
-3
-3
-1
-1
-3
-3
-3
-1
-3
-3
-3
-3
-3
-1
-3
-3
-3
-3
-1
-1
-3
-3
-1
-1
-1
-3
-1
-1
-1
-3
-3
-3
-1
-1
-3
-3
-3
-1
-3
-3
-1
-1
-1
-1
-3
-3
-1
-1
-3
-1
-1
-1
-3
-1
-1
-1
-3
-3
-1
-1
-1
-3
-3
-3
-3
-1
-3
-3
-1
-1
-3
-3
-1
-1
-3
-1
-3
-3
-3
-3
-3
-3
-1
-1
-1
-3
-3
-3
-1
-3
-3
-1
-1
-3
-3
-1
-1
-1
-3
-1
-1
-1
-1
-1
-1
-3
-3
-3
-3
-1
-1
-1
-1
-1
-1
-1
-1
-1
-1
-1
-1
-1
-3
-1
-1
-1
-1
-3
-1
-1
-1
-3
-1
-3
-1
-1
-1
-3
-3
-3
-1
-1
-1
-3
-1
-1
-1
-3
-1
-1
0
0
0
0
0
0
0
0
0
0
0
0
0
0
0
0
0
0
0
0
0
0
0
0
0
0
-3
-3
-3
-3
-3
-3
-3
-3
-3
-3
-3
-3
-3
-3
-1
-3
-3
-3
-1
-3
-1
-3
-3
-3
-1
-3
-3
-3
-3
-1
-1
-1
-1
-1
-1
-3
-3
-3
-3
-1
-1
-3
-3
-1
-1
-3
-3
-3
-3
-3
-3
-3
-3
-3
-1
-1
-3
-3
-3
-3
-1
-3
-3
-1
-1
-3
-3
-3
-3
-1
-3
-3
-3
-1
-3
-1
-1
-1
-1
-1
-3
-1
-1
-1
-1
-1
-3
-3
-3
-1
-3
-1
-3
-3
-1
-1
-1
-3
-3
-1
-1
-1
-1
-3
-3
-3
-1
-1
-1
-1
-3
-1
-1
-1
-1
-1
-1
-1
-1
-1
-1
-1
-1
-3
-3
-3
-1
-3
-3
-1
-3
-1
-1
-1
-1
-3
-1
-3
-1
-3
-1
-1
-1
-1
-1
-3
-3
-1
-1
-1
-1
-3
-1
-1
-1
-3
-1
-3
-1
-1
-1
-1
-3
-1
-1
0
0
0
0
0
0
0
0
0
0
0
0
0
0
0
0
0
0
0
0
0
0
0
0
0
0
0
0
0
0
-3
-3
-3
-3
-3
-3
-3
-3
-3
-3
-3
-3
-3
-3
-3
-3
-3
-3
-3
-3
-3
-1
-3
-1
-1
-3
-3
-3
-3
-3
-3
-1
-1
-3
-3
-3
-3
-3
-3
-3
-3
-3
-3
-1
-1
-3
-3
-1
-3
-3
-3
-3
-3
-3
-1
-1
-1
-3
-1
-3
-3
-3
-1
-3
-1
-1
-3
-1
-1
-1
-1
-3
-1
-1
-1
-1
-1
-3
-3
-1
-1
-1
-1
-3
-3
-1
-3
-1
-1
-1
-1
-3
-3
-3
-3
-3
-3
-3
-1
-1
-3
-1
-1
-1
-1
-3
-3
-1
-1
-3
-1
-1
-3
-3
-1
-3
-1
-1
-3
-1
-1
-1
-1
-1
-1
-3
-1
-1
-1
-1
-1
-1
-1
-1
-1
-3
-3
-1
-3
-3
-3
-1
-1
-3
-1
-3
-1
-1
-1
-3
-3
-3
-1
-1
-1
-3
-1
-1
-3
-1
-1
-1
-1
-1
-1
-1
-1
-1
-1
-1
-3
-1
-1
-1
-1
0
0
0
0
0
0
0
0
0
0
0
0
0
0
0
0
0
0
0
0
-3
-3
-3
-3
-3
-3
-3
-3
-3
-3
-1
-3
-1
-3
-3
-3
-3
-3
-1
-3
-1
-3
-3
-1
-3
-3
-1
-3
-3
-1
-3
-3
-3
-3
-1
-3
-3
-3
-1
-3
-1
-1
-1
-3
-3
-1
-1
-1
-3
-3
-3
-3
-3
-1
-1
-3
-3
-1
-3
-3
-3
-1
-1
-3
-3
-1
-3
-1
-1
-1
-3
-1
-1
-3
-1
-1
-3
-1
-3
-3
-3
-3
-3
-3
-1
-1
-1
-1
-1
-1
-1
-1
-3
-3
-3
-1
-3
-1
-3
-1
-1
-3
-3
-3
-1
-1
-3
-3
-3
-3
-1
-1
-1
-3
-1
-1
-1
-1
-1
-3
-1
-1
-3
-1
-1
-3
-3
-1
-1
-1
-3
-3
-3
-1
-1
-1
-1
-1
-1
-3
-3
-1
-1
-1
-1
-1
-1
-1
-3
-3
-1
-1
-3
-3
-1
-3
-1
-3
-3
-1
-3
-1
-1
-1
-1
-3
-1
-1
-1
-1
-1
-1
-3
-1
-1
0
0
0
0
0
0
0
0
0
0
0
0
0
0
0
0
0
0
0
0
-3
-3
-3
-1
-3
-3
-3
-3
-3
-1
-3
-3
-3
-1
-1
-3
-3
-3
-3
-3
-3
-3
-1
-3
-3
-1
-1
-3
-3
-3
-1
-3
-3
-3
-1
-3
-3
-3
-3
-1
-3
-3
-3
-3
-3
-3
-1
-3
-1
-3
-3
-1
-3
-1
-1
-1
-1
-1
-1
-1
-1
-1
-1
-3
-3
-1
-3
-3
-1
-1
-1
-1
-1
-1
-1
-3
-1
-3
-3
-3
-1
-3
-1
-3
-1
-3
-1
-1
-1
-3
-3
-1
-3
-3
-3
-1
-1
-3
-3
-1
-1
-3
-1
-3
-3
-1
-1
-1
-1
-3
-3
-1
-3
-3
-1
-3
-3
-3
-1
-1
-3
-3
-3
-3
-3
-1
-1
-1
-1
-3
-3
-3
-1
-3
-1
-1
-1
-1
-1
-1
-1
-1
-1
-3
-3
-1
-1
-1
-1
-1
-3
-1
-1
-1
-1
-1
-1
-1
-3
-1
-1
-1
-3
-1
-3
-1
-1
0
0
0
0
0
0
0
0
0
0
0
0
0
0
0
0
0
0
0
0
0
0
0
0
0
0
0
0
-3
-3
-3
-3
-1
-3
-3
-3
-3
-3
-3
-3
-1
-3
-3
-3
-3
-3
-3
-3
-1
-3
-3
-3
-1
-3
-3
-3
-3
-3
-3
-1
-1
-1
-3
-1
-1
-3
-3
-3
-3
-3
-3
-3
-3
-1
-1
-1
-1
-3
-3
-3
-1
-3
-3
-3
-1
-1
-1
-1
-1
-3
-3
-1
-1
-1
-1
-3
-3
-3
-1
-1
-3
-3
-1
-1
-1
-3
-1
-3
-1
-1
-1
-3
-3
-1
-1
-3
-1
-3
-3
-3
-3
-1
-1
-1
-1
-1
-3
-1
-1
-3
-1
-1
-3
-1
-1
-1
-1
-3
-1
-1
-1
-3
-3
-3
-3
-1
-1
-1
-1
-1
-1
-1
-1
-3
-1
-3
-3
-3
-3
-3
-1
-1
-1
-1
-1
-3
-3
-1
-1
-1
-1
-1
-3
-3
-1
-3
-3
-1
-3
-1
-1
-1
-1
-3
-1
-1
-1
-3
-1
-1
-1
0
0
0
0
0
0
0
0
0
0
0
0
0
0
0
0
0
0
0
0
0
0
0
0
0
0
0
0
0
0
0
0
-3
-3
-3
-3
-3
-3
-1
-3
-3
-3
-3
-3
-3
-1
-3
-3
-1
-3
-3
-3
-3
-3
-3
-3
-1
-1
-3
-1
-1
-1
-1
-3
-1
-3
-3
-1
-3
-1
-3
-3
-3
-3
-3
-1
-3
-1
-3
-3
-3
-3
-3
-1
-1
-1
-3
-3
-3
-3
-3
-1
-3
-3
-1
-1
-3
-3
-3
-1
-1
-1
-1
-3
-1
-1
-1
-3
-1
-1
-3
-1
-3
-1
-3
-1
-3
-1
-1
-3
-3
-1
-3
-1
-3
-3
-3
-1
-1
-1
-1
-3
-3
-1
-3
-1
-1
-3
-1
-1
-1
-3
-1
-1
-1
-3
-3
-3
-3
-3
-3
-1
-1
-3
-3
-3
-1
-1
-1
-1
-3
-1
-3
-1
-1
-1
-1
-1
-1
-3
-3
-1
-1
-1
-1
-1
-1
-1
-1
-1
-3
-3
-1
-1
-1
-1
-1
-1
-3
-3
-1
-1
-1
-1
-1
0
0
0
0
0
0
0
0
0
0
0
0
0
0
0
0
0
0
0
0
0
0
0
0
0
0
0
0
0
0
0
0
-3
-3
-3
-3
-3
-3
-3
-3
-3
-3
-3
-3
-3
-3
-3
-3
-1
-3
-3
-3
-3
-1
-1
-3
-3
-1
-1
-3
-3
-3
-3
-1
-1
-3
-1
-3
-3
-3
-3
-1
-3
-1
-3
-3
-3
-3
-1
-3
-1
-1
-3
-1
-1
-1
-1
-3
-1
-1
-1
-3
-1
-3
-3
-1
-1
-3
-1
-3
-1
-3
-3
-3
-3
-1
-1
-1
-3
-3
-1
-1
-1
-3
-3
-1
-1
-3
-3
-3
-3
-1
-1
-3
-1
-3
-1
-3
-1
-1
-1
-1
-1
-1
-1
-3
-1
-1
-1
-1
-3
-3
-3
-1
-1
-3
-3
-3
-1
-3
-3
-1
-1
-1
-1
-3
-3
-3
-1
-1
-3
-1
-1
-1
-1
-3
-1
-3
-1
-3
-3
-1
-3
-3
-3
-1
-1
-3
-1
-1
-1
-1
-1
-1
-1
-1
-1
-1
-1
-1
-3
-1
-3
-3
-1
-1
-1
-1
-1
0
0
0
0
0
0
0
0
0
0
0
0
0
0
0
0
0
0
0
0
0
0
0
0
0
0
0
0
-3
-3
-3
-3
-3
-3
-3
-3
-3
-3
-3
-3
-3
-3
-3
-1
-3
-3
-3
-3
-1
-3
-3
-3
-3
-3
-1
-3
-3
-3
-3
-1
-3
-1
-1
-3
-3
-3
-1
-3
-3
-1
-1
-3
-3
-3
-3
-3
-1
-1
-3
-3
-3
-3
-3
-3
-3
-1
-1
-3
-1
-3
-3
-3
-3
-1
-1
-1
-3
-3
-1
-3
-3
-1
-1
-1
-1
-1
-3
-3
-1
-1
-1
-1
-3
-1
-3
-1
-3
-1
-3
-1
-1
-1
-1
-3
-1
-1
-1
-3
-1
-3
-3
-3
-1
-3
-1
-3
-3
-3
-1
-1
-1
-1
-1
-1
-1
-1
-1
-1
-3
-3
-1
-3
-3
-1
-3
-1
-1
-1
-3
-1
-1
-1
-1
-3
-3
-1
-1
-1
-1
-1
-1
-1
-3
-1
-1
-1
-1
-3
-1
-1
-1
-1
-3
-1
-1
-3
-1
-1
-1
-1
-1
-3
-1
-1
-1
0
0
0
0
0
0
0
0
0
0
0
0
0
0
0
0
0
0
0
0
0
0
0
0
0
0
0
0
-3
-3
-3
-3
-1
-3
-3
-3
-3
-3
-3
-3
-3
-3
-3
-1
-3
-3
-3
-3
-3
-1
-1
-3
-3
-3
-1
-1
-1
-3
-1
-1
-3
-3
-3
-3
-3
-1
-1
-1
-3
-3
-1
-1
-1
-1
-3
-3
-1
-1
-3
-3
-1
-3
-3
-3
-1
-3
-3
-1
-1
-1
-1
-3
-1
-3
-3
-1
-1
-1
-3
-3
-1
-3
-3
-3
-3
-1
-1
-1
-1
-3
-3
-3
-3
-1
-3
-1
-1
-3
-3
-3
-1
-1
-1
-3
-3
-1
-1
-3
-3
-1
-1
-3
-1
-1
-1
-1
-3
-1
-1
-3
-1
-3
-3
-1
-1
-3
-1
-3
-3
-1
-1
-1
-3
-3
-1
-3
-1
-1
-3
-1
-1
-1
-1
-3
-3
-3
-1
-1
-1
-1
-1
-1
-1
-3
-3
-3
-1
-1
-1
-1
-1
-3
-3
-1
-1
-3
-3
-1
-1
-3
-3
-1
-1
-1
-3
-1
-1
-1
-1
0
0
0
0
0
0
0
0
0
0
0
0
0
0
0
0
0
0
0
0
0
0
0
0
-3
-3
-3
-3
-3
-3
-3
-3
-3
-3
-3
-3
-3
-3
-3
-3
-3
-3
-3
-3
-3
-3
-3
-3
-3
-3
-1
-3
-3
-3
-1
-3
-1
-3
-1
-3
-1
-1
-1
-1
-3
-1
-1
-3
-3
-3
-3
-3
-3
-3
-1
-1
-1
-1
-3
-1
-1
-1
-3
-3
-3
-3
-3
-1
-1
-1
-1
-1
-1
-1
-3
-1
-1
-3
-3
-3
-3
-3
-3
-1
-1
-1
-1
-1
-1
-3
-3
-1
-3
-3
-1
-1
-1
-3
-1
-1
-3
-3
-3
-1
-1
-1
-1
-1
-1
-3
-1
-1
-1
-3
-3
-1
-3
-1
-1
-1
-1
-1
-1
-3
-3
-1
-3
-1
-3
-3
-3
-1
-3
-1
-1
-1
-1
-1
-3
-1
-1
-1
-1
-3
-3
-1
-1
-1
-1
-1
-1
-3
-3
-1
-1
-1
-1
-1
-3
-3
-1
-1
-1
0
0
0
0
0
0
0
0
0
0
0
0
0
0
0
0
0
0
0
0
0
0
0
0
0
0
0
0
0
0
0
0
0
0
0
0
-3
-3
-3
-3
-3
-3
-3
-3
-3
-3
-3
-3
-3
-3
-3
-3
-3
-1
-3
-3
-3
-3
-3
-3
-1
-1
-1
-3
-3
-1
-3
-1
-1
-1
-1
-1
-1
-3
-1
-3
-3
-3
-3
-3
-3
-3
-3
-3
-3
-3
-3
-1
-1
-1
-3
-3
-3
-3
-1
-1
-3
-1
-3
-3
-3
-3
-1
-3
-3
-3
-3
-3
-1
-1
-1
-1
-1
-3
-1
-1
-3
-1
-3
-3
-3
-3
-1
-1
-1
-3
-1
-1
-3
-1
-3
-3
-3
-1
-1
-1
-3
-3
-3
-3
-1
-3
-1
-1
-1
-1
-1
-1
-3
-1
-3
-1
-3
-1
-1
-1
-1
-1
-1
-1
-1
-1
-1
-3
-3
-3
-3
-3
-1
-1
-1
-3
-1
-3
-1
-1
-1
-1
-1
-1
-1
-1
-1
-1
-1
-1
-1
-1
-3
-3
-1
-1
-1
-1
-1
-3
-3
-1
-1
-1
-1
-1
-1
0
0
0
0
0
0
0
0
0
0
0
0
0
0
0
0
0
0
0
0
0
0
0
0
0
0
0
0
-3
-3
-3
-3
-3
-3
-3
-3
-3
-3
-3
-1
-3
-3
-3
-3
-3
-3
-3
-3
-3
-3
-3
-3
-3
-3
-3
-1
-1
-3
-3
-3
-1
-1
-3
-3
-3
-3
-3
-3
-3
-1
-1
-3
-3
-3
-3
-3
-1
-3
-1
-3
-1
-3
-1
-3
-3
-3
-1
-1
-1
-1
-1
-3
-3
-3
-3
-3
-3
-1
-1
-3
-3
-1
-1
-3
-3
-1
-1
-1
-1
-3
-3
-1
-1
-1
-1
-1
-1
-3
-1
-1
-3
-3
-3
-1
-1
-3
-3
-3
-3
-1
-1
-1
-1
-1
-3
-3
-3
-1
-1
-1
-1
-3
-1
-1
-1
-1
-3
-3
-3
-1
-1
-1
-1
-1
-3
-1
-3
-1
-1
-1
-1
-1
-1
-3
-3
-1
-1
-1
-1
-1
-1
-1
-1
-3
-3
-3
-3
-1
-1
-3
-1
-1
-1
-1
-1
-1
-1
-1
-3
-1
-3
-3
-3
-1
-1
-1
-1
-1
-1
-1
-1
-1
-1
0
0
0
0
0
0
0
0
0
0
0
0
0
0
0
0
0
0
0
0
-3
-3
-3
-3
-3
-3
-3
-3
-1
-3
-3
-3
-3
-3
-1
-3
-3
-3
-3
-3
-3
-3
-3
-3
-3
-3
-1
-3
-1
-3
-3
-3
-3
-1
-3
-3
-3
-3
-3
-3
-3
-3
-1
-3
-3
-3
-3
-1
-1
-3
-1
-3
-3
-3
-1
-3
-1
-3
-1
-1
-1
-3
-3
-3
-3
-3
-1
-1
-3
-3
-3
-1
-1
-3
-3
-3
-1
-3
-3
-1
-1
-3
-3
-1
-1
-1
-1
-1
-1
-1
-1
-3
-1
-3
-1
-1
-1
-3
-1
-1
-3
-3
-3
-1
-1
-3
-3
-3
-3
-1
-1
-3
-1
-1
-3
-1
-1
-1
-3
-3
-1
-3
-1
-1
-1
-3
-1
-1
-1
-3
-3
-1
-1
-3
-1
-1
-1
-3
-1
-1
-1
-1
-1
-3
-1
-1
-1
-1
-1
-3
-1
-3
-1
-1
-1
-1
-3
-1
-1
-1
-1
-3
-1
-1
-1
-1
-1
-1
-1
-3
-1
-1
-1
-1
-1
-1
-1
0
0
0
0
0
0
0
0
0
0
0
0
0
0
0
0
0
0
-3
-3
-3
-3
-3
-3
-3
-3
-3
-3
-3
-3
-3
-3
-3
-3
-3
-3
-3
-3
-3
-1
-3
-3
-3
-3
-3
-3
-1
-3
-3
-3
-3
-3
-3
-3
-3
-1
-3
-1
-3
-3
-1
-3
-1
-1
-1
-1
-1
-3
-3
-1
-3
-3
-3
-1
-3
-1
-1
-3
-1
-1
-3
-3
-3
-1
-1
-3
-3
-1
-3
-3
-1
-3
-1
-1
-1
-1
-1
-3
-1
-1
-3
-3
-3
-1
-1
-1
-3
-3
-3
-1
-1
-1
-1
-3
-3
-1
-1
-3
-1
-1
-1
-1
-1
-1
-1
-1
-1
-1
-1
-1
-1
-3
-3
-1
-3
-3
-1
-1
-1
-1
-1
-1
-1
-1
-1
-3
-3
-1
-1
-3
-1
-3
-3
-3
-3
-1
-3
-3
-1
-1
-1
-1
-3
-3
-3
-1
-1
-1
-1
-1
-1
-1
-1
-1
-1
-1
-1
-1
-1
0
0
0
0
0
0
0
0
0
0
0
0
0
0
0
0
0
0
0
0
0
0
0
0
0
0
0
0
0
0
0
0
0
0
-3
-3
-3
-3
-3
-3
-3
-3
-3
-3
-3
-3
-3
-3
-3
-1
-1
-3
-3
-3
-3
-3
-1
-3
-3
-3
-1
-3
-3
-3
-3
-3
-3
-3
-3
-3
-3
-3
-1
-1
-1
-3
-3
-1
-1
-3
-3
-1
-3
-3
-3
-1
-3
-1
-3
-1
-1
-1
-1
-3
-1
-3
-3
-1
-1
-3
-3
-3
-3
-3
-1
-1
-3
-1
-1
-3
-1
-1
-1
-1
-1
-1
-1
-3
-1
-3
-1
-1
-1
-1
-1
-1
-1
-1
-1
-3
-3
-3
-1
-3
-3
-3
-1
-3
-3
-1
-1
-3
-1
-3
-3
-1
-1
-1
-1
-1
-1
-3
-3
-3
-3
-1
-3
-3
-3
-1
-1
-1
-1
-1
-1
-1
-1
-1
-3
-1
-1
-1
-3
-1
-3
-1
-1
-3
-3
-1
-3
-1
-1
-3
-1
-1
-1
-1
-3
-3
-1
-1
-1
-3
-1
-3
-3
-1
-1
-3
-3
-1
-1
-1
-3
-1
-1
-1
-1
-1
-1
0
0
0
0
0
0
0
0
0
0
0
0
0
0
0
0
0
0
-3
-3
-3
-3
-3
-3
-3
-3
-3
-3
-3
-3
-3
-3
-3
-3
-1
-1
-3
-3
-3
-3
-3
-3
-1
-3
-3
-3
-3
-3
-3
-3
-3
-3
-3
-3
-3
-1
-1
-3
-1
-1
-3
-1
-1
-3
-3
-3
-1
-1
-1
-3
-3
-3
-3
-3
-3
-1
-3
-3
-3
-1
-3
-3
-3
-1
-1
-1
-1
-1
-3
-3
-3
-1
-1
-1
-3
-3
-3
-1
-3
-1
-1
-3
-3
-1
-1
-1
-3
-1
-1
-1
-1
-3
-3
-3
-1
-1
-1
-3
-1
-3
-3
-1
-1
-1
-1
-1
-1
-1
-3
-3
-1
-1
-1
-1
-1
-3
-1
-3
-3
-1
-1
-1
-1
-1
-1
-1
-1
-1
-1
-1
-1
-1
-1
-3
-3
-1
-1
-1
-1
-1
-1
-1
-1
-3
-3
-1
-1
-1
-1
-3
-3
-3
-1
-1
-1
-1
-1
0
0
0
0
0
0
0
0
0
0
0
0
0
0
0
0
0
0
0
0
0
0
0
0
0
0
0
0
0
0
0
0
0
0
0
0
-3
-3
-3
-3
-3
-1
-3
-3
-3
-3
-3
-1
-1
-3
-3
-3
-3
-3
-3
-3
-3
-1
-3
-3
-3
-1
-3
-3
-3
-3
-3
-3
-3
-3
-3
-1
-3
-3
-3
-1
-3
-3
-3
-3
-3
-1
-3
-1
-1
-3
-3
-3
-3
-1
-3
-3
-3
-1
-3
-3
-1
-3
-3
-1
-3
-3
-1
-1
-1
-3
-1
-1
-1
-3
-1
-3
-3
-1
-1
-1
-1
-3
-1
-3
-3
-3
-1
-1
-1
-1
-1
-3
-1
-1
-1
-1
-3
-1
-3
-3
-1
-1
-1
-1
-1
-3
-3
-1
-3
-3
-1
-1
-1
-3
-3
-3
-3
-1
-1
-1
-1
-1
-1
-3
-1
-3
-1
-3
-3
-3
-1
-1
-1
-3
-1
-1
-1
-1
-3
-1
-1
-3
-1
-1
-1
-1
-3
-1
-1
-1
-1
-1
-3
-1
-1
-3
-1
-1
-1
-1
-1
-1
-3
-3
-1
-1
-1
-1
-1
-1
-1
0
0
0
0
0
0
0
0
0
0
0
0
0
0
0
0
0
0
0
0
0
0
0
0
-3
-3
-3
-3
-3
-3
-3
-3
-3
-3
-3
-3
-3
-3
-3
-1
-1
-3
-3
-3
-3
-3
-3
-3
-3
-3
-3
-3
-3
-1
-1
-3
-3
-3
-3
-3
-3
-3
-3
-1
-3
-1
-1
-1
-3
-1
-3
-3
-1
-1
-1
-1
-3
-1
-1
-1
-3
-1
-3
-3
-1
-1
-1
-3
-3
-3
-1
-1
-1
-1
-1
-3
-1
-1
-3
-3
-3
-1
-3
-1
-3
-1
-1
-1
-3
-3
-1
-3
-3
-1
-1
-1
-1
-1
-3
-3
-3
-1
-3
-1
-3
-1
-1
-1
-1
-1
-1
-1
-3
-1
-3
-3
-3
-1
-1
-3
-3
-3
-3
-1
-1
-3
-3
-1
-1
-1
-1
-3
-3
-1
-1
-1
-3
-1
-3
-3
-1
-1
-1
-3
-3
-1
-1
-1
-1
-3
-1
-1
-3
-1
-1
-3
-1
-1
-1
-1
-1
-1
-1
-1
-3
-1
-1
-3
-1
-1
-1
0
0
0
0
0
0
0
0
0
0
0
0
0
0
0
0
0
0
0
0
0
0
0
0
0
0
0
0
-3
-3
-3
-3
-3
-3
-3
-3
-3
-3
-1
-3
-3
-3
-3
-3
-3
-3
-3
-3
-3
-3
-3
-3
-3
-3
-1
-3
-1
-3
-3
-3
-3
-3
-3
-3
-3
-3
-3
-1
-1
-3
-1
-3
-3
-1
-3
-3
-3
-3
-1
-3
-3
-1
-1
-3
-3
-1
-3
-1
-1
-3
-1
-1
-3
-3
-1
-1
-1
-3
-3
-3
-1
-3
-3
-1
-1
-1
-1
-1
-1
-1
-3
-1
-1
-1
-1
-1
-3
-1
-1
-1
-1
-3
-1
-1
-3
-3
-3
-1
-1
-1
-1
-3
-3
-3
-1
-1
-1
-1
-3
-1
-1
-1
-3
-3
-1
-3
-3
-1
-1
-1
-1
-1
-1
-3
-3
-3
-3
-1
-3
-1
-1
-1
-3
-1
-1
-1
-3
-1
-3
-1
-1
-1
-3
-1
-1
-3
-3
-1
-3
-1
-1
-1
-1
-3
-1
-1
-1
-1
-1
-1
-3
-1
-3
-1
-1
-1
-1
-1
-1
0
0
0
0
0
0
0
0
0
0
0
0
0
0
0
0
0
0
0
0
0
0
0
0
-3
-3
-3
-3
-3
-3
-3
-3
-3
-3
-1
-3
-3
-3
-3
-1
-1
-1
-3
-3
-3
-3
-3
-3
-1
-3
-3
-3
-3
-1
-3
-3
-3
-3
-3
-3
-3
-3
-3
-1
-1
-1
-3
-1
-3
-1
-3
-3
-3
-1
-3
-3
-3
-3
-1
-3
-3
-3
-3
-1
-1
-1
-1
-1
-1
-3
-1
-1
-1
-1
-3
-3
-1
-1
-1
-3
-1
-1
-1
-1
-3
-3
-1
-1
-1
-3
-1
-3
-3
-3
-1
-1
-3
-3
-1
-1
-1
-1
-1
-1
-1
-3
-3
-1
-3
-1
-3
-1
-3
-1
-1
-1
-3
-3
-1
-3
-3
-3
-1
-3
-3
-3
-1
-1
-3
-1
-1
-3
-1
-3
-3
-1
-1
-1
-3
-1
-3
-1
-1
-1
-1
-1
-1
-1
-1
-3
-1
-3
-1
-1
-1
-1
-1
-3
-1
-1
-1
-1
-1
-1
-1
0
0
0
0
0
0
0
0
0
0
0
0
0
0
0
0
0
0
0
0
0
0
0
0
0
0
0
0
0
0
0
0
0
0
-3
-3
-3
-3
-3
-3
-3
-3
-3
-3
-3
-3
-3
-3
-3
-1
-3
-3
-3
-3
-3
-3
-1
-3
-3
-3
-3
-3
-3
-3
-1
-3
-3
-3
-1
-3
-1
-1
-1
-3
-3
-1
-1
-1
-1
-1
-3
-3
-3
-1
-3
-3
-3
-1
-3
-3
-3
-1
-1
-3
-1
-1
-1
-3
-3
-1
-3
-3
-3
-1
-3
-1
-1
-1
-1
-3
-3
-3
-1
-3
-1
-3
-3
-3
-1
-1
-1
-1
-1
-1
-3
-1
-1
-3
-1
-1
-1
-1
-1
-1
-1
-3
-1
-3
-3
-3
-1
-1
-1
-3
-3
-3
-3
-3
-1
-1
-3
-1
-1
-1
-3
-3
-3
-1
-3
-1
-1
-3
-3
-3
-3
-1
-1
-1
-1
-1
-1
-1
-1
-1
-3
-3
-3
-3
-1
-1
-1
-1
-1
-1
-1
-1
-1
-3
-3
-1
-1
-1
-1
-1
-3
-3
-1
-1
-3
-1
-1
-3
-1
-1
-1
-1
-1
-1
-1
0
0
0
0
0
0
0
0
0
0
0
0
0
0
0
0
0
0
0
0
-3
-3
-3
-3
-3
-3
-1
-1
-3
-3
-3
-3
-3
-3
-3
-3
-3
-3
-3
-3
-3
-1
-3
-3
-3
-3
-1
-3
-3
-1
-3
-3
-3
-1
-3
-1
-3
-3
-3
-1
-1
-3
-3
-3
-3
-3
-1
-1
-1
-3
-3
-3
-3
-3
-1
-3
-3
-1
-3
-1
-1
-1
-3
-1
-1
-3
-3
-3
-3
-3
-3
-1
-1
-1
-3
-1
-3
-1
-3
-1
-1
-3
-3
-3
-1
-1
-3
-1
-1
-3
-3
-1
-1
-1
-1
-3
-1
-3
-1
-3
-3
-1
-1
-1
-1
-1
-1
-3
-1
-1
-1
-3
-1
-3
-3
-1
-1
-1
-1
-3
-3
-1
-1
-1
-1
-1
-1
-1
-1
-3
-3
-1
-1
-1
-3
-1
-1
-3
-1
-3
-1
-3
-1
-1
-1
-1
-3
-1
-1
-1
-1
-1
-1
-3
-1
-1
-3
-3
-1
-3
-1
-1
-1
-1
-3
-1
-1
0
0
0
0
0
0
0
0
0
0
0
0
0
0
0
0
0
0
0
0
0
0
0
0
0
0
0
0
-3
-3
-3
-3
-3
-3
-1
-3
-3
-3
-3
-3
-3
-1
-3
-3
-3
-3
-1
-3
-3
-1
-1
-3
-3
-3
-3
-3
-3
-3
-1
-3
-3
-3
-1
-3
-1
-3
-3
-3
-1
-1
-3
-1
-1
-1
-1
-1
-3
-1
-3
-1
-1
-1
-1
-3
-3
-1
-1
-1
-1
-3
-3
-1
-3
-3
-1
-3
-3
-1
-1
-1
-3
-3
-1
-3
-3
-3
-1
-3
-1
-1
-1
-1
-1
-3
-1
-3
-3
-3
-3
-3
-3
-3
-3
-1
-1
-1
-1
-1
-3
-1
-1
-1
-1
-3
-3
-1
-1
-1
-3
-3
-3
-1
-3
-3
-3
-1
-1
-1
-3
-1
-3
-1
-1
-1
-1
-1
-1
-3
-1
-1
-3
-3
-3
-1
-1
-1
-1
-3
-3
-3
-1
-1
-1
-3
-1
-3
-3
-1
-1
-1
-1
-3
-3
-3
-1
-1
-3
-3
-1
-1
-1
-1
-3
-1
-1
-1
-1
-1
-1
0
0
0
0
0
0
0
0
0
0
0
0
0
0
0
0
0
0
0
0
0
0
0
0
-3
-3
-3
-3
-1
-3
-3
-3
-3
-1
-3
-3
-1
-3
-3
-3
-3
-3
-3
-3
-3
-3
-3
-3
-1
-1
-3
-3
-3
-3
-3
-3
-3
-1
-1
-3
-3
-3
-3
-3
-1
-3
-1
-3
-1
-3
-3
-3
-3
-3
-1
-3
-3
-3
-3
-1
-1
-3
-3
-3
-1
-3
-1
-1
-3
-1
-3
-1
-1
-1
-1
-3
-3
-1
-1
-1
-1
-3
-1
-1
-3
-1
-3
-3
-1
-3
-1
-1
-1
-1
-1
-1
-1
-3
-3
-1
-1
-3
-3
-1
-1
-3
-3
-3
-1
-1
-1
-1
-1
-1
-1
-1
-1
-3
-3
-3
-3
-1
-1
-1
-1
-1
-1
-1
-3
-1
-3
-1
-3
-1
-1
-1
-1
-3
-3
-3
-3
-3
-1
-1
-1
-1
-1
-3
-3
-1
-1
-1
-1
-1
-3
-1
-1
-1
-3
-1
-1
-1
-1
-3
-3
-1
-1
-3
-1
-1
-1
0
0
0
0
0
0
0
0
0
0
0
0
0
0
0
0
0
0
0
0
0
0
0
0
0
0
0
0
-3
-3
-3
-3
-3
-3
-3
-3
-3
-3
-1
-1
-3
-3
-3
-3
-3
-3
-3
-1
-1
-3
-3
-3
-1
-3
-1
-3
-3
-3
-3
-3
-3
-3
-1
-1
-1
-3
-3
-3
-3
-3
-3
-1
-1
-1
-1
-3
-3
-3
-3
-1
-1
-3
-1
-3
-3
-1
-1
-1
-1
-3
-3
-1
-3
-3
-3
-3
-3
-1
-3
-1
-3
-1
-3
-3
-3
-1
-1
-1
-1
-1
-1
-3
-3
-1
-3
-1
-3
-1
-3
-1
-1
-3
-1
-1
-1
-1
-1
-1
-1
-3
-1
-3
-3
-1
-1
-3
-1
-1
-3
-3
-1
-3
-1
-1
-1
-1
-3
-1
-3
-3
-3
-3
-1
-1
-3
-3
-3
-1
-1
-1
-1
-1
-1
-3
-3
-1
-1
-1
-1
-1
-1
-1
-1
-1
-3
-3
-1
-1
-1
-1
-1
-1
-1
-3
-1
-1
-1
0
0
0
0
0
0
0
0
0
0
0
0
0
0
0
0
0
0
0
0
0
0
0
0
0
0
0
0
0
0
0
0
0
0
0
0
-3
-3
-3
-3
-3
-3
-3
-1
-3
-3
-3
-3
-1
-1
-3
-3
-3
-1
-1
-1
-3
-3
-3
-1
-3
-3
-1
-3
-3
-3
-3
-1
-3
-3
-3
-1
-1
-3
-3
-1
-3
-3
-3
-1
-3
-1
-1
-3
-3
-3
-3
-1
-3
-3
-1
-1
-1
-1
-3
-3
-3
-3
-1
-3
-3
-1
-3
-1
-3
-3
-3
-3
-3
-1
-1
-1
-1
-1
-1
-1
-3
-1
-1
-3
-1
-1
-1
-3
-3
-3
-3
-3
-1
-3
-1
-3
-3
-1
-1
-3
-3
-3
-3
-1
-1
-3
-3
-1
-3
-3
-1
-3
-1
-1
-1
-1
-1
-3
-1
-1
-1
-3
-3
-1
-1
-1
-1
-3
-1
-1
-3
-1
-1
-3
-1
-1
-1
-1
-3
-1
-3
-1
-1
-1
-1
-1
-1
-3
-1
-3
-1
-1
-3
-1
-1
-1
-1
-1
-1
-1
-1
0
0
0
0
0
0
0
0
0
0
0
0
0
0
0
0
0
0
0
0
0
0
0
0
0
0
0
0
0
0
0
0
0
0
-3
-3
-3
-3
-3
-3
-3
-3
-3
-1
-3
-3
-3
-3
-1
-3
-3
-3
-3
-1
-3
-3
-3
-1
-3
-3
-3
-3
-3
-3
-3
-3
-3
-1
-1
-3
-1
-1
-3
-1
-1
-3
-3
-3
-1
-3
-3
-1
-1
-3
-3
-3
-1
-1
-1
-3
-3
-3
-3
-1
-3
-1
-1
-1
-3
-1
-3
-1
-3
-3
-3
-3
-3
-1
-1
-3
-3
-1
-1
-1
-3
-1
-1
-3
-3
-1
-1
-1
-1
-1
-1
-1
-1
-1
-1
-3
-1
-3
-1
-1
-1
-3
-1
-1
-3
-1
-3
-1
-1
-3
-3
-3
-1
-1
-3
-1
-1
-3
-3
-1
-1
-1
-1
-3
-3
-1
-1
-3
-3
-1
-1
-3
-3
-3
-1
-1
-1
-1
-1
-1
-3
-3
-1
-1
-1
-1
-1
-1
-3
-1
-1
-3
-1
-1
-3
-3
-1
-1
-1
-3
-3
-3
-1
-1
-1
-1
-1
0
0
0
0
0
0
0
0
0
0
0
0
0
0
0
0
0
0
0
0
0
0
0
0
0
0
0
0
-3
-3
-3
-3
-3
-3
-3
-3
-3
-3
-3
-3
-3
-3
-3
-3
-3
-3
-1
-3
-3
-1
-1
-3
-3
-3
-1
-3
-3
-1
-3
-3
-1
-3
-3
-1
-1
-3
-3
-1
-3
-1
-3
-3
-1
-3
-3
-1
-3
-1
-1
-1
-1
-3
-3
-3
-3
-3
-1
-3
-3
-3
-3
-3
-1
-1
-1
-3
-1
-1
-1
-3
-1
-3
-3
-3
-1
-3
-1
-3
-1
-1
-3
-1
-1
-1
-1
-3
-3
-3
-1
-3
-3
-1
-1
-1
-1
-3
-1
-1
-3
-3
-3
-1
-1
-1
-3
-1
-1
-3
-3
-3
-1
-3
-3
-3
-3
-1
-1
-1
-3
-1
-1
-3
-1
-1
-3
-1
-1
-3
-1
-3
-3
-3
-1
-1
-1
-1
-1
-1
-3
-1
-3
-1
-1
-1
-1
-1
-3
-1
-1
-1
-3
-3
-1
-3
-3
-1
-1
-1
-1
-1
-1
-1
-1
-1
-1
-1
-1
-1
-1
-3
-3
-1
-1
-1
-1
0
0
0
0
0
0
0
0
0
0
0
0
0
0
0
0
0
0
-3
-3
-3
-3
-3
-3
-3
-3
-3
-3
-3
-3
-3
-1
-3
-1
-3
-3
-3
-3
-1
-3
-3
-3
-3
-3
-3
-3
-1
-1
-1
-3
-3
-1
-3
-3
-3
-3
-3
-3
-3
-3
-3
-1
-1
-3
-1
-1
-1
-1
-3
-3
-3
-1
-3
-1
-1
-3
-1
-1
-3
-1
-1
-3
-3
-1
-1
-1
-3
-3
-1
-3
-1
-3
-3
-1
-1
-3
-1
-1
-1
-1
-3
-1
-3
-3
-1
-3
-3
-3
-3
-3
-3
-1
-3
-3
-1
-3
-1
-3
-1
-1
-1
-1
-1
-1
-1
-3
-1
-3
-3
-1
-3
-3
-1
-3
-1
-1
-1
-1
-1
-1
-3
-1
-1
-1
-1
-1
-1
-3
-1
-1
-1
-3
-3
-1
-3
-1
-1
-1
-1
-3
-1
-1
-1
-3
-3
-3
-3
-1
-1
-1
-3
-1
-1
-3
-1
-3
-1
-1
-1
-1
-3
-1
-1
-3
-1
-3
-1
-1
-1
-1
-1
0
0
0
0
0
0
0
0
0
0
0
0
0
0
0
0
0
0
0
0
0
0
-3
-3
-3
-3
-3
-3
-3
-3
-3
-3
-1
-1
-3
-3
-3
-3
-3
-1
-1
-3
-3
-3
-3
-1
-3
-3
-3
-3
-3
-1
-3
-3
-3
-3
-3
-3
-1
-1
-3
-3
-3
-1
-1
-1
-1
-3
-1
-1
-3
-3
-1
-3
-1
-3
-3
-3
-1
-3
-3
-1
-3
-1
-1
-1
-1
-1
-3
-3
-3
-3
-1
-3
-3
-1
-1
-1
-1
-1
-1
-3
-1
-3
-3
-1
-1
-3
-3
-3
-3
-3
-1
-1
-1
-1
-1
-1
-3
-1
-1
-1
-1
-1
-1
-1
-1
-3
-3
-3
-3
-3
-1
-1
-3
-1
-3
-1
-3
-3
-3
-1
-1
-3
-3
-1
-1
-3
-3
-1
-1
-1
-3
-1
-3
-1
-1
-3
-3
-1
-1
-1
-1
-1
-1
-1
-1
-3
-3
-1
-1
-1
-3
-3
-3
-1
-1
-1
-3
-1
-1
-1
-1
-3
-1
-1
-1
-1
-1
0
0
0
0
0
0
0
0
0
0
0
0
0
0
0
0
0
0
0
0
0
0
0
0
0
0
0
0
-3
-3
-3
-3
-3
-3
-3
-3
-3
-3
-3
-3
-3
-3
-3
-3
-1
-1
-3
-1
-3
-3
-3
-3
-3
-3
-3
-3
-3
-3
-3
-1
-3
-1
-3
-3
-3
-3
-3
-3
-3
-3
-3
-1
-3
-3
-1
-1
-1
-3
-3
-1
-1
-1
-3
-1
-1
-1
-1
-1
-1
-3
-3
-1
-1
-3
-1
-3
-1
-3
-3
-3
-1
-1
-1
-1
-1
-3
-3
-1
-3
-3
-3
-1
-3
-3
-3
-3
-3
-3
-3
-1
-1
-3
-3
-1
-1
-1
-3
-3
-1
-1
-3
-1
-3
-3
-1
-1
-1
-1
-1
-1
-3
-1
-1
-1
-3
-3
-3
-3
-1
-3
-1
-3
-1
-1
-3
-1
-1
-1
-1
-1
-1
-1
-1
-3
-1
-3
-3
-1
-1
-1
-1
-1
-1
-1
-3
-1
-3
-3
-1
-1
-1
-1
-3
-1
-1
-1
-1
-1
-1
-1
-1
-1
-1
-1
-1
-1
-1
0
0
0
0
0
0
0
0
0
0
0
0
0
0
0
0
0
0
0
0
0
0
0
0
0
0
-3
-3
-3
-3
-3
-3
-3
-3
-3
-1
-3
-3
-1
-3
-3
-3
-3
-3
-3
-1
-1
-3
-3
-3
-3
-3
-1
-3
-1
-1
-3
-3
-3
-3
-1
-3
-1
-1
-3
-3
-1
-3
-1
-3
-3
-3
-3
-3
-3
-3
-3
-1
-1
-3
-1
-1
-1
-1
-1
-3
-3
-3
-1
-3
-3
-3
-1
-1
-3
-3
-1
-3
-1
-3
-1
-1
-1
-3
-3
-1
-3
-3
-3
-1
-3
-1
-1
-1
-3
-1
-3
-3
-3
-3
-1
-1
-3
-3
-3
-1
-3
-1
-1
-3
-1
-1
-1
-3
-1
-3
-3
-1
-1
-3
-3
-1
-1
-3
-3
-1
-3
-1
-1
-3
-3
-3
-3
-1
-1
-1
-1
-1
-1
-1
-1
-3
-1
-1
-1
-1
-1
-1
-1
-1
-1
-1
-3
-1
-1
-3
-1
-1
-3
-3
-3
-3
-1
-1
-1
-3
-1
-1
-1
-1
-1
-1
-1
-1
-1
-3
-1
-1
-1
-1
-1
0
0
0
0
0
0
0
0
0
0
0
0
0
0
0
0
0
0
0
0
-3
-3
-3
-3
-3
-3
-3
-3
-3
-3
-3
-3
-3
-3
-3
-3
-1
-3
-3
-3
-3
-3
-3
-3
-3
-1
-1
-3
-3
-3
-1
-3
-1
-3
-3
-3
-1
-1
-3
-1
-1
-1
-3
-3
-3
-1
-1
-3
-1
-3
-3
-3
-3
-3
-3
-1
-1
-1
-3
-1
-3
-1
-1
-1
-3
-3
-1
-1
-1
-3
-3
-1
-1
-1
-3
-3
-3
-3
-1
-3
-1
-1
-1
-1
-1
-1
-1
-3
-3
-3
-3
-1
-1
-3
-1
-1
-3
-3
-3
-1
-1
-3
-1
-3
-3
-1
-1
-1
-3
-1
-1
-1
-1
-3
-3
-1
-3
-1
-1
-3
-3
-3
-1
-1
-1
-3
-3
-3
-3
-3
-1
-3
-1
-1
-1
-3
-1
-3
-3
-1
-3
-1
-1
-1
-1
-1
-1
-1
-1
-3
-3
-3
-1
-3
-1
-1
-3
-3
-1
-3
-1
-1
-1
-1
-1
-1
-1
-1
-1
-3
-1
-1
-1
-1
-1
-1
-1
-1
-1
0
0
0
0
0
0
0
0
0
0
0
0
0
0
0
0
-3
-3
-3
-3
-3
-3
-3
-3
-3
-3
-1
-3
-3
-3
-3
-3
-3
-3
-3
-3
-3
-3
-1
-3
-3
-3
-3
-3
-3
-3
-3
-1
-3
-1
-1
-1
-3
-3
-1
-3
-1
-3
-3
-3
-1
-3
-1
-3
-3
-1
-3
-3
-3
-3
-3
-3
-1
-3
-1
-1
-3
-3
-3
-1
-1
-1
-1
-3
-3
-1
-3
-1
-3
-3
-1
-1
-3
-1
-3
-1
-1
-3
-3
-1
-3
-3
-1
-1
-3
-1
-1
-1
-1
-1
-3
-1
-3
-1
-1
-3
-3
-3
-3
-1
-1
-1
-1
-1
-1
-1
-1
-1
-1
-1
-3
-1
-3
-1
-1
-1
-1
-1
-1
-1
-1
-1
-1
-1
-3
-1
-1
-1
-1
-3
-3
-1
-1
-1
-3
-1
-1
-3
-3
-3
-3
-1
-1
-1
-1
-3
-3
-1
-1
-1
-3
-1
-1
-3
-3
-1
-1
-3
-3
-1
-1
-3
-3
-1
-1
-1
-1
-1
-1
0
0
0
0
0
0
0
0
0
0
0
0
0
0
0
0
0
0
0
0
0
0
-3
-3
-3
-3
-3
-3
-3
-1
-3
-1
-1
-3
-3
-3
-3
-3
-3
-3
-3
-3
-3
-1
-1
-3
-1
-3
-3
-3
-3
-3
-1
-3
-3
-1
-3
-3
-1
-1
-3
-3
-3
-3
-3
-1
-1
-3
-1
-3
-3
-3
-3
-1
-1
-3
-3
-3
-1
-1
-3
-3
-1
-3
-1
-3
-3
-3
-1
-3
-1
-3
-3
-3
-1
-1
-1
-1
-1
-3
-3
-1
-1
-1
-3
-1
-1
-3
-3
-1
-1
-1
-3
-1
-1
-3
-3
-1
-1
-3
-3
-3
-3
-1
-1
-1
-3
-3
-1
-1
-3
-1
-1
-3
-3
-1
-3
-1
-1
-3
-3
-3
-3
-1
-1
-1
-1
-3
-1
-3
-1
-1
-1
-1
-1
-1
-1
-1
-1
-1
-1
-1
-1
-3
-3
-1
-3
-1
-1
-1
-3
-1
-3
-3
-3
-3
-1
-3
-1
-1
-1
-1
-1
-1
-1
-1
-1
-1
-3
-3
-1
-1
-1
-1
-1
0
0
0
0
0
0
0
0
0
0
0
0
0
0
0
0
0
0
0
0
0
0
-3
-3
-3
-3
-3
-3
-3
-3
-3
-1
-3
-3
-3
-3
-3
-3
-3
-3
-3
-3
-1
-3
-3
-3
-1
-3
-3
-1
-3
-3
-1
-1
-3
-3
-3
-3
-3
-1
-3
-1
-1
-1
-3
-3
-3
-3
-3
-1
-1
-3
-3
-3
-1
-3
-3
-3
-1
-1
-1
-3
-3
-1
-1
-1
-1
-1
-3
-1
-3
-1
-3
-3
-1
-3
-3
-1
-1
-3
-1
-1
-3
-1
-3
-3
-3
-1
-1
-1
-3
-3
-1
-3
-1
-3
-3
-3
-1
-1
-1
-1
-1
-1
-1
-3
-3
-1
-1
-3
-1
-3
-3
-1
-1
-3
-3
-1
-1
-1
-3
-3
-1
-1
-3
-1
-1
-3
-1
-1
-1
-1
-1
-3
-1
-3
-3
-3
-3
-1
-1
-1
-1
-1
-1
-1
-1
-3
-1
-1
-1
-1
-3
-1
-3
-1
-1
-1
-1
-1
-1
-3
-1
-1
-1
-1
-3
-1
-1
0
0
0
0
0
0
0
0
0
0
0
0
0
0
0
0
0
0
0
0
0
0
0
0
0
0
0
0
-3
-3
-3
-3
-3
-3
-3
-3
-3
-3
-3
-3
-3
-3
-3
-3
-3
-3
-3
-1
-1
-1
-1
-1
-1
-3
-3
-3
-3
-3
-3
-1
-3
-3
-3
-3
-3
-3
-1
-3
-3
-3
-1
-1
-1
-3
-3
-1
-1
-3
-3
-3
-1
-1
-1
-3
-3
-3
-3
-3
-3
-1
-3
-3
-3
-1
-3
-1
-1
-3
-1
-1
-1
-3
-1
-1
-1
-1
-1
-1
-1
-1
-3
-1
-1
-1
-1
-3
-1
-1
-3
-1
-1
-3
-1
-1
-1
-3
-3
-3
-1
-3
-3
-3
-1
-3
-1
-1
-1
-1
-1
-3
-1
-3
-3
-1
-1
-3
-3
-3
-1
-3
-3
-1
-1
-3
-3
-1
-1
-3
-3
-1
-3
-1
-3
-1
-1
-1
-1
-1
-3
-1
-3
-3
-1
-3
-1
-1
-1
-1
-1
-1
-1
-1
-1
-1
-1
-1
-1
-1
-1
0
0
0
0
0
0
0
0
0
0
0
0
0
0
0
0
0
0
0
0
0
0
0
0
0
0
0
0
0
0
0
0
0
0
-3
-3
-3
-3
-3
-3
-3
-3
-3
-3
-3
-3
-3
-3
-3
-3
-3
-1
-1
-3
-3
-3
-3
-3
-3
-3
-3
-3
-1
-3
-3
-3
-3
-3
-3
-3
-1
-3
-1
-3
-1
-3
-3
-3
-3
-3
-1
-1
-1
-3
-3
-3
-3
-1
-3
-1
-1
-1
-1
-1
-3
-1
-1
-1
-1
-1
-3
-1
-1
-3
-1
-3
-3
-3
-1
-1
-1
-3
-3
-1
-1
-1
-3
-3
-3
-3
-3
-3
-1
-3
-1
-1
-1
-1
-1
-1
-1
-3
-1
-1
-3
-1
-3
-1
-1
-1
-1
-3
-3
-3
-1
-3
-3
-1
-1
-1
-1
-3
-3
-1
-1
-1
-1
-3
-1
-1
-1
-3
-1
-3
-3
-1
-1
-3
-1
-1
-1
-1
-1
-1
-3
-1
-1
-3
-1
-3
-3
-3
-1
-1
-1
-1
-1
-1
-1
-3
-1
-3
-1
-3
-3
-1
-1
-1
-3
-1
-3
-3
-1
-1
-1
-1
-1
-1
-1
0
0
0
0
0
0
0
0
0
0
0
0
0
0
0
0
0
0
0
0
-3
-3
-3
-3
-3
-3
-3
-3
-3
-3
-3
-3
-3
-3
-3
-1
-3
-3
-1
-3
-3
-3
-3
-1
-1
-3
-3
-3
-3
-1
-3
-1
-3
-1
-3
-3
-1
-3
-1
-3
-3
-3
-3
-3
-3
-3
-3
-1
-1
-3
-3
-1
-3
-3
-1
-3
-1
-3
-3
-1
-1
-3
-1
-1
-1
-1
-3
-3
-1
-3
-3
-1
-1
-1
-1
-1
-1
-3
-3
-1
-1
-1
-3
-1
-1
-3
-3
-3
-3
-3
-1
-1
-1
-1
-1
-3
-3
-1
-1
-3
-3
-3
-1
-3
-1
-1
-1
-3
-3
-1
-1
-1
-1
-1
-3
-3
-3
-1
-1
-3
-3
-1
-3
-1
-1
-3
-3
-1
-1
-1
-1
-1
-1
-1
-1
-3
-1
-1
-3
-1
-3
-1
-3
-1
-1
-3
-1
-1
-3
-1
-1
-1
-1
-1
-1
-1
-3
-1
-1
-1
-3
-1
-1
-1
-1
0
0
0
0
0
0
0
0
0
0
0
0
0
0
0
0
0
0
0
0
0
0
0
0
0
0
0
0
0
0
-3
-3
-3
-3
-3
-3
-3
-3
-3
-3
-1
-3
-3
-3
-3
-3
-3
-1
-1
-3
-3
-3
-3
-3
-3
-3
-1
-3
-3
-3
-3
-1
-1
-3
-3
-3
-3
-3
-3
-3
-3
-3
-3
-3
-3
-1
-1
-1
-1
-3
-1
-3
-1
-3
-3
-3
-3
-1
-3
-1
-3
-3
-1
-3
-3
-3
-3
-1
-1
-1
-3
-3
-3
-3
-1
-3
-1
-1
-1
-1
-1
-3
-1
-3
-1
-1
-3
-3
-3
-1
-3
-1
-1
-1
-1
-3
-1
-3
-1
-1
-1
-3
-3
-1
-1
-1
-1
-1
-1
-1
-1
-1
-1
-1
-3
-3
-3
-1
-1
-3
-1
-3
-3
-3
-1
-1
-1
-1
-1
-1
-1
-1
-1
-1
-1
-1
-1
-3
-1
-3
-1
-1
-1
-1
-1
-3
-1
-1
-1
-1
-3
-1
-3
-1
-1
-3
-1
-1
-3
-3
-1
-1
-1
-1
-1
0
0
0
0
0
0
0
0
0
0
0
0
0
0
0
0
0
0
0
0
0
0
0
0
0
0
0
0
0
0
-3
-3
-3
-3
-3
-3
-3
-3
-3
-1
-3
-3
-3
-3
-3
-1
-3
-1
-1
-3
-3
-3
-1
-3
-3
-3
-3
-3
-3
-1
-3
-1
-3
-1
-1
-3
-3
-1
-3
-3
-1
-3
-3
-1
-1
-3
-3
-3
-1
-1
-1
-3
-3
-1
-3
-1
-1
-1
-1
-3
-1
-3
-3
-1
-3
-1
-1
-3
-3
-1
-1
-3
-3
-1
-3
-1
-1
-3
-3
-1
-1
-3
-1
-3
-3
-3
-3
-3
-1
-3
-3
-3
-1
-1
-3
-3
-3
-3
-3
-3
-1
-3
-1
-3
-1
-1
-1
-3
-3
-1
-1
-1
-3
-3
-1
-3
-1
-3
-3
-3
-1
-1
-1
-1
-3
-1
-1
-3
-1
-1
-1
-3
-1
-1
-1
-1
-1
-1
-3
-1
-1
-1
-1
-1
-1
-1
-1
-1
-1
-1
-1
-1
-1
-1
-3
-3
-1
-3
-1
-3
-1
-1
-1
-1
-1
0
0
0
0
0
0
0
0
0
0
0
0
0
0
0
0
0
0
0
0
0
0
0
0
0
0
0
0
0
0
-3
-3
-3
-3
-3
-3
-3
-3
-3
-3
-3
-3
-3
-3
-3
-3
-3
-3
-3
-3
-3
-1
-3
-3
-3
-1
-3
-3
-3
-1
-3
-3
-3
-3
-3
-1
-1
-1
-1
-1
-1
-3
-3
-1
-1
-3
-3
-3
-3
-3
-3
-3
-1
-1
-3
-3
-1
-3
-3
-3
-3
-1
-1
-1
-1
-1
-1
-1
-1
-1
-3
-1
-1
-1
-1
-3
-1
-1
-3
-1
-1
-1
-1
-1
-1
-1
-1
-1
-1
-3
-1
-1
-1
-1
-1
-3
-3
-3
-1
-3
-1
-3
-3
-3
-3
-1
-3
-1
-1
-3
-3
-3
-1
-1
-3
-1
-3
-3
-3
-3
-1
-1
-3
-1
-1
-1
-3
-1
-1
-1
-1
-1
-1
-1
-1
-1
-3
-1
-1
-1
-3
-3
-3
-1
-1
-3
-3
-1
-1
-1
-3
-3
-3
-1
-1
-3
-1
-1
-3
-1
-1
-1
-1
0
0
0
0
0
0
0
0
0
0
0
0
0
0
0
0
0
0
0
0
0
0
0
0
0
0
0
0
0
0
0
0
-3
-3
-3
-3
-3
-3
-3
-3
-3
-3
-1
-3
-3
-3
-3
-3
-3
-1
-1
-3
-3
-3
-1
-3
-3
-1
-3
-1
-3
-3
-1
-3
-1
-3
-3
-3
-3
-3
-3
-3
-3
-3
-3
-3
-1
-1
-3
-1
-3
-1
-1
-3
-3
-1
-3
-3
-3
-1
-1
-1
-1
-3
-3
-3
-3
-1
-3
-3
-1
-3
-1
-1
-1
-1
-3
-1
-3
-1
-3
-1
-3
-1
-1
-3
-3
-1
-3
-1
-3
-1
-1
-1
-3
-1
-3
-1
-1
-1
-3
-3
-3
-1
-1
-3
-3
-1
-1
-1
-3
-3
-3
-1
-3
-1
-3
-1
-1
-1
-1
-1
-1
-3
-1
-3
-1
-1
-1
-1
-3
-1
-1
-1
-3
-1
-1
-3
-3
-3
-1
-1
-1
-1
-1
-3
-1
-1
-1
-1
-1
-1
-1
-3
-3
-3
-1
-1
-1
-3
-3
-1
-1
-3
-1
-1
-1
-3
-1
-1
-1
-1
-1
0
0
0
0
0
0
0
0
0
0
0
0
0
0
0
0
0
0
0
0
0
0
0
0
-3
-3
-3
-3
-3
-3
-3
-3
-3
-3
-3
-3
-3
-1
-1
-3
-3
-1
-3
-3
-1
-3
-3
-1
-3
-3
-3
-1
-3
-3
-3
-3
-3
-3
-3
-3
-3
-3
-3
-3
-3
-3
-3
-1
-3
-1
-1
-1
-1
-3
-3
-3
-1
-1
-1
-1
-1
-1
-1
-3
-1
-1
-3
-1
-1
-3
-3
-3
-3
-3
-1
-3
-1
-3
-1
-3
-1
-1
-1
-3
-3
-1
-1
-1
-1
-3
-1
-1
-3
-3
-1
-3
-1
-3
-3
-1
-1
-1
-1
-1
-1
-1
-1
-3
-1
-1
-1
-1
-1
-3
-3
-1
-1
-1
-3
-1
-1
-3
-3
-1
-1
-3
-3
-3
-3
-1
-1
-3
-1
-1
-3
-3
-3
-1
-1
-1
-1
-1
-1
-3
-1
-3
-3
-1
-1
-1
-1
-1
-1
-1
-3
-3
-3
-1
-1
-1
-1
-3
-1
-1
-3
-1
-1
0
0
0
0
0
0
0
0
0
0
0
0
0
0
0
0
0
0
0
0
0
0
0
0
0
0
0
0
0
0
0
0
-3
-3
-3
-3
-3
-3
-3
-3
-1
-3
-3
-3
-3
-3
-3
-3
-3
-3
-3
-3
-3
-3
-3
-3
-1
-3
-3
-3
-3
-3
-1
-3
-3
-1
-3
-3
-1
-3
-3
-3
-3
-1
-3
-1
-3
-1
-1
-3
-3
-3
-3
-1
-1
-1
-1
-3
-3
-3
-3
-1
-1
-1
-1
-1
-3
-3
-1
-1
-3
-1
-1
-3
-1
-3
-1
-3
-3
-1
-1
-1
-3
-1
-1
-1
-1
-3
-1
-1
-1
-3
-3
-3
-1
-1
-1
-1
-1
-1
-1
-1
-1
-1
-3
-3
-3
-1
-3
-3
-1
-3
-3
-3
-1
-3
-3
-1
-3
-1
-1
-3
-3
-3
-3
-1
-3
-1
-1
-3
-1
-1
-1
-1
-1
-1
-3
-3
-1
-1
-1
-3
-1
-1
-3
-1
-1
-1
-3
-1
-1
-1
-3
-1
-3
-1
-1
-1
-1
-3
-1
-1
-3
-1
-1
-1
-3
-1
-3
-1
-1
-1
-1
-1
-3
-1
-1
0
0
0
0
0
0
0
0
0
0
0
0
0
0
0
0
0
0
0
0
-3
-3
-3
-3
-3
-3
-3
-3
-3
-3
-3
-3
-3
-1
-3
-3
-3
-1
-1
-3
-1
-3
-3
-3
-3
-3
-3
-3
-1
-1
-1
-3
-3
-3
-3
-3
-3
-3
-1
-3
-3
-1
-3
-3
-3
-3
-3
-3
-3
-3
-1
-3
-1
-3
-1
-1
-1
-3
-1
-1
-1
-1
-1
-1
-3
-3
-1
-3
-3
-3
-3
-3
-1
-3
-3
-3
-3
-1
-3
-1
-3
-3
-1
-1
-1
-3
-1
-3
-1
-3
-3
-1
-1
-1
-1
-1
-1
-3
-3
-1
-3
-3
-1
-1
-1
-1
-1
-1
-1
-3
-1
-1
-1
-1
-1
-1
-3
-3
-3
-1
-1
-1
-1
-1
-3
-3
-1
-1
-1
-1
-3
-1
-3
-3
-1
-1
-1
-1
-1
-1
-1
-3
-1
-1
-1
-1
-3
-1
-3
-3
-1
-1
-1
-3
-1
-1
-1
-3
-1
-1
-1
-1
-1
0
0
0
0
0
0
0
0
0
0
0
0
0
0
0
0
0
0
0
0
0
0
0
0
0
0
0
0
0
0
0
0
-3
-3
-3
-3
-3
-3
-3
-1
-1
-3
-3
-1
-3
-3
-3
-3
-3
-1
-3
-3
-3
-3
-3
-3
-3
-3
-3
-3
-3
-3
-1
-3
-3
-1
-1
-3
-3
-1
-1
-3
-1
-1
-3
-1
-3
-1
-1
-3
-1
-3
-1
-3
-1
-3
-1
-3
-1
-3
-1
-1
-3
-1
-1
-1
-3
-1
-1
-3
-1
-3
-3
-1
-1
-1
-3
-1
-1
-3
-3
-1
-3
-3
-3
-1
-3
-1
-1
-1
-3
-1
-1
-1
-3
-1
-1
-1
-1
-3
-3
-3
-3
-3
-3
-3
-1
-1
-1
-3
-3
-1
-1
-3
-1
-3
-3
-3
-3
-1
-3
-1
-3
-3
-3
-3
-1
-1
-3
-1
-3
-1
-3
-3
-1
-3
-3
-1
-1
-3
-1
-1
-3
-1
-3
-1
-1
-1
-1
-1
-1
-1
-1
-3
-1
-1
-3
-3
-3
-1
-1
-1
-3
-1
-1
-1
-1
-1
-1
-3
-1
-3
-1
-1
-1
-1
-1
-1
-1
0
0
0
0
0
0
0
0
0
0
0
0
0
0
0
0
0
0
-3
-3
-3
-3
-3
-3
-3
-3
-3
-3
-3
-3
-3
-3
-3
-3
-3
-1
-3
-3
-3
-1
-3
-3
-3
-3
-3
-3
-3
-1
-3
-3
-3
-1
-1
-3
-3
-1
-3
-3
-1
-1
-1
-1
-3
-1
-1
-1
-3
-3
-3
-3
-3
-3
-1
-3
-1
-3
-3
-1
-3
-1
-1
-3
-3
-3
-1
-1
-1
-1
-1
-1
-1
-1
-1
-1
-1
-3
-3
-1
-3
-1
-1
-1
-3
-3
-3
-3
-1
-1
-1
-1
-1
-3
-3
-1
-3
-1
-1
-3
-3
-3
-1
-3
-3
-1
-3
-1
-3
-1
-1
-1
-1
-3
-1
-3
-1
-3
-1
-1
-3
-3
-3
-1
-1
-1
-1
-1
-1
-1
-1
-3
-1
-1
-3
-3
-1
-1
-1
-3
-1
-1
-3
-1
-3
-1
-1
-1
-1
-1
-1
-1
-1
-1
-3
-1
-3
-3
-3
-3
-3
-1
-1
-1
-1
-1
-1
0
0
0
0
0
0
0
0
0
0
0
0
0
0
0
0
0
0
0
0
0
0
0
0
0
0
0
0
-3
-3
-3
-3
-3
-3
-3
-3
-3
-3
-3
-3
-3
-3
-3
-3
-3
-3
-3
-3
-3
-1
-1
-3
-3
-3
-3
-3
-1
-3
-3
-1
-1
-3
-3
-3
-3
-1
-1
-3
-1
-1
-1
-3
-3
-3
-3
-1
-1
-3
-1
-3
-1
-1
-1
-3
-1
-1
-3
-3
-3
-3
-1
-1
-1
-1
-3
-1
-1
-1
-1
-3
-3
-3
-1
-3
-1
-1
-1
-3
-3
-1
-3
-1
-1
-1
-3
-3
-1
-1
-1
-3
-1
-3
-1
-3
-1
-1
-1
-3
-3
-3
-3
-1
-1
-1
-1
-1
-1
-3
-3
-3
-1
-1
-1
-1
-3
-3
-1
-3
-1
-3
-1
-3
-3
-1
-1
-3
-1
-1
-1
-1
-1
-1
-3
-1
-3
-1
-1
-1
-3
-3
-1
-1
-1
-1
-1
-3
-3
-1
-3
-3
-1
-3
-3
-1
-1
-1
-1
-1
-1
-3
-1
-1
-1
0
0
0
0
0
0
0
0
0
0
0
0
0
0
0
0
0
0
0
0
0
0
0
0
0
0
0
0
0
0
-3
-3
-3
-3
-3
-3
-3
-3
-3
-3
-1
-3
-3
-3
-3
-3
-3
-1
-1
-3
-3
-3
-1
-3
-3
-3
-1
-3
-3
-3
-1
-3
-1
-3
-1
-3
-3
-3
-1
-3
-3
-3
-1
-1
-3
-1
-3
-1
-3
-1
-1
-3
-1
-1
-1
-1
-1
-1
-1
-1
-3
-3
-3
-3
-3
-3
-3
-1
-3
-1
-3
-3
-3
-3
-1
-1
-1
-3
-3
-1
-1
-1
-3
-1
-1
-1
-3
-3
-3
-1
-1
-3
-1
-3
-3
-1
-3
-3
-1
-3
-3
-3
-3
-1
-1
-1
-3
-1
-1
-1
-1
-1
-3
-1
-3
-1
-1
-1
-1
-1
-1
-3
-3
-3
-1
-3
-3
-3
-1
-1
-1
-3
-1
-1
-1
-1
-1
-1
-1
-1
-1
-1
-1
-3
-3
-3
-3
-1
-3
-1
-1
-1
-3
-3
-1
-1
-1
-1
-1
-3
-1
-1
-3
-1
-1
-1
-3
-3
-1
-1
-1
0
0
0
0
0
0
0
0
0
0
0
0
0
0
0
0
0
0
0
0
0
0
0
0
-3
-3
-3
-3
-3
-3
-3
-1
-3
-1
-1
-3
-3
-3
-3
-3
-3
-3
-3
-3
-1
-3
-3
-3
-1
-3
-3
-3
-3
-1
-3
-1
-1
-1
-3
-3
-3
-1
-1
-3
-3
-3
-3
-3
-3
-1
-3
-1
-3
-3
-1
-1
-3
-3
-1
-1
-1
-3
-3
-3
-3
-3
-1
-3
-3
-1
-1
-3
-1
-1
-1
-1
-3
-1
-1
-1
-1
-3
-3
-3
-1
-3
-3
-1
-1
-3
-1
-3
-3
-3
-3
-3
-3
-1
-3
-3
-1
-1
-1
-3
-3
-1
-3
-1
-1
-3
-1
-1
-1
-1
-1
-1
-1
-3
-1
-3
-1
-3
-3
-1
-1
-1
-1
-1
-1
-3
-1
-1
-3
-3
-3
-1
-3
-1
-3
-3
-3
-3
-3
-1
-1
-1
-1
-1
-1
-3
-1
-3
-3
-1
-1
-1
-1
-1
-1
-3
-3
-1
-1
-1
-1
-1
-3
-1
-3
-1
-1
-3
-1
-1
-1
-1
-3
-1
-1
-1
-1
-1
-1
0
0
0
0
0
0
0
0
0
0
0
0
0
0
0
0
-3
-3
-3
-3
-3
-3
-3
-3
-3
-3
-3
-3
-1
-3
-3
-1
-3
-3
-3
-3
-3
-3
-3
-1
-3
-3
-3
-3
-3
-3
-3
-1
-1
-3
-3
-3
-3
-3
-1
-1
-3
-3
-3
-1
-3
-1
-3
-3
-3
-1
-1
-1
-3
-3
-3
-3
-3
-3
-3
-3
-1
-1
-1
-1
-1
-1
-3
-1
-1
-1
-3
-1
-1
-3
-3
-1
-1
-3
-3
-3
-3
-3
-1
-3
-1
-3
-3
-3
-3
-3
-3
-1
-1
-1
-1
-1
-1
-3
-3
-3
-3
-3
-1
-1
-1
-1
-1
-1
-1
-3
-3
-3
-1
-3
-3
-3
-1
-1
-1
-3
-1
-1
-1
-1
-3
-3
-1
-3
-1
-1
-1
-1
-1
-1
-1
-1
-1
-1
-1
-1
-1
-1
-1
-1
-1
-1
-3
-3
-1
-1
-1
-1
-1
-1
-1
-1
-1
-1
-1
-1
-1
-3
-1
-1
-3
-1
-1
0
0
0
0
0
0
0
0
0
0
0
0
0
0
0
0
0
0
0
0
0
0
0
0
0
0
0
0
-3
-3
-3
-3
-3
-3
-3
-1
-3
-3
-3
-3
-3
-3
-3
-3
-3
-3
-3
-3
-3
-3
-3
-3
-1
-1
-1
-3
-1
-3
-3
-3
-3
-1
-1
-1
-1
-1
-3
-3
-3
-3
-1
-3
-3
-3
-3
-3
-3
-3
-1
-3
-3
-3
-3
-3
-3
-1
-1
-1
-1
-3
-3
-3
-3
-3
-1
-3
-1
-3
-1
-1
-1
-3
-1
-1
-1
-1
-1
-1
-3
-1
-1
-1
-1
-3
-1
-3
-3
-1
-1
-1
-1
-3
-3
-3
-3
-3
-1
-3
-1
-3
-1
-1
-1
-1
-1
-3
-3
-1
-1
-3
-1
-1
-1
-3
-1
-1
-3
-3
-1
-1
-1
-3
-3
-1
-1
-3
-3
-1
-3
-1
-1
-3
-1
-1
-1
-1
-1
-1
-1
-1
-3
-3
-3
-1
-3
-1
-1
-3
-1
-3
-1
-1
-1
-1
-3
-3
-1
-3
-3
-1
-1
-1
-1
-1
-1
-3
-1
-1
-1
-1
-3
-1
-1
-1
-1
0
0
0
0
0
0
0
0
0
0
0
0
0
0
0
0
0
0
-3
-3
-3
-3
-3
-3
-1
-3
-3
-3
-3
-3
-3
-3
-3
-1
-1
-3
-3
-3
-3
-3
-3
-3
-3
-1
-3
-1
-1
-1
-3
-3
-3
-1
-1
-3
-1
-3
-3
-3
-1
-3
-3
-1
-1
-3
-1
-3
-1
-3
-1
-1
-3
-3
-1
-3
-3
-3
-3
-3
-1
-3
-3
-1
-3
-3
-3
-3
-1
-3
-3
-3
-1
-3
-3
-3
-3
-3
-3
-1
-1
-1
-1
-1
-1
-3
-1
-3
-3
-3
-3
-1
-1
-1
-1
-3
-1
-1
-1
-1
-3
-3
-1
-3
-3
-1
-1
-3
-3
-3
-1
-3
-1
-3
-1
-1
-1
-1
-1
-3
-3
-1
-1
-1
-1
-1
-1
-1
-3
-1
-1
-1
-1
-1
-1
-1
-1
-3
-3
-3
-1
-1
-3
-1
-1
-1
-3
-1
-1
-1
-1
-3
-1
-1
-1
-1
-1
-3
-3
-1
-1
-1
-1
-1
-1
-1
-1
0
0
0
0
0
0
0
0
0
0
0
0
0
0
0
0
0
0
0
0
0
0
0
0
0
0
0
0
-3
-3
-3
-3
-3
-3
-3
-1
-3
-3
-3
-3
-3
-3
-3
-3
-3
-3
-3
-3
-3
-3
-3
-1
-3
-3
-3
-1
-1
-3
-3
-1
-1
-1
-3
-1
-3
-3
-1
-1
-1
-1
-3
-1
-3
-3
-3
-3
-3
-3
-3
-1
-1
-3
-3
-3
-3
-3
-1
-1
-1
-1
-1
-3
-3
-3
-3
-1
-1
-1
-3
-3
-1
-3
-3
-3
-1
-3
-1
-1
-3
-1
-1
-3
-3
-1
-1
-1
-3
-1
-1
-3
-1
-3
-1
-1
-1
-3
-3
-1
-1
-3
-1
-3
-1
-3
-1
-1
-1
-1
-1
-1
-1
-1
-1
-3
-3
-3
-1
-1
-3
-1
-1
-1
-3
-1
-3
-3
-3
-3
-3
-3
-1
-3
-3
-1
-3
-1
-1
-3
-3
-1
-1
-1
-1
-3
-1
-1
-1
-1
-1
-1
-1
-1
-3
-1
-3
-1
-1
-1
-1
-1
-3
-3
-1
-3
-3
-1
-1
-3
-1
-3
-1
-1
-1
-1
-1
-1
-1
0
0
0
0
0
0
0
0
0
0
0
0
0
0
0
0
-3
-3
-3
-3
-3
-3
-3
-3
-3
-3
-3
-1
-3
-3
-1
-3
-3
-3
-3
-3
-3
-3
-3
-3
-1
-3
-3
-3
-3
-3
-3
-3
-1
-1
-1
-1
-3
-3
-1
-1
-3
-3
-3
-1
-1
-1
-3
-3
-1
-3
-3
-3
-1
-3
-3
-1
-1
-3
-3
-3
-1
-3
-3
-3
-1
-3
-3
-3
-3
-3
-1
-1
-3
-1
-3
-1
-1
-1
-1
-3
-3
-3
-3
-3
-3
-3
-1
-1
-1
-1
-1
-1
-1
-3
-3
-1
-1
-1
-3
-3
-3
-3
-3
-1
-1
-3
-1
-1
-3
-1
-1
-1
-1
-1
-1
-3
-1
-3
-3
-1
-1
-3
-1
-1
-1
-1
-1
-1
-1
-1
-1
-1
-1
-1
-3
-3
-1
-3
-1
-1
-1
-3
-1
-3
-1
-3
-1
-3
-1
-1
-3
-1
-1
-1
-3
-3
-3
-3
-1
-1
-1
-1
-1
-1
-3
-1
-3
-1
-1
-1
-3
-1
-1
-1
-1
-1
-1
-1
-1
0
0
0
0
0
0
0
0
0
0
0
0
0
0
0
0
-3
-3
-3
-3
-3
-3
-3
-3
-3
-3
-3
-3
-3
-3
-3
-3
-3
-3
-1
-3
-3
-3
-3
-3
-3
-1
-1
-3
-1
-1
-1
-3
-3
-1
-3
-3
-3
-1
-3
-3
-1
-3
-3
-3
-3
-1
-1
-1
-3
-3
-3
-1
-1
-1
-1
-1
-3
-1
-3
-1
-1
-1
-1
-1
-3
-3
-1
-1
-3
-1
-1
-3
-3
-1
-3
-1
-3
-3
-3
-1
-1
-1
-1
-3
-3
-3
-3
-1
-1
-3
-1
-3
-3
-1
-1
-3
-3
-3
-1
-1
-1
-3
-1
-1
-1
-3
-1
-3
-1
-3
-3
-1
-3
-1
-1
-1
-3
-1
-3
-3
-1
-1
-3
-1
-3
-1
-3
-1
-1
-3
-1
-3
-3
-3
-1
-3
-1
-1
-1
-1
-3
-3
-1
-1
-1
-1
-1
-3
-3
-1
-1
-1
-1
-1
-3
-3
-1
-3
-1
-1
-1
-1
-3
-1
-3
-1
-1
-1
-1
-1
-1
-1
-1
0
0
0
0
0
0
0
0
0
0
0
0
0
0
0
0
0
0
0
0
0
0
-3
-3
-3
-3
-3
-3
-3
-3
-3
-3
-1
-1
-3
-3
-3
-1
-3
-3
-3
-1
-1
-3
-1
-3
-3
-1
-3
-1
-3
-1
-1
-3
-3
-3
-1
-1
-1
-3
-3
-3
-3
-3
-3
-1
-1
-1
-3
-3
-1
-3
-3
-3
-1
-1
-3
-3
-1
-3
-3
-3
-3
-1
-3
-1
-1
-3
-3
-1
-1
-3
-1
-1
-3
-1
-1
-3
-3
-3
-3
-1
-1
-3
-3
-1
-3
-3
-3
-3
-3
-3
-3
-3
-1
-1
-3
-1
-1
-1
-3
-3
-3
-3
-3
-3
-1
-3
-1
-1
-1
-1
-1
-3
-1
-3
-3
-1
-1
-3
-3
-1
-1
-3
-1
-1
-1
-1
-3
-1
-3
-1
-3
-1
-3
-1
-1
-3
-1
-1
-1
-1
-1
-3
-1
-1
-1
-1
-3
-1
-3
-1
-1
-1
-1
-3
-3
-3
-3
-1
-1
-1
-1
-1
-3
-1
-1
-3
-1
-1
-1
-1
-1
-1
-1
-1
-3
-1
-1
-3
-1
-1
-1
0
0
0
0
0
0
0
0
0
0
0
0
0
0
-3
-3
-3
-3
-3
-3
-1
-3
-3
-3
-1
-1
-1
-3
-3
-3
-3
-3
-3
-3
-1
-3
-3
-3
-1
-3
-3
-3
-3
-3
-1
-1
-1
-3
-1
-3
-1
-3
-1
-3
-1
-1
-3
-1
-1
-3
-3
-1
-1
-3
-3
-3
-1
-1
-1
-1
-1
-1
-1
-3
-3
-3
-1
-3
-3
-3
-3
-3
-1
-3
-3
-3
-1
-1
-3
-3
-3
-1
-1
-1
-1
-1
-3
-1
-1
-3
-3
-1
-3
-3
-1
-3
-1
-3
-3
-3
-3
-1
-1
-3
-1
-3
-1
-1
-1
-1
-1
-1
-1
-3
-3
-3
-3
-3
-3
-1
-1
-1
-1
-3
-1
-1
-1
-1
-3
-3
-1
-3
-1
-1
-1
-3
-1
-1
-1
-1
-1
-3
-3
-3
-3
-1
-3
-1
-3
-1
-1
-1
-3
-3
-3
-1
-1
-1
-1
-1
-1
-1
-1
-1
-1
0
0
0
0
0
0
0
0
0
0
0
0
0
0
0
0
0
0
0
0
0
0
0
0
0
0
0
0
0
0
0
0
0
0
-3
-3
-3
-3
-1
-3
-3
-3
-3
-3
-3
-3
-3
-3
-3
-3
-3
-3
-3
-3
-1
-3
-3
-3
-1
-1
-3
-3
-3
-3
-3
-3
-1
-1
-1
-3
-3
-3
-3
-1
-1
-3
-3
-3
-1
-3
-3
-3
-3
-1
-3
-1
-3
-1
-3
-1
-3
-3
-3
-3
-3
-3
-1
-3
-3
-1
-3
-3
-1
-1
-1
-3
-1
-3
-1
-1
-1
-3
-1
-1
-3
-1
-1
-3
-3
-3
-3
-1
-1
-1
-1
-1
-1
-3
-3
-1
-1
-1
-1
-3
-1
-1
-1
-3
-3
-1
-1
-1
-1
-1
-1
-1
-1
-3
-1
-1
-3
-1
-1
-1
-3
-3
-3
-1
-3
-1
-1
-3
-1
-1
-1
-1
-1
-3
-3
-1
-1
-1
-1
-3
-1
-1
-3
-1
-1
-3
-3
-1
-3
-3
-1
-1
-1
-3
-1
-3
-1
-1
-3
-1
-3
-3
-1
-1
-1
-3
-1
-1
-1
-1
-1
-1
-1
0
0
0
0
0
0
0
0
0
0
0
0
0
0
0
0
0
0
0
0
0
0
-3
-3
-3
-3
-3
-3
-3
-3
-3
-3
-3
-3
-3
-3
-3
-3
-3
-3
-3
-3
-3
-3
-3
-3
-3
-3
-3
-1
-3
-3
-3
-3
-3
-3
-1
-1
-3
-3
-3
-3
-3
-3
-1
-3
-1
-3
-3
-1
-3
-3
-3
-3
-3
-3
-3
-1
-1
-3
-3
-3
-3
-1
-3
-1
-1
-1
-1
-3
-3
-1
-3
-1
-3
-3
-1
-1
-3
-1
-1
-1
-1
-1
-3
-3
-3
-1
-1
-3
-1
-1
-1
-1
-3
-1
-3
-3
-1
-3
-3
-1
-1
-1
-1
-1
-1
-1
-1
-1
-1
-1
-1
-1
-3
-3
-1
-1
-1
-1
-1
-1
-1
-1
-1
-1
-3
-1
-1
-1
-1
-1
-3
-1
-1
-1
-1
-3
-3
-1
-3
-3
-1
-3
-1
-3
-3
-3
-1
-1
-3
-3
-1
-1
-1
-3
-1
-1
-1
-1
-1
-1
-3
-1
-1
-1
-3
-1
-1
-1
-3
-1
-1
-1
-3
-3
-1
-1
-1
-1
-1
0
0
0
0
0
0
0
0
0
0
0
0
0
0
0
0
-3
-3
-3
-3
-3
-3
-3
-3
-3
-3
-3
-3
-3
-3
-3
-3
-1
-3
-3
-3
-3
-1
-3
-3
-3
-1
-1
-3
-3
-1
-1
-3
-3
-3
-3
-1
-3
-3
-3
-3
-3
-1
-1
-3
-3
-3
-3
-3
-3
-1
-3
-1
-1
-1
-1
-3
-1
-3
-3
-1
-1
-1
-3
-1
-1
-3
-1
-1
-3
-1
-3
-3
-3
-3
-1
-3
-3
-3
-3
-1
-3
-3
-1
-1
-1
-1
-1
-3
-1
-1
-1
-1
-3
-1
-1
-3
-1
-3
-1
-1
-3
-1
-1
-1
-3
-3
-3
-3
-1
-3
-3
-3
-3
-1
-1
-3
-3
-3
-3
-1
-1
-3
-3
-1
-1
-3
-1
-1
-1
-1
-1
-1
-1
-1
-3
-1
-3
-1
-1
-1
-1
-3
-3
-3
-3
-3
-3
-1
-1
-1
-1
-1
-1
-1
-1
-1
-3
-1
-1
-1
-3
-1
-1
-1
-1
-3
-1
-1
-1
-3
-1
-1
-1
-1
-1
-1
-1
-1
-1
0
0
0
0
0
0
0
0
0
0
0
0
0
0
0
0
-3
-3
-3
-3
-3
-3
-3
-3
-3
-3
-1
-3
-1
-3
-3
-3
-3
-1
-3
-1
-1
-3
-3
-3
-3
-3
-3
-3
-3
-3
-1
-3
-1
-3
-3
-3
-1
-1
-3
-1
-3
-3
-3
-3
-3
-3
-3
-3
-3
-3
-1
-3
-1
-3
-3
-1
-3
-1
-3
-1
-1
-1
-1
-1
-1
-1
-3
-1
-3
-1
-3
-3
-1
-3
-3
-3
-1
-3
-3
-1
-1
-1
-1
-1
-1
-3
-3
-1
-1
-1
-1
-3
-3
-3
-3
-1
-1
-1
-1
-3
-1
-1
-1
-3
-1
-3
-1
-3
-3
-1
-1
-3
-3
-3
-1
-1
-1
-1
-1
-1
-1
-1
-1
-1
-1
-1
-1
-3
-1
-1
-3
-1
-3
-1
-3
-3
-3
-1
-3
-1
-1
-3
-3
-3
-1
-3
-1
-1
-3
-1
-1
-1
-1
-1
-3
-1
-1
-1
-3
-1
-1
-3
-3
-1
-1
-3
-1
-1
-1
-1
-1
0
0
0
0
0
0
0
0
0
0
0
0
0
0
0
0
0
0
0
0
0
0
0
0
-3
-3
-3
-3
-3
-3
-3
-3
-3
-3
-3
-3
-3
-3
-3
-3
-3
-3
-3
-3
-1
-3
-3
-3
-3
-1
-3
-3
-3
-3
-3
-3
-1
-1
-1
-3
-1
-3
-3
-1
-3
-3
-3
-3
-1
-3
-3
-3
-3
-1
-1
-1
-1
-3
-1
-3
-1
-3
-1
-1
-1
-3
-3
-3
-1
-3
-1
-3
-3
-3
-3
-3
-1
-1
-1
-3
-1
-3
-1
-3
-3
-3
-3
-1
-1
-1
-1
-1
-1
-3
-1
-1
-3
-1
-3
-1
-1
-1
-1
-3
-1
-1
-1
-1
-3
-1
-1
-1
-3
-3
-1
-3
-3
-1
-1
-3
-3
-1
-1
-1
-3
-3
-3
-1
-3
-1
-1
-3
-1
-1
-1
-1
-1
-1
-3
-1
-3
-1
-1
-1
-1
-3
-3
-1
-1
-1
-1
-1
-3
-3
-3
-3
-3
-1
-1
-1
-1
-3
-1
-1
-3
-1
-1
-1
-1
-1
-1
-1
-1
-1
-3
-1
-3
-1
-1
-1
-3
-1
-1
0
0
0
0
0
0
0
0
0
0
0
0
0
0
0
0
-3
-3
-3
-3
-3
-3
-3
-3
-1
-3
-3
-1
-1
-3
-3
-3
-3
-3
-3
-3
-3
-3
-3
-1
-3
-3
-3
-3
-3
-3
-1
-1
-1
-3
-3
-3
-3
-1
-3
-3
-3
-3
-1
-3
-3
-1
-1
-1
-3
-1
-3
-3
-1
-3
-1
-3
-1
-1
-3
-1
-1
-1
-3
-1
-1
-1
-1
-1
-1
-1
-3
-3
-1
-1
-3
-1
-1
-3
-3
-1
-1
-3
-1
-3
-1
-1
-3
-3
-3
-3
-3
-1
-1
-1
-1
-3
-1
-1
-3
-3
-1
-3
-3
-3
-3
-3
-3
-1
-3
-1
-1
-1
-1
-1
-1
-3
-1
-3
-3
-1
-1
-3
-3
-1
-1
-3
-3
-1
-1
-1
-1
-1
-1
-3
-1
-1
-1
-1
-1
-3
-3
-1
-1
-1
-1
-3
-3
-1
-1
-3
-3
-1
-1
-1
-3
-1
-3
-1
-3
-1
-1
-1
-1
-3
-1
-1
-3
-1
-1
0
0
0
0
0
0
0
0
0
0
0
0
0
0
0
0
0
0
0
0
0
0
0
0
0
0
-3
-3
-3
-3
-3
-3
-1
-3
-3
-3
-3
-3
-1
-3
-3
-3
-3
-3
-3
-3
-3
-3
-3
-1
-3
-3
-1
-3
-3
-1
-1
-3
-3
-3
-3
-1
-3
-3
-1
-3
-1
-3
-3
-1
-3
-1
-1
-1
-1
-1
-1
-3
-3
-3
-1
-3
-1
-3
-1
-1
-1
-3
-1
-3
-3
-3
-3
-3
-1
-1
-1
-3
-1
-3
-3
-1
-1
-3
-1
-3
-3
-1
-1
-1
-3
-3
-1
-1
-3
-1
-3
-3
-1
-3
-1
-3
-1
-1
-1
-3
-3
-3
-3
-3
-3
-3
-3
-1
-1
-1
-1
-1
-1
-3
-1
-1
-1
-3
-3
-1
-1
-3
-1
-3
-3
-3
-3
-3
-1
-1
-1
-3
-3
-1
-1
-1
-3
-1
-1
-3
-3
-3
-1
-1
-1
-1
-3
-3
-1
-1
-1
-1
-1
-1
-1
-1
-1
-1
-1
-1
-1
-1
-1
-1
-1
-1
-1
-1
-1
0
0
0
0
0
0
0
0
0
0
0
0
0
0
0
0
0
0
0
0
0
0
0
0
0
0
-3
-3
-3
-3
-3
-3
-1
-3
-3
-3
-3
-3
-3
-1
-3
-1
-1
-3
-1
-3
-3
-3
-3
-3
-3
-3
-1
-3
-3
-1
-3
-3
-3
-3
-3
-3
-3
-3
-3
-3
-1
-1
-3
-3
-3
-3
-3
-1
-3
-1
-1
-3
-1
-3
-3
-3
-1
-1
-3
-1
-1
-1
-1
-3
-3
-3
-3
-3
-1
-1
-1
-3
-3
-3
-3
-1
-1
-1
-1
-1
-3
-3
-3
-3
-3
-1
-1
-1
-3
-3
-1
-3
-3
-3
-1
-1
-1
-1
-1
-1
-3
-3
-1
-3
-1
-1
-1
-1
-1
-1
-3
-3
-1
-1
-1
-1
-1
-1
-1
-3
-3
-3
-3
-1
-1
-1
-1
-3
-1
-3
-3
-3
-3
-1
-1
-1
-1
-1
-3
-1
-1
-3
-1
-1
-3
-3
-1
-1
-1
-1
-1
-1
-3
-1
-1
-3
-3
-1
-1
-1
-1
-1
-1
-1
-3
-1
-1
-1
-1
-3
-1
-1
-1
0
0
0
0
0
0
0
0
0
0
0
0
0
0
0
0
0
0
0
0
0
0
-3
-3
-3
-3
-3
-3
-3
-3
-1
-3
-3
-3
-3
-1
-3
-3
-3
-3
-3
-3
-3
-1
-3
-3
-3
-3
-1
-3
-3
-3
-3
-3
-1
-3
-3
-3
-3
-1
-1
-1
-1
-3
-3
-3
-3
-1
-1
-3
-3
-3
-3
-3
-3
-1
-3
-3
-1
-3
-1
-1
-3
-1
-1
-1
-3
-3
-1
-3
-3
-1
-3
-1
-3
-3
-1
-1
-1
-3
-3
-1
-3
-3
-3
-1
-3
-1
-1
-1
-1
-1
-1
-1
-1
-1
-1
-1
-1
-3
-3
-1
-1
-1
-3
-1
-1
-3
-3
-3
-3
-1
-1
-1
-1
-3
-1
-1
-1
-1
-1
-1
-3
-3
-3
-1
-1
-1
-3
-3
-3
-1
-3
-1
-1
-1
-1
-1
-3
-3
-3
-1
-1
-1
-1
-1
-1
-1
-1
-1
-3
-3
-3
-1
-3
-1
-3
-1
-1
-3
-1
-1
-1
-1
-1
-1
-1
-1
-1
0
0
0
0
0
0
0
0
0
0
0
0
0
0
0
0
0
0
0
0
0
0
0
0
0
0
0
0
-3
-3
-3
-3
-3
-3
-3
-3
-1
-3
-3
-3
-3
-3
-3
-1
-3
-3
-3
-1
-3
-3
-3
-3
-1
-3
-3
-3
-3
-3
-3
-1
-3
-3
-3
-1
-3
-3
-3
-1
-3
-3
-3
-1
-1
-1
-1
-1
-1
-1
-1
-1
-3
-3
-3
-1
-3
-3
-3
-3
-1
-1
-1
-1
-3
-3
-3
-1
-1
-3
-1
-1
-1
-3
-3
-1
-1
-3
-1
-1
-1
-1
-3
-3
-1
-1
-1
-3
-1
-1
-1
-1
-3
-1
-1
-3
-3
-1
-3
-1
-1
-3
-3
-1
-1
-3
-3
-1
-1
-3
-3
-1
-1
-3
-1
-1
-1
-1
-1
-3
-1
-1
-1
-1
-3
-3
-3
-1
-1
-1
-1
-1
-3
-3
-3
-3
-3
-1
-1
-3
-3
-3
-3
-1
-1
-3
-1
-3
-1
-3
-1
-1
-1
-1
-3
-1
-1
-1
-1
-1
-1
-3
-3
-1
-1
-1
-3
-1
-1
0
0
0
0
0
0
0
0
0
0
0
0
0
0
0
0
0
0
0
0
0
0
0
0
0
0
-3
-3
-3
-3
-3
-3
-3
-1
-3
-3
-3
-3
-1
-3
-3
-3
-3
-3
-3
-1
-1
-3
-3
-3
-3
-1
-3
-3
-1
-3
-3
-3
-1
-1
-1
-1
-3
-3
-1
-1
-1
-1
-1
-1
-1
-1
-3
-3
-3
-3
-3
-3
-3
-1
-1
-3
-3
-1
-1
-3
-3
-1
-1
-1
-1
-1
-1
-1
-1
-1
-1
-3
-3
-1
-3
-1
-3
-3
-3
-3
-1
-3
-3
-3
-1
-1
-1
-3
-3
-3
-3
-1
-1
-1
-1
-3
-3
-3
-3
-3
-3
-3
-3
-1
-1
-1
-1
-1
-3
-3
-3
-3
-1
-1
-3
-1
-1
-1
-1
-3
-1
-1
-1
-1
-1
-1
-3
-3
-3
-1
-1
-1
-1
-1
-3
-3
-3
-3
-1
-1
-1
-1
-1
-3
-3
-3
-1
-1
-1
-3
-1
-3
-1
-1
-3
-3
-3
-3
-1
-1
-1
-1
-3
-3
-3
-1
-1
-1
-1
-1
-1
-1
-1
0
0
0
0
0
0
0
0
0
0
0
0
0
0
0
0
0
0
0
0
0
0
-3
-3
-3
-3
-3
-3
-3
-3
-3
-3
-3
-3
-3
-1
-3
-3
-3
-3
-3
-3
-3
-3
-1
-3
-3
-1
-1
-1
-3
-1
-1
-3
-3
-1
-3
-3
-1
-3
-3
-3
-3
-1
-3
-3
-3
-3
-1
-3
-3
-3
-3
-3
-1
-1
-1
-1
-1
-3
-3
-1
-1
-3
-3
-3
-1
-1
-1
-3
-3
-3
-1
-1
-1
-1
-3
-1
-1
-3
-1
-1
-1
-3
-1
-3
-3
-1
-1
-3
-1
-3
-1
-3
-1
-3
-1
-3
-3
-3
-1
-1
-1
-3
-3
-1
-1
-1
-3
-3
-3
-3
-1
-1
-3
-1
-3
-3
-3
-1
-1
-1
-1
-1
-3
-1
-1
-1
-1
-3
-1
-1
-1
-1
-1
-1
-1
-1
-1
-1
-1
-1
-3
-1
-1
-1
-3
-3
-1
-3
-1
-1
-1
-1
-1
-3
-1
-1
-3
-3
-1
-1
-1
0
0
0
0
0
0
0
0
0
0
0
0
0
0
0
0
0
0
0
0
0
0
0
0
0
0
0
0
0
0
0
0
0
0
-3
-3
-3
-3
-3
-3
-3
-3
-3
-3
-3
-3
-1
-3
-3
-3
-3
-3
-3
-1
-3
-1
-1
-1
-3
-3
-1
-3
-1
-1
-3
-3
-3
-3
-3
-3
-3
-3
-3
-3
-3
-3
-3
-3
-3
-3
-3
-3
-3
-1
-3
-3
-1
-3
-3
-1
-1
-1
-3
-1
-3
-3
-1
-3
-1
-1
-1
-1
-1
-3
-1
-3
-3
-3
-1
-1
-1
-3
-3
-1
-3
-3
-1
-3
-3
-1
-1
-3
-3
-1
-1
-3
-1
-3
-3
-1
-3
-1
-1
-1
-3
-3
-1
-3
-1
-1
-1
-3
-1
-1
-3
-1
-1
-3
-1
-1
-3
-1
-1
-1
-1
-3
-1
-1
-1
-1
-1
-1
-1
-1
-1
-3
-3
-3
-1
-1
-1
-3
-1
-1
-1
-3
-3
-1
-1
-3
-1
-1
-1
-1
-3
-1
-1
-1
-3
-3
-1
-1
-1
-1
-1
-1
-1
-3
-1
-3
-1
-1
-1
-1
-1
0
0
0
0
0
0
0
0
0
0
0
0
0
0
0
0
0
0
0
0
0
0
0
0
-3
-3
-3
-3
-3
-3
-3
-3
-3
-3
-3
-3
-3
-3
-3
-3
-3
-3
-3
-3
-1
-1
-3
-3
-3
-1
-3
-3
-3
-3
-3
-3
-3
-1
-3
-1
-1
-3
-1
-3
-3
-1
-1
-3
-3
-1
-1
-1
-3
-3
-1
-3
-1
-3
-3
-1
-3
-3
-3
-3
-3
-1
-1
-1
-3
-1
-3
-1
-3
-1
-1
-3
-1
-3
-3
-3
-3
-1
-3
-1
-1
-1
-1
-1
-3
-1
-1
-3
-1
-1
-1
-1
-3
-1
-1
-3
-1
-1
-1
-3
-1
-1
-1
-1
-1
-1
-3
-1
-1
-1
-1
-1
-3
-1
-1
-1
-3
-3
-1
-3
-3
-3
-1
-3
-3
-1
-1
-3
-1
-1
-3
-1
-1
-1
-1
-3
-3
-3
-1
-1
-3
-3
-3
-3
-3
-3
-3
-3
-1
-1
-1
-1
-1
-1
-1
-3
-3
-1
-1
-1
-1
-1
-3
-1
-1
-1
-1
-1
-3
-3
-1
-1
-1
-3
-1
-1
-3
-1
-1
0
0
0
0
0
0
0
0
0
0
0
0
0
0
0
0
-3
-3
-3
-3
-3
-3
-1
-3
-3
-3
-3
-3
-3
-3
-1
-3
-3
-1
-3
-3
-3
-1
-1
-3
-3
-1
-1
-1
-3
-3
-1
-3
-3
-3
-3
-1
-3
-3
-3
-1
-1
-3
-1
-3
-3
-3
-1
-3
-3
-3
-3
-3
-3
-1
-1
-3
-3
-3
-3
-3
-3
-3
-1
-3
-3
-1
-1
-1
-1
-1
-1
-1
-1
-1
-1
-1
-3
-3
-1
-1
-1
-3
-1
-1
-3
-1
-3
-3
-3
-1
-3
-3
-3
-1
-3
-3
-1
-3
-3
-3
-1
-1
-3
-1
-1
-3
-3
-1
-1
-1
-1
-1
-1
-1
-3
-3
-1
-3
-1
-1
-1
-1
-3
-1
-1
-1
-1
-1
-1
-1
-3
-3
-1
-3
-3
-1
-1
-1
-1
-3
-1
-3
-3
-1
-1
-1
-3
-1
-1
-3
-1
-3
-1
-3
-3
-3
-1
-3
-3
-1
-1
-3
-1
-1
-1
-1
-3
-1
-1
-1
-1
-1
-1
-1
-1
0
0
0
0
0
0
0
0
0
0
0
0
0
0
0
0
0
0
0
0
-3
-3
-3
-3
-3
-3
-1
-3
-3
-3
-3
-3
-3
-1
-3
-3
-3
-3
-3
-3
-3
-3
-3
-3
-3
-3
-3
-3
-3
-1
-1
-1
-1
-3
-3
-3
-3
-3
-3
-3
-3
-3
-3
-3
-3
-3
-1
-1
-1
-1
-3
-1
-3
-3
-3
-3
-3
-1
-3
-1
-1
-1
-3
-3
-3
-3
-1
-1
-3
-1
-3
-1
-3
-1
-3
-3
-3
-3
-3
-1
-1
-1
-3
-1
-1
-1
-3
-1
-3
-1
-1
-3
-3
-1
-1
-3
-1
-1
-1
-1
-3
-1
-1
-1
-1
-1
-1
-1
-1
-3
-3
-3
-3
-1
-1
-1
-1
-3
-3
-1
-3
-1
-3
-1
-1
-1
-1
-1
-1
-1
-1
-1
-1
-3
-3
-1
-1
-3
-3
-3
-3
-3
-1
-1
-3
-1
-1
-1
-3
-3
-1
-1
-1
-3
-1
-1
-1
-1
-1
-1
-3
-1
-3
-1
-3
-3
-1
-1
-1
-3
-1
-1
-1
-1
-1
-3
-1
-1
-1
-1
-1
-1
-1
0
0
0
0
0
0
0
0
0
0
0
0
-3
-3
-3
-3
-3
-3
-3
-3
-3
-3
-3
-3
-1
-3
-3
-1
-3
-3
-1
-3
-3
-3
-1
-3
-3
-3
-1
-1
-1
-3
-1
-1
-1
-3
-3
-3
-3
-3
-1
-1
-1
-1
-3
-1
-1
-3
-1
-3
-1
-3
-1
-3
-3
-1
-3
-1
-3
-3
-1
-3
-3
-1
-3
-3
-3
-1
-1
-1
-1
-3
-3
-3
-1
-3
-3
-1
-3
-1
-3
-3
-1
-3
-3
-1
-1
-1
-1
-1
-1
-1
-3
-3
-3
-3
-1
-3
-3
-1
-1
-3
-1
-1
-1
-3
-3
-1
-1
-1
-1
-1
-1
-3
-1
-3
-3
-3
-3
-1
-1
-1
-1
-3
-3
-3
-3
-1
-1
-1
-1
-3
-3
-1
-1
-3
-3
-1
-3
-1
-1
-1
-3
-3
-3
-3
-1
-1
-1
-3
-3
-1
-3
-1
-3
-1
-1
-1
-1
-1
-1
-1
-3
-3
-3
-1
-1
-1
-1
-1
-1
-1
-1
-1
-1
0
0
0
0
0
0
0
0
0
0
0
0
0
0
0
0
0
0
0
0
0
0
-3
-3
-3
-3
-3
-3
-3
-3
-3
-3
-3
-3
-3
-3
-3
-3
-3
-3
-3
-3
-1
-3
-3
-3
-3
-3
-3
-1
-1
-1
-1
-3
-3
-3
-3
-3
-3
-3
-3
-1
-3
-1
-3
-3
-1
-3
-3
-1
-1
-1
-3
-1
-1
-3
-1
-1
-1
-3
-1
-3
-1
-1
-1
-1
-1
-3
-1
-3
-3
-1
-3
-3
-3
-1
-1
-1
-3
-3
-3
-1
-1
-1
-1
-1
-1
-1
-1
-3
-1
-3
-3
-1
-3
-1
-1
-3
-3
-3
-3
-3
-1
-1
-3
-1
-3
-3
-1
-1
-1
-3
-1
-3
-1
-1
-3
-3
-1
-1
-1
-1
-3
-3
-3
-3
-3
-1
-1
-1
-1
-1
-1
-1
-1
-3
-1
-3
-1
-3
-3
-3
-1
-1
-1
-1
-1
-1
-1
-1
-1
-3
-1
-3
-1
-3
-1
-3
-3
-1
-3
-3
-1
-1
-1
-1
-1
-1
-1
-1
-1
-3
-3
-1
-1
-1
-1
0
0
0
0
0
0
0
0
0
0
0
0
0
0
0
0
0
0
0
0
-3
-3
-3
-3
-3
-3
-3
-3
-3
-3
-3
-3
-3
-3
-3
-3
-1
-1
-3
-1
-3
-3
-3
-3
-3
-3
-3
-3
-3
-1
-1
-1
-3
-1
-1
-1
-1
-1
-1
-1
-1
-1
-1
-3
-3
-3
-3
-3
-3
-3
-3
-1
-3
-1
-1
-1
-3
-3
-1
-3
-3
-3
-3
-3
-3
-3
-3
-3
-3
-3
-3
-1
-1
-1
-1
-1
-1
-1
-3
-3
-1
-1
-1
-1
-1
-3
-1
-1
-3
-3
-3
-1
-3
-3
-3
-3
-3
-3
-1
-1
-1
-3
-1
-1
-1
-1
-1
-1
-1
-3
-1
-1
-1
-1
-1
-3
-3
-3
-1
-3
-3
-3
-3
-3
-1
-1
-1
-3
-1
-1
-3
-1
-1
-1
-1
-3
-1
-1
-1
-3
-1
-1
-3
-3
-3
-3
-1
-1
-1
-1
-1
-3
-1
-1
-1
-1
-1
-1
-1
-1
-1
-3
-3
-1
-1
-1
-3
-1
-1
0
0
0
0
0
0
0
0
0
0
0
0
0
0
0
0
0
0
0
0
0
0
0
0
0
0
-3
-3
-3
-3
-3
-3
-3
-1
-1
-3
-3
-3
-3
-3
-3
-3
-1
-3
-3
-3
-3
-3
-3
-3
-3
-1
-1
-3
-3
-3
-3
-3
-3
-3
-3
-3
-1
-3
-1
-3
-3
-1
-1
-1
-1
-1
-1
-3
-3
-3
-1
-3
-3
-3
-3
-3
-1
-3
-1
-3
-3
-1
-1
-3
-1
-1
-3
-3
-3
-3
-3
-3
-1
-3
-1
-1
-1
-3
-1
-3
-3
-3
-3
-1
-1
-1
-1
-3
-3
-1
-1
-3
-1
-3
-3
-1
-1
-3
-1
-1
-1
-3
-1
-3
-1
-1
-1
-1
-1
-3
-1
-1
-1
-3
-3
-3
-3
-1
-3
-1
-1
-1
-1
-3
-1
-3
-3
-3
-1
-1
-1
-1
-1
-3
-1
-3
-3
-1
-1
-3
-1
-1
-1
-1
-3
-1
-3
-1
-3
-3
-1
-1
-3
-1
-1
-3
-1
-1
-1
-1
-1
-1
-1
-1
-3
-1
-1
-3
-1
-3
-1
-1
-1
-1
-1
-1
-1
-1
-1
0
0
0
0
0
0
0
0
0
0
0
0
0
0
0
0
-3
-3
-3
-3
-3
-3
-3
-3
-3
-3
-3
-3
-3
-3
-3
-3
-1
-3
-3
-3
-3
-3
-3
-3
-3
-1
-3
-1
-3
-3
-3
-1
-3
-1
-3
-3
-3
-1
-3
-1
-3
-3
-3
-1
-1
-1
-3
-1
-3
-1
-1
-3
-1
-3
-1
-1
-1
-3
-1
-3
-1
-1
-3
-3
-3
-1
-1
-1
-3
-3
-3
-1
-1
-3
-3
-1
-1
-1
-1
-3
-1
-3
-1
-1
-1
-1
-1
-3
-3
-1
-3
-3
-3
-3
-3
-1
-1
-1
-1
-3
-3
-3
-3
-1
-1
-1
-1
-3
-3
-3
-1
-1
-1
-1
-3
-3
-3
-3
-1
-3
-3
-3
-1
-1
-1
-3
-1
-3
-1
-1
-3
-3
-1
-1
-1
-1
-1
-1
-3
-1
-1
-1
-3
-3
-1
-1
-1
-1
-1
-1
-1
-1
-1
-1
-1
-1
-1
-3
-1
-1
-1
-3
-3
-1
-1
-3
-1
-1
-1
0
0
0
0
0
0
0
0
0
0
0
0
0
0
0
0
0
0
0
0
0
0
0
0
0
0
-3
-3
-1
-3
-3
-3
-3
-3
-3
-3
-3
-3
-1
-3
-3
-3
-3
-1
-1
-3
-3
-3
-3
-1
-1
-3
-3
-3
-3
-1
-1
-1
-3
-3
-3
-1
-3
-1
-3
-3
-1
-3
-3
-3
-3
-3
-3
-3
-1
-3
-3
-3
-1
-3
-3
-1
-1
-1
-1
-1
-3
-3
-3
-3
-3
-1
-3
-1
-1
-1
-3
-1
-1
-3
-1
-1
-1
-3
-3
-1
-1
-1
-1
-3
-3
-1
-1
-3
-3
-3
-3
-1
-1
-1
-1
-3
-3
-1
-3
-3
-1
-1
-1
-3
-1
-3
-3
-1
-1
-1
-1
-3
-1
-1
-3
-3
-1
-3
-1
-1
-1
-1
-1
-1
-1
-1
-1
-1
-1
-3
-3
-3
-1
-1
-1
-3
-3
-3
-3
-1
-3
-3
-1
-1
-3
-1
-1
-1
-3
-1
-3
-1
-1
-3
-1
-1
-3
-1
-1
-1
-1
-1
-3
-1
-1
-1
-1
0
0
0
0
0
0
0
0
0
0
0
0
0
0
0
0
0
0
0
0
0
0
0
0
0
0
0
0
-3
-3
-3
-3
-3
-3
-3
-3
-3
-1
-3
-3
-3
-3
-3
-3
-3
-3
-1
-3
-3
-3
-1
-3
-3
-3
-3
-3
-3
-3
-3
-3
-3
-3
-1
-1
-3
-1
-3
-3
-1
-1
-1
-3
-3
-1
-3
-3
-1
-3
-1
-3
-3
-1
-3
-3
-1
-1
-1
-3
-3
-1
-1
-1
-1
-1
-1
-1
-3
-1
-3
-3
-3
-1
-1
-3
-1
-1
-1
-1
-1
-1
-3
-1
-1
-1
-1
-1
-1
-3
-3
-3
-1
-3
-3
-1
-3
-3
-3
-3
-1
-1
-3
-1
-3
-1
-1
-3
-1
-3
-1
-3
-3
-1
-1
-3
-3
-1
-1
-1
-1
-3
-1
-1
-1
-1
-1
-1
-1
-3
-1
-1
-1
-1
-1
-3
-1
-3
-3
-3
-3
-1
-1
-3
-1
-1
-1
-1
-1
-1
-1
-1
-1
0
0
0
0
0
0
0
0
0
0
0
0
0
0
0
0
0
0
0
0
0
0
0
0
0
0
0
0
0
0
0
0
0
0
0
0
0
0
0
0
0
0
-3
-3
-3
-3
-3
-3
-3
-1
-3
-3
-3
-3
-3
-3
-3
-3
-1
-3
-3
-3
-1
-3
-3
-3
-1
-3
-3
-3
-3
-3
-1
-1
-3
-3
-3
-1
-3
-3
-3
-3
-3
-3
-3
-3
-3
-3
-1
-1
-3
-3
-3
-1
-1
-3
-3
-1
-3
-1
-3
-1
-1
-1
-1
-3
-1
-1
-3
-3
-3
-3
-3
-3
-3
-1
-1
-1
-1
-1
-3
-3
-1
-3
-1
-1
-3
-3
-3
-3
-3
-3
-3
-1
-3
-1
-3
-1
-1
-1
-3
-1
-1
-1
-1
-1
-3
-1
-1
-3
-1
-1
-1
-3
-1
-1
-3
-1
-1
-3
-3
-1
-1
-3
-3
-1
-1
-3
-1
-1
-1
-1
-1
-1
-1
-1
-1
-1
-1
-1
-1
-1
-3
-1
-1
-3
-1
-1
-3
-3
-3
-3
-1
-3
-1
-3
-1
-3
-3
-1
-1
-3
-1
-1
-1
-1
-1
-1
-1
-1
-1
-1
-1
-3
-1
-1
-3
-1
-1
-1
-1
0
0
0
0
0
0
0
0
0
0
0
0
0
0
0
0
-3
-3
-3
-3
-1
-3
-3
-3
-3
-3
-3
-1
-3
-3
-3
-3
-3
-3
-1
-1
-1
-1
-1
-3
-3
-3
-3
-3
-3
-3
-3
-3
-3
-3
-1
-1
-3
-3
-3
-3
-3
-3
-3
-3
-3
-3
-3
-1
-3
-3
-1
-3
-1
-3
-3
-1
-1
-3
-1
-1
-1
-3
-3
-1
-1
-3
-3
-3
-3
-3
-1
-3
-1
-1
-1
-1
-3
-1
-1
-1
-3
-1
-1
-1
-3
-1
-1
-3
-3
-1
-3
-3
-3
-3
-3
-3
-1
-3
-3
-1
-3
-3
-3
-1
-1
-1
-1
-1
-1
-1
-1
-3
-3
-3
-1
-1
-1
-1
-3
-3
-1
-3
-3
-1
-3
-1
-1
-1
-1
-1
-1
-1
-1
-1
-1
-1
-3
-3
-1
-3
-1
-1
-3
-1
-3
-1
-1
-1
-3
-1
-1
-1
-1
-1
-1
-1
-1
-1
-1
-3
-1
-1
-1
-1
-1
-3
-1
-3
-1
-1
-1
0
0
0
0
0
0
0
0
0
0
0
0
0
0
0
0
0
0
0
0
0
0
0
0
-3
-3
-3
-3
-3
-3
-3
-3
-3
-3
-3
-3
-3
-3
-3
-3
-3
-3
-3
-3
-3
-3
-3
-3
-1
-3
-1
-1
-1
-3
-3
-3
-1
-3
-1
-1
-1
-3
-1
-3
-3
-1
-3
-3
-1
-1
-3
-3
-3
-1
-1
-3
-3
-3
-3
-1
-3
-3
-3
-1
-1
-1
-3
-1
-3
-1
-1
-3
-3
-3
-3
-1
-1
-1
-1
-1
-3
-3
-1
-1
-3
-3
-3
-1
-1
-1
-1
-1
-1
-1
-1
-3
-1
-1
-1
-1
-3
-3
-3
-3
-3
-1
-1
-3
-1
-1
-1
-1
-1
-3
-1
-3
-3
-1
-1
-3
-1
-1
-1
-3
-3
-3
-1
-3
-1
-3
-1
-1
-3
-1
-1
-1
-1
-3
-3
-3
-3
-1
-1
-3
-1
-3
-1
-1
-1
-1
-3
-1
-1
-3
-1
-1
-3
-1
-1
-1
-1
-1
-3
-1
-1
-1
-3
-1
-3
-3
-1
-1
-3
-1
-1
-1
-1
0
0
0
0
0
0
0
0
0
0
0
0
0
0
0
0
0
0
0
0
0
0
-3
-3
-3
-3
-3
-3
-3
-3
-3
-3
-3
-3
-3
-1
-3
-3
-3
-1
-3
-1
-1
-3
-3
-3
-3
-1
-3
-1
-3
-3
-3
-1
-3
-1
-3
-3
-3
-3
-1
-3
-3
-1
-1
-1
-1
-3
-3
-1
-3
-3
-3
-3
-1
-3
-1
-3
-3
-3
-3
-1
-1
-1
-3
-3
-3
-1
-3
-1
-1
-1
-1
-3
-3
-3
-3
-3
-1
-1
-1
-1
-1
-3
-1
-3
-3
-1
-3
-1
-1
-1
-3
-3
-3
-1
-1
-1
-1
-1
-3
-1
-1
-3
-1
-3
-1
-1
-1
-1
-1
-3
-3
-1
-1
-3
-3
-1
-3
-3
-3
-3
-1
-1
-1
-1
-1
-1
-1
-3
-1
-1
-3
-1
-1
-1
-1
-3
-1
-3
-1
-1
-1
-3
-3
-1
-1
-1
-3
-1
-1
-1
-1
-3
-3
-3
-3
-1
-1
-1
-1
-1
-3
-3
-3
-3
-1
-1
-1
-1
-1
-3
-1
-1
-3
-1
-1
0
0
0
0
0
0
0
0
0
0
0
0
0
0
0
0
0
0
0
0
-3
-3
-3
-3
-3
-3
-3
-3
-1
-3
-3
-3
-3
-3
-1
-3
-1
-3
-3
-3
-3
-1
-3
-3
-1
-1
-1
-1
-3
-3
-3
-3
-1
-3
-3
-3
-3
-1
-3
-1
-1
-1
-3
-3
-3
-3
-3
-3
-3
-1
-3
-3
-3
-1
-3
-3
-3
-1
-1
-1
-3
-3
-3
-3
-1
-1
-1
-1
-1
-3
-3
-3
-3
-1
-3
-3
-3
-3
-3
-1
-1
-3
-3
-1
-1
-1
-1
-3
-1
-3
-3
-3
-3
-1
-1
-1
-1
-1
-3
-1
-1
-1
-3
-3
-1
-3
-1
-1
-1
-1
-1
-1
-1
-3
-1
-3
-3
-1
-1
-1
-3
-1
-1
-1
-1
-3
-1
-1
-1
-3
-3
-1
-1
-1
-1
-3
-1
-1
-1
-3
-1
-1
-1
-1
-3
-1
-3
-3
-1
-1
-1
-1
-3
-1
-1
-1
-1
-1
-1
0
0
0
0
0
0
0
0
0
0
0
0
0
0
0
0
0
0
0
0
0
0
0
0
0
0
0
0
0
0
0
0
0
0
0
0
-3
-3
-3
-3
-3
-3
-3
-3
-3
-3
-3
-3
-3
-3
-1
-3
-3
-1
-1
-3
-3
-3
-1
-3
-3
-3
-3
-3
-3
-1
-1
-3
-1
-1
-3
-3
-3
-1
-3
-3
-1
-1
-1
-3
-3
-3
-3
-1
-1
-1
-3
-3
-1
-3
-3
-3
-3
-3
-1
-3
-3
-3
-1
-3
-1
-1
-3
-3
-1
-3
-3
-1
-1
-1
-1
-1
-1
-1
-3
-1
-3
-3
-3
-1
-1
-1
-1
-1
-1
-3
-3
-1
-1
-3
-1
-1
-1
-1
-3
-1
-1
-3
-3
-1
-1
-1
-3
-1
-1
-3
-3
-1
-3
-1
-1
-3
-3
-3
-1
-1
-3
-1
-1
-1
-1
-3
-1
-1
-1
-3
-1
-3
-1
-3
-3
-3
-3
-1
-1
-3
-3
-1
-1
-1
-1
-1
-1
-3
-3
-1
-1
-1
-1
-1
-1
-1
-1
-3
-3
-1
-3
-1
-3
-1
-1
-3
-1
-1
-1
0
0
0
0
0
0
0
0
0
0
0
0
0
0
0
0
0
0
0
0
0
0
0
0
0
0
-3
-3
-3
-3
-3
-3
-3
-3
-3
-1
-1
-3
-3
-3
-1
-3
-3
-3
-3
-3
-1
-1
-3
-3
-3
-1
-3
-3
-3
-3
-3
-1
-3
-1
-1
-3
-1
-3
-3
-3
-3
-1
-1
-1
-3
-1
-1
-3
-3
-1
-1
-3
-1
-1
-3
-3
-1
-1
-1
-3
-3
-3
-3
-1
-1
-3
-1
-1
-1
-3
-3
-1
-3
-1
-1
-3
-3
-1
-3
-3
-3
-3
-1
-1
-3
-3
-3
-3
-3
-3
-1
-1
-3
-1
-3
-1
-3
-1
-1
-1
-1
-1
-1
-1
-1
-3
-1
-1
-1
-3
-3
-1
-3
-1
-1
-1
-3
-1
-3
-1
-1
-3
-1
-1
-3
-3
-1
-1
-3
-1
-1
-3
-3
-3
-1
-3
-1
-1
-1
-1
-1
-3
-3
-1
-3
-3
-1
-1
-1
-1
-1
-3
-3
-3
-3
-3
-1
-1
-3
-3
-3
-1
-1
-3
-1
-1
-1
-3
-1
-1
-1
-1
-1
-1
-1
-1
-1
0
0
0
0
0
0
0
0
0
0
0
0
0
0
0
0
0
0
-3
-3
-3
-3
-3
-3
-3
-3
-3
-3
-3
-3
-1
-3
-3
-1
-1
-1
-1
-1
-3
-3
-3
-3
-1
-3
-3
-1
-3
-3
-3
-1
-1
-3
-1
-3
-1
-3
-3
-3
-1
-3
-1
-3
-1
-3
-3
-3
-1
-1
-1
-3
-3
-3
-3
-1
-3
-3
-1
-1
-1
-3
-1
-3
-3
-3
-3
-3
-1
-3
-1
-3
-3
-3
-3
-3
-1
-1
-1
-1
-3
-3
-3
-1
-1
-3
-1
-1
-1
-3
-1
-1
-3
-1
-3
-3
-1
-3
-3
-1
-1
-3
-1
-1
-1
-3
-1
-1
-3
-1
-1
-1
-1
-3
-1
-1
-1
-3
-3
-1
-1
-1
-1
-3
-3
-3
-3
-1
-1
-1
-1
-1
-1
-3
-3
-3
-3
-1
-1
-1
-1
-1
-3
-1
-1
-1
-3
-1
-3
-1
-1
-1
-1
-3
-1
-1
-1
-1
-1
0
0
0
0
0
0
0
0
0
0
0
0
0
0
0
0
0
0
0
0
0
0
0
0
0
0
0
0
0
0
0
0
0
0
0
0
-3
-3
-3
-3
-3
-3
-1
-1
-3
-3
-3
-3
-3
-3
-1
-3
-3
-3
-3
-3
-3
-3
-3
-1
-1
-3
-1
-3
-3
-3
-3
-3
-3
-3
-3
-3
-1
-3
-3
-1
-1
-3
-3
-3
-3
-1
-1
-1
-1
-3
-1
-1
-3
-3
-3
-3
-3
-1
-1
-3
-3
-3
-3
-1
-1
-3
-3
-3
-3
-3
-3
-3
-1
-1
-1
-3
-3
-1
-1
-1
-3
-1
-1
-1
-3
-1
-1
-3
-1
-3
-3
-1
-3
-3
-1
-3
-3
-1
-1
-1
-1
-1
-3
-1
-1
-3
-1
-3
-3
-1
-1
-1
-1
-1
-3
-3
-1
-1
-3
-3
-3
-3
-1
-3
-3
-1
-3
-1
-1
-1
-1
-1
-1
-1
-1
-1
-1
-1
-1
-1
-1
-3
-1
-3
-3
-3
-1
-1
-1
-1
-1
-1
-1
-1
-1
-1
-1
-1
-3
-1
-1
-3
-1
-3
-3
-1
-1
-1
-3
-1
-1
-1
-1
0
0
0
0
0
0
0
0
0
0
0
0
0
0
0
0
0
0
0
0
0
0
-3
-3
-3
-3
-3
-3
-3
-3
-3
-3
-3
-3
-3
-3
-3
-3
-3
-3
-3
-3
-3
-3
-3
-3
-3
-1
-1
-3
-1
-3
-1
-1
-3
-3
-3
-1
-1
-1
-3
-3
-1
-3
-3
-1
-3
-3
-3
-3
-3
-3
-3
-3
-3
-3
-1
-1
-1
-3
-1
-3
-3
-3
-1
-1
-1
-3
-1
-3
-3
-1
-1
-1
-1
-1
-3
-1
-3
-3
-3
-3
-3
-3
-3
-3
-3
-1
-1
-1
-1
-3
-3
-3
-3
-1
-1
-1
-1
-1
-3
-1
-1
-1
-3
-3
-3
-1
-1
-1
-3
-1
-3
-3
-1
-1
-1
-3
-1
-1
-1
-1
-1
-1
-1
-1
-1
-1
-3
-3
-1
-1
-1
-1
-1
-1
-1
-1
-1
-3
-1
-1
-3
-3
-1
-3
-1
-3
-3
-1
-1
-3
-1
-1
-1
-1
-3
-1
-1
-1
-1
-1
-1
-1
-1
-1
-1
-1
-1
0
0
0
0
0
0
0
0
0
0
0
0
0
0
0
0
0
0
0
0
0
0
0
0
0
0
0
0
-3
-3
-3
-3
-3
-3
-3
-3
-3
-3
-3
-3
-3
-3
-1
-3
-3
-3
-3
-3
-1
-3
-3
-1
-1
-3
-1
-1
-1
-3
-3
-1
-3
-3
-3
-3
-3
-3
-3
-3
-3
-3
-3
-3
-1
-1
-3
-1
-1
-1
-3
-1
-1
-1
-3
-3
-3
-3
-3
-1
-1
-3
-3
-1
-3
-3
-1
-3
-1
-1
-3
-1
-1
-1
-3
-3
-1
-3
-3
-1
-1
-1
-1
-3
-3
-3
-3
-3
-1
-1
-1
-1
-1
-1
-3
-1
-1
-1
-1
-1
-1
-1
-1
-1
-3
-1
-3
-1
-1
-3
-1
-3
-3
-1
-1
-3
-1
-1
-1
-1
-3
-1
-1
-3
-1
-3
-1
-3
-3
-1
-3
-1
-3
-1
-1
-1
-1
-3
-1
-1
-1
-3
-1
-1
-3
-3
-1
-1
-3
-3
-1
-3
-1
-1
-1
-1
-1
-1
-1
0
0
0
0
0
0
0
0
0
0
0
0
0
0
0
0
0
0
0
0
0
0
0
0
0
0
0
0
0
0
0
0
0
0
0
0
-3
-3
-3
-3
-3
-3
-3
-3
-3
-3
-1
-3
-3
-1
-3
-3
-3
-3
-1
-3
-3
-3
-3
-3
-1
-3
-1
-3
-1
-3
-1
-3
-3
-3
-3
-3
-3
-3
-1
-3
-1
-3
-1
-3
-3
-1
-3
-1
-1
-1
-3
-1
-1
-3
-1
-3
-1
-3
-3
-3
-3
-1
-3
-1
-1
-3
-1
-3
-1
-3
-1
-1
-1
-1
-3
-3
-3
-3
-3
-3
-1
-3
-1
-3
-3
-1
-1
-1
-1
-3
-3
-3
-1
-1
-1
-1
-1
-1
-3
-3
-1
-1
-1
-1
-3
-1
-3
-1
-1
-3
-1
-1
-3
-1
-1
-1
-3
-1
-1
-3
-1
-3
-1
-1
-1
-1
-1
-1
-1
-1
-1
-1
-3
-3
-1
-3
-3
-1
-1
-3
-1
-3
-3
-1
-1
-1
-1
-3
-1
-1
-3
-1
-1
-1
-3
-3
-1
-1
-1
0
0
0
0
0
0
0
0
0
0
0
0
0
0
0
0
0
0
0
0
0
0
0
0
0
0
0
0
0
0
0
0
0
0
0
0
-3
-3
-3
-3
-3
-3
-1
-3
-3
-3
-1
-3
-3
-3
-3
-3
-3
-3
-3
-3
-3
-3
-3
-3
-3
-1
-1
-3
-3
-1
-1
-3
-3
-3
-1
-3
-3
-1
-3
-3
-3
-3
-3
-3
-1
-1
-3
-3
-1
-3
-3
-3
-1
-3
-3
-1
-1
-3
-1
-1
-1
-1
-1
-3
-3
-3
-3
-1
-3
-1
-1
-3
-3
-3
-3
-1
-3
-1
-1
-1
-1
-3
-1
-3
-3
-1
-1
-3
-1
-3
-3
-1
-1
-1
-1
-3
-1
-3
-1
-1
-1
-1
-3
-1
-3
-1
-3
-1
-3
-3
-1
-3
-1
-3
-3
-1
-1
-3
-3
-1
-3
-1
-1
-1
-1
-3
-1
-1
-1
-1
-1
-3
-1
-1
-1
-3
-3
-1
-3
-1
-1
-1
-3
-1
-1
-1
-3
-1
-1
-1
-1
-3
-1
-1
-3
-1
-1
-1
-3
-3
-1
-1
-1
-1
-3
-1
-3
-3
-3
-1
-1
-1
-1
-1
-3
-1
-1
-1
-1
0
0
0
0
0
0
0
0
0
0
0
0
0
0
0
0
-3
-3
-3
-3
-3
-3
-3
-3
-3
-3
-3
-3
-3
-3
-3
-1
-3
-3
-1
-3
-3
-3
-1
-3
-3
-3
-1
-3
-1
-1
-1
-3
-3
-1
-3
-3
-3
-3
-3
-1
-3
-1
-3
-3
-3
-3
-3
-1
-1
-3
-3
-3
-3
-3
-1
-3
-1
-1
-3
-3
-1
-3
-3
-1
-3
-3
-3
-3
-3
-3
-1
-1
-1
-1
-1
-3
-3
-3
-1
-3
-3
-1
-1
-1
-1
-1
-1
-3
-1
-1
-1
-1
-1
-3
-1
-1
-1
-3
-3
-1
-1
-1
-1
-1
-1
-3
-3
-1
-3
-3
-1
-3
-3
-1
-1
-1
-1
-1
-1
-3
-3
-1
-3
-3
-3
-1
-3
-1
-3
-1
-1
-1
-1
-1
-1
-3
-3
-3
-3
-1
-1
-1
-1
-3
-1
-3
-1
-1
-3
-1
-3
-1
-1
-1
-1
-1
-1
-1
-1
-1
-3
-1
-1
-1
-1
-1
-1
-3
-1
-1
-1
0
0
0
0
0
0
0
0
0
0
0
0
0
0
0
0
0
0
0
0
0
0
0
0
-3
-3
-3
-3
-3
-3
-3
-1
-3
-3
-3
-3
-3
-3
-1
-3
-3
-1
-3
-3
-3
-3
-3
-3
-3
-3
-3
-3
-3
-3
-3
-1
-3
-3
-3
-1
-3
-3
-3
-3
-3
-3
-3
-3
-3
-1
-3
-3
-1
-1
-1
-3
-1
-3
-1
-3
-3
-3
-3
-1
-1
-1
-1
-1
-3
-1
-1
-1
-1
-3
-3
-3
-1
-3
-1
-3
-1
-3
-1
-3
-3
-3
-1
-1
-1
-1
-1
-3
-3
-3
-1
-1
-1
-1
-1
-1
-3
-3
-1
-1
-1
-1
-1
-1
-1
-3
-1
-1
-1
-3
-1
-1
-1
-3
-1
-1
-1
-3
-3
-1
-3
-1
-1
-3
-1
-1
-3
-3
-1
-1
-1
-1
-1
-3
-3
-1
-3
-1
-1
-3
-1
-1
-1
-1
-1
-1
-1
-1
-1
-3
-3
-1
-1
-3
-1
-3
-1
-1
-1
-1
-3
-1
-3
-1
-1
0
0
0
0
0
0
0
0
0
0
0
0
0
0
0
0
0
0
0
0
0
0
0
0
0
0
0
0
0
0
-3
-3
-3
-3
-3
-3
-3
-3
-3
-3
-3
-3
-1
-3
-3
-3
-3
-3
-1
-3
-3
-3
-3
-3
-3
-1
-1
-3
-3
-3
-1
-3
-1
-3
-3
-1
-1
-3
-3
-1
-1
-3
-3
-3
-3
-3
-1
-3
-1
-3
-3
-1
-3
-1
-1
-1
-1
-1
-1
-3
-3
-1
-3
-1
-1
-3
-1
-3
-3
-3
-1
-1
-1
-1
-1
-1
-3
-3
-3
-1
-1
-3
-3
-3
-3
-1
-3
-1
-1
-3
-1
-1
-3
-1
-1
-1
-1
-1
-1
-1
-3
-1
-3
-1
-1
-3
-3
-3
-3
-1
-1
-1
-3
-3
-1
-1
-1
-1
-3
-3
-3
-1
-3
-1
-1
-1
-1
-1
-1
-1
-1
-1
-3
-1
-1
-1
-3
-1
-3
-3
-3
-3
-3
-3
-1
-3
-1
-3
-1
-1
-1
-1
-1
-1
-1
-3
-1
-1
-3
-3
-1
-1
-1
-1
-1
0
0
0
0
0
0
0
0
0
0
0
0
0
0
0
0
0
0
0
0
0
0
0
0
0
0
0
0
0
0
-3
-3
-3
-3
-3
-3
-3
-1
-1
-3
-3
-3
-3
-3
-3
-3
-3
-3
-3
-3
-3
-1
-3
-3
-1
-3
-1
-3
-3
-3
-3
-1
-3
-3
-3
-3
-3
-1
-3
-3
-1
-1
-1
-3
-3
-1
-3
-3
-3
-3
-1
-1
-3
-1
-3
-3
-3
-3
-3
-1
-3
-3
-3
-3
-3
-1
-1
-3
-1
-3
-3
-1
-1
-3
-1
-1
-1
-3
-1
-3
-3
-3
-1
-1
-1
-3
-1
-1
-1
-1
-3
-1
-1
-3
-1
-3
-1
-1
-1
-1
-3
-3
-1
-1
-1
-3
-3
-1
-1
-1
-1
-3
-1
-1
-1
-1
-1
-3
-1
-3
-1
-1
-1
-1
-1
-3
-1
-3
-1
-1
-1
-3
-1
-1
-1
-3
-3
-3
-3
-3
-1
-1
-1
-1
-1
-1
-3
-3
-1
-1
-1
-3
-1
-1
-1
-1
-1
-1
-1
-1
-3
-1
-1
0
0
0
0
0
0
0
0
0
0
0
0
0
0
0
0
0
0
0
0
0
0
0
0
0
0
0
0
0
0
0
0
-3
-3
-3
-3
-3
-3
-3
-1
-3
-3
-3
-1
-3
-3
-3
-3
-3
-3
-1
-3
-3
-3
-3
-1
-1
-3
-1
-1
-3
-3
-3
-3
-3
-3
-3
-3
-3
-3
-3
-3
-3
-1
-3
-1
-3
-3
-1
-1
-3
-1
-1
-3
-1
-1
-3
-3
-1
-1
-1
-1
-3
-1
-1
-3
-1
-3
-3
-3
-1
-3
-3
-3
-3
-1
-1
-1
-1
-3
-1
-1
-1
-1
-1
-1
-3
-3
-3
-3
-1
-3
-3
-3
-1
-1
-1
-1
-1
-3
-1
-1
-1
-1
-3
-3
-1
-1
-3
-3
-1
-1
-3
-3
-3
-3
-1
-1
-1
-1
-1
-1
-1
-1
-1
-1
-1
-3
-3
-1
-1
-3
-1
-1
-1
-3
-3
-3
-3
-3
-1
-3
-3
-3
-1
-1
-3
-3
-3
-3
-1
-1
-1
-3
-1
-1
-1
-1
-3
-1
-1
-1
-1
-1
-1
-3
-1
-3
-1
-1
-1
-1
-3
-1
-3
-1
-1
-1
-3
-1
-1
0
0
0
0
0
0
0
0
0
0
0
0
0
0
0
0
-3
-3
-3
-3
-1
-3
-3
-1
-3
-3
-3
-3
-3
-3
-3
-3
-3
-3
-3
-1
-1
-3
-3
-3
-3
-3
-3
-1
-1
-3
-1
-3
-1
-3
-3
-1
-3
-3
-1
-3
-3
-3
-1
-1
-3
-1
-3
-3
-3
-3
-3
-3
-1
-3
-3
-3
-1
-3
-1
-1
-1
-3
-1
-1
-1
-1
-1
-3
-3
-3
-3
-1
-1
-1
-3
-3
-1
-3
-1
-3
-1
-3
-1
-1
-1
-3
-3
-1
-1
-3
-3
-1
-1
-3
-3
-1
-1
-3
-1
-1
-1
-3
-1
-3
-1
-3
-1
-1
-1
-1
-1
-3
-3
-1
-1
-1
-1
-3
-3
-1
-1
-3
-1
-1
-1
-3
-3
-1
-3
-3
-3
-1
-1
-3
-1
-1
-1
-3
-1
-3
-3
-3
-1
-1
-1
-3
-3
-1
-1
-3
-1
-1
-3
-1
-1
-1
-1
-3
-3
-1
-3
-1
-1
-1
-3
-3
-1
-1
-3
-1
-1
-1
-1
-3
-1
-1
-3
-1
-1
-1
-1
0
0
0
0
0
0
0
0
0
0
0
0
0
0
-3
-3
-3
-3
-3
-3
-3
-3
-3
-3
-3
-3
-3
-3
-3
-3
-3
-3
-1
-3
-1
-3
-3
-3
-3
-3
-3
-3
-3
-3
-3
-3
-3
-3
-1
-3
-3
-1
-1
-1
-1
-3
-1
-1
-3
-3
-3
-1
-3
-1
-3
-1
-1
-1
-1
-1
-1
-3
-3
-3
-1
-1
-1
-3
-1
-3
-3
-3
-1
-3
-1
-3
-3
-1
-3
-1
-3
-3
-3
-3
-3
-1
-1
-3
-1
-1
-1
-1
-3
-3
-1
-3
-3
-1
-3
-1
-1
-1
-3
-1
-1
-1
-1
-1
-1
-3
-1
-3
-1
-1
-1
-1
-3
-1
-1
-1
-3
-1
-1
-3
-3
-1
-1
-1
-1
-1
-1
-3
-3
-1
-1
-1
-3
-3
-1
-3
-1
-1
-3
-3
-1
-1
-1
-1
-1
-1
-1
-1
-1
-1
-1
-1
-1
0
0
0
0
0
0
0
0
0
0
0
0
0
0
0
0
0
0
0
0
0
0
0
0
0
0
0
0
0
0
0
0
0
0
0
0
0
0
0
0
0
0
-3
-3
-3
-3
-3
-3
-1
-3
-3
-3
-1
-3
-3
-3
-1
-1
-1
-1
-3
-3
-3
-3
-3
-3
-3
-3
-3
-3
-3
-3
-3
-3
-3
-3
-3
-3
-3
-1
-1
-1
-3
-1
-1
-3
-3
-3
-3
-3
-1
-3
-1
-1
-1
-1
-3
-3
-3
-1
-3
-3
-3
-3
-3
-1
-1
-1
-3
-1
-3
-3
-3
-1
-3
-1
-1
-1
-1
-3
-3
-1
-3
-1
-1
-3
-3
-3
-3
-1
-1
-1
-1
-3
-1
-1
-1
-1
-1
-1
-1
-3
-1
-1
-1
-3
-1
-1
-1
-1
-3
-3
-1
-3
-1
-1
-1
-1
-3
-3
-3
-3
-1
-1
-3
-3
-3
-1
-1
-1
-1
-1
-1
-1
-3
-3
-1
-3
-1
-1
-1
-1
-1
-1
-3
-3
-3
-1
-1
-1
-1
-3
-1
-3
-3
-1
-1
-3
-3
-1
-3
-1
-1
-1
-1
-1
-3
-1
-1
-1
-1
0
0
0
0
0
0
0
0
0
0
0
0
0
0
0
0
0
0
0
0
0
0
0
0
0
0
-3
-3
-3
-3
-3
-3
-3
-3
-3
-3
-3
-3
-1
-3
-3
-3
-3
-3
-3
-3
-3
-1
-3
-3
-3
-3
-1
-3
-3
-1
-1
-3
-3
-1
-3
-3
-3
-1
-1
-3
-1
-3
-1
-3
-3
-3
-3
-1
-1
-3
-3
-3
-1
-3
-1
-1
-1
-1
-3
-1
-1
-1
-1
-3
-3
-1
-1
-1
-1
-3
-1
-3
-3
-1
-3
-3
-3
-3
-3
-3
-3
-1
-1
-1
-1
-3
-1
-1
-1
-3
-3
-3
-3
-1
-3
-3
-3
-1
-3
-1
-3
-1
-3
-3
-3
-1
-1
-1
-1
-3
-1
-3
-1
-1
-3
-1
-1
-1
-1
-1
-1
-1
-1
-3
-3
-3
-1
-1
-1
-1
-1
-3
-3
-1
-1
-3
-1
-1
-1
-3
-1
-3
-3
-3
-1
-3
-1
-1
-1
-1
-1
-1
-1
-1
-1
-3
-1
-3
-1
-1
-1
-1
-1
-1
-3
-3
-1
-1
-1
-1
-1
0
0
0
0
0
0
0
0
0
0
0
0
0
0
0
0
0
0
0
0
0
0
0
0
-3
-3
-3
-3
-3
-3
-3
-3
-3
-3
-3
-3
-3
-3
-3
-1
-3
-1
-3
-3
-3
-1
-1
-3
-3
-3
-3
-3
-1
-1
-1
-3
-3
-3
-3
-3
-1
-3
-3
-1
-3
-3
-3
-3
-1
-3
-3
-3
-1
-1
-1
-1
-1
-1
-3
-3
-1
-1
-3
-3
-3
-3
-3
-3
-1
-3
-3
-3
-3
-1
-1
-3
-1
-3
-3
-3
-3
-3
-3
-1
-1
-3
-1
-3
-3
-1
-3
-3
-1
-1
-3
-1
-3
-1
-1
-1
-1
-3
-1
-3
-1
-1
-1
-1
-3
-1
-3
-3
-1
-3
-3
-1
-1
-1
-1
-1
-3
-3
-1
-3
-1
-3
-1
-1
-3
-3
-3
-1
-1
-1
-1
-1
-1
-1
-1
-3
-1
-1
-1
-1
-1
-1
-1
-1
-3
-1
-1
-1
-3
-1
-1
-3
-1
-3
-1
-3
-1
-1
-1
-1
-1
-1
-3
-1
-1
-1
-1
-1
-3
-1
-3
-1
-1
-1
-1
0
0
0
0
0
0
0
0
0
0
0
0
0
0
0
0
0
0
0
0
-3
-3
-3
-3
-1
-3
-3
-3
-3
-1
-3
-3
-3
-3
-3
-3
-3
-1
-3
-3
-3
-1
-3
-1
-3
-1
-3
-3
-1
-3
-3
-3
-3
-1
-1
-3
-1
-1
-1
-1
-3
-3
-1
-1
-1
-3
-3
-3
-3
-3
-3
-3
-3
-1
-3
-1
-1
-3
-1
-3
-3
-1
-3
-3
-1
-1
-3
-1
-1
-1
-3
-3
-1
-1
-1
-1
-1
-3
-3
-3
-3
-3
-3
-1
-1
-3
-1
-3
-3
-1
-1
-1
-1
-1
-1
-3
-3
-1
-3
-3
-3
-3
-3
-1
-1
-3
-3
-1
-1
-3
-3
-3
-3
-1
-1
-1
-3
-3
-3
-1
-1
-1
-3
-3
-3
-3
-1
-1
-1
-1
-3
-1
-1
-3
-1
-1
-1
-1
-1
-1
-3
-1
-1
-3
-1
-3
-1
-3
-1
-1
-3
-1
-1
-1
-3
-1
-1
-1
-1
-1
-1
-1
-1
-1
-1
-1
-1
0
0
0
0
0
0
0
0
0
0
0
0
0
0
0
0
0
0
0
0
0
0
0
0
0
0
0
0
-3
-3
-3
-3
-3
-3
-3
-3
-3
-3
-3
-3
-3
-3
-3
-3
-3
-1
-1
-3
-1
-1
-3
-3
-3
-3
-3
-1
-3
-3
-1
-1
-1
-1
-1
-3
-3
-3
-3
-1
-3
-3
-3
-1
-1
-3
-1
-1
-3
-1
-3
-1
-1
-1
-1
-3
-3
-3
-3
-3
-1
-3
-3
-3
-1
-1
-1
-1
-1
-1
-3
-3
-3
-3
-1
-1
-3
-1
-1
-1
-3
-3
-1
-3
-3
-3
-1
-1
-1
-3
-1
-1
-1
-3
-3
-1
-1
-1
-1
-1
-3
-3
-1
-3
-3
-1
-1
-1
-1
-3
-3
-3
-1
-3
-1
-1
-1
-3
-3
-3
-1
-1
-3
-3
-1
-3
-1
-1
-3
-1
-1
-3
-3
-1
-3
-1
-1
-1
-3
-1
-1
-1
-1
-1
-3
-1
-1
-3
-1
-1
-1
-3
-3
-3
-1
-3
-3
-1
-1
-1
-1
-1
-3
-1
-1
-1
-1
0
0
0
0
0
0
0
0
0
0
0
0
0
0
0
0
0
0
0
0
0
0
0
0
0
0
0
0
-3
-3
-3
-3
-1
-3
-3
-3
-3
-3
-3
-3
-1
-3
-3
-3
-3
-3
-1
-3
-3
-3
-3
-3
-3
-1
-3
-1
-3
-3
-1
-1
-3
-3
-3
-1
-1
-3
-3
-3
-1
-1
-1
-3
-3
-1
-1
-3
-3
-3
-3
-1
-1
-3
-1
-1
-3
-3
-1
-1
-1
-1
-1
-3
-3
-3
-3
-1
-1
-1
-3
-3
-3
-1
-3
-3
-1
-1
-1
-1
-1
-3
-3
-1
-3
-3
-1
-3
-3
-3
-3
-1
-3
-3
-3
-3
-1
-3
-3
-1
-1
-1
-1
-1
-1
-1
-3
-3
-1
-3
-3
-1
-1
-1
-1
-3
-1
-1
-1
-1
-1
-1
-3
-1
-1
-1
-1
-3
-1
-3
-3
-1
-3
-1
-3
-3
-1
-1
-1
-1
-1
-1
-3
-1
-3
-3
-1
-1
-3
-1
-1
-1
-1
-3
-1
-1
-1
-1
-3
-3
-1
-1
-3
-1
-1
-1
-1
0
0
0
0
0
0
0
0
0
0
0
0
0
0
0
0
0
0
0
0
0
0
0
0
0
0
0
0
-3
-3
-3
-3
-3
-3
-3
-3
-3
-3
-3
-3
-1
-3
-1
-3
-3
-3
-3
-1
-1
-1
-3
-3
-3
-3
-3
-3
-1
-1
-3
-3
-3
-3
-3
-3
-1
-3
-3
-3
-3
-3
-3
-1
-1
-1
-1
-1
-1
-1
-3
-3
-3
-3
-1
-1
-3
-1
-1
-3
-3
-1
-3
-3
-3
-3
-3
-3
-1
-1
-1
-1
-1
-3
-3
-3
-1
-3
-3
-1
-1
-3
-1
-3
-1
-1
-1
-3
-3
-1
-1
-1
-3
-3
-3
-1
-1
-1
-1
-1
-1
-3
-3
-3
-1
-1
-3
-3
-1
-3
-1
-1
-1
-1
-1
-3
-3
-1
-3
-1
-1
-1
-1
-1
-1
-1
-3
-1
-1
-3
-3
-1
-1
-3
-1
-3
-1
-1
-1
-1
-1
-3
-3
-1
-1
-1
-1
-3
-3
-3
-3
-3
-3
-1
-3
-3
-1
-3
-1
-1
-1
-1
-3
-3
-3
-1
-1
-3
-1
-1
-1
-1
-1
-1
-3
-1
-1
-1
-1
-1
-1
0
0
0
0
0
0
0
0
0
0
0
0
0
0
-3
-3
-3
-3
-3
-3
-3
-3
-3
-3
-1
-3
-3
-3
-1
-3
-3
-3
-3
-3
-3
-3
-3
-3
-3
-1
-1
-3
-3
-3
-1
-3
-3
-3
-3
-3
-1
-1
-1
-1
-3
-3
-3
-3
-3
-1
-3
-1
-3
-3
-3
-3
-1
-3
-3
-1
-3
-3
-3
-3
-3
-1
-3
-3
-1
-3
-1
-3
-3
-3
-3
-3
-3
-1
-1
-1
-1
-3
-1
-1
-1
-1
-1
-1
-3
-3
-1
-1
-1
-1
-1
-1
-1
-1
-3
-3
-1
-1
-1
-1
-1
-1
-3
-1
-3
-1
-1
-1
-3
-3
-1
-3
-1
-3
-3
-1
-3
-3
-1
-1
-1
-1
-1
-3
-3
-3
-3
-1
-1
-1
-3
-3
-1
-1
-1
-3
-3
-1
-1
-1
-3
-1
-1
-1
-3
-1
-3
-3
-1
-1
-3
-1
-3
-1
-1
-1
-1
-1
-1
-1
-1
-1
-1
-1
-3
-1
-1
-3
-1
-1
-1
-1
-1
-1
-1
0
0
0
0
0
0
0
0
0
0
0
0
0
0
0
0
0
0
0
0
-3
-3
-3
-3
-3
-3
-3
-3
-3
-3
-3
-3
-3
-3
-1
-3
-3
-3
-3
-3
-1
-1
-3
-3
-3
-3
-3
-1
-1
-3
-3
-3
-1
-1
-3
-3
-3
-3
-1
-1
-1
-3
-3
-3
-3
-3
-3
-3
-3
-1
-3
-1
-1
-1
-3
-1
-1
-1
-1
-3
-1
-1
-3
-1
-3
-1
-1
-3
-3
-3
-3
-3
-3
-3
-3
-1
-1
-1
-3
-1
-1
-1
-1
-3
-3
-1
-1
-3
-3
-3
-3
-3
-3
-3
-1
-3
-3
-3
-3
-3
-3
-3
-3
-1
-3
-1
-1
-3
-1
-1
-1
-1
-1
-1
-3
-1
-1
-1
-1
-1
-1
-1
-3
-1
-3
-1
-3
-3
-3
-3
-3
-1
-1
-1
-1
-3
-1
-3
-3
-1
-1
-1
-1
-1
-1
-1
-1
-1
-1
-1
-1
-1
-1
-3
-1
-1
-3
-1
-3
-1
-3
-1
-1
-1
-1
-1
-1
-1
-1
-1
-1
-1
-1
-1
-1
0
0
0
0
0
0
0
0
0
0
0
0
0
0
0
0
0
0
0
0
-3
-3
-3
-3
-3
-3
-3
-3
-3
-3
-3
-3
-3
-1
-3
-1
-3
-1
-1
-3
-3
-1
-3
-3
-3
-3
-1
-3
-3
-3
-1
-3
-3
-3
-1
-3
-3
-3
-3
-1
-1
-3
-3
-3
-1
-3
-1
-1
-3
-3
-1
-1
-1
-3
-3
-3
-3
-3
-3
-1
-1
-1
-3
-3
-3
-3
-1
-1
-1
-1
-1
-1
-3
-3
-1
-1
-1
-3
-1
-3
-3
-1
-1
-1
-3
-1
-3
-1
-1
-1
-3
-1
-3
-1
-1
-1
-1
-3
-1
-3
-1
-3
-3
-3
-3
-1
-1
-1
-1
-1
-1
-1
-1
-1
-1
-3
-1
-1
-1
-1
-3
-1
-3
-3
-3
-3
-3
-1
-1
-3
-3
-3
-3
-1
-1
-1
-1
-1
-1
-1
-1
-1
-3
-1
-1
-1
-3
-3
-1
-3
-1
-3
-1
-1
-1
-3
-1
-1
-1
0
0
0
0
0
0
0
0
0
0
0
0
0
0
0
0
0
0
0
0
0
0
0
0
0
0
0
0
0
0
0
0
0
0
0
0
-3
-3
-3
-3
-3
-3
-3
-1
-3
-1
-3
-3
-3
-3
-3
-3
-3
-3
-3
-1
-1
-3
-3
-3
-3
-3
-1
-1
-1
-3
-3
-3
-3
-3
-3
-1
-1
-3
-1
-3
-1
-1
-1
-3
-3
-3
-3
-1
-1
-3
-1
-3
-1
-1
-3
-3
-3
-1
-1
-3
-3
-1
-3
-3
-1
-3
-3
-1
-3
-3
-3
-3
-3
-1
-1
-1
-1
-1
-1
-3
-3
-3
-3
-3
-3
-1
-1
-3
-3
-3
-3
-1
-3
-1
-1
-1
-1
-1
-1
-3
-1
-3
-3
-1
-3
-3
-3
-1
-1
-1
-1
-3
-1
-1
-1
-1
-1
-3
-1
-1
-3
-1
-1
-3
-1
-1
-1
-3
-1
-3
-1
-3
-1
-3
-1
-1
-1
-1
-1
-3
-3
-1
-1
-3
-3
-3
-1
-1
-3
-1
-1
-1
-1
-1
-3
-3
-1
-1
-1
-1
-1
-1
-3
-1
-3
-1
-3
-1
-3
-1
-1
-1
-1
-1
-1
0
0
0
0
0
0
0
0
0
0
0
0
0
0
0
0
0
0
0
0
-3
-3
-3
-3
-3
-3
-3
-3
-3
-3
-3
-3
-3
-3
-3
-1
-1
-3
-1
-3
-3
-3
-3
-3
-3
-3
-3
-3
-3
-3
-3
-3
-1
-3
-1
-1
-1
-1
-1
-1
-1
-3
-1
-3
-3
-3
-3
-1
-3
-1
-1
-3
-3
-1
-1
-1
-3
-1
-1
-1
-1
-1
-3
-1
-1
-3
-1
-1
-1
-3
-3
-3
-3
-3
-3
-1
-1
-3
-3
-1
-3
-1
-1
-3
-3
-3
-1
-3
-3
-1
-3
-1
-1
-3
-3
-1
-1
-3
-1
-1
-1
-1
-3
-1
-3
-1
-3
-3
-1
-3
-1
-3
-1
-3
-1
-3
-3
-1
-1
-1
-1
-1
-1
-3
-1
-3
-3
-1
-1
-1
-1
-3
-1
-1
-3
-3
-1
-1
-1
-1
-1
-1
-1
-3
-3
-1
-1
-1
-3
-1
-1
-1
-3
-1
-1
-3
-1
-1
-1
0
0
0
0
0
0
0
0
0
0
0
0
0
0
0
0
0
0
0
0
0
0
0
0
0
0
0
0
0
0
0
0
0
0
0
0
-3
-3
-3
-3
-3
-3
-3
-3
-3
-3
-3
-3
-3
-3
-3
-3
-1
-3
-3
-1
-1
-3
-3
-3
-3
-3
-3
-3
-3
-1
-3
-3
-3
-3
-3
-1
-3
-1
-3
-3
-1
-1
-1
-1
-3
-1
-3
-1
-3
-3
-3
-1
-3
-3
-3
-1
-1
-3
-1
-1
-1
-3
-1
-1
-1
-3
-3
-1
-3
-1
-1
-1
-1
-1
-1
-3
-1
-3
-3
-1
-1
-3
-1
-3
-1
-1
-1
-1
-1
-3
-3
-3
-3
-1
-1
-1
-1
-3
-3
-3
-3
-3
-1
-1
-3
-1
-1
-1
-1
-3
-3
-3
-1
-3
-3
-3
-1
-1
-1
-3
-3
-1
-1
-1
-3
-3
-3
-1
-1
-1
-1
-1
-3
-1
-3
-1
-3
-1
-1
-1
-1
-1
-1
-3
-3
-1
-1
-1
-1
-3
-1
-3
-3
-3
-3
-1
-3
-1
-1
-1
-1
-1
-1
-3
-1
-1
-1
-3
-1
-1
-1
-1
-1
0
0
0
0
0
0
0
0
0
0
0
0
0
0
0
0
0
0
0
0
0
0
-3
-3
-3
-3
-3
-3
-3
-3
-1
-3
-3
-3
-3
-3
-1
-3
-3
-1
-3
-3
-3
-3
-3
-3
-3
-3
-3
-3
-3
-3
-3
-3
-1
-3
-3
-3
-3
-1
-1
-3
-3
-1
-1
-1
-1
-3
-3
-3
-3
-3
-3
-3
-3
-1
-1
-1
-1
-1
-1
-1
-1
-1
-1
-3
-1
-3
-3
-3
-1
-3
-3
-3
-3
-1
-3
-3
-1
-1
-1
-3
-3
-1
-3
-1
-3
-1
-1
-1
-1
-1
-1
-1
-1
-3
-3
-3
-3
-3
-1
-3
-3
-3
-1
-1
-3
-1
-3
-1
-1
-1
-1
-3
-1
-3
-3
-1
-1
-1
-1
-3
-3
-3
-1
-1
-1
-1
-3
-1
-1
-1
-1
-1
-1
-1
-1
-1
-1
-3
-3
-3
-1
-1
-3
-3
-1
-1
-1
-1
-3
-1
-1
-1
-1
-1
-3
-1
-1
-1
-3
-1
-1
-1
-1
-1
-1
0
0
0
0
0
0
0
0
0
0
0
0
0
0
0
0
0
0
0
0
0
0
0
0
0
0
0
0
0
0
-3
-3
-3
-3
-3
-3
-3
-3
-3
-3
-3
-3
-1
-3
-3
-3
-3
-1
-3
-3
-3
-3
-1
-3
-3
-1
-1
-3
-3
-3
-1
-1
-3
-3
-3
-1
-1
-1
-1
-3
-1
-3
-3
-1
-1
-3
-3
-3
-3
-1
-1
-1
-1
-1
-3
-3
-3
-3
-3
-1
-3
-3
-3
-3
-3
-1
-1
-3
-3
-3
-3
-1
-3
-1
-3
-1
-3
-3
-1
-1
-3
-1
-1
-3
-3
-3
-1
-1
-1
-1
-3
-1
-1
-1
-3
-1
-1
-3
-1
-3
-1
-1
-1
-3
-3
-3
-3
-1
-1
-1
-1
-3
-3
-3
-3
-1
-3
-1
-1
-3
-1
-1
-1
-3
-1
-1
-1
-1
-1
-1
-1
-3
-1
-3
-1
-3
-1
-3
-1
-1
-1
-1
-3
-1
-3
-3
-1
-1
-3
-1
-1
-1
-1
-1
-3
-3
-1
-1
-1
-1
-1
-1
-1
-1
-1
0
0
0
0
0
0
0
0
0
0
0
0
0
0
0
0
0
0
0
0
0
0
0
0
0
0
0
0
0
0
-3
-3
-3
-3
-3
-3
-3
-3
-3
-3
-3
-3
-3
-3
-3
-3
-1
-3
-3
-1
-3
-3
-3
-3
-3
-3
-3
-3
-3
-3
-3
-3
-3
-3
-1
-1
-1
-3
-1
-3
-3
-1
-1
-1
-1
-1
-1
-3
-3
-1
-3
-1
-3
-1
-1
-3
-3
-1
-1
-3
-3
-1
-1
-3
-1
-1
-1
-3
-3
-1
-1
-3
-1
-1
-1
-1
-3
-1
-1
-3
-3
-1
-1
-3
-3
-1
-1
-1
-1
-3
-1
-3
-1
-3
-3
-3
-1
-3
-1
-3
-3
-3
-3
-3
-3
-1
-1
-1
-1
-1
-3
-1
-1
-3
-1
-1
-1
-3
-1
-1
-1
-1
-1
-1
-1
-1
-1
-3
-3
-1
-3
-3
-3
-1
-3
-3
-1
-3
-1
-1
-1
-1
-1
-3
-1
-1
-1
-1
-3
-3
-3
-3
-3
-1
-1
-1
-1
-1
-1
-1
-1
-1
-1
0
0
0
0
0
0
0
0
0
0
0
0
0
0
0
0
0
0
0
0
0
0
0
0
0
0
0
0
0
0
0
0
-3
-3
-1
-3
-3
-3
-3
-3
-3
-3
-3
-3
-3
-3
-1
-3
-3
-1
-1
-3
-3
-3
-3
-3
-3
-3
-3
-3
-3
-3
-3
-1
-1
-3
-3
-1
-1
-1
-1
-1
-1
-1
-1
-1
-1
-1
-1
-3
-3
-3
-3
-1
-3
-1
-1
-1
-1
-1
-3
-3
-3
-3
-1
-3
-3
-3
-3
-3
-3
-1
-1
-3
-3
-3
-1
-3
-3
-3
-1
-3
-1
-3
-3
-3
-1
-1
-1
-1
-1
-1
-1
-1
-1
-1
-1
-3
-3
-1
-1
-1
-1
-1
-3
-3
-3
-3
-3
-1
-1
-3
-3
-3
-1
-1
-1
-1
-1
-1
-3
-1
-1
-3
-1
-1
-3
-3
-1
-3
-1
-3
-3
-3
-3
-1
-1
-3
-1
-1
-1
-3
-3
-1
-1
-3
-1
-1
-3
-1
-1
-1
-1
-3
-1
-1
-1
-3
-1
-1
-1
-1
-1
0
0
0
0
0
0
0
0
0
0
0
0
0
0
0
0
0
0
0
0
0
0
0
0
0
0
0
0
0
0
0
0
0
0
-3
-3
-3
-3
-3
-3
-3
-3
-3
-3
-3
-3
-3
-3
-3
-3
-3
-3
-1
-3
-3
-3
-3
-3
-3
-3
-3
-3
-1
-3
-1
-3
-3
-3
-3
-1
-1
-3
-1
-1
-3
-3
-3
-3
-3
-3
-3
-1
-3
-1
-3
-3
-3
-3
-1
-1
-1
-3
-3
-1
-1
-3
-1
-1
-1
-1
-3
-3
-3
-1
-1
-3
-3
-3
-3
-1
-3
-1
-1
-3
-3
-1
-1
-3
-1
-3
-3
-3
-1
-1
-1
-1
-1
-3
-3
-3
-1
-1
-3
-1
-1
-1
-3
-1
-1
-3
-1
-1
-3
-1
-1
-1
-1
-3
-1
-1
-3
-1
-1
-1
-1
-1
-1
-3
-1
-3
-3
-3
-3
-1
-1
-1
-1
-1
-1
-1
-1
-1
-1
-1
-1
-1
-1
-1
-1
-3
-3
-3
-1
-1
-1
-1
-1
-1
-1
-1
-3
-3
-1
-1
-3
-3
-3
-3
-3
-1
-1
-3
-3
-1
-1
-1
-3
-1
-1
-1
-3
-1
-3
-3
-1
-3
-1
-1
-1
-1
-1
0
0
0
0
0
0
0
0
-3
-3
-3
-3
-3
-3
-3
-1
-3
-3
-3
-3
-3
-3
-3
-3
-3
-3
-3
-3
-3
-3
-3
-1
-3
-3
-3
-3
-1
-3
-1
-3
-3
-1
-1
-1
-3
-1
-1
-3
-1
-3
-3
-3
-3
-3
-1
-1
-3
-3
-1
-1
-3
-3
-3
-3
-3
-1
-3
-3
-3
-1
-1
-1
-1
-3
-3
-3
-3
-1
-3
-1
-1
-1
-1
-1
-3
-1
-1
-1
-1
-3
-3
-1
-1
-1
-3
-3
-1
-1
-1
-3
-1
-3
-3
-3
-1
-1
-3
-1
-3
-1
-1
-1
-1
-1
-3
-1
-1
-1
-1
-3
-3
-1
-1
-3
-1
-3
-3
-3
-1
-3
-1
-1
-1
-1
-1
-3
-1
-1
-1
-1
-1
-3
-1
-3
-1
-3
-3
-1
-3
-3
-3
-1
-3
-3
-1
-1
-1
-1
-3
-1
-3
-1
-1
-3
-1
-3
-1
-1
-3
-1
-1
-1
-1
-1
-1
-1
-1
-3
-3
-1
[truncated: 5,190,754 more chars]
