# Supplementary material for: Modeling Posidonia oceanica shoot density and rhizome primary production
Source: Sci Rep. 2020 Oct 12;10:16978. doi: 10.1038/s41598-020-73722-9 (PMC7550612; doi:10.1038/s41598-020-73722-9)
Supplement: Supplementary file 1 — Supplementary Information. [file 41598_2020_73722_MOESM1_ESM.zip › supplementary_materials/density.txt]

##Modeling Posidonia oceanica shoot density and rhizome primary production##
#Catucci E., Scardi M.#

library(randomForest)

### IMPORTING DATA ###
#training set
training <- read.csv("training_set_example.csv")
#test set
test <- read.csv("test_set_example.csv")

### removing data on rhizome primary production
training<- training[,-20]
test <- test[,-20]


##########################
### RANDOM FOREST TRAINING
rf_density <- randomForest(training$dens_obs~., # response var: density
                            data=training[,-(training$dens_obs)], #predictive variables only
                            mtry=9, # numb of available pred variableS at each split
                            nodesize=2, #min numb of cases contained in each leaf
                            ntree=1000, #total numb of trees in the forest
                            importance=TRUE, #compute predictive variables importance? Yes/No (True/False)
                            keep.forest=TRUE #set it to TRUE to keep the forest in output. If set to FALSE, the forest will not be retained in the output objec
                           )
# test set predicted values
pred_density_test <- predict(rf_density, # random forest model 
                             newdata = test) #specifying for which data the prediction is desidered 

#saving predicted shoot density values of the test set
#as csv
#they will be used for evaluating 
#cascaded rhizome primary production model
write.csv(pred_density_test, "test_pred_DM.csv", row.names = F)

# training set predicted values (also for plotting)
pred_density_training <- rf_density$predicted    


########################
### MODEL EVALUATION ###
# R-squared (R2) and Mean Squared Error (MSE) ###

# total sum of squared errors: \sum(observed - predicted)^2
ss.err=0 
# total sum of squared residuals: \sum(observed - mean(observed))^2
ss.res=0 

for (i in 1:nrow(test)){
  #squared errors
  err<-(test[i,19]-pred_density_test[i])^2
  ss.err = ss.err+err
  
  #squared residuals
  res<-(test[i,19]-mean(test[[19]]))^2
  ss.res=ss.res + res
}

R2=1-(ss.err/ss.res)
R2
MSE=ss.err/(nrow(test))
MSE


############################################
#RELATIVE IMPORTANCE OF PREDICTIVE VARIABLES
#ASSESSED USING PERMUTATION MEASURE

#The "standard errors" of the permutation-based importance measure
var_imp_PERM <- rf_density$importanceSD 


###########################
#### PLOTTING Density Model
plot(training$dens_obs,  # OBSERVED training data
     pred_density_training, # PREDICTED training data
     xlab = "observed",
     ylab = "predicted", 
     pch=1, # empty circles
     col="darkgreen")
     
points(test$dens_obs, # OBSERVED test data 
       pred_density_test, # PREDICTED test data
       col="darkgreen", 
       pch=16 #solid circles
       ) 
abline(coef = c(0,1))
