# Supplementary material for: Modeling Posidonia oceanica shoot density and rhizome primary production
Source: Sci Rep. 2020 Oct 12;10:16978. doi: 10.1038/s41598-020-73722-9 (PMC7550612; doi:10.1038/s41598-020-73722-9)
Supplement: Supplementary file 1 — Supplementary Information. [file 41598_2020_73722_MOESM1_ESM.zip › supplementary_materials/densitymodel.asc]

##Modeling Posidonia oceanica shoot density and rhizome primary production##
#Catucci E., Scardi M.#

A
2
197635
131840
787
18
6
1
262153
12
randomForest
1026
1
262153
7
formula
6
1
262153
1
~
2
6
1
262153
2
[[
2
1
262153
4
tra3
2
14
1
19
254
2
1
262153
1
.
254
1026
1
262153
4
data
6
1
262153
1
[
2
1535
2
251
2
6
1
262153
1
-
2
6
1
262153
1
(
2
14
1
19
254
254
254
5122
1
262153
5
ntree
14
1
1000
5122
1
262153
4
mtry
6
2303
2
1
262153
1
m
2
1
262153
1
i
254
5122
1
262153
8
nodesize
6
2303
2
1
262153
2
nd
2
1
262153
1
j
254
5122
1
262153
10
importance
1
262153
1
T
5122
1
262153
11
keep.forest
5119
254
16
1
262153
10
regression
526
136
362.6882359600543
399.4975576741525
311.3113239247315
442.5831505847956
349.8603723405584
365.1199930940607
454.7068571745997
216.7736486486484
327.2484375000001
196.0447214076241
393.5053522097605
201.8393782383414
287.9604448195952
222.5879825799431
374.4285671890314
530.3369140624994
311.9281572166242
371.4614301802703
463.7117763775917
246.0120400432466
474.3562781531086
214.4458215297446
254.6275575447568
228.3660239361698
307.5929054054059
573.1367481202999
406.5399305558332
315.3877617801052
250.8560288640595
402.3624291014397
520.2968457401682
496.0901988636364
393.3091216216216
463.3436129386849
560.0510510510503
464.4817780872801
556.8138774104676
467.6768018021178
516.4208047945203
483.8903186274514
351.1768909414247
609.6374326721252
391.6397471911984
363.5752314827777
526.3468352882695
502.6666106630824
458.1917808219185
462.2644927536239
451.3406488549625
460.224450811844
497.2638693820227
503.5206916099772
462.7582689003444
522.0640130353815
499.1184210526315
626.9234035326078
463.5983287543963
384.6605950736188
729.1314521144267
447.1166849413747
418.1501970720269
632.739772236657
459.7748465532584
379.4033456210456
638.0530277015099
429.4570209973756
556.1490885416188
453.4008651128537
417.4401108948319
225.9161399816007
255.4901463978379
382.8398029431624
253.8752893519445
248.3968281853933
424.0386164809391
224.9392593835116
453.4761904738576
236.6857250924579
271.1095890445208
342.1112702153638
302.4395386498664
385.7381117263157
332.5731540833332
295.0160907856375
383.5795583553134
233.330887433149
303.1238361265367
250.5286241920589
279.5245577279336
223.3553853289689
249.5559930009184
233.5751689194591
251.0997148509776
402.2202932099714
362.0790905898875
401.6894977169862
471.8594462384694
251.3597440953192
274.4549509104411
259.0007819487489
256.120209448262
373.9031596331202
388.3489730889517
385.020932540438
336.4220954592591
341.3971857738949
410.6708549112051
279.0529019885731
254.7707833146793
187.8879995460485
217.6912822421128
213.2790570180258
269.8557248362884
215.9887176822709
494.7445686387909
463.3398437500007
398.7573220593721
534.8731884055702
435.1930390207676
566.3341039539532
501.0500992074956
543.3382660157379
261.5499480613576
367.3397214517956
446.1726729348194
339.3654636147886
586.1302314827103
319.1868603863599
367.5611943307161
510.4389581136458
350.8586768293565
530.1011864201632
333.1953424377874
487.4438115721676
313.7630912254057
519.3784994912737
1026
1
262153
5
names
16
136
262153
1
2
262153
1
3
262153
1
4
262153
1
5
262153
1
7
262153
1
8
262153
1
9
262153
2
10
262153
2
11
262153
2
13
262153
2
14
262153
2
15
262153
2
16
262153
2
18
262153
2
19
262153
2
20
262153
2
21
262153
2
22
262153
2
23
262153
2
25
262153
2
26
262153
2
27
262153
2
28
262153
2
30
262153
2
31
262153
2
32
262153
2
34
262153
2
36
262153
2
37
262153
2
39
262153
2
40
262153
2
41
262153
2
42
262153
2
43
262153
2
45
262153
2
46
262153
2
48
262153
2
49
262153
2
51
262153
2
52
262153
2
53
262153
2
54
262153
2
56
262153
2
59
262153
2
60
262153
2
61
262153
2
62
262153
2
64
262153
2
65
262153
2
68
262153
2
69
262153
2
70
262153
2
71
262153
2
72
262153
2
73
262153
2
75
262153
2
76
262153
2
77
262153
2
78
262153
2
79
262153
2
80
262153
2
81
262153
2
82
262153
2
83
262153
2
84
262153
2
86
262153
2
87
262153
2
88
262153
2
90
262153
2
91
262153
2
92
262153
2
93
262153
2
94
262153
2
95
262153
2
96
262153
2
98
262153
2
99
262153
3
100
262153
3
103
262153
3
105
262153
3
106
262153
3
108
262153
3
111
262153
3
112
262153
3
114
262153
3
116
262153
3
118
262153
3
119
262153
3
120
262153
3
121
262153
3
123
262153
3
124
262153
3
127
262153
3
128
262153
3
129
262153
3
131
262153
3
134
262153
3
136
262153
3
137
262153
3
138
262153
3
139
262153
3
140
262153
3
141
262153
3
143
262153
3
144
262153
3
146
262153
3
149
262153
3
152
262153
3
153
262153
3
155
262153
3
157
262153
3
160
262153
3
162
262153
3
163
262153
3
164
262153
3
165
262153
3
166
262153
3
167
262153
3
168
262153
3
169
262153
3
170
262153
3
171
262153
3
174
262153
3
175
262153
3
176
262153
3
178
262153
3
179
262153
3
180
262153
3
181
262153
3
182
262153
3
183
262153
3
185
262153
3
187
262153
3
188
262153
3
190
262153
3
191
254
14
1000
13070.58888603597
15592.65725019553
16283.6557543338
14840.4400109358
13700.41707290034
13516.4044481113
14449.76920707389
12735.07295666884
12382.79625672233
11808.61938781053
10750.62478525024
10902.25184012459
10714.88155285192
10183.23241994549
10247.86903837932
10068.83814951329
10005.83139383988
9642.174819507556
9526.556621073498
8827.894674839908
8891.710397672467
9048.047169155618
9136.548862763473
9268.167197398017
9132.599699047581
9275.208905420339
8946.338424668989
9001.961452846128
8872.13691952041
8945.648066807282
8728.932750265958
8696.619200049667
8444.567974410336
8530.551243449081
8618.165123188215
8676.69922059455
8607.683844527326
8778.979850517559
8956.094204825442
8816.218422933822
8814.052523378696
8759.314425085329
8826.146448348023
8837.587699162319
8923.140823196147
8895.727862883927
8916.571629768301
8929.326957413437
8887.507448792016
8911.014691479071
8970.622842517181
8948.677390515461
8917.835958797763
8785.436909768483
8756.69540405208
8664.049444666693
8602.82094482635
8592.2159740154
8566.865993238664
8543.465625465376
8569.622084116054
8556.862053012632
8493.463279694086
8464.803997707522
8454.711748210468
8419.944624316298
8449.335913401257
8358.313285843802
8344.093803143091
8380.831779289427
8332.393954771978
8349.250905052304
8347.923779128725
8340.014581296105
8256.804005362023
8263.981391267953
8271.006527425465
8201.390039567443
8240.430140351775
8285.800814275613
8262.655026948385
8271.650601303789
8227.685835466005
8239.049163842767
8231.552373738752
8190.477701132651
8159.058489627956
8228.719913127707
8211.24041771816
8177.872199884505
8112.407673923033
8050.929289554097
8096.623704442782
8040.709850232331
8021.002793551677
7976.764893453082
7933.313450885436
7944.547117488512
7952.007461080508
7924.609797935878
7922.303427315856
7930.65542817519
7937.358869710479
7937.379100545756
7896.300063547748
7813.163646839336
7852.362678855578
7836.670296254943
7814.146143893015
7730.973995150252
7763.434919659485
7784.550668995581
7780.828611659708
7804.134146344115
7825.804477786744
7810.576759903219
7800.04750146913
7843.576247617614
7886.985112643787
7915.425384360054
7908.605827941912
7954.155649032418
7987.046331670344
8012.058350450803
8042.695572776324
8030.679774622277
7977.409657425808
7995.807492479137
7979.47029285082
7940.694168301507
7953.22049653588
7984.682936684471
7960.585515443751
7973.623332896117
7966.339662516782
7942.388059919284
7934.65391035007
7912.515150938661
7914.82049545417
7918.02359243395
7923.099101298018
7921.186988108873
7922.800184049752
7925.236004021712
7923.483680477228
7886.869026011182
7907.91073017295
7926.464380994254
7915.732938412379
7866.14420608669
7871.790311602415
7892.475138985899
7901.748353846612
7884.753333825209
7858.932274330698
7857.223750355863
7855.451951051117
7875.615099631039
7878.802084781257
7890.141548911144
7890.548338779456
7881.001342792403
7877.718504309008
7867.880279898752
7793.870397545477
7758.769903302126
7753.546356607939
7750.412381331897
7735.582221907975
7755.219515408629
7742.139935671884
7725.876616888835
7771.20792767059
7782.049008655622
7773.948194458062
7793.170664273137
7800.500103478685
7812.689212509929
7822.331081221483
7812.520897930801
7810.789662308075
7827.887070066138
7836.289292763015
7823.950884559433
7829.486446185068
7787.936222177744
7790.589218005358
7778.594861608596
7797.469873457947
7802.143991182991
7780.697626608347
7789.009304606862
7798.464587496919
7793.134257328306
7765.699435582025
7786.748907563316
7798.056298863172
7810.025918593861
7803.690662383547
7816.099371497432
7797.109644921774
7796.769732742957
7810.759788410214
7830.938243877913
7834.635612295572
7837.69992675146
7848.260838707092
7839.219281825413
7820.635309776856
7833.451761439866
7846.42123482692
7841.720315843826
7842.352551069951
7844.583706142492
7860.398963217925
7874.912945081776
7881.745570540019
7895.25108283446
7880.917375757396
7896.148779062859
7903.685226277394
7897.916296623756
7904.154056014837
7914.513307148191
7910.382191344166
7907.379891532015
7925.82030810225
7921.267413415876
7918.628289248632
7914.311617909847
7907.899034707947
7905.305635525085
7908.941148188082
7910.668001983061
7904.831342716579
7909.475508860764
7918.193987079809
7941.454478142215
7931.903422920722
7932.236494523601
7919.731475192537
7922.027878429806
7934.7461705471
7930.707971005218
7931.717246668793
7924.18319025881
7928.392649497709
7939.645791572542
7928.697295154621
7929.742550280796
7925.767645878787
7929.544999091932
7942.98992454226
7955.540271912715
7953.375168106115
7956.222018012612
7953.189421506046
7947.834177615383
7952.277176596226
7972.003439024706
7963.293997531516
7949.728731787191
7951.328390820957
7957.297273915078
7971.451123215493
7960.996005136698
7955.266850808992
7968.413216524794
7982.574277613134
7976.098360465374
7979.848309740209
7990.591337167933
8006.025192713695
7996.579230058509
8004.357716743685
8008.608313394695
8002.678050891931
8010.787470990035
8007.225332840577
8012.298523964527
8014.426288661982
8032.135376211102
8026.67592011294
8018.954922970085
8003.803256526985
8011.318723740035
7998.473393196973
7986.461094560053
7997.12332227128
8000.88461294778
8002.059941637095
8013.13480545194
8009.015261311728
8005.929809982737
7993.460132599017
8003.548237648907
7998.234027677996
8011.239200530828
8032.774718942032
8024.939988598887
8034.404622971248
8028.902001050297
8029.505867024453
8043.25961191553
8049.743631922638
8039.270961516296
8053.36987636787
8067.126049494361
8066.136087625089
8079.957195923595
8063.484889526528
8072.526144927164
8076.755077329125
8080.315080219612
8085.761637082979
8070.653677883533
8064.66008280369
8069.232002397208
8063.18732661691
8067.076322062369
8050.142114994137
8040.242800692929
8033.703591359981
8024.849753445105
8033.835304209906
8034.676479175601
8033.816389754485
8029.453365636089
8024.749809089675
8018.389392819322
7997.795446161441
7996.145144732929
8004.496561350458
7998.912824587114
8010.058813369915
8009.078097474637
8006.332717940019
7994.933071395914
7994.5281084813
8007.899841732204
7999.991778827524
7993.421093377083
7983.425579870044
7995.569922820504
7989.163622270006
7998.84151014455
7987.052599070072
7976.90960566093
7985.575534079556
7999.72893308197
7992.445526434058
7994.448235513767
7998.063370209715
7999.989184120026
7998.948588757627
7984.729128806231
7974.955502955918
7968.276428819978
7978.192297333886
7975.413682864142
7983.044827966189
7990.426786794158
7982.931302822428
7991.841057248082
7995.341841937541
7998.661399416286
7995.413567003181
7996.441693061629
7992.060043634063
7988.881712598796
8004.458307326234
8013.567658819745
8006.56595019442
8008.097369556746
7994.002980113805
7992.581447915463
8009.191785446067
8001.162881180805
8009.084904820251
8022.537402691147
8029.701740533038
8028.730820367854
8032.798604852309
8039.305817876888
8046.052363625204
8043.337502822494
8041.97929518959
8038.466521687825
8038.941217475472
8039.403507312416
8054.175842910923
8051.57685438496
8045.336478225435
8039.06697001186
8031.542593476473
8028.65630658395
8024.380721819673
8029.480041670005
8041.012045725
8042.74719493367
8031.945127723519
8039.61298954346
8036.890179253183
8027.880404979523
8028.021495284636
8029.025508227121
8017.030043528912
8011.219796785869
8002.239004437963
7998.562786060599
7996.060912332443
8008.117628078473
8010.470767716887
7999.45456378426
7994.481141942462
7997.227563552114
7993.618604564525
7980.303421664644
7985.127450826646
7994.105918999407
7996.680232483715
7988.737087460735
7999.758854038582
8003.825049957763
7999.218011434916
7998.697685686687
8000.892690457736
8008.763761681049
8004.740545883006
8002.771191811245
8004.740874088167
8011.138768154773
8011.044187453632
8007.109064620799
8009.565380044509
8003.067452230481
8003.85434953316
8005.665547090761
8000.690042940366
8005.44368251258
7994.234810733753
7987.196183755708
8002.163251908746
7999.113253537874
8015.174925466708
8018.708470333633
8015.28285770093
8020.387898854528
8017.375442710577
8014.738650965311
8014.66542890211
8017.706649392234
8004.482630708798
7997.337515917396
7987.851635879839
7987.934837084433
7990.469977353634
7980.886425540661
7978.298165016357
7982.611771721467
7987.287359292995
7982.080206337787
7982.567159932449
7983.630616408745
7977.423648441119
7975.626121317295
7981.388555751768
7979.487597489947
7979.574335184177
7983.172737571531
7985.438025523691
7986.420145434968
7981.932826899795
7983.211918348994
7984.8284027865
7986.330407104339
7986.03867428972
7983.152252804259
7985.724035346898
7977.857915548724
7987.625600240477
7986.814842232117
7985.579277429206
7988.453821587005
7986.159357584386
7983.897538347437
7978.939184136076
7981.56995609497
7973.187291542034
7973.226025712952
7971.04564372199
7975.384407139642
7981.921794315254
7979.470372704967
7986.832523497126
7998.562555586484
7994.880556987845
8001.784747433647
8002.782942007536
7999.39402192741
8006.882255531777
8008.651381700874
8007.601209989698
8000.782854127597
7998.388578386907
8006.57561496889
8013.545659593065
8014.586737072931
8020.586236608644
8025.304739236758
8026.415693542098
8026.812703098559
8032.453698339908
8032.834705143639
8033.138477845639
8031.861525933208
8040.383416761122
8043.305804036229
8039.162111309458
8036.897992625769
8035.055255077418
8032.033313100901
8035.089621180325
8028.484971737145
8027.598755180624
8030.567367100595
8033.149368095727
8027.411853646518
8029.022701048372
8027.854761980746
8029.262560078999
8028.546001474152
8037.214373734771
8026.317763142166
8012.67114880155
8002.7197347891
8003.764208666348
8008.639293490657
8018.868531654582
8011.929542930521
8011.900583656949
8013.689010034886
8015.752250342695
8024.48780117892
8021.84318277909
8024.073439362118
8024.39928314077
8027.047483296945
8036.982317209251
8034.425937935731
8022.591925318899
8023.049249619597
8015.101447709807
8019.443210065718
8024.95110689793
8031.472843459314
8021.950768209997
8012.408380676286
8006.0433192323
8013.2981977359
8006.745707737125
8007.523854084707
7998.958173584701
8000.952399654754
8001.512225877465
7998.565978607279
7997.9797232875
7995.579518239734
7995.21987996085
7991.036159273146
7994.389408623239
7994.082779893411
7998.767716444097
8003.638704103462
8012.355419975616
8014.375168875396
8022.006096444562
8021.720589459153
8014.33144016301
8020.362624564788
8021.747520125
8023.563355134016
8028.301915871742
8019.325360469394
8022.688737125056
8020.923058080161
8012.243792724483
8013.499968743493
8011.021796256244
8010.514234983742
8011.79037537321
8005.990384795455
8005.200900879425
7998.82922087423
8004.73543147772
7999.821368428425
7992.92713361989
7990.311221362957
7989.492625363305
7989.93355250525
7991.542481890602
8003.448477826376
8006.901055092749
8010.207094804411
8009.087169520636
8013.23877594898
8013.135340410407
8016.865064906886
8018.318621502547
8032.058334239347
8037.941183765797
8034.599515387292
8036.41764767602
8034.477058515346
8041.4664823211
8037.857712829866
8037.909442096146
8041.739547767034
8035.605819907181
8038.562963715339
8040.455589989526
8040.697589596773
8029.501957168403
8029.185334855857
8026.966356175604
8024.076556516534
8025.732880118074
8027.286013977969
8031.603982051612
8029.498797838784
8023.88066289206
8025.916057232728
8031.016330350815
8024.459177997634
8016.01676814129
8019.842683252312
8024.911098734183
8021.050004988988
8021.549818650544
8020.378652244669
8010.72438844695
8009.244346579273
8015.378182612611
8022.391208938742
8018.617498048282
8024.731773249227
8027.249897291063
8028.107994760602
8024.108715308549
8018.205722803776
8015.943776556015
8015.749677182004
8013.949848149511
8011.783811886836
8013.535742529774
8011.824669243275
8009.43337925353
8009.727268916341
8010.166656703114
8012.623610003586
8003.644117905454
8001.667491466781
7999.957758676855
7993.950949063343
7987.553672235379
7993.528003569983
7996.551021293242
7997.32113255942
8001.30663038577
8007.673215476724
8010.591855390177
8004.949203047833
8003.286930055513
8008.7386032533
8019.665881539322
8018.73531323029
8022.035250643602
8020.857856674349
8029.472979402199
8032.225532263884
8032.188165536561
8023.207111564397
8021.106910383704
8021.461658847943
8031.384361860222
8024.623328312459
8026.26573901392
8026.725156905431
8016.18688548325
8013.999469129437
8014.952662991688
8021.984941959328
8027.438316157687
8028.966814617017
8028.057939963743
8031.241377736011
8031.766376932099
8038.123195228425
8032.09428945243
8027.600462037379
8027.284151036636
8027.335977005553
8021.958731774664
8022.983302444158
8018.810375548896
8017.480960952178
8021.928084440628
8021.169468046884
8020.044680270634
8018.985352873749
8018.611577790881
8010.514430490461
8015.380617466629
8007.811958450353
8006.299735880329
8000.329835480286
8007.449994087784
8005.220857753934
7999.797948417178
7993.402353513928
7996.416183394123
7990.434094913708
7997.430353139222
7989.274118032574
7985.973038365832
7987.543942556063
7991.102955579086
7991.139739748702
7989.903809205447
7992.395551704639
7992.81295861858
7992.728856395602
7982.106787840327
7986.794235591414
7989.08288692765
7991.199159604223
7992.331667958211
7990.402749058111
7990.177886482677
7989.097103398802
7990.795585426824
7994.114837653375
7993.161432075797
7992.798404431164
7994.448747113424
7996.921108761496
7997.967301127786
8002.886158642566
8000.782970227852
7999.237392598955
8006.415737983425
8005.013267690521
8009.696154285515
8006.772553273405
8005.205248933262
8005.603695126233
8002.983229849306
8003.304841246723
8000.674756382431
8003.21673358302
8001.005891677227
8000.508440202362
8000.685587227901
7994.764714660422
7992.935302179695
7996.407682573741
8000.61479297941
8001.93190870701
7998.319446346303
8002.01471489198
7997.561698028056
8002.621057851436
8004.654181940243
8006.8719567795
8013.069422417459
8017.437083751712
8017.927298324873
8018.301459522749
8016.747328398988
8015.900040232229
8017.296111966233
8019.239069346443
8020.149825184818
8020.199333604406
8023.997481843984
8025.224383570042
8023.516822196336
8025.768098210945
8024.062777546813
8023.260565074401
8019.538184722112
8017.679625671062
8018.63047772169
8013.841186705839
8012.337914726103
8005.186069604321
8012.220931372114
8017.338198707776
8014.345133584467
8015.206732671591
8016.627428955705
8015.825600443004
8016.965048577033
8016.01015033843
8015.849750737832
8011.764923544905
8006.636553076771
8008.805776818234
8008.269114312108
8006.577136999568
8006.191870392221
8004.067699709492
8003.285013904324
8003.773702784552
8004.737984394358
8005.375669544542
8007.117562636182
8004.157289146307
8001.11108510366
7997.279632181429
7996.135898485165
7996.054437581273
7994.288502460712
7993.669471820793
7989.267136819523
7983.321970649389
7983.379566072964
7986.412223829455
7982.92754725615
7988.188479401629
7992.024144312264
7994.941141297742
7992.012260053843
7998.920505797585
8001.332547325377
7997.388690136241
7996.926663701428
7996.430841525683
7999.367921305925
8000.662724990062
8001.788157162991
8000.239704436112
7995.634662854848
8001.917155486725
8000.745289891648
7995.877381407267
7992.040256067825
7992.100672229445
7991.123309519445
7993.689677552549
7992.884874748061
7994.968566934633
7996.021255668422
7995.423407542651
7995.941511085447
7993.83161776065
7984.374570948161
7984.63604697852
7982.820846391855
7988.125821128683
7986.871199764236
7987.257764816219
7985.928467974569
7982.373964031256
7980.970297076578
7982.72120483258
7986.135628896527
7991.382589591291
7994.367161967074
7992.64760249868
7995.372859808279
7991.642646966132
7992.499850090833
7994.709480152572
7995.248626980152
7995.403126927188
7992.534819866601
7992.697511397157
7986.327226746374
7988.554867921442
7984.70947885166
7979.402290852836
7973.036016546044
7969.081976783124
7965.278414920657
7965.828678843134
7966.610105100853
7968.960897733916
7971.366172461283
7974.790299869137
7970.282900982214
7976.714609370067
7978.142023221227
7979.094487982387
7978.389129007173
7982.241265347144
7981.477304039967
7982.244089291095
7978.831179328598
7974.270887809053
7974.143583001442
7970.062477729432
7967.361492448252
7967.043559386578
7964.287491485607
7964.999048713675
7966.265806450105
7965.455017298367
7966.709825067031
7967.185589535362
7967.677822162634
7969.722895732326
7971.46088545511
7973.570255639437
7974.615226759798
7976.946315376564
7973.591548770031
7974.985243346032
7974.18390125849
7975.182357269803
7976.822638026781
7978.53947659087
7978.74814301458
7977.318470711098
7979.548872513515
7978.445053718503
7981.927546040078
7971.354498745942
7965.226049514547
7965.966134333306
7960.962671129593
7959.241785940348
7957.594822567251
7960.682250262676
7955.82964831125
7955.737039350386
7956.745057569153
7950.149724537181
7950.078316886653
7945.210505015801
7942.682713167144
7943.222568579364
7944.859106763258
7945.955410401628
7944.453806325859
7943.67828924178
7946.029611156634
7949.106372919298
7951.66247961097
7954.037412996619
7952.624034356918
7947.821493119854
7944.786581131131
7948.172814163176
7950.36670334706
7943.773533650022
7943.446701993628
7943.629124283649
7946.130424221863
7944.96178262915
7945.75367357
7949.053567673871
7952.938512535044
7956.368590551145
7954.790405493327
7957.045228454042
7955.7095694712
7952.124797364602
7953.612352348581
7953.855574485159
7951.433280192209
7954.567978673638
7958.739164366914
7960.822961925187
7962.020694057738
7962.269296888039
7964.793572094584
7967.730273177434
7967.150746129544
7969.753998847293
7970.220299068338
7970.454876427542
7973.60518168483
7971.40233699926
7971.6675434785
7975.045391212008
7977.310686701784
7978.686609903989
7978.843738662127
7978.607179617179
7979.024813954158
7981.973662885694
7987.04577019451
7988.002534482584
7987.823778729343
7983.07449463343
7987.456080828239
7989.318980401762
7991.177704217621
7996.200660246746
14
1000
0.4293764968442135
0.3192704031017473
0.2891034388934213
0.352109997395707
0.4018800489405717
0.4099134994222249
0.3691655367156329
0.4440241364149586
0.4594035019780811
0.4844703768699622
0.5306593123262562
0.5240397206628666
0.532219756822145
0.5554299957267526
0.5526081508990677
0.5604241134290323
0.5631748032379094
0.5790509806772317
0.5840985314795898
0.6146000590509584
0.6118140521130433
0.6049888480619015
0.6011251241790634
0.5953790544462044
0.6012975330623774
0.5950716341658382
0.609429152977508
0.6070008150142138
0.612668572652971
0.6094592919731503
0.618920445880641
0.6203311605305004
0.6313349763954981
0.6275811995290179
0.6237562349908687
0.6212008082991343
0.6242138168182199
0.6167355365458469
0.6090032442830007
0.615109809898795
0.6152043667089284
0.6175940712338421
0.6146763814824729
0.6141768900917589
0.6104418920922228
0.611638661387135
0.6107286837738668
0.6101718236501013
0.6119975405109004
0.6109712833706462
0.6083689666534289
0.6093270406016454
0.6106734868836408
0.6164536403128635
0.617708409996224
0.6217530603450846
0.6244261167296516
0.6248890985928082
0.6259958042632165
0.6270173955587849
0.6258754814342159
0.6264325468971492
0.6292003510444787
0.6304515310814067
0.6308921290386178
0.6324099595054866
0.6311268221896276
0.6351006026410019
0.6357213834721098
0.634117511387213
0.6362321644722717
0.6354962395567725
0.6355541779748686
0.6358994703112546
0.6395321995442769
0.6392188559661983
0.6389121591647536
0.6419514104582732
0.6402470343764188
0.6382662840735294
0.6392767611349013
0.6388840407918215
0.6408034132789007
0.6403073237528362
0.6406346115796415
0.6424278110886943
0.6437994815383981
0.640758268486803
0.6415213718933103
0.6429781302322286
0.6458361190697841
0.6485200846785899
0.6465252007964801
0.6489662353698036
0.6498265875557726
0.6517578842820804
0.6536548465835732
0.6531644177095399
0.6528387210303521
0.6540348224958779
0.6541355118599338
0.6537708880445674
0.653478235485037
0.6534773522662167
0.6552707423117954
0.6589002339709399
0.657188919418516
0.6578740027311738
0.6588573410366201
0.6624883926513865
0.661071244072953
0.6601493925050566
0.6603118865911655
0.6592944354295929
0.6583483724365513
0.6590131698530661
0.659472846336328
0.6575725091876503
0.655677405696505
0.6544357870044217
0.6547335087985366
0.65274493745677
0.6513090269012716
0.6502170756585275
0.6488795445585303
0.6494041189978044
0.6517297357816545
0.6509265403648183
0.6516397744941256
0.6533326261492468
0.6527857634668459
0.651412205781576
0.6524642283832578
0.6518950355845979
0.6522130192304709
0.653258675818674
0.653596326062255
0.6545628392439493
0.6544621946766012
0.6543223568746868
0.6541007750719414
0.6541842523150811
0.6541138249206395
0.6540074841782617
0.6540839854750536
0.6556824736977668
0.6547638547246015
0.6539538568491965
0.6544223600982373
0.6565872584362893
0.6563407660604168
0.6554377272787177
0.655032885967016
0.6557748386016962
0.6569021101846693
0.6569766993209543
0.6570540508722101
0.656173787054134
0.6560346526473542
0.6555396049641836
0.6555218457138754
0.6559386395050537
0.6560819585866975
0.6565114665550654
0.6597425205423645
0.6612749049790778
0.6615029496784808
0.6616397698299223
0.6622872110123069
0.6614299044817792
0.6620009204990576
0.6627109292077575
0.6607318973839837
0.6602586076444309
0.6606122653882502
0.6597730688408856
0.6594530870625508
0.6589209463796479
0.658500010724099
0.6589282944995845
0.6590038751596787
0.6582574525772799
0.657890636224062
0.6584292948701169
0.6581876285156554
0.6600015892014892
0.6598857671994196
0.6604094055545767
0.6595853780009988
0.6593813197559049
0.6603176050136116
0.6599547415758606
0.6595419517090003
0.6597746582611159
0.660972381962
0.6600534238686599
0.6595597763910035
0.6590372179659989
0.6593137966361444
0.6587720688589231
0.6596011045203652
0.6596159440872686
0.6590051793662757
0.6581242472944581
0.6579628310539705
0.6578290520892401
0.657367993706241
0.6577627215112994
0.6585740431223881
0.6580145145036136
0.6574483054060178
0.6576535337152833
0.6576259321831186
0.6575285265088466
0.6568380788576826
0.6562044410584906
0.6559061487084881
0.6553165377273332
0.6559423052590672
0.6552773469478599
0.6549483278081407
0.6552001823249587
0.6549278600794488
0.6544756056153749
0.6546559579921949
0.6547870295798083
0.6539819751790688
0.6541807411825052
0.6542959575886447
0.654484410774862
0.6547643653142368
0.6548775855019198
0.6547188697019193
0.6546434803395484
0.6548982917322412
0.6546955410851558
0.6543149179451492
0.6532994332557536
0.6537164042611797
0.6537018633337208
0.654247795732019
0.654147541514605
0.653592298253157
0.6537685941790041
0.6537245321692645
0.6540534469334822
0.6538696743125059
0.6533783951966038
0.653856374378319
0.6538107416109671
0.6539842742569986
0.6538193661153735
0.6532324001777996
0.652684488890497
0.6527790109605881
0.6526547258590698
0.6527871201113353
0.6530209143233472
0.6528269460434883
0.6519657553910049
0.6523459840141148
0.6529382036553075
0.6528683672424527
0.6526077833459816
0.6519898678762686
0.6524463076094777
0.6526964256524442
0.6521224939555692
0.6515042636403869
0.6517869831537326
0.6516232713875284
0.6511542623781597
0.650480465597042
0.6508928485698351
0.6505532626980548
0.650367694138547
0.650626591973485
0.6502725585213363
0.6504280710056849
0.6502065903886625
0.6501136984343565
0.6493405717096863
0.6495789155204528
0.6499159915677468
0.6505774688018481
0.6502493655873445
0.6508101549731622
0.6513345766338019
0.6508690951026274
0.6507048882041528
0.6506535768072521
0.6501700807963149
0.6503499279882959
0.6504846297267957
0.6510290191995243
0.6505886021766982
0.650820604968351
0.6502528373369815
0.6493126598847471
0.6496547011893636
0.649241503064265
0.6494817313680126
0.6494553683540265
0.6488549202671279
0.6485718470067532
0.6490290530230061
0.6484135358299057
0.6478129817333844
0.6478562005596178
0.6472528115842966
0.6479719440781196
0.6475772294348376
0.6473926066727833
0.6472371874075669
0.6469994067394875
0.6476589758437636
0.6479206385929157
0.6477210420179376
0.6479849348003721
0.6478151526869422
0.6485544504067844
0.6489866253802801
0.6492721080444485
0.6496586405910239
0.6492663578484558
0.6492296346212257
0.6492671835979997
0.6494576604103683
0.6496630038678979
0.6499406809523325
0.6508397521486027
0.6509117994596008
0.6505472011505147
0.6507909706899272
0.650304369571888
0.6503471847460658
0.650467039949316
0.6509647150198468
0.650982394510725
0.6503986239295045
0.6507438667182718
0.6510307235372381
0.6514670982853814
0.6509369119580216
0.6512165922152975
0.6507940840689338
0.6513087532850161
0.651751566572319
0.6513732376021824
0.6507553417911568
0.6510733139232908
0.6509858815297828
0.6508280553719433
0.6507439799955766
0.6507894093313348
0.6514101891692744
0.6518368769543365
0.6521284657048142
0.6516955680230362
0.6518168741658938
0.6514837207946734
0.6511614461639513
0.6514886769688591
0.6510997032717325
0.6509468692991616
0.6508019471740787
0.6509437379935581
0.6508988530309698
0.6510901429696068
0.6512288995631578
0.6505488712088038
0.6501511836902056
0.6504568577144363
0.6503900004451157
0.6510053200721728
0.6510673799908147
0.6503422214633026
0.6506927398307834
0.6503468875573596
0.649759591030155
0.6494468170922112
0.6494892046135977
0.6493116170960925
0.6490275312967271
0.6487329969339167
0.6488515197790103
0.6489108151332028
0.64906417250209
0.6490434486788835
0.64902326646303
0.6483783496989491
0.6484918139009279
0.6487642503868587
0.6490379586926656
0.6493664508620025
0.649492457666446
0.6496791171335523
0.6494564958131144
0.6489530424025877
0.648877290886831
0.6493488773996137
0.6490141210843811
0.6491329909807425
0.6495263312505273
0.6495201716623964
0.6494763394075953
0.6500000261479368
0.6502536844474689
0.650645759451538
0.650806252343415
0.6509154767986911
0.6503891160175863
0.650286384855617
0.6507673199484673
0.6509844449318007
0.6508645442346166
0.6510221007791762
0.6516034025382429
0.6513927996003226
0.651000826062911
0.6508884391007438
0.6512352134717081
0.6507540355301131
0.6505765173646998
0.6507776471289364
0.6508003630221394
0.6507045355638037
0.6503609077231458
0.6505365495027663
0.6506225257146401
0.6505365351742933
0.6502572219194019
0.6502613510348907
0.650433146934509
0.6503259114209332
0.6506095918552903
0.6505752382313341
0.6504961666681293
0.6507133825589373
0.650505852623669
0.6509951990285346
0.6513024847995614
0.6506490665843666
0.6507822205508926
0.6500810151513132
0.6499267509656592
0.6500763031471234
0.649853432051397
0.6499849470346125
0.6501000616140622
0.6501032582741804
0.6499704875241341
0.6505478093213948
0.6508597440374407
0.651273869685852
0.6512702373657442
0.651159560591039
0.6515779503021588
0.6516909461511091
0.6515026267577928
0.6512985043435204
0.6515258333404522
0.6515045743774106
0.6514581469925965
0.6517291249750382
0.6518075997272745
0.6515560287726393
0.6516390190244307
0.6516352323115772
0.6514781366371635
0.6513792408216659
0.6513363643522752
0.651532267493644
0.6514764261195511
0.6514058551590101
0.6513402820640964
0.6513530182615329
0.6514790309419085
0.6513667544732176
0.6517101661492035
0.6512837377376663
0.6513191330499185
0.6513730741785364
0.6512475800273851
0.6513477495835127
0.6514464939650969
0.6516629611399614
0.6515481093666956
0.6519140718688203
0.6519123808487374
0.6520075699194632
0.6518181522579996
0.6515327491438661
0.6516397710079282
0.6513183611378441
0.6508062624052378
0.6509670076445907
0.6506655909775232
0.6506220127355977
0.6507699630280366
0.6504430487528627
0.6503658139028543
0.6504116613138602
0.6507093306952262
0.6508138577385434
0.6504564357787825
0.6501521441117982
0.6501066937282083
0.6498447732078629
0.6496387772483251
0.6495902762478662
0.6495729439772341
0.6493266747009245
0.6493100410634529
0.6492967792399122
0.6493525272081168
0.6489804864959396
0.6488529036548727
0.6490338051031828
0.6491326498718548
0.6492130983783762
0.6493450274851678
0.6492115980553073
0.6494999376423942
0.6495386272531261
0.6494090263798943
0.6492963038035942
0.6495467868248996
0.6494764619607707
0.6495274507485025
0.6494659904203134
0.649497273263411
0.649118837602314
0.6495945516013611
0.6501903226832271
0.6506247721770217
0.6505791735167024
0.6503663416385915
0.649919763158723
0.6502226990163653
0.6502239632931534
0.6501458858527402
0.6500558108436828
0.6496744423633776
0.6497898986315671
0.6496925321827069
0.6496783068008152
0.6495626941636685
0.6491289685083257
0.6492405725155491
0.6497572107324409
0.6497372452973087
0.6500842229742669
0.6498946743879713
0.6496542157970983
0.6493694959427929
0.6497852017677909
0.6502017943674383
0.650479674246504
0.6501629475693214
0.6504490100283349
0.6504150384453637
0.6507889908859494
0.6507019288357159
0.6506774884678681
0.6508061129662083
0.6508317071507728
0.6509364930502139
0.6509521938006816
0.6511348427521449
0.6509884497389617
0.651001836248285
0.6507973056850545
0.6505846526771257
0.6502041064760058
0.6501159301740247
0.6497827862996505
0.6497952506956781
0.6501178392411116
0.6498545354526191
0.6497940749819423
0.6497148009612358
0.6495079293235726
0.6498998193550487
0.6497529842134632
0.6498300685721583
0.6502089797937763
0.6501541388400291
0.6502623285687726
0.6502844872024736
0.650228774662977
0.6504819852084701
0.6505164517563646
0.6507946205823643
0.6505367727826725
0.6507513063355497
0.6510522883687484
0.6511664914110913
0.6512022289070116
0.6511829793236481
0.6511127381944836
0.6505929573974081
0.6504422280192728
0.6502978960401792
0.6503467886871955
0.6501655417499288
0.6501700574416002
0.6500072286297889
0.6499437706200631
0.6493439351357873
0.6490871072120731
0.6492329946340671
0.6491536203208789
0.6492383407412596
0.648933203036153
0.6490907513078585
0.649088492960098
0.6489212818011796
0.6491890623357301
0.6490599621265614
0.6489773356248668
0.6489667706331244
0.6494555390468526
0.6494693618466314
0.6495662359353962
0.6496923960969049
0.6496200858755283
0.6495522806150515
0.6493637708172009
0.6494556769739002
0.6497009482369207
0.6496120889009641
0.6493894259636573
0.649675691967364
0.6500442627738753
0.6498772345624869
0.6496559624359644
0.6498245264431493
0.6498027060473761
0.6498538357312125
0.6502753125198009
0.6503399267986765
0.6500721415415893
0.6497659734197982
0.6499307225483177
0.6496637912596941
0.6495538573634738
0.6495163953494525
0.6496909921385434
0.6499486994455014
0.6500474493720044
0.6500559231803174
0.6501344984271221
0.6502290612055055
0.6501525770616405
0.6502272774933817
0.6503316741875863
0.6503188438284956
0.6502996614488554
0.6501923980874545
0.6505844163264392
0.6506707100284828
0.6507453519380826
0.6510075915949441
0.6512868779030101
0.6510260561523691
0.6508940800816359
0.6508604592867079
0.6506864641628982
0.650408517765883
0.6502810985236143
0.6505274401440839
0.6506000100983798
0.6503620060661739
0.6498849532057485
0.6499255790836684
0.6497815135129893
0.6498329150739433
0.6494568041309745
0.6493366357613433
0.6493382670828569
0.6497303535086723
0.6498220421208312
0.6498065548453023
0.6493733587894083
0.6496685256469705
0.6495968228219287
0.6495767659867737
0.650036835950611
0.6501323321209486
0.6500907184778597
0.6497837098423138
0.6495456315494214
0.6494789017981426
0.6495185805947985
0.6493796010561159
0.6493566811339122
0.649079161126451
0.6493423654368375
0.6495385527367757
0.649552361945596
0.6495500993760823
0.6497848541019583
0.6497401243572043
0.6499223020834068
0.649980340418247
0.6497861920745058
0.6498193110370809
0.6498684159662302
0.6499146630875704
0.6499309810093594
0.6502844786672247
0.6500720352430177
0.6504024606553473
0.6504684798491251
0.6507291081581834
0.6504182629557935
0.6505155804978664
0.6507523287844215
0.6510315416645969
0.6508999667080935
0.6511611271129265
0.6508556910371357
0.6512117682949929
0.6513558837331003
0.6512873026722187
0.6511319266217069
0.6511303207329509
0.6511842778287176
0.6510754956731277
0.6510572729138051
0.651060944569728
0.6515246728701604
0.6513200326752995
0.6512201168831059
0.6511277266366626
0.6510782846497759
0.6511624955808728
0.651172312420163
0.6512194962337502
0.651145345499355
0.651000436700686
0.6510420595866439
0.6510579083068606
0.650985859194845
0.650877923150265
0.6508322494657637
0.6506175066006119
0.6507093256266302
0.6507768010042654
0.6504634155381733
0.6505246432700366
0.6503202022018479
0.6504478380311058
0.6505162619331107
0.6504988669431502
0.650613268756967
0.6505992281484031
0.6507140499251375
0.6506030746700981
0.6506995935311998
0.6507213108008433
0.6507135770822505
0.6509720649802061
0.6510519317534305
0.650900337828932
0.6507166677511125
0.650659166348758
0.6508168758402935
0.6506555512740462
0.6508499569052431
0.6506290801221605
0.650540319898729
0.6504434983661246
0.6501729352274739
0.6499822559678873
0.6499608546401068
0.6499445198616711
0.6500123686597579
0.6500493587713827
0.6499884103817991
0.6499035865719123
0.6498638256482427
0.6498616642561228
0.6496958482647495
0.6496422853406107
0.6497168324525591
0.6496185483570811
0.6496929976462338
0.6497280198854973
0.6498905280735539
0.6499716673003919
0.6499301558939172
0.6501392422664538
0.6502048707037609
0.6505170992462543
0.6502099778532432
0.6499865729983342
0.6501172414265686
0.6500796265422127
0.65001760311713
0.6500526085938408
0.6500028636365498
0.6500445516877019
0.6500515542629337
0.6502298858150113
0.6504537754000577
0.6503590734657168
0.6503825025737644
0.6504563693313956
0.6504731889393758
0.6505659239895598
0.6506000937519101
0.6505787590313998
0.6505366613298338
0.650508821869999
0.6504327759361287
0.6505620127780047
0.6506950010953101
0.650862271071263
0.6509122031236083
0.6509157594673013
0.6509928550055075
0.6510198800642397
0.6512120730742406
0.651471621559502
0.6514691071125515
0.6513367101862944
0.6514888409258472
0.6512591640874972
0.6510917102285072
0.6509643627116461
0.6510922290603083
0.650790635350849
0.6506853327054712
0.6508575099214202
0.6508776806379106
0.6508993267771422
0.6507711025044746
0.6507145751803745
0.6506654421187594
0.6507330430147242
0.6509340855983592
0.6506598104310037
0.6507109706393861
0.6509234892195831
0.6510910068366034
0.6510883692445184
0.6511310380284805
0.6510189979413654
0.6510541332669157
0.6509631653889291
0.6509172080921122
0.6509433083845211
0.6509206895062774
0.6510128012489675
0.651425668123498
0.6514142528483535
0.6514934991720445
0.6512618995635742
0.6513166726456714
0.651299796351414
0.6513578295454139
0.6515130087427552
0.6515742887173551
0.6514978492297281
0.6513487855082984
0.6511197186224319
0.6509894209625987
0.651064491876105
0.6509455151500705
0.6511083652816185
0.6510709423120647
0.6509744763565135
0.6509509387902913
0.6509441937765981
0.6510694156344126
0.6510623130002536
0.6513404209091798
0.6512431686413459
0.65141104702855
0.6516427432615355
0.6519206760906273
0.6520932978478264
0.6522593501820674
0.6522353272761492
0.6522012125019394
0.652098583803327
0.6519935765765716
0.6518440892356601
0.6520408690261807
0.6517600795373862
0.6516977628430656
0.6516561810303879
0.6516869749305656
0.6515188019773717
0.6515521542831613
0.6515186786922769
0.6516676763124862
0.6518667652399236
0.6518723229937418
0.6520504920576888
0.6521684091382853
0.6521822891615194
0.6523026109874372
0.6522715464897534
0.6522162435693177
0.6522516402411984
0.6521968590212407
0.6521760885425757
0.6521545991124826
0.652065317209829
0.6519894416855729
0.6518973527816583
0.6518517324131656
0.6517499639340051
0.6518964231861459
0.6518355785762955
0.6518705628171133
0.6518269731615981
0.6517553633236737
0.6516804111968542
0.6516713014339561
0.6517337167256687
0.6516363439369568
0.6516845334220023
0.6515324980404615
0.6519940862166804
0.6522616363018237
0.6522293263733578
0.6524477628742766
0.6525228916648598
0.6525947932461673
0.6524600052253164
0.6526718555672625
0.6526758986023646
0.6526318914889704
0.65291982434892
0.6529229417971125
0.6531354561594467
0.6532458121237039
0.6532222436227585
0.6531507971745775
0.6531029357791879
0.6531684914007088
0.6532023481977616
0.6530996963922615
0.6529653740146933
0.6528537819075926
0.6527500992946592
0.6528118032528898
0.653021468091149
0.6531539634305613
0.6530061304467458
0.6529103516916677
0.653198190106771
0.6532124586165023
0.6532044945953634
0.6530952951900704
0.6531463146479832
0.6531117430164579
0.6529676793365418
0.6527980740597192
0.6526483269327374
0.6527172258549032
0.6526187869101809
0.6526770978565704
0.6528335984729785
0.6527686561935222
0.6527580378297415
0.6528637880807187
0.6527269363562549
0.6525448346458146
0.652453862167609
0.6524015727022086
0.6523907194331511
0.6522805169951549
0.6521523092553025
0.6521776097032872
0.6520639593392252
0.6520436020417864
0.6520333610835833
0.6518958280131458
0.6519919977391121
0.6519804196035313
0.65183295269721
0.6517340565526423
0.651673987788751
0.6516671280088897
0.6516774554816691
0.651659222793725
0.6515304847144953
0.6513090514136567
0.651267281896268
0.6512750858471851
0.6514824256351565
0.6512911384570759
0.6512098097357811
0.6511286633157956
0.6509093758153985
13
136
368
354
372
342
376
362
374
370
380
341
362
386
370
354
351
384
388
370
357
385
370
353
391
376
370
399
360
382
358
382
356
352
370
380
333
359
363
370
365
340
379
389
356
360
341
372
365
391
393
349
356
378
388
358
380
368
364
362
402
342
370
386
353
373
364
381
352
354
387
356
370
351
360
356
362
373
350
358
365
371
373
361
351
369
367
362
358
361
358
359
381
370
358
351
356
365
376
381
348
373
374
391
353
375
378
362
354
369
357
367
336
380
361
361
397
360
377
368
378
392
378
359
361
362
359
355
375
380
363
331
373
367
348
406
370
382
526
36
4527.260467413916
8722.893995179034
13102.51124441341
1910.910415339185
113.3292437200157
343.3481488266107
47.5028487800377
171.7940149792458
222.243485555426
237.6536841650618
1026.792529242511
2084.900581694799
244.6090741055021
906.4014458626895
265.6455900879626
43.75835226902133
241.2050223622058
-12.64618305450144
322072.7375327208
607975.2552590466
1200670.323188544
250372.5279693876
33807.04339579137
48616.22374281521
9706.122653276407
25943.54876853166
36602.87272295818
62573.98824028211
94369.60211395595
170875.9313057329
41228.44596363587
92612.7630053833
40183.41140632905
11228.69963781611
27198.58605034069
5977.776022349709
1026
1
262153
3
dim
13
2
18
2
1026
1
262153
8
dimnames
19
2
16
18
262153
3
lat
262153
3
lon
262153
5
depth
262153
8
gradient
262153
14
grad_ang_winds
262153
15
grad_prev_winds
262153
7
concave
262153
6
linear
262153
6
convex
262153
12
irregularity
262153
8
coast_op
262153
9
exp_winds
262153
4
sand
262153
4
rock
262153
5
matte
262153
9
anchoring
262153
6
sewage
262153
9
pollution
16
2
262153
7
%IncMSE
262153
13
IncNodePurity
254
526
18
185.9553900840671
248.2846259693129
239.6463929036705
109.9417987831637
42.80819656399092
44.08101472488423
17.26850518721031
41.71085300388292
50.33479396499089
53.16145608885816
70.69827558851416
112.836016431238
47.75651209791742
90.73300602622642
57.55540480145336
16.46266828396859
28.486553621186
8.54220854944205
1026
5631
16
18
262153
3
lat
262153
3
lon
262153
5
depth
262153
8
gradient
262153
14
grad_ang_winds
262153
15
grad_prev_winds
262153
7
concave
262153
6
linear
262153
6
convex
262153
12
irregularity
262153
8
coast_op
262153
9
exp_winds
262153
4
sand
262153
4
rock
262153
5
matte
262153
9
anchoring
262153
6
sewage
262153
9
pollution
254
254
254
14
1
1000
14
1
9
531
11
13
1000
143
147
155
143
159
159
143
155
157
153
141
151
157
159
155
145
161
155
155
145
143
157
147
157
147
161
155
151
153
153
155
159
161
147
147
147
151
155
149
149
159
145
163
143
169
151
157
165
141
145
163
153
145
141
151
161
151
163
161
155
147
149
141
155
153
155
147
155
149
153
157
155
147
161
149
159
145
141
149
163
149
161
151
147
161
141
165
143
153
151
153
141
143
145
147
169
153
143
147
145
143
147
151
159
155
147
157
153
155
147
159
161
161
153
149
151
157
149
145
147
147
157
151
153
159
147
153
153
149
137
145
143
159
151
151
149
153
165
155
155
153
149
141
153
137
149
149
157
159
149
157
141
157
155
155
153
147
147
149
153
153
149
155
161
155
151
153
161
141
159
157
151
149
141
145
159
153
145
155
157
143
151
149
153
145
147
157
149
151
153
149
147
147
143
159
161
147
165
151
147
149
155
155
155
141
157
149
151
147
143
143
163
157
143
155
141
161
147
151
147
161
153
145
159
153
153
161
153
161
155
159
155
149
153
157
149
145
163
167
153
141
145
153
141
151
143
155
149
143
153
145
155
149
165
151
147
149
147
155
155
143
157
157
159
153
161
145
143
149
153
145
159
149
159
135
145
153
145
139
153
153
149
153
145
153
155
155
153
153
155
153
155
165
139
155
163
157
151
151
151
149
159
143
153
153
149
165
149
153
155
147
161
147
157
145
143
145
163
159
157
145
159
157
157
157
157
157
161
141
155
161
149
151
155
145
153
153
137
147
149
157
159
149
155
147
155
153
151
147
159
151
147
153
149
157
169
155
163
135
155
135
145
155
147
159
153
153
159
167
163
163
147
155
165
159
153
153
147
155
137
155
157
143
159
145
145
147
161
143
153
151
155
161
151
147
159
155
147
155
159
155
149
145
135
153
147
147
163
157
155
149
155
161
151
151
151
155
133
155
163
159
149
145
147
153
145
145
147
157
157
147
137
153
149
155
149
153
155
145
151
141
151
151
161
151
149
169
155
159
147
161
141
155
151
143
151
161
143
165
147
149
151
151
149
161
155
157
157
153
143
161
147
139
141
151
153
163
165
155
151
151
155
163
159
163
151
149
151
159
157
151
149
161
155
149
147
143
163
155
149
153
157
143
149
153
159
155
151
145
151
157
139
155
163
157
153
149
145
155
157
159
149
163
159
149
139
143
157
149
151
147
145
151
149
147
155
149
155
149
155
147
149
145
149
155
159
149
151
149
147
151
145
143
151
157
147
163
149
155
151
151
149
139
149
141
143
155
149
145
147
145
153
159
163
145
149
151
145
137
155
141
155
155
159
155
157
149
153
161
153
153
157
143
153
153
157
151
161
155
159
159
147
157
151
143
145
157
151
147
139
155
149
155
157
147
161
157
157
153
143
157
145
151
149
163
161
165
159
157
157
155
147
145
149
155
147
159
163
159
151
149
149
141
145
145
151
151
137
153
145
149
155
149
145
141
155
155
151
161
151
159
157
161
147
151
147
151
165
153
151
151
151
155
157
149
169
149
153
155
149
155
167
151
149
157
147
155
153
149
155
147
153
147
165
149
155
141
145
145
153
157
151
153
153
149
157
147
155
159
155
149
153
143
161
145
171
147
153
153
159
159
155
157
151
147
165
151
147
153
143
155
151
151
155
149
143
143
155
145
149
143
147
151
159
147
153
157
161
151
165
149
161
155
155
147
159
157
163
139
153
143
147
147
153
151
147
155
151
151
149
155
151
149
149
151
151
149
139
151
143
155
157
161
157
149
151
157
161
149
141
147
153
149
153
147
159
145
145
155
159
157
155
145
145
163
157
151
147
149
151
153
149
161
153
151
157
171
147
155
161
147
153
157
151
139
153
155
167
149
147
161
141
147
165
155
147
149
149
159
155
151
157
151
153
163
159
153
157
161
145
149
161
159
153
149
153
161
145
159
155
149
159
149
151
153
151
149
151
153
157
163
157
155
153
161
153
161
147
139
147
143
165
147
143
157
149
163
149
141
153
147
165
151
149
145
149
151
159
151
159
149
137
149
145
141
147
157
153
151
161
147
151
145
151
151
151
147
159
153
161
145
141
149
157
145
159
159
149
155
155
145
151
147
155
153
143
151
151
153
143
151
153
155
149
161
161
143
149
147
157
149
153
149
155
155
153
149
145
149
145
155
173
159
143
153
155
157
149
145
141
151
153
153
153
159
153
149
155
149
157
157
153
149
145
149
137
149
151
147
153
149
161
149
157
151
155
161
147
145
153
525
173000
-3
-3
-3
-3
-3
-3
-3
-3
-3
-3
-3
-3
-3
-3
-3
-3
-3
-3
-3
-3
-3
-3
-1
-3
-3
-1
-3
-3
-1
-3
-1
-3
-1
-3
-3
-3
-1
-1
-3
-1
-1
-3
-3
-3
-3
-3
-1
-3
-3
-3
-1
-3
-1
-3
-3
-1
-3
-1
-3
-1
-1
-3
-3
-3
-3
-3
-3
-1
-1
-1
-1
-3
-1
-1
-3
-1
-1
-3
-3
-1
-1
-1
-1
-3
-3
-3
-1
-1
-1
-1
-1
-3
-1
-1
-3
-1
-3
-1
-1
-3
-3
-1
-1
-1
-1
-1
-1
-1
-1
-3
-1
-1
-1
-1
-1
-1
-1
-3
-3
-1
-3
-1
-1
-1
-1
-3
-1
-3
-1
-1
-3
-1
-1
-1
-1
-1
-1
-1
-1
-1
-3
-1
-1
0
0
0
0
0
0
0
0
0
0
0
0
0
0
0
0
0
0
0
0
0
0
0
0
0
0
0
0
0
0
-3
-3
-3
-3
-3
-3
-3
-3
-3
-3
-3
-3
-3
-3
-3
-1
-3
-3
-3
-3
-1
-1
-3
-3
-3
-3
-3
-3
-3
-3
-3
-3
-1
-3
-1
-1
-1
-1
-3
-3
-3
-3
-3
-1
-1
-3
-1
-3
-3
-3
-3
-3
-3
-3
-3
-1
-3
-1
-3
-3
-1
-1
-1
-3
-1
-3
-1
-1
-3
-1
-1
-3
-3
-3
-3
-3
-1
-1
-3
-1
-1
-3
-1
-3
-1
-1
-3
-3
-3
-1
-3
-1
-1
-1
-1
-1
-1
-3
-1
-3
-1
-1
-1
-1
-1
-3
-1
-1
-1
-3
-1
-1
-1
-1
-1
-1
-1
-1
-1
-1
-1
-1
-3
-1
-1
-1
-1
-1
-1
-1
-1
-1
-1
-3
-3
-3
-3
-1
-3
-1
-1
-1
-3
-1
-1
-1
-1
0
0
0
0
0
0
0
0
0
0
0
0
0
0
0
0
0
0
0
0
0
0
0
0
0
0
-3
-3
-3
-3
-3
-3
-3
-3
-3
-3
-3
-3
-3
-3
-3
-1
-3
-3
-3
-3
-1
-1
-3
-3
-3
-3
-1
-3
-1
-3
-3
-3
-3
-1
-1
-3
-3
-3
-3
-3
-3
-1
-3
-3
-1
-3
-3
-3
-3
-3
-3
-3
-3
-1
-3
-3
-1
-1
-3
-3
-3
-3
-1
-3
-3
-1
-3
-1
-3
-1
-3
-3
-1
-1
-1
-1
-3
-1
-1
-3
-1
-3
-1
-3
-1
-1
-3
-3
-1
-1
-1
-1
-1
-3
-1
-1
-3
-1
-1
-1
-1
-3
-1
-1
-1
-1
-1
-3
-1
-1
-3
-1
-1
-3
-1
-1
-1
-1
-3
-3
-1
-3
-3
-1
-3
-1
-1
-1
-1
-1
-3
-1
-1
-1
-1
-1
-3
-1
-1
-1
-1
-1
-1
-3
-3
-1
-1
-1
-1
-1
-1
-1
-1
-1
-1
0
0
0
0
0
0
0
0
0
0
0
0
0
0
0
0
0
0
-3
-3
-3
-3
-3
-3
-3
-3
-3
-3
-3
-3
-3
-3
-1
-3
-3
-3
-3
-3
-3
-3
-1
-3
-3
-3
-3
-3
-1
-1
-1
-1
-1
-1
-1
-3
-1
-1
-3
-3
-3
-3
-3
-3
-1
-3
-1
-1
-1
-1
-1
-3
-3
-1
-1
-3
-3
-3
-3
-3
-3
-1
-3
-3
-3
-3
-3
-3
-1
-1
-1
-3
-1
-3
-3
-1
-1
-1
-1
-1
-3
-3
-1
-3
-3
-1
-1
-3
-1
-1
-1
-3
-1
-1
-1
-3
-3
-1
-3
-3
-3
-1
-1
-3
-1
-1
-1
-3
-1
-1
-1
-1
-1
-1
-1
-1
-1
-1
-1
-1
-1
-1
-1
-1
-1
-3
-1
-1
-1
-3
-3
-3
-1
-3
-3
-3
-1
-1
-1
-1
-1
-1
-1
0
0
0
0
0
0
0
0
0
0
0
0
0
0
0
0
0
0
0
0
0
0
0
0
0
0
0
0
0
0
-3
-3
-3
-3
-3
-3
-3
-3
-3
-3
-3
-3
-3
-3
-3
-3
-3
-3
-3
-1
-1
-3
-1
-3
-3
-3
-3
-3
-1
-3
-1
-1
-1
-3
-3
-3
-1
-3
-3
-3
-1
-3
-3
-1
-3
-3
-3
-3
-1
-3
-1
-3
-3
-3
-1
-1
-1
-3
-1
-1
-3
-1
-1
-1
-1
-3
-3
-3
-3
-1
-1
-3
-1
-1
-1
-3
-3
-1
-1
-3
-3
-1
-1
-1
-1
-1
-1
-1
-3
-1
-1
-1
-1
-1
-1
-1
-1
-3
-3
-3
-3
-1
-1
-3
-1
-1
-3
-1
-1
-1
-3
-3
-1
-3
-1
-3
-1
-1
-3
-3
-3
-3
-1
-3
-1
-3
-1
-3
-1
-3
-1
-3
-1
-1
-3
-1
-3
-1
-1
-1
-1
-1
-1
-1
-1
-3
-3
-1
-1
-1
-1
-1
-1
-3
-1
-3
-1
-1
-1
0
0
0
0
0
0
0
0
0
0
0
0
0
0
-3
-3
-3
-3
-3
-3
-3
-3
-1
-3
-3
-3
-3
-3
-1
-1
-3
-1
-3
-3
-3
-3
-1
-3
-1
-1
-1
-1
-1
-3
-3
-3
-3
-1
-3
-3
-3
-1
-1
-3
-3
-3
-3
-3
-3
-3
-3
-1
-1
-3
-1
-3
-1
-1
-3
-3
-3
-3
-3
-3
-3
-3
-1
-3
-3
-1
-1
-1
-1
-1
-1
-1
-1
-3
-1
-1
-1
-3
-3
-3
-3
-1
-1
-1
-3
-1
-3
-1
-1
-1
-1
-3
-3
-1
-3
-3
-3
-3
-1
-3
-1
-1
-1
-1
-3
-3
-3
-3
-3
-1
-1
-1
-3
-3
-1
-1
-3
-3
-1
-1
-3
-3
-1
-3
-3
-1
-1
-3
-1
-3
-3
-1
-1
-1
-1
-1
-3
-1
-1
-3
-1
-1
-1
-1
-1
-1
-1
-1
-1
-1
-1
-1
-1
-3
-1
-1
-1
-1
-1
0
0
0
0
0
0
0
0
0
0
0
0
0
0
-3
-3
-3
-3
-3
-3
-3
-1
-3
-3
-3
-3
-3
-3
-3
-3
-3
-1
-1
-3
-1
-1
-1
-3
-3
-3
-1
-1
-3
-3
-1
-3
-3
-1
-3
-3
-1
-3
-3
-1
-3
-3
-3
-3
-1
-3
-1
-3
-1
-1
-3
-3
-3
-1
-3
-3
-3
-3
-3
-3
-1
-1
-1
-3
-1
-1
-1
-3
-3
-1
-1
-1
-3
-3
-3
-3
-1
-3
-1
-1
-3
-3
-1
-1
-3
-1
-1
-1
-1
-3
-1
-1
-3
-1
-1
-3
-1
-1
-1
-1
-1
-1
-3
-1
-3
-3
-1
-1
-1
-1
-1
-1
-3
-3
-1
-3
-1
-1
-1
-3
-3
-3
-1
-1
-1
-1
-1
-1
-3
-3
-1
-1
-1
-3
-1
-3
-1
-1
-1
-3
-1
-1
-1
0
0
0
0
0
0
0
0
0
0
0
0
0
0
0
0
0
0
0
0
0
0
0
0
0
0
0
0
0
0
-3
-3
-3
-3
-3
-3
-3
-3
-1
-3
-3
-3
-3
-3
-3
-3
-1
-1
-3
-3
-3
-3
-3
-3
-1
-1
-3
-3
-3
-1
-1
-1
-1
-3
-1
-3
-1
-1
-3
-1
-3
-1
-1
-3
-3
-3
-3
-1
-1
-1
-1
-3
-3
-3
-3
-3
-3
-3
-3
-3
-3
-1
-1
-1
-3
-3
-1
-1
-1
-1
-3
-3
-1
-3
-1
-3
-3
-3
-3
-3
-3
-1
-1
-3
-1
-1
-3
-1
-1
-1
-1
-1
-3
-3
-1
-3
-3
-3
-1
-3
-1
-1
-1
-1
-3
-1
-3
-3
-3
-1
-1
-1
-1
-3
-1
-1
-3
-3
-1
-1
-3
-1
-1
-1
-3
-3
-1
-3
-1
-1
-1
-1
-3
-1
-1
-1
-1
-1
-1
-3
-3
-3
-1
-1
-1
-1
-1
-1
-1
-3
-1
-1
-1
-1
-1
0
0
0
0
0
0
0
0
0
0
0
0
0
0
0
0
0
0
-3
-3
-3
-3
-3
-3
-3
-3
-3
-3
-3
-3
-3
-1
-3
-3
-1
-3
-3
-3
-3
-1
-1
-3
-3
-3
-3
-3
-1
-1
-1
-1
-3
-3
-1
-3
-3
-1
-1
-3
-1
-3
-3
-3
-3
-3
-3
-1
-1
-3
-3
-3
-1
-3
-3
-3
-1
-1
-3
-1
-3
-3
-3
-3
-3
-3
-3
-3
-3
-1
-3
-1
-1
-1
-1
-3
-3
-3
-1
-3
-3
-3
-1
-1
-3
-1
-3
-1
-1
-1
-1
-1
-1
-1
-1
-1
-3
-3
-1
-1
-3
-1
-3
-1
-3
-3
-3
-3
-1
-3
-1
-1
-3
-1
-1
-1
-3
-3
-1
-1
-1
-1
-1
-1
-1
-3
-1
-1
-1
-3
-1
-1
-1
-3
-1
-1
-1
-1
-1
-3
-1
-1
-1
-1
-1
-3
-1
-1
-1
-1
-1
-3
-1
-1
-1
-1
-1
0
0
0
0
0
0
0
0
0
0
0
0
0
0
0
0
-3
-3
-3
-3
-3
-3
-3
-3
-3
-3
-3
-3
-1
-3
-3
-3
-1
-3
-3
-3
-3
-3
-3
-1
-3
-3
-3
-1
-3
-3
-3
-3
-3
-1
-3
-3
-1
-3
-1
-3
-1
-3
-3
-3
-3
-1
-1
-3
-3
-1
-1
-3
-3
-3
-1
-1
-3
-1
-3
-1
-1
-3
-1
-1
-3
-1
-3
-1
-1
-3
-1
-1
-1
-1
-1
-1
-3
-3
-1
-1
-1
-1
-1
-3
-3
-1
-3
-3
-1
-3
-3
-1
-1
-1
-1
-1
-1
-3
-1
-3
-3
-1
-3
-1
-1
-3
-3
-3
-1
-1
-1
-1
-1
-3
-3
-1
-3
-1
-1
-1
-1
-1
-3
-1
-3
-1
-1
-3
-1
-1
-3
-1
-3
-1
-3
-3
-1
-1
-1
-1
-3
-3
-3
-1
-1
-1
-1
-1
-1
-1
-1
-1
-1
0
0
0
0
0
0
0
0
0
0
0
0
0
0
0
0
0
0
0
0
-3
-3
-3
-3
-3
-3
-3
-3
-3
-3
-3
-3
-3
-3
-3
-1
-3
-3
-3
-3
-3
-3
-3
-1
-3
-1
-1
-3
-3
-3
-3
-3
-3
-1
-3
-3
-1
-3
-3
-3
-1
-3
-3
-3
-3
-3
-1
-1
-1
-1
-3
-3
-3
-1
-3
-1
-1
-1
-1
-3
-1
-1
-1
-3
-1
-3
-3
-1
-1
-1
-1
-3
-1
-3
-1
-1
-1
-1
-3
-1
-3
-3
-3
-3
-3
-1
-3
-1
-1
-3
-3
-1
-1
-1
-1
-1
-1
-1
-1
-1
-3
-1
-1
-3
-1
-3
-1
-1
-3
-1
-3
-1
-1
-1
-3
-3
-1
-1
-3
-3
-1
-3
-1
-1
-1
-1
-1
-1
-3
-1
-1
-1
-1
-1
-1
-1
-1
-1
-3
-1
-1
0
0
0
0
0
0
0
0
0
0
0
0
0
0
0
0
0
0
0
0
0
0
0
0
0
0
0
0
0
0
0
0
-3
-3
-3
-3
-3
-3
-3
-3
-3
-3
-3
-3
-3
-3
-3
-3
-1
-1
-1
-3
-3
-3
-3
-3
-3
-1
-3
-3
-3
-1
-3
-3
-3
-3
-3
-1
-3
-3
-3
-3
-3
-3
-1
-1
-3
-3
-1
-3
-3
-1
-1
-3
-3
-3
-1
-3
-1
-3
-1
-1
-3
-1
-1
-1
-1
-3
-1
-3
-1
-1
-1
-1
-1
-1
-1
-3
-1
-1
-1
-1
-1
-1
-3
-3
-1
-3
-1
-1
-1
-1
-3
-1
-1
-3
-3
-1
-3
-1
-1
-1
-1
-1
-3
-1
-1
-1
-1
-1
-3
-3
-3
-1
-3
-1
-1
-3
-1
-1
-1
-3
-1
-1
-3
-3
-3
-3
-1
-1
-3
-1
-1
-3
-3
-1
-1
-3
-1
-1
-1
-3
-1
-3
-1
-3
-3
-1
-1
-1
-1
-1
-1
0
0
0
0
0
0
0
0
0
0
0
0
0
0
0
0
0
0
0
0
0
0
-3
-3
-3
-3
-3
-3
-3
-3
-3
-3
-3
-3
-3
-3
-3
-3
-1
-3
-3
-3
-1
-3
-3
-3
-1
-3
-3
-3
-3
-3
-3
-3
-3
-3
-3
-1
-3
-3
-3
-1
-3
-3
-3
-1
-1
-1
-3
-3
-1
-3
-1
-3
-1
-3
-3
-1
-3
-1
-1
-1
-3
-1
-1
-3
-3
-1
-1
-1
-1
-3
-1
-1
-1
-3
-1
-3
-1
-3
-1
-3
-1
-1
-1
-1
-3
-3
-3
-1
-1
-3
-3
-1
-3
-3
-1
-1
-3
-3
-1
-1
-3
-1
-3
-3
-1
-1
-3
-3
-1
-3
-3
-1
-1
-1
-1
-3
-3
-1
-1
-1
-1
-1
-1
-1
-3
-1
-1
-1
-1
-3
-1
-3
-1
-3
-1
-1
-1
-1
-1
-1
-1
-1
-1
-1
-1
-3
-1
-1
-1
-1
-1
-3
-1
-1
-3
-1
-1
0
0
0
0
0
0
0
0
0
0
0
0
0
0
0
0
-3
-3
-3
-3
-3
-3
-3
-3
-3
-3
-3
-3
-3
-3
-3
-1
-3
-1
-3
-3
-3
-3
-3
-3
-3
-3
-1
-1
-1
-3
-3
-1
-1
-3
-1
-1
-1
-3
-1
-3
-3
-3
-3
-3
-3
-1
-3
-3
-1
-3
-3
-3
-3
-3
-1
-1
-1
-1
-3
-1
-1
-1
-1
-1
-3
-3
-1
-3
-1
-1
-1
-1
-1
-1
-3
-3
-1
-3
-1
-3
-3
-3
-1
-1
-1
-3
-3
-3
-3
-1
-3
-1
-1
-3
-3
-1
-1
-3
-3
-3
-3
-1
-1
-1
-1
-1
-1
-3
-1
-1
-1
-1
-1
-1
-1
-3
-1
-1
-1
-1
-3
-1
-3
-3
-3
-1
-1
-3
-1
-1
-1
-3
-3
-1
-1
-3
-1
-1
-1
-1
-1
-1
-3
-3
-3
-3
-1
-3
-1
-3
-1
-1
-1
-1
-3
-1
-1
-1
-1
0
0
0
0
0
0
0
0
0
0
0
0
0
0
-3
-3
-3
-3
-3
-3
-3
-3
-3
-3
-3
-3
-3
-1
-3
-3
-1
-1
-1
-3
-3
-3
-3
-3
-3
-3
-3
-1
-1
-1
-1
-3
-1
-3
-3
-3
-3
-3
-3
-3
-3
-3
-1
-1
-3
-3
-1
-1
-3
-3
-1
-3
-3
-1
-1
-1
-3
-1
-3
-3
-3
-3
-3
-3
-1
-3
-1
-1
-1
-3
-3
-3
-1
-3
-3
-1
-3
-1
-3
-1
-1
-3
-3
-1
-1
-1
-1
-1
-3
-3
-1
-1
-1
-1
-1
-3
-1
-1
-1
-3
-3
-1
-3
-1
-1
-1
-1
-1
-3
-1
-1
-3
-1
-1
-1
-1
-3
-3
-3
-3
-1
-1
-1
-1
-3
-1
-3
-3
-1
-1
-1
-1
-3
-3
-1
-1
-1
-1
-1
-1
-1
-3
-1
-3
-1
-1
-1
-3
-1
-1
-1
-3
-1
-1
-1
0
0
0
0
0
0
0
0
0
0
0
0
0
0
0
0
0
0
-3
-3
-3
-3
-3
-3
-3
-3
-3
-3
-3
-3
-1
-3
-3
-3
-1
-1
-3
-3
-3
-3
-3
-1
-1
-3
-3
-3
-3
-3
-1
-3
-3
-1
-3
-3
-3
-3
-1
-3
-3
-3
-3
-3
-1
-1
-3
-3
-1
-1
-1
-3
-3
-3
-1
-3
-3
-1
-3
-1
-3
-1
-1
-3
-1
-1
-3
-3
-1
-3
-1
-1
-1
-1
-3
-1
-1
-3
-3
-1
-3
-1
-1
-1
-3
-1
-1
-3
-3
-1
-1
-1
-1
-1
-1
-3
-1
-3
-1
-1
-3
-1
-1
-1
-1
-1
-3
-3
-3
-1
-1
-1
-3
-1
-1
-3
-3
-1
-1
-3
-3
-3
-1
-1
-1
-3
-1
-1
-1
-1
-1
-1
-1
-1
-3
-1
-1
-1
-3
-3
-1
-1
-1
-1
-1
0
0
0
0
0
0
0
0
0
0
0
0
0
0
0
0
0
0
0
0
0
0
0
0
0
0
0
0
-3
-3
-3
-3
-3
-3
-3
-3
-3
-3
-3
-3
-3
-3
-3
-3
-1
-3
-3
-1
-3
-3
-3
-3
-1
-3
-3
-3
-1
-3
-3
-3
-3
-3
-1
-3
-1
-1
-3
-3
-3
-3
-1
-1
-3
-3
-3
-1
-3
-1
-3
-3
-1
-1
-1
-1
-3
-3
-3
-3
-3
-1
-3
-1
-3
-1
-3
-1
-3
-1
-1
-3
-1
-3
-1
-3
-1
-1
-1
-3
-3
-1
-1
-1
-1
-3
-3
-3
-3
-1
-1
-3
-1
-3
-3
-3
-1
-3
-1
-3
-1
-1
-1
-3
-1
-1
-3
-3
-3
-1
-3
-1
-1
-1
-1
-1
-1
-1
-1
-1
-3
-3
-3
-1
-1
-1
-1
-1
-1
-1
-1
-1
-1
-3
-3
-1
-3
-1
-3
-1
-1
-1
-1
-3
-1
-3
-1
-1
-1
-1
-1
-1
-1
-1
-1
-1
-1
-3
-1
-1
-1
0
0
0
0
0
0
0
0
0
0
0
0
-3
-3
-3
-3
-3
-3
-3
-1
-3
-3
-3
-3
-3
-3
-3
-3
-3
-1
-1
-1
-1
-3
-3
-3
-1
-3
-1
-3
-3
-3
-3
-3
-3
-1
-3
-3
-1
-3
-1
-3
-3
-3
-3
-3
-3
-1
-3
-1
-3
-3
-1
-3
-3
-3
-3
-1
-1
-1
-1
-3
-1
-1
-3
-1
-1
-1
-1
-1
-3
-1
-3
-3
-1
-1
-1
-1
-1
-3
-3
-1
-3
-3
-1
-3
-3
-3
-3
-3
-1
-1
-3
-1
-1
-1
-3
-3
-3
-1
-3
-3
-3
-1
-1
-1
-1
-1
-3
-3
-1
-1
-3
-1
-1
-1
-1
-1
-1
-3
-3
-3
-1
-3
-1
-1
-1
-1
-1
-1
-1
-1
-3
-1
-1
-1
-3
-3
-1
-1
-1
-3
-1
-3
-1
-1
-1
-1
-1
-1
-3
-3
-1
-1
-1
-1
-1
0
0
0
0
0
0
0
0
0
0
0
0
0
0
0
0
0
0
-3
-3
-3
-3
-3
-3
-3
-3
-3
-3
-3
-3
-3
-3
-3
-3
-3
-3
-1
-3
-3
-3
-1
-3
-1
-3
-3
-3
-1
-1
-1
-3
-3
-1
-3
-1
-1
-3
-3
-3
-3
-3
-1
-1
-3
-1
-3
-3
-3
-3
-3
-3
-1
-3
-1
-1
-1
-3
-3
-3
-3
-3
-1
-3
-3
-1
-1
-1
-1
-1
-1
-1
-3
-3
-1
-1
-1
-1
-3
-1
-1
-3
-1
-1
-3
-3
-1
-3
-3
-1
-1
-1
-3
-3
-3
-3
-3
-3
-1
-1
-1
-1
-1
-1
-1
-1
-3
-3
-1
-1
-1
-3
-3
-1
-1
-1
-3
-3
-1
-1
-3
-3
-3
-1
-3
-1
-3
-1
-1
-1
-3
-1
-3
-1
-1
-1
-1
-1
-1
-1
-1
-1
-1
-1
-3
-1
-1
-1
-1
-1
-1
-3
-1
-1
-1
0
0
0
0
0
0
0
0
0
0
0
0
0
0
0
0
0
0
-3
-3
-3
-3
-3
-3
-3
-3
-3
-3
-3
-3
-3
-3
-3
-3
-3
-3
-3
-3
-3
-3
-3
-1
-3
-3
-3
-3
-1
-3
-1
-3
-3
-3
-3
-1
-3
-3
-3
-3
-1
-3
-1
-1
-1
-3
-3
-1
-3
-1
-1
-3
-3
-3
-3
-1
-3
-3
-3
-1
-1
-1
-1
-1
-3
-1
-1
-3
-1
-1
-1
-3
-1
-3
-3
-1
-1
-1
-1
-1
-1
-3
-3
-3
-3
-3
-3
-1
-1
-1
-1
-3
-3
-3
-3
-1
-1
-3
-1
-1
-1
-1
-1
-3
-1
-1
-1
-1
-3
-1
-1
-3
-3
-1
-3
-1
-1
-1
-1
-1
-3
-3
-1
-1
-1
-1
-1
-1
-1
-1
-1
-1
-1
-1
-1
-3
-1
-1
-1
-1
-1
-3
-1
-1
-1
0
0
0
0
0
0
0
0
0
0
0
0
0
0
0
0
0
0
0
0
0
0
0
0
0
0
0
0
-3
-3
-3
-3
-3
-3
-3
-3
-3
-3
-3
-1
-3
-3
-3
-3
-1
-1
-1
-1
-3
-3
-3
-3
-3
-3
-3
-3
-3
-3
-3
-3
-1
-1
-3
-3
-1
-3
-3
-1
-3
-3
-1
-3
-3
-3
-3
-1
-3
-3
-3
-3
-3
-3
-1
-1
-3
-3
-1
-1
-1
-1
-1
-3
-3
-3
-1
-1
-3
-3
-3
-1
-1
-1
-1
-1
-3
-3
-1
-1
-1
-1
-1
-1
-3
-1
-1
-1
-3
-3
-3
-1
-1
-1
-1
-1
-1
-1
-3
-1
-1
-3
-3
-1
-1
-1
-1
-1
-3
-1
-3
-3
-3
-1
-1
-1
-1
-3
-1
-3
-3
-1
-1
-1
-3
-1
-3
-1
-1
-1
-1
-1
-1
-3
-1
-1
-1
-1
-1
-1
-3
-1
-1
0
0
0
0
0
0
0
0
0
0
0
0
0
0
0
0
0
0
0
0
0
0
0
0
0
0
0
0
0
0
-3
-3
-3
-3
-3
-3
-3
-3
-3
-3
-1
-3
-3
-3
-3
-3
-3
-3
-3
-3
-3
-3
-1
-3
-1
-3
-3
-3
-3
-1
-1
-1
-1
-3
-3
-3
-3
-1
-1
-1
-1
-3
-3
-1
-1
-3
-1
-1
-1
-3
-3
-3
-1
-1
-1
-3
-3
-1
-1
-3
-3
-3
-1
-1
-1
-1
-3
-3
-3
-1
-3
-3
-1
-3
-3
-3
-1
-3
-1
-3
-3
-1
-1
-1
-1
-1
-1
-3
-3
-3
-1
-1
-1
-1
-1
-3
-1
-1
-3
-3
-1
-3
-3
-3
-3
-1
-1
-3
-1
-1
-1
-1
-1
-3
-1
-1
-3
-1
-3
-3
-1
-3
-1
-1
-1
-1
-1
-3
-3
-3
-3
-3
-1
-3
-1
-3
-1
-1
-3
-1
-3
-3
-1
-1
-1
-1
-1
-1
-1
-1
-1
-1
-1
-1
-1
-1
-1
0
0
0
0
0
0
0
0
0
0
0
0
0
0
0
0
-3
-3
-3
-3
-3
-3
-3
-3
-3
-3
-1
-3
-3
-3
-3
-3
-3
-1
-1
-3
-3
-1
-1
-3
-3
-1
-3
-3
-3
-3
-3
-1
-3
-3
-3
-3
-3
-3
-3
-1
-1
-3
-3
-1
-3
-1
-3
-3
-1
-3
-1
-1
-1
-3
-3
-1
-3
-3
-3
-3
-3
-1
-1
-1
-1
-1
-3
-3
-3
-1
-1
-1
-1
-3
-1
-1
-1
-1
-1
-3
-1
-1
-3
-1
-3
-3
-3
-3
-1
-1
-3
-3
-1
-3
-1
-3
-3
-1
-1
-3
-1
-1
-1
-1
-3
-1
-3
-3
-1
-3
-1
-1
-1
-3
-3
-1
-3
-3
-1
-1
-1
-1
-1
-1
-3
-1
-1
-1
-1
-1
-1
-1
-3
-1
-1
-3
-1
-3
-1
-1
-1
-1
-1
-1
-1
-1
-1
0
0
0
0
0
0
0
0
0
0
0
0
0
0
0
0
0
0
0
0
0
0
0
0
0
0
-3
-3
-3
-3
-3
-3
-3
-3
-3
-3
-3
-3
-3
-3
-3
-3
-3
-3
-3
-1
-3
-3
-3
-3
-3
-3
-3
-3
-3
-3
-3
-3
-1
-3
-3
-1
-1
-3
-3
-3
-3
-3
-1
-1
-1
-1
-3
-3
-3
-3
-3
-3
-1
-3
-3
-1
-1
-3
-3
-1
-1
-1
-1
-1
-3
-3
-1
-1
-3
-1
-3
-1
-1
-3
-3
-1
-1
-3
-3
-1
-1
-3
-1
-1
-1
-3
-3
-3
-3
-1
-1
-1
-1
-3
-1
-1
-1
-1
-1
-3
-3
-1
-1
-1
-1
-3
-1
-3
-1
-1
-1
-1
-1
-1
-1
-1
-1
-1
-3
-3
-1
-3
-1
-3
-1
-1
-1
-1
-3
-3
-1
-3
-1
-1
-1
-1
-1
-3
-1
-1
-1
-3
-3
-1
-1
-3
-1
-1
-1
-1
-1
-1
-3
-1
-1
-1
-1
0
0
0
0
0
0
0
0
0
0
0
0
0
0
0
0
-3
-3
-3
-3
-3
-3
-3
-3
-3
-3
-3
-3
-3
-3
-3
-3
-1
-3
-3
-3
-3
-3
-3
-3
-3
-3
-3
-1
-3
-3
-1
-1
-3
-3
-3
-3
-3
-3
-1
-3
-1
-1
-1
-1
-3
-3
-1
-1
-1
-3
-3
-3
-3
-1
-3
-3
-3
-1
-1
-3
-1
-3
-1
-3
-1
-3
-1
-3
-3
-1
-1
-1
-1
-3
-1
-1
-3
-1
-1
-1
-1
-3
-1
-3
-3
-3
-1
-3
-1
-3
-1
-1
-1
-1
-3
-1
-1
-1
-1
-1
-1
-3
-1
-1
-3
-1
-1
-1
-3
-1
-1
-1
-1
-3
-1
-3
-3
-1
-1
-1
-1
-1
-3
-3
-1
-1
-1
-3
-3
-1
-1
-1
-3
-3
-1
-1
-1
-1
-3
-1
-1
-3
-1
-1
-1
-1
-1
0
0
0
0
0
0
0
0
0
0
0
0
0
0
0
0
0
0
0
0
0
0
0
0
0
0
-3
-3
-3
-3
-3
-1
-3
-3
-3
-3
-3
-1
-1
-3
-3
-3
-3
-3
-3
-3
-3
-3
-3
-3
-3
-3
-1
-3
-3
-3
-3
-1
-3
-1
-3
-3
-3
-3
-3
-3
-3
-1
-3
-3
-1
-3
-3
-3
-3
-1
-1
-1
-1
-1
-1
-3
-3
-3
-3
-1
-3
-1
-3
-3
-1
-1
-1
-3
-1
-1
-3
-1
-3
-1
-1
-3
-1
-1
-1
-3
-1
-3
-1
-3
-1
-1
-1
-3
-1
-1
-1
-1
-1
-1
-3
-1
-1
-1
-1
-1
-1
-3
-1
-3
-1
-1
-1
-1
-3
-1
-3
-3
-1
-3
-3
-1
-3
-1
-1
-3
-1
-1
-1
-1
-3
-1
-1
-3
-3
-1
-1
-1
-1
-1
-1
-3
-1
-3
-3
-3
-1
-1
-3
-3
-3
-1
-1
-3
-1
-3
-3
-1
-1
-1
-1
-1
-3
-1
-1
-1
-1
0
0
0
0
0
0
0
0
0
0
0
0
-3
-3
-3
-3
-3
-3
-3
-3
-3
-3
-3
-3
-3
-3
-3
-3
-3
-1
-3
-1
-1
-3
-3
-3
-3
-3
-3
-3
-3
-3
-3
-1
-3
-3
-3
-3
-3
-3
-3
-3
-1
-1
-1
-1
-1
-3
-1
-3
-1
-3
-1
-3
-3
-3
-3
-3
-3
-1
-1
-3
-1
-1
-1
-1
-3
-3
-1
-1
-1
-1
-3
-3
-3
-1
-3
-3
-1
-1
-1
-3
-3
-1
-1
-3
-1
-1
-3
-3
-3
-3
-1
-1
-1
-3
-1
-3
-3
-1
-1
-3
-1
-3
-3
-1
-1
-1
-3
-1
-1
-1
-3
-1
-1
-1
-1
-1
-1
-1
-1
-1
-3
-1
-1
-1
-3
-1
-1
-1
-1
-1
-3
-1
-1
-3
-3
-1
-3
-1
-1
-1
-3
-3
-1
-1
-1
-1
-1
-3
-1
-1
-1
-1
-1
-1
-1
0
0
0
0
0
0
0
0
0
0
0
0
0
0
0
0
0
0
-3
-3
-3
-3
-3
-3
-3
-3
-3
-3
-3
-3
-3
-3
-3
-3
-3
-3
-3
-3
-3
-3
-3
-1
-3
-1
-1
-3
-3
-3
-3
-3
-3
-3
-1
-3
-1
-3
-3
-3
-1
-3
-3
-3
-1
-3
-3
-1
-1
-3
-3
-3
-3
-3
-3
-3
-1
-3
-1
-1
-1
-1
-1
-3
-3
-1
-3
-3
-1
-1
-1
-1
-3
-1
-1
-3
-3
-3
-1
-3
-3
-1
-3
-1
-1
-3
-3
-1
-1
-3
-1
-1
-1
-1
-3
-1
-1
-3
-1
-1
-3
-3
-1
-3
-1
-3
-1
-1
-1
-1
-1
-1
-1
-1
-1
-1
-1
-1
-3
-1
-3
-1
-1
-1
-1
-1
-1
-3
-1
-1
-1
-3
-1
-1
-1
-1
-1
-1
-1
-1
-1
-3
-1
-1
-1
-1
-3
-3
-1
-1
-1
0
0
0
0
0
0
0
0
0
0
0
0
0
0
0
0
0
0
0
0
0
0
-3
-3
-3
-3
-3
-3
-3
-3
-3
-3
-3
-3
-3
-3
-3
-1
-3
-3
-1
-3
-3
-3
-3
-3
-3
-3
-3
-3
-3
-3
-3
-3
-1
-1
-3
-3
-3
-3
-1
-3
-3
-3
-1
-1
-1
-1
-1
-1
-1
-3
-1
-3
-1
-3
-3
-1
-1
-3
-3
-3
-1
-1
-1
-1
-3
-3
-3
-1
-1
-3
-1
-1
-1
-1
-3
-1
-3
-1
-1
-3
-1
-1
-3
-3
-1
-3
-1
-3
-1
-1
-1
-1
-3
-3
-3
-1
-3
-1
-1
-1
-3
-1
-3
-1
-1
-1
-3
-3
-1
-1
-1
-1
-1
-3
-3
-1
-3
-3
-1
-1
-1
-1
-1
-1
-3
-3
-1
-1
-3
-1
-3
-3
-1
-1
-3
-1
-1
-1
-1
-3
-3
-1
-1
-1
-1
-1
-1
-1
-3
-1
-1
-1
-1
0
0
0
0
0
0
0
0
0
0
0
0
0
0
0
0
0
0
0
0
-3
-3
-3
-3
-3
-3
-3
-3
-3
-3
-3
-3
-3
-3
-3
-3
-1
-3
-3
-3
-1
-3
-3
-3
-3
-3
-1
-3
-3
-3
-1
-3
-3
-3
-1
-3
-3
-3
-3
-1
-3
-1
-1
-3
-3
-1
-1
-1
-3
-3
-3
-3
-3
-1
-1
-1
-3
-1
-3
-1
-1
-3
-3
-1
-1
-1
-1
-1
-1
-3
-3
-3
-1
-3
-1
-3
-3
-1
-3
-1
-1
-3
-3
-3
-1
-1
-1
-1
-3
-1
-1
-3
-1
-1
-1
-1
-3
-1
-1
-1
-3
-1
-1
-1
-1
-3
-1
-1
-3
-1
-1
-1
-1
-1
-1
-1
-1
-3
-3
-1
-3
-1
-3
-3
-3
-1
-3
-1
-1
-1
-1
-1
-3
-1
-1
-3
-3
-3
-1
-3
-1
-1
-3
-1
-1
-3
-1
-1
-1
-1
-1
-1
-1
0
0
0
0
0
0
0
0
0
0
0
0
0
0
0
0
0
0
0
0
-3
-3
-3
-3
-3
-3
-3
-3
-3
-1
-3
-3
-3
-3
-3
-1
-3
-3
-1
-1
-1
-3
-3
-3
-3
-3
-3
-3
-1
-3
-1
-1
-3
-1
-3
-3
-3
-3
-3
-3
-3
-3
-3
-3
-3
-1
-1
-3
-1
-3
-1
-3
-3
-3
-1
-3
-3
-3
-1
-1
-1
-1
-3
-3
-3
-3
-3
-3
-1
-1
-1
-1
-3
-1
-1
-3
-1
-1
-1
-1
-1
-3
-1
-1
-1
-1
-3
-3
-3
-1
-1
-3
-1
-3
-1
-1
-3
-3
-3
-1
-3
-1
-1
-1
-1
-3
-1
-1
-1
-1
-1
-1
-3
-1
-1
-3
-1
-3
-3
-1
-1
-3
-3
-1
-3
-3
-1
-1
-1
-3
-1
-1
-3
-1
-1
-1
-1
-1
-1
-1
-1
-1
-1
-3
-1
-1
-3
-3
-1
-1
-1
-1
-3
-1
-1
0
0
0
0
0
0
0
0
0
0
0
0
0
0
0
0
0
0
-3
-3
-3
-3
-3
-3
-3
-3
-3
-3
-3
-3
-3
-3
-3
-1
-1
-1
-1
-1
-3
-3
-3
-3
-3
-3
-3
-3
-3
-1
-3
-1
-1
-3
-3
-3
-1
-3
-3
-1
-3
-3
-1
-3
-3
-3
-1
-3
-1
-3
-3
-3
-1
-1
-1
-3
-3
-1
-1
-3
-1
-1
-1
-3
-1
-3
-3
-1
-3
-1
-1
-3
-3
-3
-3
-3
-1
-3
-1
-1
-3
-1
-1
-1
-1
-3
-1
-1
-1
-3
-3
-1
-3
-3
-3
-1
-1
-3
-1
-3
-3
-3
-3
-1
-1
-3
-1
-1
-1
-3
-1
-3
-1
-3
-1
-3
-1
-3
-3
-3
-1
-3
-1
-3
-3
-1
-1
-1
-1
-1
-1
-1
-3
-1
-1
-1
-1
-1
-1
-1
-1
-3
-1
-1
-1
-1
-1
-1
-3
-1
-3
-1
-1
-1
-1
-1
-1
-1
-1
0
0
0
0
0
0
0
0
0
0
0
0
0
0
-3
-3
-3
-3
-3
-3
-3
-3
-3
-3
-3
-3
-3
-3
-3
-3
-1
-3
-3
-3
-3
-1
-3
-3
-3
-3
-3
-3
-3
-3
-3
-1
-3
-1
-1
-3
-1
-3
-3
-1
-1
-3
-1
-1
-3
-3
-3
-1
-3
-1
-3
-3
-1
-1
-1
-3
-3
-1
-3
-1
-1
-1
-3
-3
-1
-3
-1
-1
-3
-3
-3
-3
-1
-1
-3
-1
-3
-1
-1
-3
-1
-1
-3
-3
-3
-1
-1
-1
-3
-3
-3
-1
-3
-1
-3
-1
-1
-3
-1
-3
-3
-1
-3
-1
-1
-1
-1
-1
-1
-3
-1
-1
-3
-1
-1
-3
-3
-1
-1
-1
-1
-1
-1
-1
-1
-1
-1
-1
-3
-1
-1
-1
-3
-1
-1
-3
-1
-1
-3
-1
-1
-1
-1
-3
-1
-3
-3
-1
-3
-1
-1
-3
-1
-3
-1
-1
-3
-1
-1
-1
-1
0
0
0
0
0
0
0
0
0
0
0
0
-3
-3
-3
-3
-3
-3
-3
-3
-3
-3
-1
-3
-3
-3
-3
-3
-3
-3
-3
-3
-3
-3
-3
-3
-3
-3
-3
-1
-1
-1
-1
-1
-3
-1
-3
-3
-1
-1
-3
-1
-3
-3
-1
-3
-3
-3
-3
-3
-3
-3
-1
-1
-1
-1
-1
-3
-1
-1
-1
-1
-3
-3
-1
-3
-1
-3
-3
-3
-3
-3
-3
-3
-1
-1
-3
-3
-3
-3
-3
-3
-1
-1
-3
-1
-1
-1
-3
-3
-3
-1
-3
-3
-3
-3
-1
-1
-1
-1
-1
-1
-1
-1
-1
-1
-1
-1
-1
-1
-3
-1
-3
-1
-1
-1
-1
-1
-3
-1
-3
-1
-1
-1
-1
-1
-1
-1
-1
-1
-1
-3
-1
-3
-1
-1
-1
-1
-3
-1
-3
-3
-1
-1
-1
-1
-1
-1
-1
0
0
0
0
0
0
0
0
0
0
0
0
0
0
0
0
0
0
0
0
0
0
0
0
0
0
-3
-3
-3
-3
-3
-3
-3
-3
-3
-3
-3
-3
-3
-3
-3
-3
-1
-1
-3
-3
-3
-3
-1
-3
-1
-1
-1
-3
-3
-3
-3
-1
-1
-1
-1
-3
-3
-3
-1
-3
-3
-1
-3
-1
-3
-3
-3
-3
-3
-3
-1
-1
-3
-3
-1
-3
-1
-3
-3
-3
-1
-1
-1
-3
-3
-3
-1
-3
-3
-1
-1
-3
-3
-1
-1
-1
-1
-1
-1
-3
-1
-3
-3
-3
-3
-3
-1
-3
-3
-3
-1
-1
-3
-1
-1
-1
-1
-3
-3
-1
-1
-3
-1
-1
-1
-1
-3
-1
-3
-3
-1
-1
-1
-1
-1
-1
-1
-1
-1
-1
-3
-1
-3
-1
-3
-3
-1
-1
-1
-1
-1
-1
-1
-3
-1
-1
-1
-3
-1
-1
-3
-1
-1
-1
-1
-1
-1
0
0
0
0
0
0
0
0
0
0
0
0
0
0
0
0
0
0
0
0
0
0
0
0
0
0
-3
-3
-3
-3
-3
-3
-3
-3
-3
-3
-3
-3
-3
-3
-3
-3
-3
-3
-3
-1
-3
-3
-1
-3
-3
-3
-3
-3
-3
-3
-3
-1
-1
-1
-1
-1
-3
-3
-3
-3
-3
-1
-1
-1
-3
-1
-1
-3
-1
-1
-1
-1
-3
-1
-1
-1
-3
-3
-1
-3
-3
-1
-1
-3
-1
-3
-3
-1
-1
-1
-1
-1
-1
-3
-3
-3
-1
-1
-1
-3
-3
-1
-3
-3
-3
-1
-1
-3
-1
-1
-3
-3
-3
-1
-1
-1
-3
-3
-1
-1
-1
-3
-1
-3
-3
-3
-1
-3
-3
-1
-3
-1
-1
-1
-3
-1
-1
-3
-1
-1
-1
-1
-1
-3
-3
-1
-1
-1
-1
-1
-1
-3
-1
-1
-1
-3
-3
-1
-1
-1
-1
-1
-3
-1
-1
-1
-1
0
0
0
0
0
0
0
0
0
0
0
0
0
0
0
0
0
0
0
0
0
0
0
0
0
0
-3
-3
-3
-3
-3
-3
-1
-3
-1
-3
-3
-3
-3
-1
-3
-3
-3
-3
-3
-3
-3
-3
-3
-3
-3
-3
-3
-3
-1
-3
-1
-3
-1
-1
-3
-3
-3
-3
-3
-1
-1
-3
-3
-3
-1
-1
-3
-3
-1
-3
-3
-3
-1
-1
-3
-3
-1
-3
-1
-3
-3
-1
-3
-3
-1
-3
-3
-1
-3
-3
-1
-1
-1
-1
-1
-3
-1
-3
-1
-3
-1
-1
-3
-1
-1
-1
-3
-1
-3
-1
-3
-1
-3
-3
-3
-3
-1
-1
-1
-3
-1
-1
-1
-1
-3
-1
-1
-3
-1
-1
-1
-3
-1
-1
-1
-3
-1
-1
-1
-3
-3
-1
-1
-1
-3
-3
-1
-1
-1
-1
-1
-3
-1
-3
-1
-1
-3
-1
-1
-1
-1
-1
-3
-1
-1
-1
-1
-1
-1
-1
-1
0
0
0
0
0
0
0
0
0
0
0
0
0
0
0
0
0
0
0
0
0
0
-3
-3
-3
-3
-3
-3
-3
-3
-3
-3
-3
-3
-3
-3
-3
-1
-3
-3
-3
-3
-3
-3
-1
-3
-3
-1
-3
-3
-3
-3
-3
-3
-3
-3
-3
-3
-1
-3
-3
-3
-3
-3
-3
-1
-3
-1
-1
-3
-1
-3
-1
-3
-1
-1
-3
-3
-1
-3
-1
-1
-1
-1
-3
-1
-3
-3
-1
-1
-3
-1
-1
-3
-3
-1
-3
-3
-1
-3
-3
-3
-1
-1
-1
-1
-3
-1
-1
-1
-3
-1
-3
-1
-1
-1
-1
-1
-1
-3
-3
-1
-1
-1
-1
-1
-3
-3
-3
-1
-1
-3
-3
-1
-3
-1
-1
-1
-1
-3
-3
-1
-1
-1
-1
-1
-1
-1
-1
-1
-1
-3
-1
-3
-1
-1
-1
-1
-1
-1
-1
-1
-3
-3
-3
-1
-1
-1
-1
-1
-1
-1
-3
-1
-3
-1
-1
0
0
0
0
0
0
0
0
0
0
0
0
0
0
0
0
0
0
-3
-3
-3
-3
-3
-3
-3
-3
-3
-3
-3
-3
-3
-3
-3
-3
-3
-3
-3
-3
-1
-3
-3
-1
-1
-3
-3
-3
-3
-3
-3
-3
-1
-1
-3
-3
-1
-3
-3
-3
-1
-3
-3
-1
-3
-3
-3
-1
-3
-1
-1
-3
-1
-1
-1
-3
-1
-1
-1
-3
-3
-1
-1
-1
-1
-3
-3
-1
-3
-3
-3
-1
-1
-3
-1
-1
-1
-1
-1
-3
-1
-3
-3
-1
-1
-1
-1
-3
-1
-3
-1
-3
-3
-1
-1
-1
-1
-3
-3
-1
-3
-3
-3
-1
-1
-3
-3
-3
-1
-3
-3
-1
-1
-3
-1
-1
-1
-3
-1
-1
-1
-1
-1
-1
-3
-1
-1
-1
-1
-1
-1
-1
-3
-3
-1
-1
-1
-3
-1
-1
-1
-1
-3
-1
-1
-1
-1
-1
-1
0
0
0
0
0
0
0
0
0
0
0
0
0
0
0
0
0
0
0
0
0
0
0
0
-3
-3
-3
-3
-3
-3
-3
-1
-3
-3
-3
-3
-3
-3
-3
-3
-3
-3
-3
-3
-1
-3
-3
-1
-3
-1
-1
-1
-3
-3
-1
-1
-1
-3
-3
-3
-1
-3
-3
-3
-3
-3
-3
-3
-3
-3
-1
-1
-1
-1
-3
-3
-3
-3
-1
-3
-1
-1
-1
-1
-3
-3
-1
-3
-3
-3
-1
-1
-1
-3
-3
-1
-1
-3
-1
-1
-3
-3
-1
-3
-3
-1
-3
-3
-3
-3
-3
-1
-3
-3
-1
-3
-1
-1
-1
-3
-1
-3
-1
-1
-3
-1
-1
-3
-3
-1
-1
-1
-1
-1
-1
-1
-1
-1
-1
-1
-1
-3
-1
-1
-3
-1
-1
-1
-1
-1
-3
-1
-3
-1
-1
-1
-1
-3
-1
-3
-3
-1
-1
-1
-1
-1
-3
-1
-1
-1
-1
-1
-1
0
0
0
0
0
0
0
0
0
0
0
0
0
0
0
0
0
0
0
0
0
0
0
0
-3
-3
-3
-3
-3
-3
-3
-3
-1
-3
-3
-1
-3
-3
-3
-3
-3
-3
-1
-1
-3
-3
-3
-3
-1
-3
-3
-1
-1
-1
-3
-1
-3
-3
-1
-3
-3
-1
-3
-3
-3
-3
-3
-3
-3
-1
-1
-1
-1
-1
-1
-3
-1
-3
-1
-3
-1
-1
-1
-1
-1
-1
-3
-3
-3
-3
-3
-3
-3
-1
-1
-3
-3
-3
-3
-3
-3
-1
-3
-3
-3
-1
-3
-1
-1
-3
-1
-1
-3
-3
-3
-1
-1
-3
-1
-1
-1
-3
-1
-1
-1
-1
-1
-1
-3
-3
-3
-1
-1
-1
-3
-3
-3
-1
-3
-1
-1
-1
-1
-1
-3
-1
-1
-1
-3
-3
-1
-1
-3
-3
-1
-3
-1
-1
-1
-3
-1
-1
-3
-3
-1
-3
-1
-1
-3
-3
-1
-1
-1
-1
-1
-1
-1
-1
-1
-1
-1
-1
-1
0
0
0
0
0
0
0
0
0
0
0
0
0
0
-3
-3
-3
-1
-3
-3
-3
-3
-3
-3
-3
-3
-3
-3
-3
-3
-3
-3
-3
-1
-1
-3
-1
-3
-3
-3
-3
-1
-3
-3
-3
-1
-3
-1
-3
-3
-1
-1
-3
-3
-3
-1
-3
-3
-1
-1
-1
-3
-1
-3
-3
-1
-3
-1
-3
-1
-1
-3
-1
-1
-3
-3
-1
-3
-3
-1
-1
-3
-1
-1
-1
-3
-3
-3
-3
-1
-1
-1
-1
-3
-1
-1
-3
-3
-1
-3
-3
-3
-1
-3
-1
-3
-3
-3
-3
-3
-1
-3
-1
-1
-3
-1
-3
-1
-1
-3
-1
-1
-3
-1
-1
-1
-1
-1
-3
-1
-3
-1
-3
-1
-1
-3
-1
-1
-1
-1
-1
-1
-1
-1
-3
-1
-3
-1
-1
-1
-1
-1
-1
-1
-1
-1
-1
-1
-1
0
0
0
0
0
0
0
0
0
0
0
0
0
0
0
0
0
0
0
0
0
0
0
0
0
0
0
0
-3
-3
-3
-3
-3
-3
-3
-3
-3
-3
-3
-3
-3
-3
-3
-3
-1
-3
-3
-1
-3
-3
-3
-3
-3
-3
-3
-3
-3
-1
-1
-1
-1
-3
-1
-3
-1
-3
-3
-3
-3
-3
-3
-1
-3
-1
-3
-3
-1
-3
-1
-1
-3
-3
-3
-1
-1
-1
-3
-1
-1
-3
-3
-3
-3
-1
-3
-3
-3
-3
-1
-3
-3
-3
-1
-3
-1
-3
-1
-1
-1
-3
-3
-1
-3
-1
-1
-1
-1
-1
-1
-1
-3
-1
-1
-1
-3
-3
-1
-1
-3
-1
-3
-1
-1
-1
-3
-1
-1
-1
-3
-3
-1
-3
-1
-1
-1
-1
-1
-3
-1
-1
-1
-3
-1
-3
-1
-1
-1
-1
-1
-1
-3
-3
-1
-3
-1
-3
-1
-1
-3
-1
-3
-1
-3
-3
-1
-1
-3
-1
-1
-3
-1
-1
-1
-1
-1
-1
-1
-1
-1
-1
-1
0
0
0
0
0
0
0
0
0
0
-3
-3
-3
-3
-3
-3
-3
-3
-3
-3
-3
-3
-3
-3
-3
-3
-3
-3
-3
-3
-3
-3
-3
-1
-3
-3
-3
-1
-3
-3
-3
-1
-1
-3
-3
-3
-3
-1
-1
-1
-3
-3
-3
-1
-1
-1
-3
-3
-3
-1
-3
-3
-3
-3
-3
-3
-3
-1
-1
-3
-3
-1
-3
-3
-1
-1
-1
-3
-1
-3
-1
-3
-1
-1
-1
-1
-1
-1
-1
-1
-1
-1
-3
-1
-3
-3
-1
-1
-1
-3
-3
-3
-3
-1
-1
-3
-1
-1
-1
-1
-1
-3
-3
-1
-3
-3
-3
-1
-3
-1
-1
-1
-1
-1
-1
-1
-1
-1
-1
-1
-1
-1
-1
-1
-1
-1
-3
-3
-1
-1
-1
-3
-1
-1
-1
-1
-3
-1
-1
-1
-1
-1
-1
0
0
0
0
0
0
0
0
0
0
0
0
0
0
0
0
0
0
0
0
0
0
0
0
0
0
0
0
0
0
-3
-3
-3
-3
-3
-3
-3
-3
-3
-3
-3
-3
-3
-3
-3
-1
-3
-3
-3
-1
-3
-3
-3
-3
-3
-1
-1
-3
-3
-3
-3
-1
-3
-3
-3
-1
-1
-3
-3
-3
-1
-3
-3
-1
-1
-3
-1
-3
-3
-3
-1
-3
-3
-1
-1
-3
-1
-1
-1
-3
-1
-3
-1
-1
-3
-3
-1
-1
-1
-3
-1
-3
-3
-1
-1
-3
-3
-1
-3
-1
-3
-3
-3
-1
-3
-3
-3
-1
-3
-1
-1
-1
-3
-3
-1
-1
-1
-1
-1
-1
-3
-3
-1
-3
-1
-1
-3
-3
-3
-1
-3
-1
-1
-1
-3
-1
-1
-3
-3
-1
-3
-1
-1
-1
-3
-1
-1
-1
-1
-1
-3
-1
-1
-1
-3
-3
-3
-1
-1
-3
-1
-1
-1
-1
-3
-1
-1
-1
-1
-1
-1
-3
-1
-1
-1
-3
-1
-1
-1
-1
-3
-1
-3
-1
-1
-1
-3
-1
-1
0
0
0
0
-3
-3
-3
-3
-3
-3
-3
-3
-3
-3
-3
-3
-3
-3
-3
-3
-1
-1
-3
-1
-1
-3
-3
-3
-3
-1
-3
-3
-1
-3
-3
-3
-3
-3
-3
-1
-3
-1
-1
-3
-1
-1
-3
-1
-3
-3
-1
-3
-3
-1
-3
-3
-1
-1
-1
-3
-3
-3
-1
-1
-1
-3
-1
-1
-3
-3
-1
-3
-3
-3
-3
-3
-3
-1
-1
-1
-3
-3
-3
-3
-1
-3
-3
-1
-3
-1
-1
-3
-3
-3
-1
-1
-1
-3
-1
-3
-1
-1
-3
-1
-1
-1
-1
-1
-1
-1
-1
-3
-1
-1
-3
-1
-1
-3
-1
-3
-3
-3
-3
-3
-1
-1
-3
-1
-1
-1
-1
-3
-1
-1
-1
-1
-1
-1
-1
-1
-3
-1
-1
-1
-1
-1
-1
-1
-1
-1
-1
-3
-1
-1
-1
0
0
0
0
0
0
0
0
0
0
0
0
0
0
0
0
0
0
0
0
0
0
-3
-3
-3
-3
-3
-3
-3
-3
-3
-3
-3
-1
-3
-3
-3
-3
-3
-3
-3
-3
-1
-3
-3
-3
-3
-3
-1
-3
-3
-1
-3
-1
-3
-3
-3
-3
-3
-1
-1
-3
-3
-3
-1
-3
-3
-1
-1
-3
-3
-3
-3
-1
-3
-1
-1
-1
-1
-3
-3
-1
-1
-1
-1
-3
-3
-3
-3
-1
-1
-1
-1
-3
-3
-1
-1
-3
-3
-3
-1
-3
-1
-3
-1
-3
-1
-3
-3
-3
-1
-1
-1
-3
-1
-3
-1
-1
-3
-3
-3
-1
-1
-1
-3
-3
-1
-1
-1
-1
-1
-1
-1
-3
-1
-3
-3
-3
-3
-1
-1
-1
-1
-1
-1
-3
-1
-1
-1
-1
-1
-3
-1
-1
-3
-1
-1
-1
-1
-1
-1
-1
-1
-1
-1
-3
-1
-1
-3
-1
-3
-3
-1
-1
-1
-1
-1
-1
-1
0
0
0
0
0
0
0
0
0
0
0
0
0
0
0
0
-3
-3
-3
-3
-3
-3
-3
-3
-3
-3
-3
-3
-3
-3
-3
-3
-3
-3
-3
-3
-3
-3
-3
-3
-3
-3
-1
-3
-3
-3
-1
-3
-1
-1
-3
-1
-1
-3
-3
-3
-3
-3
-1
-3
-3
-3
-3
-3
-1
-1
-1
-3
-3
-3
-3
-3
-3
-1
-3
-3
-3
-3
-1
-3
-1
-1
-1
-3
-1
-1
-1
-1
-1
-1
-3
-1
-3
-3
-3
-1
-1
-1
-1
-3
-1
-1
-1
-1
-3
-3
-1
-3
-1
-1
-1
-3
-1
-1
-1
-1
-1
-3
-3
-1
-1
-1
-1
-3
-3
-1
-3
-3
-3
-1
-1
-1
-1
-1
-1
-1
-3
-1
-1
-1
-1
-3
-3
-1
-3
-1
-1
-1
-3
-3
-1
-1
-1
-1
-1
-1
-1
-3
-3
-1
-1
-1
-3
-3
-1
-1
-1
-1
-3
-3
-1
-1
-1
-1
-3
-1
-1
-1
-1
-1
-1
0
0
0
0
0
0
0
0
-3
-3
-3
-3
-3
-3
-3
-3
-3
-1
-3
-3
-3
-3
-3
-3
-3
-3
-3
-1
-1
-3
-3
-3
-3
-3
-3
-3
-3
-3
-3
-1
-3
-3
-3
-3
-1
-3
-3
-3
-1
-3
-3
-1
-3
-3
-3
-1
-1
-3
-3
-1
-1
-1
-1
-3
-1
-3
-1
-1
-1
-1
-1
-3
-3
-1
-1
-1
-1
-3
-3
-3
-3
-3
-3
-3
-3
-1
-3
-1
-3
-1
-3
-1
-3
-1
-1
-1
-3
-1
-3
-1
-1
-1
-1
-3
-1
-1
-1
-3
-1
-1
-1
-1
-3
-3
-1
-1
-3
-1
-3
-3
-1
-1
-1
-3
-1
-1
-1
-1
-1
-3
-1
-1
-1
-1
-1
-1
-1
-1
-3
-1
-1
-1
-1
-1
-1
-1
-1
-1
-1
0
0
0
0
0
0
0
0
0
0
0
0
0
0
0
0
0
0
0
0
0
0
0
0
0
0
0
0
0
0
0
0
-3
-3
-3
-3
-3
-3
-3
-3
-3
-3
-3
-3
-3
-3
-3
-3
-3
-3
-3
-3
-3
-3
-1
-3
-1
-3
-3
-3
-1
-3
-3
-3
-3
-1
-3
-1
-1
-1
-1
-3
-3
-1
-3
-1
-1
-3
-3
-1
-1
-1
-1
-3
-1
-3
-1
-3
-1
-3
-3
-3
-3
-3
-3
-1
-3
-3
-3
-1
-1
-1
-3
-3
-1
-1
-1
-3
-1
-1
-3
-1
-1
-1
-1
-3
-1
-1
-1
-1
-1
-3
-1
-3
-1
-1
-1
-1
-1
-1
-3
-1
-1
-1
-3
-3
-1
-1
-3
-1
-3
-1
-1
-3
-1
-1
-1
-1
-3
-1
-3
-3
-1
-1
-3
-3
-1
-1
-1
-1
-3
-3
-1
-3
-1
-1
-1
-1
-3
-1
-3
-1
-1
-3
-1
-1
-1
0
0
0
0
0
0
0
0
0
0
0
0
0
0
0
0
0
0
0
0
0
0
0
0
0
0
0
0
-3
-3
-3
-3
-3
-3
-3
-3
-3
-3
-3
-3
-3
-3
-3
-3
-1
-3
-3
-3
-1
-3
-1
-3
-3
-3
-3
-3
-3
-3
-1
-3
-3
-1
-3
-1
-3
-3
-1
-3
-1
-3
-3
-3
-1
-3
-3
-3
-3
-3
-3
-3
-3
-3
-1
-3
-1
-3
-3
-3
-1
-1
-1
-3
-1
-3
-3
-1
-1
-1
-1
-3
-3
-3
-1
-1
-3
-1
-1
-1
-3
-1
-3
-1
-1
-3
-3
-3
-3
-3
-1
-1
-3
-1
-1
-1
-3
-1
-1
-1
-1
-1
-3
-3
-1
-1
-1
-3
-1
-3
-1
-3
-1
-1
-1
-1
-3
-3
-1
-1
-3
-1
-1
-1
-1
-1
-1
-1
-3
-1
-1
-1
-3
-1
-1
-1
-1
-1
-3
-3
-1
-3
-3
-1
-1
-1
-1
-1
-1
-3
-1
-1
-1
-1
-1
-1
-1
-1
-1
-3
-1
-1
-1
0
0
0
0
0
0
0
0
0
0
-3
-3
-3
-3
-3
-3
-3
-3
-3
-3
-3
-3
-3
-3
-3
-3
-3
-3
-3
-1
-3
-3
-3
-3
-3
-3
-3
-1
-1
-3
-3
-1
-3
-1
-3
-1
-3
-1
-3
-3
-1
-3
-3
-1
-3
-3
-1
-1
-1
-3
-1
-3
-3
-1
-3
-3
-1
-1
-1
-1
-1
-3
-1
-1
-3
-3
-3
-3
-1
-3
-1
-3
-3
-1
-3
-3
-3
-3
-1
-3
-1
-1
-1
-1
-3
-1
-1
-1
-3
-3
-3
-1
-1
-1
-1
-3
-1
-1
-1
-1
-1
-1
-1
-1
-1
-3
-1
-1
-1
-3
-3
-1
-3
-1
-1
-1
-3
-3
-1
-3
-3
-1
-3
-3
-3
-3
-1
-1
-1
-3
-1
-1
-1
-1
-1
-3
-3
-1
-1
-1
-1
-1
-1
-1
-1
-3
-1
-1
-1
-1
-1
-1
-1
0
0
0
0
0
0
0
0
0
0
0
0
0
0
0
0
0
0
0
0
-3
-3
-3
-3
-3
-3
-3
-3
-3
-3
-3
-3
-3
-3
-1
-3
-3
-1
-3
-3
-3
-1
-3
-3
-3
-1
-1
-3
-3
-1
-3
-1
-3
-1
-3
-3
-1
-3
-3
-3
-3
-1
-3
-3
-3
-3
-3
-3
-3
-1
-1
-1
-1
-3
-1
-3
-1
-1
-1
-3
-3
-1
-3
-3
-3
-3
-1
-1
-3
-3
-1
-3
-3
-3
-3
-1
-1
-3
-3
-1
-1
-3
-3
-1
-1
-1
-3
-1
-1
-1
-3
-1
-1
-1
-1
-3
-1
-1
-3
-3
-1
-3
-1
-1
-3
-3
-3
-1
-1
-3
-1
-1
-1
-3
-1
-1
-1
-1
-1
-1
-1
-1
-1
-3
-3
-3
-1
-1
-1
-1
-1
-1
-1
-1
-1
-1
-1
-1
-1
-3
-1
-1
-1
-1
-1
0
0
0
0
0
0
0
0
0
0
0
0
0
0
0
0
0
0
0
0
0
0
0
0
0
0
0
0
-3
-3
-3
-3
-3
-3
-3
-3
-3
-3
-3
-3
-3
-3
-3
-3
-3
-3
-3
-1
-1
-3
-3
-3
-1
-3
-3
-3
-1
-3
-3
-1
-3
-1
-3
-1
-3
-1
-1
-3
-3
-3
-3
-3
-1
-3
-3
-3
-3
-3
-3
-1
-3
-3
-3
-1
-3
-1
-3
-3
-1
-3
-3
-1
-1
-1
-3
-1
-1
-1
-1
-1
-3
-1
-3
-1
-1
-3
-1
-3
-3
-3
-3
-3
-3
-1
-1
-1
-1
-1
-1
-1
-1
-3
-1
-1
-1
-1
-1
-1
-1
-3
-1
-1
-1
-1
-1
-3
-1
-3
-3
-3
-3
-1
-1
-3
-1
-1
-1
-1
-3
-1
-1
-1
-1
-1
-1
-1
-1
-1
-1
-1
-3
-1
-3
-1
-1
-1
-1
-1
-1
0
0
0
0
0
0
0
0
0
0
0
0
0
0
0
0
0
0
0
0
0
0
0
0
0
0
0
0
0
0
0
0
-3
-3
-3
-3
-3
-3
-3
-1
-1
-3
-3
-3
-3
-3
-3
-3
-3
-1
-1
-1
-3
-1
-1
-3
-3
-3
-3
-1
-3
-3
-1
-1
-1
-3
-3
-3
-3
-3
-1
-3
-3
-1
-3
-1
-1
-3
-3
-3
-3
-3
-3
-3
-1
-1
-1
-3
-3
-3
-1
-1
-1
-1
-1
-3
-3
-1
-3
-1
-1
-1
-3
-3
-3
-3
-3
-1
-1
-3
-3
-3
-3
-1
-3
-1
-3
-1
-1
-1
-3
-1
-1
-1
-3
-1
-1
-1
-1
-1
-1
-1
-1
-1
-3
-1
-3
-1
-1
-1
-1
-1
-1
-1
-1
-3
-3
-1
-3
-1
-1
-1
-1
-3
-3
-1
-3
-3
-3
-3
-1
-3
-3
-3
-1
-1
-1
-1
-1
-1
-3
-1
-3
-3
-1
-1
-3
-1
-1
-3
-1
-1
-1
0
0
0
0
0
0
0
0
0
0
0
0
0
0
0
0
0
0
0
0
0
0
-3
-3
-3
-3
-3
-3
-3
-3
-3
-3
-3
-3
-3
-1
-1
-3
-1
-3
-3
-3
-3
-1
-3
-3
-3
-1
-3
-3
-3
-3
-1
-1
-1
-3
-3
-3
-3
-3
-3
-3
-3
-3
-3
-3
-1
-1
-1
-1
-3
-3
-1
-3
-3
-1
-1
-3
-3
-3
-3
-1
-3
-1
-1
-3
-1
-1
-1
-3
-1
-3
-3
-1
-3
-1
-3
-1
-1
-1
-3
-3
-1
-1
-3
-3
-3
-3
-3
-1
-1
-1
-1
-3
-1
-1
-1
-1
-1
-3
-1
-1
-3
-1
-1
-1
-3
-1
-1
-3
-1
-1
-1
-3
-1
-1
-3
-1
-1
-1
-3
-1
-3
-1
-1
-1
-1
-3
-3
-3
-1
-3
-1
-3
-1
-1
-1
-1
-1
-3
-1
-3
-3
-1
-1
-1
-3
-3
-1
-1
-1
-3
-1
-1
-1
-1
-3
-3
-1
-1
-1
-1
-1
0
0
0
0
0
0
0
0
0
0
0
0
-3
-3
-3
-3
-3
-3
-3
-3
-3
-3
-3
-3
-3
-3
-3
-3
-3
-1
-3
-3
-3
-3
-3
-3
-3
-3
-3
-1
-3
-1
-3
-3
-3
-3
-3
-1
-3
-1
-3
-1
-1
-3
-3
-3
-3
-3
-3
-1
-1
-3
-3
-3
-3
-1
-1
-3
-1
-3
-1
-1
-1
-1
-1
-1
-1
-3
-1
-1
-1
-3
-1
-1
-3
-3
-3
-3
-3
-1
-3
-3
-1
-3
-3
-3
-1
-3
-1
-1
-3
-3
-3
-1
-1
-3
-3
-1
-1
-1
-1
-1
-1
-1
-1
-1
-1
-1
-3
-1
-1
-1
-1
-3
-1
-1
-3
-1
-3
-3
-1
-1
-1
-1
-3
-1
-1
-3
-1
-3
-1
-1
-1
-1
-1
-1
-3
-1
-1
-3
-1
-1
-1
-1
-1
-1
-1
-1
-1
-3
-1
-1
-1
0
0
0
0
0
0
0
0
0
0
0
0
0
0
0
0
0
0
0
0
0
0
-3
-3
-3
-3
-3
-3
-3
-3
-3
-3
-3
-3
-3
-3
-3
-3
-1
-3
-3
-1
-3
-3
-1
-3
-3
-3
-1
-3
-3
-3
-1
-1
-3
-3
-3
-3
-1
-3
-1
-3
-1
-3
-3
-3
-1
-1
-1
-3
-3
-1
-3
-3
-3
-1
-3
-3
-3
-1
-1
-1
-1
-3
-1
-1
-1
-3
-3
-1
-1
-3
-1
-1
-3
-3
-3
-1
-3
-3
-1
-1
-3
-1
-1
-3
-1
-3
-3
-1
-3
-3
-3
-3
-3
-1
-1
-1
-3
-1
-1
-1
-1
-3
-3
-3
-3
-1
-3
-1
-3
-1
-1
-1
-3
-3
-3
-3
-1
-1
-1
-3
-1
-3
-1
-1
-1
-1
-1
-1
-1
-3
-1
-1
-3
-1
-1
-1
-1
-1
-1
-1
-1
-3
-1
-1
-1
-1
-1
-1
-1
-1
-1
-1
-3
-1
-1
-1
-3
-3
-1
-3
-1
-1
-1
0
0
0
0
0
0
0
0
0
0
-3
-3
-3
-3
-3
-3
-3
-3
-3
-3
-1
-3
-3
-3
-3
-3
-3
-3
-3
-3
-3
-1
-3
-3
-1
-3
-3
-3
-3
-3
-3
-3
-1
-1
-3
-3
-1
-3
-3
-3
-3
-3
-3
-1
-1
-1
-1
-3
-1
-3
-3
-3
-3
-1
-1
-3
-1
-1
-3
-3
-3
-1
-1
-1
-3
-1
-1
-3
-1
-3
-1
-3
-3
-3
-1
-3
-1
-1
-3
-3
-1
-3
-3
-3
-3
-1
-1
-1
-1
-3
-1
-3
-1
-1
-1
-1
-1
-1
-3
-3
-1
-1
-3
-3
-1
-1
-1
-1
-1
-1
-1
-1
-1
-3
-1
-1
-1
-1
-1
-1
-3
-1
-3
-3
-1
-3
-1
-3
-1
-1
-3
-1
-1
-1
-1
-3
-1
-3
-1
-1
-1
-3
-3
-1
-1
-1
-1
-1
-1
-1
-3
-3
-1
-3
-1
-1
-1
-1
-3
-1
-1
0
0
0
0
0
0
0
0
0
0
0
0
-3
-3
-3
-1
-3
-3
-3
-3
-3
-3
-3
-3
-3
-3
-3
-3
-1
-3
-3
-1
-3
-3
-1
-3
-3
-3
-3
-3
-3
-1
-1
-3
-3
-3
-3
-3
-1
-3
-3
-3
-3
-1
-1
-1
-1
-1
-1
-3
-3
-3
-3
-1
-3
-1
-3
-3
-1
-1
-1
-3
-3
-3
-3
-3
-3
-3
-3
-3
-3
-1
-3
-3
-1
-3
-1
-1
-1
-1
-1
-1
-1
-1
-1
-3
-3
-1
-1
-3
-1
-1
-1
-1
-3
-1
-3
-3
-1
-1
-1
-3
-1
-1
-3
-1
-1
-3
-3
-3
-1
-3
-3
-1
-1
-3
-3
-3
-1
-1
-1
-3
-1
-1
-3
-1
-1
-1
-3
-1
-1
-3
-3
-1
-1
-1
-1
-3
-1
-1
-1
-1
-1
-1
-3
-1
-1
-1
-1
-1
-1
-1
-1
-1
-1
-1
-1
0
0
0
0
0
0
0
0
0
0
0
0
0
0
0
0
0
0
-3
-3
-3
-3
-3
-3
-3
-3
-3
-1
-3
-3
-3
-3
-3
-3
-1
-3
-3
-3
-3
-3
-3
-3
-3
-1
-3
-3
-3
-3
-3
-3
-1
-1
-1
-3
-3
-1
-3
-3
-1
-1
-1
-3
-3
-3
-1
-3
-1
-3
-3
-3
-3
-1
-1
-1
-1
-3
-3
-1
-1
-1
-1
-1
-1
-1
-3
-3
-3
-3
-1
-1
-3
-1
-1
-3
-1
-3
-3
-3
-3
-1
-1
-1
-3
-3
-1
-3
-1
-1
-1
-1
-3
-1
-1
-1
-3
-1
-1
-1
-3
-3
-3
-1
-1
-1
-3
-3
-3
-1
-1
-1
-1
-1
-1
-1
-1
-1
-1
-1
-1
-1
-1
-3
-1
-3
-3
-3
-1
-3
-1
-1
-1
-3
-1
-1
-1
-3
-3
-1
-1
-1
-3
-1
-1
-1
-1
0
0
0
0
0
0
0
0
0
0
0
0
0
0
0
0
0
0
0
0
0
0
0
0
0
0
-3
-3
-3
-3
-3
-3
-3
-3
-3
-3
-1
-3
-3
-3
-3
-1
-3
-3
-3
-3
-3
-3
-1
-3
-3
-1
-3
-3
-3
-1
-1
-1
-3
-3
-1
-3
-3
-1
-3
-1
-3
-3
-1
-1
-1
-1
-1
-3
-3
-3
-3
-1
-1
-3
-1
-3
-3
-3
-3
-3
-1
-1
-1
-1
-3
-3
-1
-3
-3
-3
-1
-1
-1
-3
-1
-1
-3
-1
-3
-3
-3
-1
-1
-3
-1
-1
-1
-1
-1
-3
-3
-3
-1
-3
-3
-1
-1
-1
-3
-1
-3
-3
-1
-1
-1
-3
-3
-1
-3
-1
-3
-3
-3
-1
-1
-1
-1
-1
-1
-1
-1
-1
-1
-3
-1
-3
-1
-3
-1
-1
-1
-1
-1
-3
-3
-3
-1
-1
-3
-1
-1
-1
-1
-1
-1
-1
-1
-1
-1
0
0
0
0
0
0
0
0
0
0
0
0
0
0
0
0
0
0
0
0
0
0
0
0
-3
-3
-3
-3
-3
-3
-3
-3
-3
-3
-3
-3
-3
-1
-3
-3
-1
-3
-1
-3
-3
-3
-3
-3
-1
-1
-3
-3
-1
-3
-1
-1
-1
-3
-3
-3
-3
-3
-3
-3
-1
-1
-3
-1
-1
-1
-1
-3
-3
-3
-1
-1
-1
-3
-1
-1
-3
-3
-1
-3
-3
-3
-1
-3
-3
-1
-1
-1
-1
-1
-3
-1
-3
-3
-1
-1
-1
-3
-3
-3
-3
-1
-1
-3
-1
-1
-1
-3
-1
-1
-1
-3
-3
-1
-1
-1
-1
-1
-1
-3
-3
-3
-3
-1
-3
-1
-1
-1
-1
-1
-1
-3
-1
-1
-3
-1
-3
-1
-3
-3
-3
-1
-1
-1
-1
-1
-1
-3
-3
-1
-1
-1
-1
-3
-1
-3
-1
-3
-1
-1
-1
0
0
0
0
0
0
0
0
0
0
0
0
0
0
0
0
0
0
0
0
0
0
0
0
0
0
0
0
0
0
0
0
-3
-3
-3
-3
-3
-3
-3
-3
-3
-3
-3
-3
-3
-3
-3
-3
-1
-1
-1
-3
-3
-3
-3
-3
-3
-1
-3
-3
-3
-3
-3
-1
-3
-1
-3
-3
-1
-3
-1
-3
-1
-3
-1
-3
-1
-1
-1
-3
-3
-3
-3
-3
-3
-3
-1
-3
-3
-1
-1
-3
-3
-1
-3
-1
-1
-3
-1
-3
-3
-3
-3
-1
-3
-1
-1
-1
-3
-3
-1
-1
-3
-3
-1
-3
-1
-1
-1
-3
-3
-3
-1
-1
-3
-1
-3
-3
-3
-3
-1
-3
-3
-1
-3
-1
-3
-1
-1
-3
-1
-1
-1
-3
-3
-1
-1
-1
-1
-1
-1
-3
-1
-1
-3
-1
-1
-1
-1
-1
-1
-1
-1
-1
-3
-1
-1
-1
-1
-1
-1
-3
-1
-1
-1
-1
-1
-1
-1
-1
-3
-1
-1
-1
-1
-1
-1
0
0
0
0
0
0
0
0
0
0
0
0
0
0
0
0
0
0
-3
-3
-3
-3
-3
-3
-3
-1
-3
-3
-3
-3
-3
-3
-3
-3
-3
-3
-3
-1
-1
-1
-1
-3
-3
-1
-3
-3
-3
-3
-1
-3
-3
-3
-3
-3
-3
-3
-1
-1
-1
-3
-3
-3
-3
-3
-1
-1
-1
-1
-3
-1
-3
-3
-3
-3
-1
-3
-3
-3
-3
-3
-1
-3
-1
-1
-1
-1
-1
-1
-1
-3
-3
-1
-1
-1
-1
-1
-1
-1
-3
-1
-1
-1
-3
-3
-3
-1
-1
-3
-1
-3
-1
-1
-3
-1
-3
-3
-3
-1
-1
-1
-1
-3
-3
-1
-1
-1
-3
-3
-3
-1
-1
-1
-3
-1
-3
-1
-1
-3
-1
-1
-3
-1
-1
-1
-1
-1
-3
-1
-1
-3
-1
-1
-1
-1
-3
-1
-1
-3
-1
-3
-1
-3
-3
-3
-1
-1
-1
-1
-1
-1
-1
0
0
0
0
0
0
0
0
0
0
0
0
0
0
0
0
0
0
0
0
-3
-3
-3
-3
-3
-3
-3
-3
-3
-3
-3
-3
-3
-3
-3
-3
-3
-3
-3
-1
-1
-3
-3
-3
-3
-3
-1
-3
-3
-3
-3
-1
-3
-1
-3
-1
-3
-3
-1
-3
-3
-1
-1
-3
-3
-3
-3
-1
-1
-3
-3
-3
-3
-3
-1
-3
-3
-3
-1
-3
-3
-1
-1
-1
-1
-1
-3
-3
-3
-3
-1
-1
-3
-3
-3
-3
-1
-1
-3
-3
-1
-1
-3
-1
-1
-1
-3
-3
-3
-1
-3
-1
-3
-1
-3
-1
-3
-1
-1
-3
-1
-3
-1
-1
-1
-1
-1
-3
-1
-1
-3
-1
-1
-1
-3
-1
-1
-1
-1
-1
-1
-1
-3
-1
-1
-3
-1
-1
-1
-1
-1
-3
-1
-3
-1
-1
-1
-1
-1
-1
-1
-1
-3
-1
-3
-1
-1
-1
-1
-1
-1
-1
-1
-1
-1
0
0
0
0
0
0
0
0
0
0
0
0
0
0
0
0
0
0
-3
-3
-3
-3
-3
-3
-3
-3
-3
-3
-1
-3
-3
-3
-3
-3
-3
-3
-1
-3
-1
-3
-3
-3
-3
-3
-3
-3
-3
-3
-1
-1
-3
-3
-1
-1
-3
-3
-3
-3
-3
-3
-3
-3
-1
-1
-3
-1
-1
-1
-3
-3
-3
-1
-1
-1
-3
-3
-3
-1
-1
-1
-3
-3
-1
-3
-1
-1
-3
-1
-3
-3
-1
-3
-3
-1
-3
-1
-1
-3
-3
-3
-1
-3
-1
-3
-1
-3
-1
-3
-1
-1
-1
-1
-1
-1
-1
-1
-3
-3
-3
-1
-1
-3
-1
-1
-1
-1
-3
-3
-1
-3
-1
-1
-1
-3
-3
-1
-1
-1
-3
-1
-1
-3
-1
-1
-1
-1
-3
-1
-1
-3
-1
-1
-1
-1
-1
-1
-1
-1
-1
-1
-1
-1
-1
-1
-1
0
0
0
0
0
0
0
0
0
0
0
0
0
0
0
0
0
0
0
0
0
0
0
0
0
0
-3
-3
-3
-3
-3
-3
-3
-3
-3
-3
-3
-3
-3
-3
-3
-1
-1
-3
-3
-3
-3
-3
-3
-3
-3
-1
-3
-3
-3
-1
-1
-1
-3
-1
-1
-3
-3
-1
-3
-3
-3
-1
-1
-1
-3
-3
-1
-1
-1
-3
-1
-1
-1
-3
-1
-1
-3
-3
-3
-3
-3
-3
-3
-3
-1
-1
-3
-1
-3
-3
-1
-3
-1
-1
-3
-1
-3
-3
-3
-3
-1
-1
-3
-3
-3
-3
-3
-1
-3
-1
-1
-3
-1
-1
-1
-1
-1
-1
-1
-3
-1
-3
-3
-3
-1
-1
-3
-1
-3
-1
-3
-1
-1
-1
-1
-1
-1
-1
-3
-1
-1
-1
-1
-3
-1
-3
-1
-3
-1
-1
-1
-3
-3
-1
-1
-1
-3
-1
-1
-1
-1
-1
-1
-1
-1
-3
-3
-1
-1
-1
-3
-1
-1
-1
-1
0
0
0
0
0
0
0
0
0
0
0
0
0
0
0
0
0
0
-3
-3
-3
-3
-3
-3
-3
-1
-3
-3
-3
-3
-1
-3
-3
-3
-3
-3
-3
-3
-3
-3
-3
-3
-3
-3
-3
-3
-3
-3
-1
-3
-3
-3
-1
-1
-3
-3
-3
-3
-3
-1
-1
-3
-3
-3
-1
-3
-1
-3
-1
-3
-1
-3
-1
-3
-1
-3
-3
-3
-3
-1
-1
-3
-3
-3
-3
-3
-1
-3
-1
-3
-3
-3
-1
-3
-3
-1
-3
-3
-1
-1
-1
-1
-1
-1
-1
-3
-1
-1
-1
-1
-3
-1
-1
-1
-1
-1
-1
-1
-3
-1
-1
-1
-3
-3
-3
-3
-1
-1
-3
-1
-1
-1
-3
-1
-1
-1
-1
-1
-1
-1
-1
-1
-1
-1
-1
-1
-1
-3
-1
-1
-3
-1
-1
-3
-1
-1
-1
-1
-1
-1
-3
-1
-1
-1
-1
-1
-1
0
0
0
0
0
0
0
0
0
0
0
0
0
0
0
0
0
0
0
0
0
0
0
0
-3
-3
-3
-3
-3
-3
-3
-3
-3
-1
-1
-3
-3
-3
-3
-1
-3
-1
-3
-3
-3
-3
-3
-3
-3
-3
-3
-1
-3
-3
-3
-3
-3
-1
-1
-3
-3
-3
-3
-3
-1
-3
-3
-1
-3
-3
-3
-1
-1
-3
-3
-1
-1
-1
-3
-3
-1
-3
-3
-1
-3
-3
-1
-1
-1
-1
-1
-3
-1
-1
-3
-3
-1
-3
-3
-1
-1
-3
-1
-1
-1
-1
-3
-1
-1
-3
-3
-3
-3
-1
-1
-3
-1
-3
-1
-1
-1
-1
-1
-1
-1
-3
-1
-1
-3
-3
-1
-3
-3
-3
-1
-3
-3
-1
-1
-1
-3
-3
-1
-1
-1
-3
-3
-1
-1
-1
-3
-1
-1
-1
-1
-3
-1
-1
-1
-1
-1
-1
-1
-1
-1
-1
-1
-3
-3
-3
-1
-1
-1
-1
-1
-1
-1
0
0
0
0
0
0
0
0
0
0
0
0
0
0
0
0
0
0
0
0
-3
-3
-3
-3
-3
-3
-3
-3
-3
-3
-3
-3
-3
-3
-3
-1
-3
-3
-3
-3
-3
-3
-3
-3
-3
-3
-3
-3
-3
-3
-3
-1
-1
-1
-1
-1
-3
-3
-3
-1
-3
-3
-1
-3
-3
-3
-1
-1
-3
-1
-3
-1
-3
-3
-3
-1
-3
-3
-3
-3
-1
-1
-1
-1
-3
-1
-1
-3
-3
-1
-1
-3
-1
-3
-1
-1
-1
-3
-1
-1
-3
-1
-1
-3
-3
-1
-1
-3
-1
-1
-3
-3
-3
-1
-1
-1
-1
-1
-3
-1
-1
-3
-3
-1
-1
-1
-3
-3
-1
-1
-3
-3
-1
-1
-3
-3
-3
-1
-3
-1
-3
-1
-3
-3
-1
-1
-1
-1
-1
-1
-1
-1
-1
-1
-1
-3
-1
-1
-1
-1
-3
-1
-1
-1
-1
-1
-1
-3
-1
-1
-1
-1
-1
-3
-1
-1
-1
0
0
0
0
0
0
0
0
0
0
0
0
0
0
0
0
-3
-3
-3
-3
-3
-3
-3
-3
-1
-3
-3
-3
-3
-3
-3
-3
-3
-3
-3
-3
-3
-3
-3
-1
-3
-3
-3
-1
-3
-3
-1
-1
-3
-3
-1
-3
-3
-1
-3
-3
-3
-3
-3
-3
-1
-3
-3
-3
-1
-3
-1
-3
-3
-3
-1
-3
-1
-3
-3
-1
-3
-1
-3
-1
-1
-3
-3
-3
-3
-1
-1
-3
-3
-1
-1
-3
-3
-1
-3
-1
-1
-3
-1
-1
-3
-1
-1
-1
-1
-1
-1
-1
-3
-1
-1
-1
-3
-1
-1
-1
-1
-3
-3
-1
-1
-3
-1
-1
-1
-1
-1
-3
-1
-1
-1
-1
-3
-1
-1
-1
-3
-1
-1
-1
-1
-3
-1
-3
-3
-1
-3
-3
-3
-3
-1
-1
-1
-1
-1
-3
-1
-1
-1
-1
-1
-1
-1
-3
-1
-1
-1
-1
-1
-1
-1
0
0
0
0
0
0
0
0
0
0
0
0
0
0
0
0
0
0
-3
-3
-3
-3
-3
-3
-3
-3
-3
-3
-3
-1
-3
-3
-3
-1
-3
-3
-1
-3
-3
-3
-3
-3
-3
-3
-3
-3
-3
-3
-3
-1
-1
-1
-3
-3
-3
-3
-3
-3
-3
-1
-1
-1
-1
-3
-3
-1
-3
-3
-1
-3
-1
-3
-3
-1
-3
-3
-3
-1
-1
-3
-3
-3
-3
-1
-1
-3
-3
-1
-1
-3
-3
-1
-1
-3
-3
-3
-1
-1
-1
-1
-1
-1
-1
-1
-3
-1
-1
-1
-3
-3
-1
-1
-1
-3
-3
-1
-1
-1
-1
-3
-1
-1
-1
-1
-1
-1
-3
-1
-1
-3
-3
-1
-3
-1
-3
-1
-1
-3
-1
-1
-1
-1
-1
-1
-1
-3
-1
-1
-3
-1
-1
-1
-1
-1
-1
-3
-3
-1
-1
-1
-3
-1
-1
-1
-1
0
0
0
0
0
0
0
0
0
0
0
0
0
0
0
0
0
0
0
0
0
0
0
0
0
0
-3
-3
-3
-3
-3
-3
-3
-3
-3
-3
-3
-3
-3
-3
-3
-3
-3
-3
-3
-3
-3
-3
-3
-1
-3
-3
-3
-3
-3
-3
-3
-3
-3
-3
-1
-1
-3
-1
-1
-3
-1
-3
-1
-3
-1
-3
-1
-3
-3
-1
-1
-1
-1
-1
-1
-3
-3
-3
-3
-1
-3
-1
-3
-3
-1
-1
-1
-1
-3
-3
-1
-1
-1
-1
-1
-3
-3
-3
-1
-1
-1
-3
-3
-3
-1
-1
-1
-1
-1
-3
-1
-1
-3
-1
-1
-1
-1
-3
-1
-3
-3
-3
-3
-3
-3
-1
-1
-3
-3
-3
-3
-1
-1
-1
-3
-1
-1
-1
-3
-1
-3
-1
-1
-1
-1
-1
-1
-1
-1
-3
-1
-1
-1
-3
-1
-3
-1
-1
-1
-3
-1
-1
-3
-1
-1
-1
-1
-3
-1
-1
-1
-1
-1
-3
-1
-3
-1
-1
-3
-1
-1
0
0
0
0
0
0
0
0
0
0
0
0
-3
-3
-3
-3
-3
-3
-3
-3
-3
-1
-3
-3
-3
-3
-3
-3
-1
-3
-3
-3
-3
-3
-3
-3
-3
-3
-1
-3
-1
-3
-3
-3
-1
-3
-1
-3
-3
-1
-3
-3
-3
-3
-3
-3
-3
-3
-3
-1
-1
-1
-1
-3
-1
-3
-3
-1
-3
-1
-1
-1
-3
-3
-1
-1
-1
-1
-1
-3
-3
-1
-3
-1
-3
-3
-1
-1
-1
-3
-1
-1
-1
-1
-3
-3
-1
-1
-3
-1
-1
-1
-1
-3
-3
-3
-1
-3
-1
-1
-3
-3
-1
-1
-1
-1
-3
-1
-1
-1
-1
-1
-1
-3
-1
-3
-1
-3
-1
-3
-3
-1
-1
-1
-1
-3
-3
-3
-1
-1
-1
-1
-1
-1
-1
-3
-1
-3
-3
-1
-1
-1
-1
-3
-1
-1
-1
-1
-1
-1
-1
0
0
0
0
0
0
0
0
0
0
0
0
0
0
0
0
0
0
0
0
0
0
0
0
-3
-3
-3
-3
-3
-3
-3
-3
-3
-3
-1
-3
-3
-3
-3
-3
-3
-3
-3
-3
-3
-3
-3
-3
-3
-1
-3
-3
-3
-1
-1
-1
-1
-1
-3
-3
-1
-1
-3
-3
-1
-3
-3
-3
-1
-1
-3
-3
-3
-3
-1
-1
-3
-3
-3
-1
-3
-3
-1
-3
-1
-1
-1
-3
-3
-3
-1
-1
-1
-1
-3
-1
-1
-3
-1
-1
-1
-3
-3
-3
-1
-3
-3
-1
-1
-3
-1
-1
-3
-1
-3
-1
-1
-1
-1
-3
-1
-1
-3
-1
-1
-3
-1
-3
-3
-3
-3
-1
-1
-1
-1
-1
-1
-1
-1
-3
-3
-1
-1
-1
-1
-3
-3
-1
-1
-1
-3
-3
-3
-3
-1
-3
-1
-1
-1
-1
-1
-3
-1
-3
-1
-3
-1
-1
-3
-3
-1
-1
-1
-1
-1
-3
-1
-1
-1
-1
-1
-1
-1
0
0
0
0
0
0
0
0
0
0
0
0
0
0
-3
-3
-3
-3
-3
-3
-3
-3
-3
-3
-3
-3
-3
-3
-3
-1
-1
-3
-3
-3
-3
-3
-1
-3
-3
-3
-3
-3
-3
-1
-1
-3
-3
-3
-3
-1
-3
-1
-3
-3
-3
-1
-1
-1
-1
-3
-3
-1
-1
-1
-3
-3
-1
-1
-3
-1
-3
-1
-3
-1
-1
-1
-1
-3
-1
-1
-3
-3
-3
-3
-3
-1
-3
-3
-3
-1
-1
-1
-3
-3
-1
-1
-1
-3
-1
-1
-1
-1
-1
-3
-1
-1
-3
-1
-1
-1
-1
-3
-1
-1
-1
-3
-1
-3
-3
-3
-3
-1
-1
-3
-1
-3
-3
-1
-1
-3
-3
-1
-3
-1
-1
-1
-1
-1
-1
-1
-1
-3
-1
-3
-1
-1
-1
-1
-1
-3
-1
-1
-3
-3
-1
-1
-1
-1
-1
0
0
0
0
0
0
0
0
0
0
0
0
0
0
0
0
0
0
0
0
0
0
0
0
0
0
0
0
-3
-3
-3
-3
-3
-3
-3
-3
-3
-3
-3
-3
-3
-3
-1
-3
-3
-3
-3
-3
-3
-3
-1
-3
-3
-3
-3
-3
-3
-3
-3
-3
-3
-1
-3
-3
-1
-3
-3
-1
-3
-1
-3
-1
-3
-3
-3
-3
-1
-3
-3
-1
-1
-1
-1
-1
-1
-3
-1
-1
-3
-1
-3
-1
-1
-3
-1
-1
-3
-1
-1
-1
-3
-1
-1
-1
-3
-3
-3
-1
-3
-1
-1
-1
-3
-1
-3
-1
-1
-1
-1
-1
-1
-1
-1
-3
-1
-1
-1
-3
-3
-3
-1
-3
-3
-3
-1
-1
-3
-1
-3
-1
-1
-1
-3
-3
-1
-1
-3
-3
-1
-1
-1
-1
-1
-1
-1
-1
-1
-3
-1
-1
-1
-1
-3
-1
-1
-1
-1
-1
-1
0
0
0
0
0
0
0
0
0
0
0
0
0
0
0
0
0
0
0
0
0
0
0
0
0
0
0
0
0
0
0
0
-3
-3
-3
-3
-3
-3
-3
-3
-1
-3
-3
-3
-3
-3
-3
-3
-3
-3
-1
-1
-1
-3
-3
-1
-3
-1
-3
-3
-1
-1
-3
-3
-3
-1
-3
-3
-1
-3
-1
-1
-1
-1
-1
-3
-3
-3
-3
-3
-1
-1
-1
-1
-1
-3
-3
-1
-1
-3
-1
-3
-3
-3
-3
-1
-3
-3
-1
-3
-3
-1
-1
-1
-1
-3
-1
-3
-3
-1
-3
-1
-3
-1
-1
-1
-3
-3
-1
-1
-1
-1
-3
-3
-3
-3
-3
-3
-1
-1
-3
-3
-1
-3
-3
-3
-1
-3
-1
-3
-3
-3
-1
-3
-1
-1
-3
-1
-1
-1
-1
-1
-1
-1
-3
-1
-1
-1
-1
-1
-1
-1
-1
-3
-1
-1
-3
-3
-1
-1
-1
-1
-1
-3
-1
-1
-3
-1
-1
-1
-1
0
0
0
0
0
0
0
0
0
0
0
0
0
0
0
0
0
0
0
0
0
0
0
0
-3
-3
-3
-3
-3
-3
-3
-3
-3
-1
-3
-3
-3
-3
-3
-3
-3
-1
-3
-3
-3
-1
-1
-3
-1
-3
-3
-3
-1
-3
-1
-1
-3
-3
-1
-3
-3
-1
-1
-1
-1
-3
-3
-1
-1
-1
-1
-3
-3
-1
-1
-1
-3
-3
-3
-3
-3
-3
-3
-3
-1
-1
-1
-3
-1
-1
-3
-1
-3
-3
-1
-3
-3
-3
-1
-3
-3
-3
-3
-1
-1
-1
-1
-1
-1
-3
-1
-1
-3
-3
-3
-3
-1
-1
-1
-3
-1
-3
-1
-1
-1
-3
-3
-3
-1
-1
-1
-3
-1
-1
-1
-3
-3
-3
-1
-3
-1
-1
-3
-3
-3
-1
-3
-1
-3
-3
-1
-3
-3
-1
-3
-1
-3
-3
-1
-1
-1
-1
-1
-1
-3
-1
-1
-1
-1
-3
-3
-3
-1
-1
-1
-1
-1
-1
-1
-1
-1
-1
-1
-1
-1
-1
-1
0
0
0
0
0
0
0
0
0
0
-3
-3
-3
-3
-3
-3
-3
-1
-3
-3
-3
-3
-3
-3
-3
-1
-3
-3
-1
-1
-3
-3
-3
-3
-3
-3
-3
-3
-3
-1
-1
-3
-1
-1
-3
-3
-3
-3
-1
-3
-3
-3
-3
-3
-1
-1
-3
-1
-1
-1
-3
-1
-1
-1
-1
-1
-3
-3
-3
-3
-3
-1
-1
-3
-3
-1
-1
-3
-3
-1
-1
-1
-1
-3
-3
-1
-1
-3
-1
-1
-1
-1
-1
-3
-3
-1
-3
-3
-3
-3
-1
-1
-1
-1
-1
-1
-3
-1
-1
-3
-3
-1
-1
-1
-3
-1
-3
-1
-1
-3
-1
-1
-1
-3
-1
-1
-3
-1
-1
-3
-3
-3
-3
-1
-3
-3
-1
-1
-1
-3
-1
-3
-1
-1
-1
-1
-3
-1
-3
-3
-1
-1
-1
-1
-1
-1
-1
-1
-1
0
0
0
0
0
0
0
0
0
0
0
0
0
0
0
0
0
0
0
0
0
0
0
0
-3
-3
-3
-3
-3
-3
-3
-3
-3
-3
-3
-3
-3
-3
-3
-1
-3
-3
-3
-3
-3
-1
-1
-3
-3
-3
-1
-3
-3
-3
-1
-1
-1
-3
-3
-1
-3
-1
-3
-3
-3
-1
-1
-3
-3
-1
-1
-3
-3
-3
-3
-1
-3
-1
-1
-3
-1
-3
-1
-3
-3
-1
-3
-3
-1
-1
-1
-3
-1
-3
-3
-1
-3
-1
-1
-1
-1
-3
-1
-3
-3
-3
-1
-3
-3
-1
-1
-3
-1
-1
-1
-3
-1
-3
-1
-1
-3
-1
-3
-3
-1
-3
-1
-3
-3
-1
-1
-1
-3
-3
-3
-1
-1
-1
-1
-3
-1
-1
-1
-1
-1
-1
-1
-1
-1
-1
-3
-1
-1
-3
-3
-1
-3
-3
-1
-1
-1
-3
-1
-1
-3
-3
-1
-1
-1
-3
-1
-1
-1
-3
-3
-1
-1
-1
-1
-1
-1
-3
-1
-1
-1
0
0
0
0
0
0
0
0
0
0
0
0
-3
-3
-3
-3
-3
-3
-3
-3
-3
-3
-3
-3
-3
-3
-3
-3
-3
-3
-3
-1
-1
-3
-3
-1
-1
-1
-1
-3
-3
-3
-3
-3
-3
-3
-1
-3
-1
-3
-3
-3
-1
-3
-3
-3
-3
-1
-1
-3
-1
-3
-1
-1
-3
-1
-3
-3
-3
-1
-1
-1
-1
-1
-1
-3
-3
-1
-1
-3
-3
-3
-3
-3
-3
-1
-3
-3
-1
-3
-1
-1
-1
-1
-1
-1
-1
-1
-1
-3
-1
-1
-1
-1
-1
-1
-3
-3
-1
-1
-1
-1
-1
-3
-1
-3
-3
-1
-3
-1
-3
-3
-3
-1
-3
-3
-1
-3
-3
-3
-1
-1
-1
-1
-1
-1
-1
-1
-1
-3
-3
-3
-1
-1
-1
-3
-3
-1
-1
-1
-1
-3
-1
-1
-1
-1
-3
-1
-1
-1
-1
-1
-1
0
0
0
0
0
0
0
0
0
0
0
0
0
0
0
0
0
0
0
0
0
0
-3
-3
-3
-3
-3
-3
-3
-3
-3
-3
-3
-3
-3
-3
-3
-3
-3
-3
-3
-3
-3
-1
-1
-1
-3
-3
-3
-3
-3
-3
-3
-3
-3
-3
-3
-1
-3
-3
-1
-1
-1
-3
-3
-1
-1
-1
-1
-3
-3
-3
-3
-1
-1
-3
-3
-1
-1
-1
-1
-3
-1
-3
-1
-1
-3
-3
-3
-3
-1
-1
-3
-3
-1
-3
-1
-1
-1
-1
-3
-1
-1
-1
-1
-1
-1
-3
-1
-1
-1
-1
-1
-3
-1
-1
-1
-1
-3
-3
-3
-3
-1
-1
-3
-3
-1
-1
-3
-1
-1
-1
-1
-3
-1
-1
-1
-3
-3
-3
-1
-3
-1
-3
-1
-1
-1
-3
-3
-1
-1
-1
-1
-1
-1
-1
-1
-1
-3
-3
-3
-1
-1
-1
-1
-1
-3
-1
-1
0
0
0
0
0
0
0
0
0
0
0
0
0
0
0
0
0
0
0
0
0
0
0
0
0
0
-3
-3
-3
-3
-3
-3
-3
-3
-3
-3
-3
-3
-3
-3
-3
-1
-3
-1
-1
-3
-3
-3
-3
-1
-3
-3
-3
-3
-3
-3
-3
-3
-3
-3
-3
-3
-1
-3
-3
-3
-1
-3
-1
-3
-1
-1
-3
-1
-1
-3
-3
-3
-1
-3
-3
-3
-3
-1
-1
-3
-3
-3
-3
-1
-3
-3
-1
-1
-3
-1
-3
-3
-1
-3
-3
-1
-3
-3
-1
-3
-1
-1
-3
-1
-1
-3
-3
-1
-1
-3
-1
-1
-1
-3
-3
-3
-3
-1
-1
-1
-3
-1
-1
-3
-1
-1
-3
-1
-1
-1
-3
-1
-1
-1
-3
-1
-1
-1
-3
-1
-3
-1
-1
-1
-1
-1
-1
-1
-1
-1
-1
-1
-1
-1
-1
-1
-1
-3
-1
-3
-3
-3
-3
-1
-1
-3
-1
-1
-1
-1
-1
-1
-1
-1
-1
-1
-1
-1
-1
-1
-1
0
0
0
0
0
0
0
0
0
0
0
0
-3
-3
-3
-3
-3
-3
-3
-3
-3
-3
-3
-3
-3
-1
-1
-3
-3
-3
-1
-3
-3
-3
-3
-3
-3
-1
-3
-3
-3
-3
-3
-3
-3
-3
-1
-3
-3
-3
-3
-3
-3
-3
-1
-3
-3
-3
-3
-1
-1
-1
-3
-1
-1
-1
-1
-1
-1
-1
-1
-3
-3
-1
-1
-1
-1
-3
-1
-3
-1
-3
-1
-3
-1
-3
-1
-1
-1
-1
-3
-1
-1
-3
-3
-1
-1
-1
-3
-1
-1
-1
-1
-3
-1
-3
-1
-1
-1
-3
-3
-3
-1
-3
-1
-1
-1
-3
-3
-1
-3
-1
-1
-1
-1
-1
-1
-3
-1
-1
-1
-3
-3
-3
-1
-1
-1
-1
-3
-1
-1
-3
-1
-1
-3
-3
-1
-1
-1
-1
-1
-1
-1
0
0
0
0
0
0
0
0
0
0
0
0
0
0
0
0
0
0
0
0
0
0
0
0
0
0
0
0
0
0
0
0
-3
-3
-3
-3
-3
-3
-3
-3
-3
-3
-3
-3
-3
-3
-3
-3
-3
-3
-3
-3
-3
-3
-3
-3
-3
-3
-3
-3
-3
-3
-1
-3
-1
-3
-3
-3
-3
-1
-1
-3
-1
-1
-3
-1
-3
-3
-3
-3
-1
-3
-3
-1
-1
-1
-3
-3
-3
-3
-3
-1
-3
-3
-1
-3
-3
-1
-1
-1
-1
-3
-1
-3
-1
-1
-1
-1
-1
-3
-1
-3
-1
-1
-3
-3
-1
-1
-3
-1
-1
-1
-1
-1
-3
-1
-3
-1
-3
-1
-1
-1
-3
-3
-3
-1
-3
-3
-1
-1
-3
-3
-1
-1
-3
-3
-3
-3
-1
-3
-1
-1
-1
-1
-1
-3
-1
-3
-1
-1
-1
-1
-3
-1
-1
-3
-1
-1
-1
-1
-1
-3
-1
-1
-1
-3
-3
-1
-1
-1
-1
-1
-3
-1
-1
-1
-1
-1
-1
-1
-1
-1
-1
-1
-1
-1
-1
0
0
0
0
0
0
0
0
-3
-3
-3
-3
-3
-3
-3
-3
-3
-3
-3
-3
-3
-3
-3
-3
-3
-3
-3
-3
-1
-3
-3
-3
-3
-1
-1
-3
-3
-1
-3
-3
-3
-3
-3
-3
-1
-3
-1
-1
-3
-1
-3
-1
-3
-1
-1
-1
-1
-3
-1
-1
-1
-3
-1
-3
-3
-3
-1
-1
-1
-3
-3
-1
-3
-3
-3
-1
-3
-3
-3
-3
-1
-1
-1
-1
-1
-3
-1
-1
-1
-3
-1
-3
-3
-3
-3
-1
-1
-3
-3
-3
-1
-1
-1
-1
-1
-1
-3
-3
-1
-1
-1
-3
-1
-1
-1
-1
-1
-1
-3
-1
-3
-1
-1
-1
-3
-1
-1
-1
-1
-1
-1
-1
-1
-3
-1
-3
-3
-3
-1
-1
-1
-3
-1
-1
-1
-1
-3
-1
-1
-1
-1
0
0
0
0
0
0
0
0
0
0
0
0
0
0
0
0
0
0
0
0
0
0
0
0
0
0
0
0
0
0
-3
-3
-3
-3
-3
-3
-3
-3
-3
-3
-3
-3
-3
-3
-3
-1
-3
-1
-3
-3
-3
-3
-1
-3
-3
-3
-3
-3
-3
-3
-3
-3
-3
-3
-1
-3
-3
-3
-1
-1
-3
-1
-1
-3
-3
-1
-1
-1
-1
-1
-3
-3
-1
-1
-3
-1
-1
-1
-1
-1
-3
-1
-1
-3
-1
-3
-3
-3
-3
-1
-1
-3
-3
-3
-1
-3
-3
-3
-1
-1
-1
-1
-3
-1
-3
-3
-1
-1
-3
-1
-3
-3
-1
-3
-1
-1
-3
-1
-1
-3
-1
-3
-3
-3
-3
-1
-1
-1
-1
-1
-3
-1
-1
-1
-3
-1
-1
-1
-1
-1
-1
-3
-1
-3
-1
-1
-3
-1
-3
-1
-1
-1
-3
-1
-1
-1
-1
-3
-1
-1
-3
-1
-1
-3
-1
-1
-1
-3
-1
-1
-1
-1
-1
0
0
0
0
0
0
0
0
0
0
0
0
0
0
0
0
0
0
0
0
-3
-3
-3
-3
-3
-3
-3
-3
-1
-3
-3
-3
-3
-3
-3
-3
-3
-3
-3
-3
-3
-3
-3
-1
-1
-1
-1
-1
-1
-3
-3
-3
-1
-3
-3
-3
-3
-1
-3
-1
-1
-1
-3
-3
-1
-3
-3
-1
-1
-1
-3
-1
-1
-1
-3
-3
-3
-3
-3
-1
-1
-3
-3
-3
-3
-3
-1
-1
-1
-1
-3
-3
-1
-3
-1
-3
-3
-1
-1
-3
-1
-1
-3
-3
-1
-1
-3
-3
-1
-1
-1
-1
-1
-1
-1
-1
-3
-3
-1
-3
-3
-1
-1
-1
-1
-1
-1
-3
-3
-1
-3
-3
-1
-1
-3
-1
-1
-3
-3
-1
-3
-1
-1
-1
-3
-1
-1
-3
-3
-3
-1
-1
-1
-1
-1
-1
-1
-3
-1
-1
-1
-1
-3
-3
-1
-3
-1
-1
-1
-1
-1
0
0
0
0
0
0
0
0
0
0
0
0
0
0
0
0
0
0
0
0
0
0
-3
-3
-3
-3
-3
-3
-3
-1
-1
-3
-3
-3
-3
-3
-3
-3
-3
-1
-3
-3
-3
-3
-1
-3
-3
-3
-3
-3
-3
-3
-3
-3
-3
-3
-3
-3
-3
-3
-1
-3
-3
-3
-3
-3
-3
-3
-3
-3
-3
-3
-3
-1
-1
-3
-1
-3
-3
-1
-3
-1
-1
-3
-1
-3
-1
-3
-1
-1
-1
-1
-1
-1
-1
-3
-3
-3
-1
-3
-3
-1
-1
-1
-3
-3
-1
-3
-1
-1
-3
-1
-1
-1
-1
-1
-1
-1
-1
-1
-3
-1
-1
-1
-1
-3
-1
-3
-3
-1
-1
-1
-1
-3
-1
-1
-3
-1
-1
-1
-1
-3
-1
-3
-1
-1
-1
-3
-1
-1
-3
-1
-1
-1
-1
-1
-1
-1
-3
-1
-3
-1
-3
-1
-1
-1
-1
-1
-1
-1
-1
-1
-3
-1
-1
0
0
0
0
0
0
0
0
0
0
0
0
0
0
0
0
0
0
0
0
-3
-3
-3
-3
-3
-3
-3
-3
-3
-1
-1
-3
-1
-3
-3
-3
-3
-1
-3
-3
-1
-3
-3
-3
-1
-3
-1
-3
-3
-3
-3
-3
-3
-3
-3
-3
-3
-3
-3
-1
-1
-1
-3
-1
-3
-3
-3
-3
-1
-1
-1
-3
-3
-1
-3
-3
-1
-3
-1
-3
-3
-1
-3
-3
-3
-3
-1
-1
-3
-3
-3
-1
-1
-1
-1
-3
-3
-1
-3
-1
-1
-1
-1
-1
-3
-1
-1
-1
-1
-1
-1
-1
-3
-3
-1
-3
-3
-1
-1
-3
-1
-1
-1
-1
-1
-1
-1
-1
-3
-1
-1
-1
-1
-1
-3
-1
-1
-3
-1
-1
-1
-3
-3
-1
-1
-3
-1
-3
-1
-1
-1
-3
-1
-1
-1
-3
-3
-1
-1
-1
-1
0
0
0
0
0
0
0
0
0
0
0
0
0
0
0
0
0
0
0
0
0
0
0
0
0
0
0
0
0
0
0
0
-3
-3
-3
-3
-3
-3
-3
-3
-3
-3
-3
-3
-3
-3
-3
-1
-3
-1
-3
-1
-1
-1
-1
-3
-3
-3
-3
-3
-3
-3
-3
-1
-3
-3
-1
-1
-3
-3
-3
-3
-3
-3
-3
-1
-1
-3
-3
-3
-1
-3
-1
-1
-1
-3
-1
-1
-1
-1
-3
-1
-3
-1
-1
-3
-1
-1
-1
-3
-3
-1
-1
-1
-3
-1
-3
-3
-1
-3
-1
-3
-3
-3
-1
-3
-1
-3
-1
-3
-3
-3
-1
-3
-1
-1
-1
-1
-1
-1
-1
-1
-1
-3
-1
-3
-3
-3
-1
-3
-3
-3
-3
-1
-1
-1
-1
-1
-1
-1
-1
-1
-1
-1
-1
-3
-1
-1
-1
-3
-1
-1
-1
-3
-3
-3
-1
-1
-1
-1
-1
-1
-3
-1
-1
0
0
0
0
0
0
0
0
0
0
0
0
0
0
0
0
0
0
0
0
0
0
0
0
0
0
0
0
0
0
-3
-3
-3
-3
-3
-3
-3
-3
-3
-3
-1
-3
-3
-3
-3
-3
-3
-3
-3
-1
-3
-3
-1
-3
-1
-3
-3
-3
-3
-3
-3
-3
-3
-1
-3
-1
-1
-3
-1
-3
-3
-3
-1
-3
-1
-1
-1
-3
-3
-3
-1
-3
-3
-1
-1
-3
-1
-3
-3
-3
-1
-1
-1
-1
-1
-1
-3
-3
-1
-1
-1
-3
-3
-1
-3
-3
-3
-3
-3
-1
-3
-1
-3
-1
-3
-1
-1
-1
-1
-1
-1
-1
-3
-3
-1
-1
-3
-1
-1
-1
-3
-1
-1
-1
-1
-1
-3
-1
-3
-3
-1
-1
-1
-1
-1
-3
-1
-1
-1
-1
-3
-3
-3
-3
-1
-1
-1
-3
-3
-1
-1
-1
-1
-3
-1
-1
-3
-1
-1
-1
-1
-1
-1
-1
-1
0
0
0
0
0
0
0
0
0
0
0
0
0
0
0
0
0
0
0
0
0
0
0
0
0
0
0
0
-3
-3
-3
-3
-3
-3
-3
-3
-3
-3
-3
-3
-3
-3
-3
-1
-1
-3
-3
-1
-1
-3
-3
-3
-3
-3
-3
-3
-3
-3
-3
-3
-1
-1
-1
-3
-3
-1
-3
-3
-3
-1
-3
-3
-1
-3
-1
-1
-1
-1
-1
-3
-3
-3
-1
-1
-1
-3
-1
-3
-1
-3
-1
-3
-1
-1
-1
-1
-1
-1
-3
-3
-3
-3
-3
-3
-1
-3
-1
-3
-1
-1
-1
-1
-3
-3
-3
-3
-1
-1
-3
-1
-3
-1
-3
-3
-1
-1
-3
-1
-1
-1
-1
-1
-3
-1
-1
-3
-1
-3
-1
-3
-1
-1
-1
-1
-3
-3
-1
-1
-1
-1
-1
-1
-1
-1
-1
-3
-1
-1
-3
-3
-3
-1
-3
-3
-1
-1
-1
-1
-1
-1
-1
-3
-1
-1
-1
0
0
0
0
0
0
0
0
0
0
0
0
0
0
0
0
0
0
0
0
0
0
0
0
0
0
-3
-3
-3
-3
-3
-3
-3
-3
-1
-3
-1
-3
-3
-3
-3
-1
-3
-3
-1
-3
-3
-3
-3
-3
-3
-3
-3
-3
-3
-3
-1
-1
-3
-1
-3
-3
-3
-3
-3
-3
-1
-3
-3
-3
-1
-3
-3
-1
-3
-3
-1
-3
-1
-3
-1
-3
-3
-3
-1
-3
-3
-3
-1
-3
-3
-3
-1
-1
-1
-1
-1
-1
-3
-3
-3
-3
-3
-3
-1
-1
-3
-1
-1
-1
-1
-3
-1
-1
-1
-1
-1
-3
-1
-1
-1
-1
-3
-3
-1
-1
-3
-1
-1
-1
-3
-3
-3
-1
-1
-3
-3
-3
-3
-3
-1
-1
-3
-3
-1
-1
-3
-1
-1
-1
-1
-1
-1
-1
-1
-1
-1
-1
-1
-1
-1
-1
-1
-1
-3
-1
-1
-1
-3
-1
-1
-1
-1
-3
-3
-1
-1
-1
-1
-3
-3
-1
-3
-1
-1
-3
-3
-1
-1
-1
-3
-1
-1
-1
-1
0
0
0
0
-3
-3
-3
-3
-3
-3
-3
-3
-3
-3
-3
-3
-3
-3
-3
-3
-3
-3
-3
-3
-3
-3
-3
-3
-3
-3
-3
-1
-3
-3
-3
-1
-1
-1
-1
-3
-3
-1
-3
-1
-1
-3
-1
-3
-1
-1
-3
-1
-1
-3
-1
-3
-3
-1
-1
-3
-3
-3
-3
-3
-3
-3
-1
-1
-1
-1
-1
-1
-1
-3
-1
-1
-1
-3
-1
-3
-1
-3
-1
-1
-1
-3
-1
-3
-1
-1
-1
-3
-3
-3
-3
-1
-1
-3
-1
-1
-1
-3
-3
-3
-1
-1
-1
-3
-1
-3
-1
-1
-3
-3
-3
-1
-1
-1
-1
-3
-3
-1
-1
-1
-1
-1
-3
-3
-3
-1
-1
-1
-1
-1
-3
-1
-1
-1
-3
-3
-1
-1
-3
-3
-1
-1
-1
-3
-1
-1
-1
-1
-1
-1
-1
-1
-1
0
0
0
0
0
0
0
0
0
0
0
0
0
0
0
0
0
0
0
0
-3
-3
-3
-3
-3
-3
-3
-3
-3
-3
-1
-3
-3
-3
-3
-3
-3
-3
-1
-3
-3
-3
-3
-3
-1
-3
-3
-3
-3
-3
-3
-3
-1
-1
-3
-3
-3
-3
-1
-3
-3
-1
-1
-3
-1
-3
-3
-1
-3
-1
-3
-3
-3
-3
-3
-3
-3
-1
-3
-3
-1
-1
-1
-3
-1
-1
-1
-3
-1
-1
-3
-1
-1
-3
-1
-1
-1
-1
-1
-3
-1
-1
-1
-1
-3
-3
-3
-3
-1
-1
-1
-1
-1
-1
-3
-1
-3
-1
-1
-3
-3
-1
-1
-3
-3
-1
-3
-3
-1
-3
-3
-1
-1
-1
-1
-1
-1
-1
-3
-3
-1
-1
-1
-3
-1
-1
-1
-1
-1
-1
-1
-1
-1
-1
-1
-1
-1
-1
-1
-3
-1
-1
-1
0
0
0
0
0
0
0
0
0
0
0
0
0
0
0
0
0
0
0
0
0
0
0
0
0
0
0
0
0
0
-3
-3
-3
-3
-3
-3
-3
-3
-3
-1
-3
-3
-3
-3
-3
-1
-3
-3
-3
-1
-1
-1
-3
-3
-3
-3
-3
-3
-3
-1
-3
-1
-3
-3
-1
-3
-3
-3
-3
-3
-1
-3
-1
-1
-1
-1
-3
-3
-3
-3
-1
-3
-3
-3
-1
-3
-1
-1
-3
-1
-1
-3
-3
-3
-3
-3
-1
-1
-1
-3
-3
-3
-1
-3
-3
-3
-1
-1
-3
-1
-1
-1
-1
-3
-1
-1
-1
-1
-1
-3
-1
-1
-1
-3
-1
-1
-3
-1
-3
-1
-1
-1
-3
-1
-3
-1
-1
-3
-1
-1
-1
-3
-3
-3
-1
-3
-1
-1
-1
-3
-3
-1
-1
-3
-1
-3
-3
-1
-1
-1
-1
-1
-1
-1
-1
-3
-1
-1
-3
-1
-1
-1
-1
-1
-1
-1
-1
0
0
0
0
0
0
0
0
0
0
0
0
0
0
0
0
0
0
0
0
0
0
0
0
0
0
-3
-3
-3
-3
-3
-3
-3
-3
-3
-3
-3
-3
-3
-3
-1
-3
-3
-3
-1
-3
-3
-3
-3
-3
-3
-3
-3
-1
-3
-1
-1
-3
-3
-1
-1
-3
-1
-3
-1
-1
-3
-3
-1
-1
-3
-3
-3
-3
-1
-3
-1
-1
-1
-3
-3
-3
-1
-3
-3
-3
-3
-1
-1
-3
-3
-3
-1
-1
-1
-3
-3
-3
-3
-1
-1
-1
-1
-1
-1
-1
-1
-1
-1
-1
-1
-1
-1
-1
-3
-1
-3
-3
-1
-1
-1
-3
-1
-1
-3
-1
-1
-1
-1
-3
-3
-3
-3
-1
-3
-3
-1
-3
-1
-1
-1
-3
-1
-3
-1
-1
-3
-1
-1
-3
-1
-1
-1
-3
-3
-1
-1
-1
-1
-3
-1
-3
-3
-1
-1
-1
-1
-1
-1
-1
-1
0
0
0
0
0
0
0
0
0
0
0
0
0
0
0
0
0
0
0
0
0
0
0
0
0
0
0
0
-3
-3
-3
-3
-3
-3
-3
-3
-3
-3
-3
-3
-3
-3
-3
-3
-1
-3
-1
-3
-3
-1
-1
-3
-3
-3
-3
-3
-3
-3
-3
-3
-1
-1
-3
-1
-1
-3
-1
-3
-1
-3
-3
-1
-3
-3
-1
-3
-3
-3
-1
-3
-1
-1
-3
-1
-1
-1
-1
-1
-1
-1
-1
-3
-3
-1
-1
-3
-1
-3
-1
-1
-3
-1
-3
-1
-1
-3
-3
-1
-3
-1
-3
-3
-1
-3
-3
-1
-1
-1
-3
-1
-1
-3
-3
-3
-3
-1
-1
-3
-1
-3
-3
-3
-1
-3
-1
-1
-1
-1
-3
-1
-1
-1
-3
-1
-3
-1
-1
-1
-3
-3
-1
-1
-3
-1
-1
-1
-3
-1
-1
-1
-1
-1
-1
-1
-1
-1
-1
-3
-1
-1
-1
0
0
0
0
0
0
0
0
0
0
0
0
0
0
0
0
0
0
0
0
0
0
0
0
0
0
0
0
0
0
-3
-3
-3
-3
-3
-3
-3
-3
-3
-3
-3
-3
-3
-3
-3
-3
-3
-3
-3
-3
-1
-3
-3
-1
-3
-3
-3
-3
-3
-3
-3
-3
-3
-3
-1
-3
-1
-1
-3
-1
-3
-3
-1
-3
-1
-3
-3
-3
-3
-3
-3
-3
-3
-1
-3
-3
-1
-3
-3
-3
-1
-3
-1
-3
-3
-1
-1
-1
-3
-1
-1
-1
-3
-1
-1
-3
-3
-1
-1
-3
-3
-1
-1
-3
-1
-3
-1
-1
-3
-3
-1
-1
-1
-1
-1
-1
-3
-3
-1
-1
-1
-1
-3
-1
-1
-3
-1
-1
-1
-3
-1
-3
-1
-1
-1
-1
-1
-1
-1
-1
-3
-1
-1
-1
-3
-1
-3
-3
-1
-1
-1
-1
-1
-1
-1
-1
-1
-1
-1
-1
-1
-1
-1
-1
-1
-1
-1
0
0
0
0
0
0
0
0
0
0
0
0
0
0
0
0
0
0
0
0
0
0
0
0
0
0
-3
-3
-3
-3
-3
-3
-3
-3
-3
-3
-3
-3
-3
-3
-3
-1
-3
-3
-3
-3
-3
-3
-1
-3
-3
-3
-1
-3
-3
-1
-1
-1
-1
-3
-3
-1
-3
-3
-3
-3
-3
-1
-1
-1
-3
-3
-1
-3
-3
-3
-1
-3
-1
-3
-3
-1
-1
-3
-3
-3
-1
-3
-1
-1
-3
-3
-1
-1
-3
-1
-1
-3
-3
-1
-1
-1
-1
-3
-1
-3
-3
-1
-3
-3
-1
-1
-3
-1
-1
-3
-3
-3
-1
-1
-1
-3
-1
-3
-1
-3
-3
-1
-1
-1
-1
-1
-1
-1
-1
-3
-3
-3
-1
-3
-1
-1
-3
-1
-1
-1
-1
-1
-1
-1
-3
-1
-1
-3
-1
-3
-1
-1
-1
-1
-1
-1
-1
-3
-3
-1
-1
-3
-1
-3
-1
-1
-1
-1
-1
-1
-1
0
0
0
0
0
0
0
0
0
0
0
0
0
0
0
0
0
0
0
0
0
0
-3
-3
-3
-3
-3
-3
-3
-3
-3
-1
-3
-3
-3
-3
-3
-3
-3
-3
-3
-3
-3
-3
-1
-1
-3
-3
-1
-3
-3
-3
-3
-3
-3
-1
-1
-1
-1
-3
-3
-1
-3
-3
-3
-1
-1
-3
-3
-3
-3
-3
-3
-1
-3
-1
-3
-1
-1
-3
-3
-3
-3
-1
-1
-1
-3
-1
-1
-3
-1
-3
-1
-3
-3
-3
-1
-3
-1
-1
-3
-3
-1
-3
-1
-3
-1
-1
-3
-1
-1
-3
-3
-3
-1
-1
-1
-1
-1
-1
-1
-3
-1
-3
-3
-1
-3
-3
-1
-1
-1
-1
-1
-1
-1
-3
-3
-1
-1
-1
-1
-1
-3
-1
-3
-3
-1
-1
-1
-3
-1
-3
-3
-1
-3
-1
-1
-1
-1
-1
-1
-1
-3
-1
-1
-3
-1
-1
-1
-1
-1
-1
-3
-1
-1
-1
-1
-3
-1
-1
-1
0
0
0
0
0
0
0
0
0
0
0
0
0
0
-3
-3
-3
-3
-3
-3
-3
-1
-3
-3
-3
-3
-3
-3
-3
-1
-3
-1
-3
-3
-3
-3
-3
-1
-1
-1
-3
-3
-3
-3
-1
-1
-1
-3
-1
-3
-3
-1
-3
-3
-1
-1
-3
-3
-1
-3
-3
-3
-3
-3
-1
-3
-3
-1
-3
-1
-1
-3
-1
-3
-3
-3
-1
-3
-1
-3
-1
-1
-3
-3
-1
-1
-1
-1
-3
-3
-3
-3
-3
-1
-3
-1
-3
-1
-3
-1
-1
-1
-3
-3
-3
-1
-1
-3
-1
-3
-3
-1
-3
-3
-1
-1
-1
-1
-1
-1
-1
-3
-1
-1
-1
-3
-1
-3
-1
-1
-1
-3
-1
-3
-1
-1
-1
-1
-1
-3
-3
-1
-1
-1
-1
-1
-3
-1
-3
-1
-1
-3
-1
-3
-1
-1
-1
-1
-1
-3
-1
-3
-3
-1
-1
-1
-1
-1
-1
0
0
0
0
0
0
0
0
0
0
0
0
0
0
0
0
0
0
-3
-3
-3
-3
-3
-3
-3
-3
-3
-3
-3
-3
-3
-3
-3
-3
-3
-3
-3
-1
-3
-3
-3
-3
-3
-3
-3
-3
-1
-3
-3
-3
-1
-3
-1
-1
-1
-3
-3
-3
-3
-3
-1
-1
-3
-3
-3
-1
-1
-3
-3
-1
-1
-3
-3
-1
-1
-1
-1
-1
-1
-1
-3
-3
-3
-1
-3
-1
-1
-1
-1
-3
-3
-1
-3
-3
-1
-3
-1
-3
-3
-1
-3
-1
-1
-1
-1
-3
-1
-1
-1
-1
-1
-1
-1
-3
-3
-1
-1
-1
-3
-1
-1
-3
-3
-3
-1
-3
-3
-3
-3
-3
-3
-1
-1
-1
-1
-3
-1
-1
-1
-1
-1
-1
-1
-3
-1
-1
-3
-1
-1
-1
-1
-1
-1
-1
-1
-3
-1
-3
-1
-1
-1
-1
-1
-1
-1
0
0
0
0
0
0
0
0
0
0
0
0
0
0
0
0
0
0
0
0
0
0
0
0
0
0
-3
-3
-3
-3
-1
-3
-3
-3
-3
-3
-3
-3
-3
-1
-3
-3
-3
-3
-3
-3
-3
-3
-3
-3
-3
-1
-1
-1
-1
-1
-1
-3
-3
-3
-3
-3
-3
-3
-1
-3
-3
-1
-3
-1
-1
-1
-1
-3
-3
-3
-3
-3
-1
-3
-1
-1
-3
-1
-3
-3
-1
-3
-3
-3
-3
-3
-3
-1
-3
-3
-1
-3
-3
-3
-3
-1
-1
-3
-3
-1
-1
-1
-3
-3
-1
-1
-3
-1
-1
-1
-3
-1
-3
-1
-1
-3
-1
-1
-1
-1
-3
-3
-1
-3
-1
-3
-1
-3
-1
-1
-1
-1
-1
-3
-1
-3
-1
-1
-1
-3
-3
-1
-1
-1
-1
-3
-1
-1
-1
-1
-3
-1
-1
-1
-1
-3
-1
-1
-3
-1
-3
-3
-3
-1
-1
-1
-1
-1
-1
-1
-1
-1
-1
-1
-1
-1
-1
0
0
0
0
0
0
0
0
0
0
0
0
0
0
0
0
-3
-3
-3
-3
-3
-3
-3
-3
-3
-1
-3
-3
-3
-3
-3
-3
-3
-1
-1
-3
-3
-3
-3
-3
-3
-3
-3
-3
-3
-3
-3
-3
-3
-1
-3
-1
-1
-3
-3
-3
-3
-1
-1
-1
-1
-1
-3
-1
-3
-3
-3
-1
-3
-3
-1
-1
-1
-3
-1
-3
-1
-1
-3
-3
-3
-3
-3
-3
-1
-3
-3
-1
-3
-1
-1
-3
-3
-3
-1
-1
-3
-1
-1
-1
-3
-1
-3
-3
-1
-3
-1
-1
-1
-1
-3
-1
-1
-3
-1
-3
-1
-1
-1
-3
-3
-1
-1
-1
-1
-1
-1
-3
-1
-1
-1
-3
-3
-1
-1
-1
-3
-1
-1
-1
-3
-3
-1
-1
-1
-1
-1
-1
-1
-1
-1
-3
-1
-3
-1
-1
-3
-1
-1
-1
-3
-1
-3
-1
-1
-1
-1
-1
-1
0
0
0
0
0
0
0
0
0
0
0
0
0
0
0
0
0
0
0
0
-3
-3
-3
-3
-3
-3
-3
-3
-3
-3
-3
-1
-3
-3
-1
-3
-3
-3
-3
-3
-3
-3
-3
-3
-3
-1
-1
-3
-3
-3
-3
-1
-3
-3
-3
-3
-3
-1
-3
-3
-3
-1
-1
-1
-1
-1
-1
-1
-3
-1
-1
-3
-3
-1
-3
-3
-3
-3
-3
-3
-1
-3
-1
-3
-1
-3
-1
-1
-1
-3
-3
-1
-1
-3
-1
-3
-1
-1
-3
-1
-3
-3
-3
-1
-3
-3
-1
-3
-1
-3
-1
-1
-1
-1
-3
-3
-1
-1
-1
-1
-3
-3
-3
-3
-1
-1
-1
-3
-1
-1
-3
-1
-1
-1
-1
-1
-1
-3
-1
-1
-1
-3
-1
-1
-1
-1
-1
-3
-3
-1
-3
-3
-1
-1
-1
-1
-1
-1
-3
-1
-1
-3
-1
-1
-1
-1
-1
-1
-3
-1
-3
-1
-1
-1
-1
0
0
0
0
0
0
0
0
0
0
0
0
0
0
0
0
0
0
-3
-3
-3
-3
-3
-3
-3
-3
-3
-3
-3
-3
-3
-1
-3
-3
-1
-1
-3
-1
-3
-3
-3
-3
-3
-3
-3
-3
-3
-1
-3
-3
-1
-3
-1
-3
-3
-1
-1
-1
-3
-1
-3
-3
-3
-3
-1
-1
-3
-3
-3
-3
-1
-3
-1
-3
-3
-3
-3
-3
-1
-3
-3
-1
-1
-1
-1
-3
-1
-1
-1
-1
-3
-1
-3
-1
-1
-1
-3
-1
-3
-3
-1
-1
-1
-1
-3
-1
-3
-3
-3
-1
-1
-1
-3
-1
-1
-1
-1
-1
-3
-1
-1
-1
-1
-1
-3
-1
-1
-3
-3
-3
-1
-1
-1
-3
-1
-3
-1
-1
-3
-1
-1
-1
-3
-1
-1
-3
-1
-1
-1
-3
-3
-1
-1
-1
-1
-1
-3
-1
-3
-1
-1
-3
-1
-1
-1
0
0
0
0
0
0
0
0
0
0
0
0
0
0
0
0
0
0
0
0
0
0
0
0
0
0
-3
-3
-3
-3
-3
-3
-3
-3
-3
-3
-3
-1
-1
-1
-3
-3
-3
-3
-3
-3
-1
-3
-1
-1
-3
-1
-3
-3
-3
-3
-1
-3
-1
-3
-3
-3
-3
-1
-1
-3
-3
-3
-1
-1
-1
-3
-1
-3
-3
-3
-3
-3
-1
-3
-1
-3
-3
-3
-1
-3
-3
-3
-1
-3
-1
-1
-3
-1
-3
-3
-1
-3
-3
-1
-1
-3
-3
-1
-1
-1
-3
-1
-1
-3
-3
-3
-3
-1
-3
-3
-1
-1
-3
-3
-3
-3
-3
-1
-1
-1
-1
-1
-1
-1
-1
-3
-1
-3
-1
-1
-3
-3
-1
-1
-1
-3
-1
-1
-1
-1
-3
-1
-1
-1
-3
-1
-1
-1
-3
-1
-1
-1
-3
-3
-3
-1
-3
-1
-1
-1
-1
-1
-1
-1
-1
-1
-1
-3
-1
-1
-3
-1
-1
-3
-1
-1
-1
-1
-1
0
0
0
0
0
0
0
0
0
0
0
0
0
0
-3
-3
-3
-3
-3
-3
-3
-3
-3
-3
-3
-3
-3
-3
-3
-3
-3
-3
-1
-1
-3
-3
-1
-1
-3
-3
-3
-3
-3
-3
-3
-1
-3
-3
-3
-1
-3
-3
-3
-1
-1
-3
-3
-3
-3
-3
-3
-3
-1
-3
-3
-3
-3
-1
-1
-3
-3
-1
-1
-1
-1
-1
-1
-3
-1
-3
-3
-3
-1
-1
-1
-1
-3
-1
-1
-3
-3
-1
-1
-3
-3
-3
-1
-1
-1
-3
-1
-3
-3
-1
-1
-1
-1
-3
-1
-1
-1
-3
-3
-1
-1
-1
-1
-3
-1
-1
-3
-3
-1
-1
-1
-1
-1
-3
-1
-1
-3
-3
-3
-1
-1
-1
-1
-3
-1
-1
-1
-1
-3
-3
-3
-3
-1
-1
-3
-1
-1
-1
-1
-1
-3
-1
-1
-3
-1
-1
-1
-3
-1
-1
-3
-1
-1
-1
-1
-1
-1
-3
-1
-1
-1
0
0
0
0
0
0
0
0
0
0
0
0
-3
-3
-3
-3
-1
-3
-3
-3
-1
-3
-3
-3
-3
-3
-1
-3
-3
-3
-3
-3
-3
-3
-3
-1
-3
-3
-3
-3
-1
-3
-3
-3
-3
-1
-1
-3
-3
-3
-3
-3
-3
-1
-3
-1
-3
-1
-3
-3
-3
-1
-1
-1
-1
-3
-1
-3
-3
-1
-3
-3
-3
-3
-1
-1
-3
-3
-3
-1
-1
-1
-3
-3
-1
-1
-1
-1
-1
-1
-1
-1
-1
-1
-3
-1
-3
-1
-3
-1
-1
-1
-1
-3
-1
-3
-3
-3
-3
-1
-1
-1
-1
-3
-1
-1
-1
-1
-1
-3
-1
-1
-1
-1
-3
-3
-1
-1
-3
-3
-1
-1
-3
-1
-1
-3
-1
-3
-3
-3
-3
-3
-1
-1
-1
-1
-3
-1
-1
-1
-3
-3
-1
-1
-1
-3
-3
-1
-3
-1
-1
-3
-1
-1
-1
-3
-1
-1
-1
-1
-1
-1
-1
0
0
0
0
0
0
0
0
0
0
0
0
-3
-3
-3
-3
-3
-3
-3
-3
-3
-3
-3
-3
-3
-3
-3
-3
-3
-3
-3
-1
-3
-3
-3
-3
-1
-3
-3
-3
-3
-3
-1
-1
-1
-3
-3
-3
-3
-1
-1
-1
-1
-3
-3
-3
-3
-1
-3
-3
-3
-1
-3
-1
-3
-3
-1
-3
-3
-1
-1
-1
-1
-1
-3
-1
-1
-3
-3
-1
-3
-1
-3
-1
-1
-3
-1
-3
-3
-3
-1
-1
-3
-3
-1
-1
-3
-3
-1
-1
-3
-1
-1
-1
-3
-3
-1
-3
-1
-1
-1
-1
-1
-1
-1
-1
-1
-3
-3
-1
-3
-1
-1
-3
-1
-3
-1
-1
-1
-3
-1
-3
-1
-1
-1
-1
-1
-1
-1
-3
-1
-1
-1
-1
-3
-3
-1
-3
-1
-3
-1
-1
-3
-1
-1
-1
-1
-1
-1
-3
-3
-1
-1
-1
-1
0
0
0
0
0
0
0
0
0
0
0
0
0
0
0
0
0
0
0
0
-3
-3
-3
-3
-3
-3
-3
-3
-3
-3
-3
-3
-3
-3
-3
-3
-3
-1
-3
-3
-3
-1
-1
-3
-3
-3
-3
-3
-1
-3
-3
-3
-1
-1
-1
-3
-1
-3
-3
-3
-3
-3
-3
-3
-1
-3
-3
-1
-1
-3
-3
-3
-3
-3
-3
-1
-1
-1
-1
-1
-1
-1
-1
-1
-3
-1
-3
-1
-1
-1
-1
-1
-1
-3
-1
-3
-3
-1
-3
-3
-1
-3
-1
-1
-1
-1
-1
-3
-1
-1
-1
-1
-3
-3
-3
-3
-3
-1
-1
-3
-1
-1
-3
-1
-3
-1
-3
-1
-1
-1
-1
-3
-1
-1
-3
-1
-3
-3
-3
-1
-3
-1
-1
-1
-1
-1
-3
-3
-1
-3
-1
-3
-3
-1
-3
-1
-1
-1
-1
-1
-1
-1
-1
-1
-1
-1
-1
-1
-1
0
0
0
0
0
0
0
0
0
0
0
0
0
0
0
0
0
0
0
0
0
0
0
0
-3
-3
-3
-3
-3
-3
-3
-3
-3
-3
-3
-3
-3
-3
-3
-3
-3
-3
-1
-3
-3
-3
-1
-3
-3
-3
-1
-3
-3
-1
-3
-3
-3
-3
-3
-3
-3
-1
-1
-3
-3
-3
-3
-3
-3
-1
-3
-1
-1
-3
-1
-1
-3
-3
-3
-3
-1
-3
-3
-1
-1
-1
-1
-1
-1
-3
-1
-1
-1
-1
-1
-3
-3
-1
-3
-1
-1
-1
-3
-1
-1
-1
-3
-1
-1
-3
-1
-3
-3
-1
-3
-1
-1
-1
-3
-1
-1
-1
-1
-1
-1
-3
-1
-1
-1
-3
-1
-1
-1
-3
-1
-3
-1
-3
-1
-1
-1
-3
-1
-1
-3
-1
-3
-1
-1
-1
-1
-3
-3
-3
-1
-1
-3
-3
-3
-1
-1
-1
-1
-3
-1
-3
-1
-1
-1
-1
-1
-3
-1
-1
-1
0
0
0
0
0
0
0
0
0
0
0
0
0
0
0
0
0
0
0
0
0
0
-3
-3
-3
-3
-3
-3
-3
-3
-1
-3
-3
-3
-3
-3
-3
-1
-1
-3
-3
-1
-3
-3
-3
-3
-1
-3
-3
-3
-3
-3
-1
-3
-1
-3
-3
-1
-3
-3
-3
-3
-1
-1
-3
-1
-1
-1
-1
-3
-3
-1
-1
-1
-1
-3
-3
-3
-1
-1
-1
-1
-1
-3
-3
-1
-3
-1
-3
-3
-3
-1
-3
-3
-3
-1
-3
-3
-3
-3
-3
-1
-1
-1
-1
-1
-3
-1
-1
-1
-1
-3
-3
-3
-1
-1
-1
-3
-1
-1
-1
-1
-3
-3
-1
-3
-3
-1
-1
-3
-3
-3
-1
-3
-3
-3
-1
-3
-3
-1
-1
-1
-1
-1
-3
-1
-3
-1
-1
-3
-1
-1
-1
-3
-1
-1
-1
-1
-1
-1
-1
-3
-3
-1
-3
-1
-1
-1
-1
-1
-3
-3
-1
-1
-1
-1
-1
-1
-1
0
0
0
0
0
0
0
0
0
0
0
0
0
0
0
0
-3
-3
-3
-3
-3
-3
-3
-3
-3
-3
-3
-3
-3
-3
-3
-3
-1
-3
-3
-3
-1
-3
-3
-1
-1
-3
-3
-3
-3
-3
-3
-3
-3
-3
-3
-1
-1
-1
-1
-3
-3
-3
-3
-1
-3
-1
-3
-3
-3
-1
-3
-1
-3
-3
-1
-1
-1
-3
-3
-3
-3
-1
-3
-3
-1
-3
-3
-1
-1
-3
-1
-1
-3
-1
-1
-1
-1
-1
-3
-3
-3
-1
-3
-1
-1
-1
-1
-1
-1
-3
-1
-1
-1
-1
-3
-1
-3
-3
-3
-1
-1
-1
-1
-1
-1
-3
-1
-3
-1
-1
-1
-1
-1
-3
-1
-1
-1
-3
-1
-1
-1
-1
-3
-1
-1
-1
-3
-1
-1
-3
-1
-1
-1
-3
-3
-3
-1
-1
-1
-1
-1
-3
-1
-3
-3
-1
-1
-1
-1
0
0
0
0
0
0
0
0
0
0
0
0
0
0
0
0
0
0
0
0
0
0
0
0
-3
-3
-3
-3
-3
-3
-3
-3
-3
-3
-3
-1
-3
-3
-3
-3
-1
-3
-3
-3
-3
-3
-3
-1
-3
-3
-3
-1
-3
-3
-1
-3
-1
-3
-3
-3
-3
-1
-3
-1
-3
-1
-3
-3
-1
-3
-3
-3
-3
-1
-3
-3
-1
-1
-1
-3
-3
-3
-3
-3
-3
-3
-3
-1
-3
-1
-1
-1
-1
-3
-3
-3
-1
-3
-1
-1
-1
-1
-1
-3
-1
-1
-1
-3
-1
-1
-1
-3
-3
-1
-3
-1
-1
-1
-1
-3
-3
-1
-3
-1
-1
-3
-3
-1
-1
-1
-1
-1
-1
-1
-1
-3
-3
-1
-3
-1
-1
-1
-1
-3
-3
-3
-1
-1
-1
-3
-1
-1
-1
-3
-1
-1
-1
-1
-1
-1
-1
-1
-1
-1
-1
-1
-1
-1
-1
0
0
0
0
0
0
0
0
0
0
0
0
0
0
0
0
0
0
0
0
0
0
0
0
0
0
0
0
-3
-3
-3
-3
-3
-3
-3
-3
-3
-3
-3
-3
-3
-3
-3
-3
-3
-3
-3
-1
-3
-3
-1
-3
-1
-1
-1
-3
-3
-3
-3
-3
-3
-3
-1
-1
-3
-1
-1
-1
-3
-1
-1
-3
-3
-1
-1
-1
-3
-3
-1
-1
-1
-1
-3
-1
-3
-1
-1
-3
-3
-3
-3
-3
-3
-1
-3
-1
-1
-3
-1
-1
-1
-1
-1
-1
-3
-1
-3
-1
-1
-3
-3
-1
-3
-3
-3
-3
-3
-3
-1
-1
-1
-1
-1
-3
-1
-3
-3
-1
-3
-3
-1
-1
-3
-1
-1
-1
-3
-3
-1
-1
-1
-3
-1
-1
-1
-1
-1
-3
-1
-1
-3
-1
-1
-3
-3
-3
-1
-1
-1
-1
-1
-1
-3
-3
-3
-1
-3
-1
-1
-1
-1
-1
-1
-1
-1
0
0
0
0
0
0
0
0
0
0
0
0
0
0
0
0
0
0
0
0
0
0
0
0
0
0
-3
-3
-3
-3
-3
-3
-3
-3
-3
-3
-3
-3
-3
-3
-1
-3
-3
-3
-3
-1
-3
-3
-3
-3
-3
-3
-3
-1
-1
-1
-3
-1
-1
-3
-1
-3
-3
-1
-1
-3
-1
-1
-1
-3
-1
-3
-1
-1
-3
-1
-3
-3
-3
-3
-3
-3
-3
-3
-3
-3
-1
-3
-1
-1
-1
-3
-3
-1
-1
-1
-3
-3
-1
-3
-3
-3
-1
-1
-1
-1
-3
-3
-1
-1
-3
-1
-1
-1
-1
-1
-3
-1
-1
-1
-1
-1
-3
-1
-1
-1
-1
-1
-1
-3
-3
-1
-1
-3
-1
-3
-1
-1
-1
-3
-3
-3
-3
-3
-1
-3
-1
-3
-1
-1
-1
-1
-1
-1
-3
-3
-3
-3
-1
-1
-3
-3
-1
-1
-1
-1
-1
-1
-1
-1
-1
-1
-1
0
0
0
0
0
0
0
0
0
0
0
0
0
0
0
0
0
0
0
0
0
0
0
0
0
0
-3
-3
-3
-3
-3
-3
-3
-3
-3
-3
-3
-1
-3
-3
-3
-3
-3
-1
-3
-3
-3
-3
-3
-3
-1
-1
-3
-3
-1
-1
-3
-3
-3
-1
-3
-3
-3
-3
-3
-1
-3
-1
-1
-3
-1
-3
-1
-3
-3
-3
-3
-1
-3
-1
-1
-1
-1
-3
-3
-1
-1
-3
-3
-3
-3
-1
-1
-1
-1
-3
-1
-3
-3
-3
-1
-1
-1
-1
-1
-1
-3
-3
-3
-1
-1
-1
-1
-1
-1
-3
-3
-1
-3
-1
-1
-3
-3
-3
-3
-1
-3
-1
-1
-3
-1
-1
-1
-3
-3
-3
-1
-1
-3
-3
-1
-1
-1
-3
-1
-3
-1
-1
-3
-1
-3
-1
-1
-3
-3
-1
-1
-1
-3
-3
-1
-1
-1
-3
-1
-1
-1
-1
-1
-1
-3
-3
-1
-1
-1
-1
-1
-1
-1
-1
-1
-1
-1
0
0
0
0
0
0
0
0
0
0
0
0
0
0
0
0
-3
-3
-3
-3
-3
-3
-3
-3
-3
-3
-3
-3
-3
-3
-3
-3
-3
-1
-3
-3
-3
-1
-3
-3
-3
-1
-1
-3
-3
-3
-3
-1
-1
-3
-3
-1
-3
-3
-3
-1
-3
-3
-1
-3
-3
-3
-3
-3
-3
-3
-1
-3
-1
-3
-3
-3
-3
-3
-1
-1
-3
-3
-3
-3
-3
-1
-1
-1
-1
-1
-3
-3
-1
-1
-3
-1
-1
-3
-1
-3
-1
-3
-3
-1
-1
-1
-1
-1
-3
-1
-1
-1
-1
-1
-1
-1
-1
-3
-1
-1
-1
-1
-1
-3
-1
-1
-1
-3
-3
-1
-1
-3
-1
-1
-3
-1
-3
-1
-1
-3
-1
-1
-3
-1
-1
-1
-1
-1
-3
-1
-1
-1
-3
-1
-1
-1
-1
-3
-1
-1
-1
-1
-3
-3
-1
-1
-1
-3
-1
-1
-1
0
0
0
0
0
0
0
0
0
0
0
0
0
0
0
0
0
0
0
0
0
0
-3
-3
-3
-3
-3
-3
-3
-3
-3
-3
-3
-3
-3
-3
-3
-3
-3
-1
-3
-3
-3
-3
-1
-3
-3
-3
-1
-3
-1
-3
-3
-1
-1
-1
-1
-1
-3
-3
-1
-1
-1
-1
-3
-3
-3
-1
-3
-3
-1
-3
-3
-3
-3
-1
-3
-1
-1
-1
-3
-1
-3
-1
-3
-3
-1
-3
-1
-3
-3
-1
-3
-3
-3
-3
-1
-1
-1
-1
-3
-3
-3
-1
-1
-1
-1
-1
-1
-3
-3
-3
-1
-3
-1
-1
-1
-3
-1
-1
-3
-3
-3
-3
-1
-3
-3
-1
-1
-3
-3
-1
-3
-1
-1
-3
-3
-1
-1
-1
-1
-3
-1
-1
-1
-1
-1
-1
-1
-1
-1
-1
-1
-3
-1
-1
-1
-3
-1
-1
-1
-1
-1
-3
-1
-3
-1
-3
-1
-1
-1
-3
-1
-1
-1
0
0
0
0
0
0
0
0
0
0
0
0
0
0
0
0
0
0
0
0
-3
-3
-3
-3
-3
-3
-3
-3
-3
-3
-3
-3
-3
-3
-3
-3
-3
-3
-3
-3
-3
-3
-3
-1
-1
-3
-3
-1
-3
-3
-3
-3
-1
-3
-3
-3
-1
-3
-3
-3
-1
-3
-1
-3
-3
-3
-1
-1
-3
-1
-3
-3
-3
-3
-3
-1
-1
-1
-3
-1
-1
-1
-1
-3
-3
-3
-3
-1
-1
-3
-1
-1
-1
-1
-3
-1
-1
-3
-3
-3
-3
-1
-1
-1
-1
-3
-3
-1
-3
-3
-3
-1
-1
-1
-1
-3
-1
-3
-1
-1
-1
-3
-1
-3
-3
-1
-3
-1
-3
-3
-1
-3
-1
-3
-1
-1
-1
-3
-3
-3
-3
-1
-1
-1
-3
-1
-1
-1
-1
-1
-3
-1
-1
-1
-1
-1
-1
-1
-1
-1
-1
-1
-3
-1
-1
-1
-1
-1
-1
-3
-1
-1
-1
-1
-1
-1
-1
-1
-1
0
0
0
0
0
0
0
0
0
0
0
0
0
0
-3
-3
-3
-3
-3
-3
-3
-3
-3
-3
-3
-3
-1
-3
-3
-1
-3
-1
-3
-3
-3
-3
-3
-3
-3
-3
-1
-3
-1
-3
-1
-3
-1
-3
-1
-3
-3
-3
-1
-3
-3
-1
-1
-3
-3
-3
-3
-3
-1
-1
-1
-3
-1
-1
-1
-3
-1
-1
-1
-3
-3
-3
-3
-1
-3
-3
-3
-3
-1
-3
-3
-1
-1
-3
-3
-1
-1
-3
-3
-1
-1
-3
-3
-3
-3
-1
-1
-3
-1
-1
-1
-3
-1
-1
-1
-1
-1
-3
-1
-3
-1
-3
-3
-1
-1
-1
-1
-1
-1
-1
-1
-3
-1
-1
-1
-3
-1
-1
-1
-1
-3
-1
-1
-1
-3
-3
-3
-1
-1
-1
-1
-1
-1
-1
-1
-3
-1
-1
-3
-1
-1
-3
-1
-3
-1
-1
-1
0
0
0
0
0
0
0
0
0
0
0
0
0
0
0
0
0
0
0
0
0
0
0
0
0
0
-3
-3
-3
-3
-3
-3
-3
-3
-3
-3
-3
-3
-3
-3
-1
-3
-3
-3
-3
-3
-3
-3
-3
-3
-3
-1
-3
-1
-3
-1
-1
-3
-3
-3
-3
-3
-1
-3
-1
-3
-3
-1
-3
-1
-3
-3
-1
-1
-1
-3
-3
-1
-3
-3
-1
-3
-3
-1
-1
-1
-1
-1
-3
-3
-1
-1
-3
-1
-3
-3
-1
-1
-1
-3
-3
-1
-1
-1
-1
-1
-1
-1
-1
-3
-1
-3
-3
-1
-3
-3
-3
-3
-1
-1
-1
-3
-1
-1
-3
-3
-3
-3
-3
-3
-1
-1
-1
-1
-1
-1
-1
-1
-1
-3
-1
-1
-1
-1
-3
-1
-1
-3
-1
-1
-3
-3
-1
-1
-1
-1
-1
-3
-3
-1
-1
-1
-1
-1
-1
-1
-3
-1
-3
-3
-1
-1
-3
-1
-3
-1
-1
-1
-1
0
0
0
0
0
0
0
0
0
0
0
0
0
0
0
0
0
0
0
0
-3
-3
-3
-3
-3
-3
-3
-3
-3
-1
-3
-3
-3
-3
-3
-3
-3
-1
-3
-3
-3
-3
-3
-3
-3
-3
-3
-3
-3
-1
-1
-1
-3
-3
-1
-1
-1
-1
-3
-1
-3
-3
-3
-3
-3
-1
-3
-1
-3
-3
-3
-3
-3
-3
-1
-3
-3
-1
-1
-1
-1
-3
-3
-1
-1
-1
-1
-1
-3
-3
-1
-1
-3
-3
-3
-3
-3
-1
-1
-3
-3
-1
-1
-3
-3
-3
-3
-1
-1
-1
-1
-1
-3
-3
-3
-1
-1
-1
-1
-1
-1
-1
-3
-1
-1
-1
-1
-3
-3
-3
-1
-1
-1
-1
-1
-3
-3
-3
-3
-3
-1
-1
-1
-1
-1
-1
-3
-1
-3
-1
-1
-3
-3
-1
-1
-1
-1
-1
-1
-1
-1
-1
-1
-1
-1
-1
-3
-1
-1
-1
-1
-1
-1
0
0
0
0
0
0
0
0
0
0
0
0
0
0
0
0
0
0
0
0
-3
-3
-3
-3
-3
-3
-3
-3
-3
-3
-1
-3
-3
-3
-3
-1
-3
-3
-1
-1
-1
-3
-3
-3
-3
-3
-1
-3
-3
-1
-1
-3
-1
-3
-3
-3
-3
-3
-3
-3
-1
-1
-3
-3
-3
-3
-1
-1
-3
-1
-1
-1
-1
-3
-3
-3
-3
-1
-1
-3
-3
-1
-1
-3
-1
-1
-1
-3
-3
-3
-3
-1
-1
-1
-3
-1
-1
-1
-1
-3
-3
-3
-1
-1
-3
-1
-1
-3
-1
-1
-3
-3
-3
-1
-1
-1
-3
-1
-3
-3
-3
-1
-3
-3
-3
-1
-1
-1
-1
-1
-1
-1
-1
-3
-1
-3
-1
-1
-1
-3
-1
-1
-3
-3
-1
-3
-1
-3
-1
-1
-1
-1
-1
-1
-3
-1
-3
-3
-1
-1
-1
-1
-1
-3
-1
-1
-1
-1
-1
0
0
0
0
0
0
0
0
0
0
0
0
0
0
0
0
0
0
0
0
0
0
0
0
-3
-3
-3
-3
-3
-3
-3
-3
-1
-3
-1
-3
-3
-3
-3
-3
-1
-3
-3
-3
-1
-1
-3
-3
-3
-1
-1
-3
-1
-3
-3
-3
-3
-1
-3
-1
-3
-1
-3
-3
-3
-3
-1
-1
-1
-1
-3
-3
-3
-3
-3
-1
-3
-1
-1
-1
-1
-1
-1
-3
-3
-3
-3
-3
-3
-1
-1
-1
-3
-1
-1
-3
-1
-1
-3
-1
-3
-1
-3
-1
-1
-3
-1
-3
-1
-1
-3
-3
-1
-3
-1
-1
-1
-1
-1
-1
-1
-3
-1
-3
-1
-3
-3
-3
-1
-3
-3
-1
-1
-3
-1
-1
-3
-1
-3
-1
-1
-1
-1
-3
-3
-3
-1
-3
-1
-1
-1
-1
-1
-1
-1
-1
-3
-1
-1
-1
-1
0
0
0
0
0
0
0
0
0
0
0
0
0
0
0
0
0
0
0
0
0
0
0
0
0
0
0
0
0
0
0
0
0
0
0
0
-3
-3
-3
-3
-3
-3
-3
-3
-3
-3
-3
-3
-3
-3
-3
-3
-1
-3
-3
-3
-3
-3
-1
-1
-1
-3
-3
-3
-3
-3
-3
-3
-3
-3
-3
-3
-3
-3
-1
-1
-1
-1
-3
-1
-3
-3
-3
-3
-3
-3
-1
-3
-3
-3
-1
-1
-1
-3
-1
-3
-1
-3
-1
-1
-1
-3
-1
-1
-1
-1
-3
-1
-1
-3
-3
-1
-1
-1
-3
-3
-3
-1
-1
-1
-1
-1
-1
-3
-3
-1
-3
-3
-1
-1
-3
-1
-3
-1
-1
-1
-1
-1
-1
-3
-3
-3
-3
-3
-1
-1
-1
-3
-1
-1
-3
-3
-3
-3
-1
-1
-1
-1
-1
-1
-1
-1
-1
-3
-1
-1
-1
-1
-1
-1
-1
-1
-3
-1
-1
-1
-1
-1
-1
-1
-1
0
0
0
0
0
0
0
0
0
0
0
0
0
0
0
0
0
0
0
0
0
0
0
0
0
0
0
0
-3
-3
-3
-3
-3
-3
-3
-3
-3
-3
-3
-3
-3
-1
-3
-1
-3
-3
-1
-3
-3
-1
-1
-3
-3
-1
-3
-3
-3
-1
-3
-3
-3
-3
-3
-3
-3
-3
-3
-3
-3
-3
-3
-3
-3
-1
-3
-3
-1
-3
-1
-3
-3
-1
-1
-1
-1
-3
-1
-1
-3
-3
-1
-1
-1
-3
-1
-3
-3
-3
-3
-1
-1
-3
-1
-3
-1
-1
-1
-3
-1
-3
-3
-1
-1
-1
-1
-3
-3
-1
-1
-1
-1
-1
-1
-1
-1
-1
-1
-1
-1
-1
-1
-1
-1
-1
-1
-3
-1
-3
-1
-1
-3
-1
-3
-1
-1
-1
-1
-1
-3
-3
-1
-1
-3
-1
-1
-1
-3
-3
-1
-3
-3
-1
-1
-3
-1
-1
-1
-3
-1
-1
-1
0
0
0
0
0
0
0
0
0
0
0
0
0
0
0
0
0
0
0
0
0
0
0
0
0
0
0
0
0
0
-3
-3
-3
-3
-3
-3
-3
-3
-3
-3
-3
-3
-3
-3
-3
-3
-3
-3
-1
-3
-3
-3
-1
-1
-1
-3
-1
-3
-3
-3
-3
-3
-1
-1
-3
-3
-1
-3
-3
-3
-3
-3
-3
-3
-3
-3
-3
-1
-1
-3
-1
-3
-3
-1
-3
-3
-3
-1
-3
-3
-1
-3
-1
-1
-1
-3
-3
-1
-1
-1
-3
-1
-3
-1
-1
-1
-3
-1
-1
-3
-1
-1
-1
-1
-1
-1
-3
-3
-3
-1
-1
-1
-3
-3
-1
-1
-3
-1
-1
-3
-3
-1
-1
-1
-3
-3
-3
-3
-1
-1
-1
-1
-3
-3
-1
-1
-1
-1
-1
-1
-1
-3
-1
-1
-1
-1
-3
-3
-1
-3
-1
-1
-3
-1
-3
-1
-3
-1
-1
-1
-1
-1
-1
-1
-3
-1
-1
-3
-3
-1
-1
-1
-1
-1
-1
-1
-3
-1
-1
0
0
0
0
0
0
0
0
0
0
0
0
0
0
-3
-3
-3
-3
-3
-3
-3
-3
-3
-3
-3
-3
-3
-3
-3
-3
-3
-3
-3
-3
-1
-3
-3
-1
-3
-3
-1
-1
-3
-3
-1
-3
-1
-1
-1
-3
-3
-1
-1
-3
-1
-1
-3
-3
-1
-1
-3
-1
-3
-3
-1
-3
-3
-1
-1
-3
-3
-3
-1
-1
-1
-3
-3
-3
-3
-1
-3
-1
-1
-3
-3
-3
-1
-1
-3
-1
-3
-3
-1
-3
-1
-3
-3
-3
-1
-1
-1
-3
-1
-3
-3
-1
-1
-3
-1
-3
-1
-1
-1
-1
-1
-1
-3
-3
-3
-3
-1
-3
-3
-1
-1
-1
-3
-1
-1
-1
-1
-1
-1
-1
-3
-1
-3
-1
-1
-1
-3
-3
-3
-1
-1
-1
-1
-3
-1
-1
-3
-3
-1
-1
-1
-1
-1
-1
-1
-1
-1
-1
-1
-1
-1
0
0
0
0
0
0
0
0
0
0
0
0
0
0
0
0
0
0
0
0
0
0
-3
-3
-3
-3
-3
-3
-3
-3
-3
-3
-3
-3
-3
-3
-3
-3
-3
-3
-3
-3
-1
-3
-1
-3
-3
-3
-1
-3
-3
-3
-3
-3
-3
-1
-1
-3
-3
-3
-3
-3
-1
-1
-1
-3
-3
-3
-1
-1
-1
-3
-3
-1
-3
-1
-3
-1
-3
-3
-1
-1
-3
-3
-1
-3
-1
-3
-1
-3
-1
-1
-3
-1
-3
-1
-1
-1
-3
-1
-3
-3
-1
-1
-1
-3
-1
-1
-3
-1
-3
-1
-3
-1
-1
-3
-1
-3
-1
-3
-1
-1
-1
-3
-3
-1
-3
-1
-1
-1
-1
-1
-3
-1
-3
-1
-1
-3
-3
-1
-1
-1
-3
-1
-1
-1
-3
-3
-3
-1
-1
-1
-1
-1
-3
-1
-1
-3
-1
-1
-1
-1
-1
-1
-3
-1
-1
-1
-1
-1
-1
-1
-1
0
0
0
0
0
0
0
0
0
0
0
0
0
0
0
0
0
0
0
0
0
0
-3
-3
-3
-3
-3
-3
-3
-3
-3
-3
-3
-3
-3
-1
-3
-1
-3
-3
-3
-1
-3
-3
-1
-3
-3
-1
-3
-1
-1
-3
-3
-1
-3
-3
-3
-3
-3
-1
-3
-3
-1
-3
-3
-1
-1
-3
-3
-3
-3
-3
-1
-1
-1
-1
-1
-3
-3
-1
-1
-3
-1
-3
-1
-1
-3
-3
-3
-3
-1
-1
-3
-1
-1
-3
-3
-1
-1
-1
-1
-1
-1
-1
-3
-1
-1
-3
-1
-1
-1
-3
-3
-1
-1
-3
-3
-3
-1
-1
-1
-3
-1
-3
-1
-3
-1
-3
-1
-1
-1
-3
-1
-1
-1
-1
-1
-1
-1
-3
-1
-3
-1
-3
-1
-1
-3
-3
-1
-3
-1
-3
-1
-3
-1
-3
-3
-3
-1
-1
-1
-1
-1
-3
-1
-1
-1
-1
-3
-1
-1
0
0
0
0
0
0
0
0
0
0
0
0
0
0
0
0
0
0
0
0
0
0
0
0
-3
-3
-3
-3
-3
-3
-3
-3
-3
-3
-3
-1
-3
-3
-3
-3
-1
-3
-3
-3
-3
-3
-3
-3
-3
-3
-3
-1
-1
-3
-3
-3
-3
-3
-3
-1
-1
-3
-1
-3
-3
-3
-3
-1
-3
-3
-1
-3
-3
-3
-3
-3
-1
-1
-1
-1
-3
-1
-1
-3
-1
-3
-1
-3
-1
-1
-3
-1
-1
-1
-3
-1
-3
-3
-1
-1
-3
-3
-1
-1
-1
-3
-1
-3
-3
-1
-1
-1
-3
-1
-1
-1
-1
-1
-3
-1
-3
-3
-1
-1
-3
-3
-1
-1
-1
-1
-3
-1
-1
-3
-1
-3
-3
-1
-1
-3
-1
-1
-1
-1
-1
-1
-1
-1
-3
-1
-1
-3
-1
-1
-3
-1
-3
-1
-1
-3
-3
-1
-3
-1
-1
-1
-1
-1
-1
-3
-1
-1
-1
-1
-3
-1
-1
0
0
0
0
0
0
0
0
0
0
0
0
0
0
0
0
0
0
0
0
-3
-3
-3
-3
-3
-3
-3
-3
-3
-3
-3
-3
-1
-3
-3
-1
-3
-3
-1
-3
-3
-3
-3
-3
-3
-3
-3
-3
-3
-3
-1
-1
-1
-3
-3
-3
-1
-3
-1
-3
-3
-1
-3
-3
-3
-1
-3
-1
-1
-3
-3
-3
-1
-3
-1
-3
-1
-3
-3
-3
-3
-1
-1
-3
-3
-3
-3
-3
-1
-1
-3
-1
-3
-1
-3
-1
-1
-1
-3
-3
-1
-1
-3
-3
-1
-1
-3
-3
-1
-3
-3
-3
-1
-1
-3
-1
-1
-3
-1
-3
-3
-1
-1
-1
-1
-1
-1
-1
-1
-1
-1
-1
-3
-3
-3
-3
-1
-1
-1
-1
-3
-3
-1
-1
-1
-1
-1
-1
-3
-1
-1
-3
-1
-3
-3
-1
-1
-1
-3
-3
-1
-1
-1
-3
-1
-1
-3
-1
-1
-1
-1
-1
-3
-1
-1
-1
-1
-1
-1
-1
-1
-1
-1
-1
-1
0
0
0
0
0
0
0
0
-3
-3
-3
-3
-3
-3
-3
-3
-3
-3
-3
-3
-1
-3
-3
-1
-3
-3
-3
-3
-3
-3
-3
-3
-3
-1
-1
-3
-3
-3
-1
-3
-3
-1
-3
-3
-3
-1
-1
-1
-1
-3
-3
-3
-1
-3
-3
-3
-3
-3
-3
-1
-3
-1
-3
-1
-1
-3
-3
-3
-1
-1
-1
-1
-3
-3
-1
-1
-3
-3
-1
-3
-3
-3
-3
-1
-3
-3
-3
-1
-3
-1
-3
-3
-1
-1
-1
-1
-1
-1
-3
-1
-1
-1
-1
-1
-1
-1
-1
-3
-1
-1
-3
-1
-3
-3
-1
-3
-1
-1
-3
-1
-1
-1
-1
-1
-3
-3
-3
-3
-3
-1
-1
-1
-1
-1
-1
-1
-1
-1
-3
-1
-1
-1
-3
-3
-1
-1
-1
-1
-1
-1
-1
-1
-3
-1
-1
-1
-3
-1
-1
-1
-3
-1
-1
0
0
0
0
0
0
0
0
0
0
0
0
0
0
0
0
0
0
-3
-3
-3
-3
-3
-3
-3
-3
-3
-1
-3
-3
-3
-3
-3
-3
-3
-3
-3
-3
-3
-3
-3
-3
-1
-3
-3
-3
-1
-1
-1
-3
-1
-1
-3
-1
-3
-3
-1
-3
-3
-1
-3
-1
-1
-3
-3
-3
-1
-1
-3
-3
-1
-1
-1
-1
-3
-1
-1
-3
-1
-3
-3
-1
-3
-3
-1
-3
-1
-1
-1
-3
-3
-3
-1
-1
-1
-1
-3
-1
-1
-1
-3
-1
-1
-3
-3
-1
-3
-3
-1
-1
-3
-1
-3
-1
-3
-1
-3
-1
-3
-1
-3
-1
-3
-1
-1
-3
-1
-3
-3
-3
-1
-1
-1
-1
-3
-1
-3
-3
-1
-1
-1
-3
-1
-3
-1
-1
-3
-3
-3
-1
-1
-3
-1
-1
-1
-1
-1
-1
-1
-1
-1
-3
-1
-3
-1
-1
-1
-1
-1
-3
-1
-1
-1
0
0
0
0
0
0
0
0
0
0
0
0
0
0
0
0
0
0
-3
-3
-3
-3
-3
-3
-3
-3
-3
-3
-3
-3
-3
-3
-3
-3
-3
-3
-3
-3
-3
-3
-3
-1
-1
-3
-3
-3
-3
-3
-3
-1
-1
-1
-3
-3
-3
-3
-3
-3
-3
-3
-1
-1
-3
-3
-3
-3
-1
-3
-1
-1
-1
-3
-3
-3
-3
-3
-3
-1
-1
-3
-1
-3
-1
-1
-1
-1
-1
-3
-3
-1
-3
-1
-3
-1
-1
-1
-1
-3
-1
-3
-3
-1
-3
-3
-1
-1
-1
-1
-1
-1
-3
-3
-1
-3
-3
-3
-3
-1
-1
-1
-1
-1
-3
-1
-1
-1
-3
-1
-1
-1
-1
-3
-3
-1
-1
-1
-1
-1
-1
-1
-1
-3
-3
-1
-1
-3
-1
-1
-1
-1
-1
-1
-1
-3
-3
-1
-1
-1
-1
-1
-1
-1
-1
-3
-1
-1
-1
-3
-1
-1
-1
0
0
0
0
0
0
0
0
0
0
0
0
0
0
0
0
0
0
0
0
-3
-3
-3
-3
-3
-3
-3
-3
-3
-3
-3
-3
-3
-3
-3
-3
-3
-3
-1
-3
-3
-3
-3
-3
-3
-3
-3
-1
-1
-3
-3
-1
-3
-1
-3
-1
-1
-1
-3
-3
-3
-3
-1
-1
-1
-3
-3
-3
-1
-1
-1
-3
-3
-3
-1
-1
-3
-1
-1
-3
-1
-1
-3
-3
-1
-3
-3
-3
-3
-3
-3
-1
-1
-1
-3
-3
-1
-1
-1
-3
-1
-1
-1
-1
-1
-3
-3
-1
-1
-1
-1
-3
-1
-1
-1
-3
-3
-1
-1
-1
-1
-3
-3
-3
-1
-1
-1
-1
-1
-1
-1
-1
-1
-1
-1
-1
-1
-1
-1
-1
-3
-3
-3
-1
-3
-3
-1
-1
-3
-1
-3
-3
-1
-3
-3
-1
-1
-1
-1
-3
-1
-1
-3
-3
-1
-1
-1
-1
-1
0
0
0
0
0
0
0
0
0
0
0
0
0
0
0
0
0
0
0
0
0
0
0
0
-3
-3
-3
-3
-3
-3
-3
-3
-3
-3
-3
-3
-3
-3
-3
-3
-3
-3
-3
-1
-1
-3
-3
-3
-3
-1
-1
-3
-1
-3
-3
-3
-3
-1
-3
-1
-1
-1
-1
-3
-3
-3
-3
-3
-3
-3
-3
-3
-1
-1
-3
-3
-3
-1
-3
-1
-3
-1
-1
-1
-1
-3
-1
-1
-1
-3
-1
-3
-3
-3
-3
-3
-3
-1
-1
-3
-1
-3
-3
-1
-3
-1
-1
-3
-1
-1
-1
-1
-1
-1
-1
-1
-1
-3
-1
-1
-1
-1
-3
-1
-1
-1
-1
-1
-1
-3
-1
-3
-3
-3
-1
-1
-1
-1
-3
-1
-1
-1
-3
-1
-3
-3
-1
-1
-1
-1
-1
-3
-3
-3
-1
-1
-1
-1
-1
-1
-3
-1
-1
-1
-1
0
0
0
0
0
0
0
0
0
0
0
0
0
0
0
0
0
0
0
0
0
0
0
0
0
0
0
0
0
0
0
0
-3
-3
-3
-3
-3
-3
-3
-3
-3
-3
-3
-3
-3
-3
-3
-3
-3
-1
-3
-3
-3
-1
-3
-3
-3
-3
-1
-1
-3
-3
-1
-1
-1
-3
-1
-3
-3
-3
-1
-1
-1
-1
-3
-3
-3
-1
-1
-1
-3
-1
-3
-3
-3
-3
-3
-3
-3
-3
-3
-3
-1
-1
-1
-1
-1
-3
-3
-1
-1
-3
-1
-3
-3
-3
-1
-1
-1
-1
-1
-3
-3
-3
-1
-3
-1
-3
-3
-1
-1
-1
-3
-1
-1
-1
-3
-3
-1
-1
-1
-1
-1
-3
-1
-1
-3
-3
-1
-3
-1
-1
-3
-3
-3
-1
-3
-1
-1
-1
-1
-3
-1
-3
-3
-3
-1
-1
-1
-1
-1
-3
-1
-3
-1
-1
-1
-1
-1
-1
-1
-3
-3
-1
-1
-1
-1
-1
-1
-1
-1
-1
-3
-1
-1
0
0
0
0
0
0
0
0
0
0
0
0
0
0
0
0
0
0
0
0
-3
-3
-3
-1
-3
-3
-3
-3
-3
-3
-3
-1
-1
-3
-3
-3
-3
-1
-3
-1
-1
-3
-1
-1
-3
-3
-3
-3
-3
-3
-3
-1
-3
-3
-3
-3
-3
-3
-1
-1
-3
-3
-3
-3
-3
-1
-1
-3
-1
-1
-3
-3
-3
-1
-3
-1
-3
-1
-3
-1
-1
-1
-1
-3
-3
-1
-1
-1
-3
-1
-1
-3
-1
-3
-3
-3
-3
-1
-1
-1
-3
-3
-1
-1
-1
-1
-3
-1
-1
-1
-3
-1
-1
-3
-3
-1
-3
-3
-1
-3
-1
-1
-3
-1
-1
-1
-3
-1
-1
-1
-1
-3
-1
-1
-1
-3
-1
-1
-3
-3
-1
-3
-3
-1
-1
-1
-1
-1
-1
-1
-3
-1
-3
-1
-1
-1
-1
0
0
0
0
0
0
0
0
0
0
0
0
0
0
0
0
0
0
0
0
0
0
0
0
0
0
0
0
0
0
0
0
0
0
0
0
-3
-3
-3
-3
-3
-3
-3
-3
-3
-1
-3
-3
-3
-3
-3
-3
-3
-3
-3
-3
-3
-3
-1
-3
-3
-3
-3
-3
-3
-1
-3
-3
-3
-1
-3
-3
-1
-3
-3
-3
-1
-1
-3
-3
-1
-3
-1
-3
-3
-1
-1
-3
-3
-3
-3
-3
-1
-1
-1
-1
-1
-1
-1
-1
-3
-1
-3
-3
-1
-3
-3
-3
-3
-1
-1
-1
-1
-1
-1
-3
-3
-1
-1
-3
-3
-1
-3
-3
-1
-1
-1
-3
-1
-3
-3
-1
-1
-1
-3
-1
-1
-3
-3
-1
-1
-3
-1
-1
-3
-3
-1
-1
-1
-1
-1
-3
-1
-1
-1
-3
-1
-1
-3
-1
-1
-1
-1
-1
-1
-1
-3
-3
-1
-1
-1
-1
-1
-1
-3
-1
-3
-1
-1
-1
-1
-1
-1
-1
-1
0
0
0
0
0
0
0
0
0
0
0
0
0
0
0
0
0
0
0
0
0
0
0
0
-3
-3
-3
-3
-3
-3
-3
-3
-3
-3
-3
-3
-3
-3
-3
-3
-3
-3
-3
-1
-1
-3
-1
-3
-3
-3
-3
-3
-3
-3
-1
-1
-3
-1
-1
-3
-1
-1
-3
-3
-3
-3
-1
-3
-1
-3
-3
-1
-1
-1
-1
-3
-3
-3
-3
-1
-1
-3
-1
-1
-3
-3
-1
-3
-3
-1
-3
-3
-3
-1
-1
-1
-1
-1
-3
-3
-1
-3
-3
-1
-3
-1
-1
-1
-3
-3
-1
-3
-1
-1
-3
-1
-3
-3
-1
-3
-3
-3
-1
-3
-3
-1
-1
-1
-1
-3
-1
-1
-1
-1
-1
-1
-1
-1
-1
-1
-3
-3
-1
-1
-1
-3
-3
-3
-1
-1
-1
-3
-1
-1
-1
-1
-3
-1
-1
-1
-3
-3
-1
-1
-1
-1
-1
-1
-1
-1
-1
-1
-1
0
0
0
0
0
0
0
0
0
0
0
0
0
0
0
0
0
0
0
0
0
0
0
0
-3
-3
-3
-3
-3
-3
-3
-3
-3
-3
-3
-3
-3
-3
-3
-3
-3
-1
-1
-3
-3
-1
-1
-3
-3
-1
-1
-3
-3
-3
-3
-3
-1
-1
-1
-3
-3
-1
-3
-1
-3
-3
-1
-1
-3
-1
-3
-3
-3
-3
-3
-1
-1
-3
-3
-3
-3
-3
-1
-1
-1
-1
-3
-3
-1
-3
-3
-3
-1
-3
-3
-1
-1
-3
-3
-1
-1
-1
-3
-3
-1
-1
-1
-1
-3
-1
-3
-3
-1
-1
-3
-1
-3
-1
-3
-1
-3
-3
-1
-1
-3
-3
-3
-1
-1
-3
-1
-3
-1
-1
-1
-1
-1
-3
-3
-1
-1
-1
-1
-1
-3
-3
-3
-1
-1
-3
-1
-1
-3
-1
-1
-1
-1
-1
-1
-1
-1
-1
-1
-3
-1
-1
-1
-1
-1
-3
-1
-1
-3
-1
-1
-3
-3
-1
-1
-1
-1
0
0
0
0
0
0
0
0
0
0
0
0
0
0
0
0
-3
-3
-3
-3
-3
-3
-3
-3
-3
-3
-3
-3
-3
-3
-3
-1
-3
-3
-3
-1
-1
-3
-3
-3
-3
-3
-1
-3
-3
-3
-3
-3
-1
-3
-3
-3
-1
-1
-3
-3
-3
-3
-1
-3
-3
-3
-1
-3
-3
-3
-3
-1
-1
-1
-1
-3
-1
-1
-1
-3
-3
-1
-3
-1
-3
-3
-3
-1
-3
-1
-1
-3
-1
-3
-3
-1
-1
-1
-1
-1
-1
-3
-3
-1
-1
-3
-3
-1
-1
-1
-1
-3
-3
-3
-1
-1
-1
-1
-1
-1
-1
-1
-1
-1
-1
-1
-1
-3
-3
-1
-3
-1
-1
-3
-3
-1
-1
-1
-1
-3
-3
-1
-3
-3
-1
-3
-1
-1
-1
-3
-1
-3
-1
-3
-3
-1
-1
-1
-3
-3
-1
-1
-1
-1
-1
-1
-1
-1
-1
-3
-1
-1
-1
-1
-3
-1
-3
-1
-1
0
0
0
0
0
0
0
0
0
0
0
0
0
0
-3
-3
-3
-3
-3
-3
-3
-3
-3
-3
-3
-3
-3
-3
-3
-3
-3
-3
-1
-3
-3
-1
-1
-3
-3
-1
-1
-1
-3
-3
-3
-1
-3
-3
-3
-3
-1
-3
-3
-3
-1
-3
-3
-3
-3
-1
-3
-3
-3
-3
-3
-1
-1
-1
-3
-1
-3
-3
-1
-1
-1
-3
-1
-3
-1
-3
-3
-3
-1
-1
-3
-3
-1
-3
-1
-3
-1
-3
-1
-3
-3
-1
-1
-1
-1
-3
-1
-1
-3
-1
-1
-3
-1
-1
-3
-3
-1
-1
-3
-1
-1
-3
-1
-3
-1
-1
-1
-3
-1
-1
-3
-1
-3
-1
-1
-1
-1
-1
-3
-1
-3
-1
-1
-1
-3
-1
-3
-3
-1
-1
-3
-1
-1
-1
-1
-3
-1
-1
-1
-1
-1
-1
-1
-1
-1
-1
-1
-1
-1
0
0
0
0
0
0
0
0
0
0
0
0
0
0
0
0
0
0
0
0
0
0
0
0
-3
-3
-3
-3
-3
-3
-3
-3
-3
-3
-3
-3
-3
-3
-3
-3
-3
-3
-3
-3
-1
-3
-1
-3
-1
-3
-3
-3
-3
-3
-3
-1
-3
-3
-1
-3
-3
-1
-3
-3
-1
-1
-3
-1
-3
-3
-3
-3
-3
-3
-1
-1
-3
-3
-3
-3
-1
-3
-1
-1
-1
-1
-3
-1
-3
-3
-1
-1
-3
-3
-3
-3
-1
-1
-1
-3
-1
-3
-3
-3
-3
-1
-1
-1
-1
-3
-1
-1
-3
-1
-1
-1
-1
-3
-3
-3
-1
-1
-3
-1
-1
-3
-3
-1
-1
-1
-1
-1
-1
-1
-3
-3
-1
-3
-1
-3
-1
-1
-3
-3
-1
-3
-1
-1
-1
-1
-1
-1
-1
-3
-1
-1
-1
-1
-1
-1
-1
-1
-1
-3
-3
-1
-1
-1
-1
-1
-1
-3
-1
-1
-1
-1
-3
-1
-1
-1
-1
0
0
0
0
0
0
0
0
0
0
0
0
0
0
0
0
-3
-3
-3
-3
-3
-3
-3
-3
-3
-3
-3
-3
-1
-3
-3
-3
-3
-3
-3
-3
-3
-3
-3
-3
-3
-3
-3
-1
-3
-1
-3
-1
-1
-3
-3
-3
-1
-1
-1
-1
-3
-1
-1
-3
-3
-1
-1
-3
-3
-3
-3
-3
-1
-1
-1
-3
-1
-3
-1
-3
-3
-3
-1
-3
-1
-1
-1
-3
-3
-3
-1
-1
-3
-3
-3
-1
-3
-3
-1
-1
-1
-1
-3
-1
-3
-1
-1
-3
-3
-1
-1
-3
-1
-3
-3
-3
-1
-1
-1
-1
-1
-3
-1
-3
-1
-1
-1
-1
-3
-1
-1
-1
-1
-3
-1
-1
-1
-3
-1
-1
-1
-1
-1
-1
-3
-1
-3
-1
-1
-1
-1
-3
-1
-1
-1
-1
-1
-3
-1
-1
-1
0
0
0
0
0
0
0
0
0
0
0
0
0
0
0
0
0
0
0
0
0
0
0
0
0
0
0
0
0
0
0
0
-3
-3
-3
-3
-3
-3
-3
-3
-3
-3
-3
-3
-3
-3
-3
-3
-3
-3
-3
-3
-3
-3
-3
-1
-3
-3
-3
-1
-3
-1
-1
-3
-1
-3
-3
-3
-1
-1
-1
-3
-3
-3
-3
-3
-1
-3
-3
-3
-1
-1
-1
-3
-1
-1
-1
-3
-1
-1
-3
-3
-1
-3
-3
-1
-1
-3
-3
-3
-1
-3
-3
-3
-3
-3
-3
-1
-1
-1
-3
-3
-1
-3
-3
-3
-1
-3
-1
-1
-3
-1
-3
-1
-3
-1
-3
-3
-1
-1
-3
-3
-1
-1
-1
-1
-1
-1
-1
-1
-3
-1
-3
-1
-3
-1
-1
-1
-1
-1
-3
-3
-3
-1
-1
-3
-1
-3
-1
-1
-1
-1
-1
-1
-1
-1
-1
-1
-1
-1
-1
-1
-1
-1
-1
-1
-3
-1
-1
-3
-1
-1
-1
-3
-1
-1
-1
-1
-1
0
0
0
0
0
0
0
0
0
0
0
0
0
0
0
0
-3
-3
-3
-3
-3
-3
-3
-3
-1
-3
-1
-3
-3
-3
-3
-3
-3
-1
-3
-3
-3
-3
-3
-3
-3
-3
-3
-1
-1
-3
-3
-1
-1
-1
-3
-1
-1
-3
-3
-3
-1
-3
-3
-3
-3
-3
-3
-3
-1
-1
-1
-1
-1
-3
-1
-3
-3
-1
-1
-1
-1
-3
-3
-3
-1
-3
-3
-1
-1
-3
-3
-3
-1
-1
-1
-1
-1
-3
-1
-3
-1
-3
-3
-1
-1
-1
-1
-3
-1
-1
-1
-3
-3
-3
-1
-1
-1
-3
-3
-3
-3
-3
-3
-3
-3
-3
-1
-1
-1
-1
-1
-1
-1
-3
-1
-1
-1
-1
-3
-3
-1
-3
-3
-3
-1
-1
-1
-1
-1
-3
-1
-1
-1
-1
-1
-1
-3
-1
-1
-3
-3
-1
-3
-1
-1
-1
-1
-1
-3
-1
-1
-1
-1
-1
-1
0
0
0
0
0
0
0
0
0
0
0
0
0
0
0
0
0
0
-3
-3
-3
-3
-3
-3
-3
-3
-3
-3
-3
-3
-3
-3
-1
-3
-3
-3
-3
-3
-3
-3
-3
-3
-1
-1
-1
-3
-1
-3
-1
-3
-3
-3
-3
-1
-3
-3
-1
-1
-1
-3
-3
-3
-3
-1
-1
-1
-3
-1
-3
-3
-3
-1
-3
-3
-3
-3
-1
-3
-3
-1
-3
-3
-3
-1
-1
-1
-1
-3
-3
-1
-1
-3
-1
-1
-1
-1
-3
-1
-3
-1
-1
-3
-1
-1
-1
-3
-1
-3
-1
-1
-1
-1
-1
-1
-3
-3
-3
-1
-3
-1
-1
-1
-3
-3
-1
-3
-3
-1
-1
-1
-3
-1
-1
-1
-3
-3
-1
-3
-3
-1
-1
-1
-1
-1
-1
-3
-1
-1
-1
-3
-1
-1
-3
-1
-1
-1
-3
-3
-3
-1
-1
-1
-3
-1
-1
-1
-1
-1
-3
-1
-1
-1
-1
0
0
0
0
0
0
0
0
0
0
0
0
0
0
0
0
0
0
-3
-3
-3
-3
-3
-3
-3
-1
-3
-3
-3
-3
-3
-3
-3
-3
-1
-3
-3
-3
-3
-3
-3
-3
-3
-1
-3
-3
-1
-3
-1
-1
-1
-3
-3
-1
-1
-1
-3
-3
-3
-3
-1
-3
-3
-3
-3
-1
-1
-3
-3
-1
-1
-3
-1
-3
-1
-1
-1
-1
-1
-1
-1
-1
-3
-3
-3
-3
-3
-3
-3
-3
-3
-1
-1
-1
-1
-1
-3
-1
-3
-1
-3
-3
-3
-1
-1
-3
-1
-1
-3
-3
-3
-3
-3
-1
-1
-1
-1
-1
-1
-1
-1
-3
-1
-1
-1
-1
-3
-1
-1
-3
-1
-1
-1
-1
-1
-3
-1
-3
-1
-3
-1
-1
-1
-3
-1
-1
-3
-1
-3
-1
-1
-3
-1
-1
-1
-3
-3
-1
-3
-1
-3
-1
-3
-1
-1
-1
-1
-1
-3
-1
-1
0
0
0
0
0
0
0
0
0
0
0
0
0
0
0
0
0
0
0
0
-3
-3
-3
-3
-3
-3
-3
-3
-3
-3
-3
-3
-3
-3
-3
-3
-3
-1
-3
-3
-3
-3
-3
-3
-1
-3
-3
-3
-3
-3
-3
-3
-3
-1
-3
-1
-1
-3
-1
-3
-1
-1
-3
-1
-3
-1
-3
-3
-1
-3
-1
-1
-3
-1
-3
-3
-3
-3
-3
-3
-1
-1
-1
-1
-3
-1
-3
-1
-1
-3
-3
-3
-1
-3
-1
-3
-1
-1
-1
-3
-1
-1
-3
-3
-3
-1
-1
-1
-1
-3
-3
-1
-1
-1
-1
-3
-1
-3
-1
-3
-3
-1
-3
-1
-1
-1
-1
-1
-1
-1
-1
-3
-1
-1
-1
-1
-1
-1
-1
-1
-1
-1
-3
-3
-1
-1
-1
-1
-1
-1
-1
-1
-1
-1
-3
-3
-3
-3
-1
-3
-1
-1
-1
-3
-1
-1
-1
0
0
0
0
0
0
0
0
0
0
0
0
0
0
0
0
0
0
0
0
0
0
0
0
0
0
-3
-3
-3
-3
-3
-3
-3
-3
-3
-3
-3
-3
-3
-3
-3
-3
-1
-1
-3
-3
-3
-3
-1
-3
-3
-3
-3
-3
-1
-3
-3
-3
-3
-3
-3
-3
-3
-1
-3
-1
-1
-1
-1
-3
-1
-3
-3
-3
-3
-3
-3
-3
-1
-3
-1
-1
-3
-3
-1
-1
-3
-3
-3
-1
-1
-1
-1
-3
-1
-3
-1
-1
-1
-3
-1
-3
-1
-3
-1
-1
-1
-3
-1
-1
-3
-1
-3
-1
-1
-3
-1
-1
-3
-3
-1
-1
-1
-3
-3
-1
-1
-1
-1
-3
-1
-3
-1
-1
-3
-3
-1
-3
-1
-1
-1
-1
-1
-1
-1
-1
-1
-3
-1
-1
-1
-1
-1
-1
-1
-3
-1
-3
-1
-1
-1
-3
-1
-1
-1
-3
-1
-1
-3
-1
-3
-1
-1
0
0
0
0
0
0
0
0
0
0
0
0
0
0
0
0
0
0
0
0
0
0
0
0
0
0
-3
-3
-3
-1
-3
-3
-3
-1
-3
-3
-3
-3
-3
-3
-1
-3
-1
-3
-3
-3
-3
-3
-1
-3
-1
-3
-3
-1
-3
-3
-3
-3
-3
-3
-3
-1
-3
-3
-1
-1
-3
-1
-3
-3
-1
-3
-1
-3
-3
-3
-1
-1
-3
-3
-1
-1
-3
-1
-1
-3
-3
-3
-3
-3
-1
-1
-3
-3
-3
-3
-1
-1
-3
-3
-3
-1
-3
-1
-1
-3
-1
-1
-1
-1
-1
-1
-1
-3
-1
-3
-1
-3
-1
-3
-3
-1
-3
-3
-3
-1
-1
-1
-1
-1
-1
-1
-1
-3
-1
-1
-1
-3
-3
-1
-1
-1
-1
-1
-1
-3
-1
-3
-1
-1
-3
-3
-3
-1
-3
-1
-3
-1
-1
-1
-1
-3
-1
-1
-3
-1
-1
-1
-1
-1
-1
-1
-1
-1
-1
0
0
0
0
0
0
0
0
0
0
0
0
0
0
0
0
0
0
0
0
0
0
0
0
-3
-3
-3
-3
-3
-3
-3
-3
-3
-3
-3
-3
-3
-3
-3
-3
-1
-3
-3
-1
-3
-3
-3
-1
-1
-3
-3
-3
-1
-3
-3
-3
-3
-1
-1
-3
-3
-3
-3
-1
-3
-3
-1
-3
-3
-1
-3
-3
-3
-3
-3
-3
-3
-3
-1
-3
-1
-1
-3
-1
-1
-1
-1
-1
-1
-3
-3
-1
-3
-1
-3
-3
-1
-1
-1
-1
-1
-3
-1
-1
-1
-3
-3
-3
-3
-3
-1
-3
-1
-3
-1
-1
-3
-3
-1
-1
-3
-3
-3
-1
-1
-1
-1
-1
-1
-1
-1
-3
-1
-3
-1
-1
-3
-1
-1
-1
-1
-1
-3
-1
-3
-1
-1
-1
-1
-1
-3
-1
-1
-1
-1
-1
-1
-1
-1
-3
-3
-1
-1
-3
-1
-1
-3
-1
-1
-3
-3
-1
-1
-1
-1
-1
-1
0
0
0
0
0
0
0
0
0
0
0
0
0
0
0
0
0
0
0
0
-3
-3
-3
-3
-3
-3
-3
-3
-3
-3
-3
-3
-3
-3
-3
-1
-3
-3
-3
-3
-1
-3
-3
-3
-3
-3
-3
-1
-1
-3
-3
-1
-3
-3
-3
-3
-3
-1
-1
-3
-3
-3
-1
-3
-3
-3
-3
-1
-3
-1
-1
-1
-1
-3
-1
-3
-1
-1
-1
-1
-3
-1
-3
-3
-1
-1
-3
-3
-1
-1
-3
-1
-3
-1
-3
-3
-3
-3
-1
-1
-1
-1
-1
-1
-3
-3
-3
-1
-3
-1
-1
-3
-3
-1
-3
-1
-1
-1
-1
-1
-1
-3
-1
-1
-1
-3
-3
-1
-1
-1
-3
-3
-1
-1
-3
-3
-3
-3
-1
-1
-1
-1
-1
-1
-1
-1
-1
-1
-1
-1
-1
-1
-1
-1
-3
-3
-1
-1
-1
-3
-1
-1
-3
-3
-3
-3
-1
-1
-1
-1
-1
-1
-1
0
0
0
0
0
0
0
0
0
0
0
0
0
0
0
0
0
0
0
0
-3
-3
-3
-3
-3
-3
-3
-3
-3
-3
-3
-3
-3
-3
-3
-1
-1
-3
-1
-3
-3
-1
-3
-3
-3
-3
-3
-3
-3
-1
-1
-1
-1
-3
-1
-3
-3
-3
-1
-1
-1
-1
-1
-3
-3
-3
-3
-3
-3
-3
-1
-3
-1
-3
-1
-3
-1
-3
-1
-3
-3
-3
-3
-3
-1
-1
-1
-3
-1
-3
-3
-1
-1
-1
-1
-3
-1
-3
-3
-1
-3
-3
-1
-3
-1
-3
-3
-3
-1
-1
-3
-3
-1
-1
-1
-1
-1
-3
-3
-1
-1
-1
-1
-1
-3
-1
-1
-3
-3
-1
-3
-1
-3
-1
-1
-3
-3
-1
-1
-3
-3
-1
-1
-3
-1
-1
-1
-3
-1
-1
-1
-1
-1
-1
-1
-1
-1
-1
-1
-3
-1
-1
-1
-1
-3
-1
-1
-1
-1
0
0
0
0
0
0
0
0
0
0
0
0
0
0
0
0
0
0
0
0
0
0
0
0
-3
-3
-3
-3
-3
-3
-3
-3
-3
-3
-3
-3
-3
-3
-1
-3
-3
-3
-3
-3
-3
-1
-3
-3
-3
-3
-3
-3
-3
-3
-3
-1
-3
-3
-3
-3
-1
-1
-1
-1
-1
-1
-3
-1
-3
-1
-3
-1
-3
-3
-1
-3
-3
-1
-3
-3
-3
-3
-3
-3
-1
-1
-1
-3
-3
-3
-1
-1
-3
-3
-1
-3
-3
-1
-3
-1
-1
-1
-1
-3
-1
-1
-3
-1
-1
-1
-1
-1
-3
-1
-1
-1
-1
-3
-1
-1
-3
-3
-3
-1
-1
-1
-1
-3
-3
-3
-3
-1
-1
-1
-1
-3
-1
-1
-3
-1
-1
-1
-1
-1
-3
-1
-1
-1
-3
-3
-3
-1
-3
-1
-3
-1
-1
-1
-1
-1
-3
-1
-1
-1
-1
-1
-1
-1
-3
-1
-1
-1
-3
-3
-1
-1
-1
-1
-1
0
0
0
0
0
0
0
0
0
0
0
0
0
0
0
0
0
0
-3
-3
-3
-3
-3
-3
-3
-3
-3
-3
-3
-3
-3
-3
-1
-1
-1
-3
-3
-3
-3
-3
-1
-3
-3
-3
-3
-3
-3
-3
-1
-3
-1
-1
-3
-3
-3
-1
-1
-3
-3
-1
-1
-3
-1
-1
-1
-3
-1
-1
-3
-1
-1
-3
-1
-1
-3
-3
-3
-3
-3
-3
-1
-3
-1
-1
-1
-3
-3
-3
-1
-3
-3
-3
-1
-3
-3
-1
-3
-3
-1
-3
-1
-3
-3
-1
-1
-1
-1
-1
-1
-1
-1
-1
-3
-3
-3
-1
-1
-1
-1
-1
-3
-3
-1
-3
-1
-1
-3
-3
-1
-3
-1
-3
-3
-1
-1
-1
-1
-1
-1
-3
-3
-3
-1
-1
-1
-3
-1
-1
-1
-1
-3
-1
-3
-3
-3
-1
-3
-3
-1
-1
-3
-3
-1
-1
-1
-3
-1
-1
-1
-1
-1
-1
-1
-1
-1
-1
-1
-1
-1
0
0
0
0
0
0
0
0
0
0
0
0
-3
-3
-3
-3
-3
-3
-3
-3
-3
-3
-3
-3
-3
-3
-3
-1
-1
-1
-3
-3
-3
-3
-3
-3
-1
-1
-3
-1
-3
-1
-3
-1
-3
-3
-3
-3
-3
-3
-3
-3
-1
-3
-3
-3
-1
-3
-1
-1
-3
-3
-1
-3
-1
-1
-3
-3
-3
-1
-1
-3
-3
-1
-3
-3
-1
-3
-3
-3
-3
-1
-1
-3
-1
-1
-1
-1
-1
-1
-1
-1
-1
-1
-1
-1
-1
-3
-1
-1
-3
-1
-1
-1
-3
-1
-3
-1
-1
-1
-1
-1
-1
-3
-3
-3
-3
-3
-1
-1
-1
-3
-1
-3
-3
-3
-1
-1
-1
-3
-1
-1
-3
-1
-3
-3
-1
-3
-1
-1
-1
-1
-3
-1
-1
-1
-1
-1
-3
-1
-3
-3
-3
-3
-1
-1
-1
-3
-1
-1
-1
-3
-1
-1
-1
-1
-1
0
0
0
0
0
0
0
0
0
0
0
0
0
0
0
0
0
0
-3
-3
-3
-3
-3
-3
-3
-1
-3
-3
-3
-3
-3
-3
-1
-3
-3
-1
-3
-3
-3
-3
-3
-3
-3
-3
-3
-1
-1
-3
-3
-1
-3
-3
-3
-3
-3
-3
-1
-1
-3
-1
-3
-3
-1
-3
-3
-1
-3
-1
-1
-3
-1
-1
-1
-3
-3
-3
-3
-1
-1
-3
-3
-3
-1
-3
-1
-1
-3
-3
-3
-1
-3
-3
-3
-1
-1
-1
-1
-1
-1
-1
-1
-3
-1
-3
-1
-1
-3
-1
-3
-3
-1
-1
-1
-1
-1
-3
-3
-1
-3
-3
-1
-1
-3
-1
-3
-3
-3
-3
-1
-1
-1
-1
-3
-1
-3
-3
-1
-1
-1
-1
-1
-1
-1
-1
-1
-1
-1
-1
-1
-1
-3
-1
-1
-1
-1
-1
-1
-3
-1
-3
-1
-3
-1
-1
-3
-1
-1
-1
-1
0
0
0
0
0
0
0
0
0
0
0
0
0
0
0
0
0
0
0
0
0
0
-3
-3
-3
-3
-3
-3
-1
-1
-3
-3
-3
-3
-3
-1
-1
-3
-1
-1
-1
-3
-3
-3
-3
-3
-1
-3
-3
-1
-3
-3
-3
-3
-3
-3
-1
-3
-3
-3
-3
-1
-3
-1
-1
-1
-3
-3
-3
-1
-3
-3
-1
-1
-1
-1
-3
-3
-3
-3
-3
-3
-1
-1
-3
-3
-1
-3
-3
-1
-1
-1
-1
-3
-3
-3
-1
-3
-1
-3
-3
-3
-3
-1
-1
-3
-1
-3
-1
-1
-1
-1
-1
-1
-3
-1
-1
-3
-3
-3
-1
-3
-1
-3
-3
-1
-1
-1
-1
-3
-1
-1
-1
-3
-1
-3
-1
-3
-1
-1
-1
-1
-1
-1
-1
-3
-3
-1
-1
-3
-1
-1
-3
-1
-1
-3
-1
-1
-3
-1
-1
-3
-1
-1
-1
-3
-1
-1
-1
-1
-3
-1
-3
-1
-1
0
0
0
0
0
0
0
0
0
0
0
0
0
0
0
0
0
0
0
0
-3
-3
-3
-3
-3
-3
-3
-1
-3
-3
-3
-3
-3
-3
-3
-3
-3
-3
-3
-1
-3
-3
-3
-1
-3
-3
-3
-1
-3
-3
-3
-1
-3
-3
-1
-3
-1
-3
-1
-1
-3
-1
-3
-3
-3
-3
-3
-3
-3
-1
-3
-1
-1
-1
-3
-1
-3
-3
-3
-1
-1
-3
-1
-1
-3
-3
-1
-1
-3
-3
-1
-3
-3
-1
-3
-3
-3
-1
-3
-1
-3
-1
-1
-3
-1
-3
-1
-3
-1
-3
-1
-1
-1
-3
-1
-1
-1
-1
-1
-3
-1
-3
-3
-3
-1
-1
-1
-1
-1
-1
-3
-1
-1
-1
-3
-1
-3
-1
-1
-1
-1
-1
-3
-1
-3
-1
-1
-1
-1
-1
-3
-1
-1
-1
-1
-1
-1
-1
-3
-1
-3
-3
-3
-1
-1
-1
-3
-3
-1
-3
-1
-1
-1
-3
-1
-1
-1
-3
-1
-1
-1
0
0
0
0
0
0
0
0
0
0
0
0
-3
-3
-3
-3
-3
-3
-3
-3
-1
-3
-3
-3
-3
-3
-3
-3
-3
-1
-3
-3
-3
-3
-3
-3
-3
-3
-1
-3
-3
-3
-1
-1
-1
-1
-1
-1
-1
-1
-1
-3
-3
-1
-1
-3
-3
-3
-3
-3
-3
-3
-3
-3
-3
-1
-1
-3
-1
-1
-1
-1
-1
-1
-1
-3
-3
-3
-3
-1
-3
-1
-1
-1
-3
-3
-3
-3
-3
-3
-3
-1
-1
-1
-3
-3
-3
-1
-1
-3
-1
-3
-1
-1
-1
-1
-3
-1
-1
-3
-1
-1
-1
-1
-3
-1
-3
-3
-3
-1
-1
-1
-1
-1
-1
-3
-1
-1
-1
-3
-1
-1
-3
-1
-1
-3
-1
-3
-1
-1
-3
-1
-1
-1
-1
-1
-1
-3
-1
-1
-1
-1
-1
0
0
0
0
0
0
0
0
0
0
0
0
0
0
0
0
0
0
0
0
0
0
0
0
0
0
0
0
0
0
0
0
-3
-3
-3
-3
-3
-3
-3
-3
-3
-3
-3
-3
-3
-3
-3
-3
-3
-3
-1
-3
-3
-3
-3
-3
-3
-3
-3
-3
-3
-3
-3
-1
-1
-3
-3
-1
-1
-1
-1
-3
-3
-1
-3
-3
-3
-1
-1
-1
-1
-3
-3
-3
-1
-3
-1
-3
-3
-3
-3
-1
-1
-1
-1
-1
-1
-1
-3
-1
-1
-3
-3
-3
-1
-1
-3
-3
-3
-3
-3
-1
-3
-3
-1
-1
-3
-1
-1
-3
-1
-1
-1
-3
-1
-3
-3
-3
-1
-1
-3
-1
-1
-3
-1
-1
-1
-1
-3
-3
-1
-3
-1
-1
-3
-1
-1
-3
-1
-1
-1
-3
-1
-3
-3
-1
-1
-1
-1
-3
-1
-1
-3
-1
-1
-1
-1
-1
-1
-1
-1
-1
-1
-3
-1
-1
-1
-1
-1
-1
-1
-3
-3
-3
-1
-3
-1
-1
-1
-1
-1
0
0
0
0
0
0
0
0
0
0
0
0
0
0
-3
-3
-3
-3
-3
-3
-3
-3
-3
-3
-3
-1
-3
-3
-3
-3
-3
-3
-3
-3
-1
-1
-3
-3
-1
-3
-3
-1
-1
-1
-3
-1
-3
-3
-1
-3
-3
-3
-3
-3
-1
-3
-1
-3
-3
-3
-3
-3
-1
-1
-3
-3
-3
-3
-3
-3
-3
-1
-3
-3
-1
-1
-1
-3
-3
-3
-1
-1
-1
-1
-1
-1
-3
-1
-3
-1
-1
-1
-3
-1
-3
-3
-3
-3
-1
-1
-1
-1
-1
-1
-1
-1
-1
-1
-1
-3
-1
-3
-1
-3
-3
-1
-3
-3
-1
-3
-3
-3
-1
-1
-3
-1
-3
-1
-1
-1
-3
-3
-3
-3
-1
-1
-3
-1
-1
-3
-1
-3
-1
-1
-1
-1
-3
-1
-1
-1
-1
-1
-1
-1
-1
-3
-3
-1
-1
-1
-1
-1
-1
-3
-1
-1
-1
-1
-1
-1
-1
0
0
0
0
0
0
0
0
0
0
0
0
0
0
0
0
-3
-3
-3
-3
-3
-3
-3
-3
-3
-3
-3
-3
-1
-3
-3
-1
-3
-3
-3
-3
-3
-1
-3
-3
-1
-3
-3
-3
-3
-3
-1
-3
-1
-3
-1
-1
-3
-1
-3
-3
-3
-3
-3
-3
-1
-3
-1
-3
-1
-3
-1
-1
-1
-3
-1
-3
-1
-1
-3
-3
-1
-3
-3
-1
-1
-1
-1
-3
-3
-1
-1
-3
-1
-3
-3
-1
-1
-3
-1
-3
-1
-1
-1
-3
-1
-3
-1
-3
-3
-3
-1
-1
-3
-1
-3
-1
-3
-1
-3
-1
-1
-3
-1
-1
-1
-3
-3
-1
-1
-1
-1
-1
-1
-1
-1
-1
-3
-3
-3
-1
-3
-3
-3
-1
-1
-3
-1
-1
-3
-1
-1
-1
-3
-1
-1
-1
-1
-3
-1
-1
-1
-1
-3
-3
-1
-1
-1
-1
-1
-1
-1
0
0
0
0
0
0
0
0
0
0
0
0
0
0
0
0
0
0
0
0
0
0
-3
-3
-3
-3
-3
-3
-3
-3
-3
-3
-3
-1
-3
-3
-3
-3
-3
-3
-3
-3
-3
-3
-3
-3
-3
-3
-3
-3
-1
-3
-1
-3
-1
-3
-3
-3
-3
-3
-3
-1
-1
-3
-1
-1
-3
-1
-3
-3
-1
-3
-1
-3
-1
-1
-1
-3
-3
-3
-3
-3
-3
-1
-1
-1
-1
-3
-1
-1
-3
-1
-3
-3
-1
-3
-1
-1
-1
-3
-3
-3
-1
-3
-3
-1
-1
-1
-3
-1
-1
-1
-1
-1
-1
-1
-1
-3
-3
-1
-3
-3
-1
-1
-1
-1
-1
-1
-1
-1
-1
-3
-1
-3
-3
-3
-3
-1
-1
-1
-3
-1
-3
-1
-1
-1
-1
-1
-1
-3
-3
-1
-1
-1
-1
-3
-1
-1
-1
-1
-1
-1
-1
-1
-1
-3
-1
-3
-1
-1
-1
0
0
0
0
0
0
0
0
0
0
0
0
0
0
0
0
0
0
0
0
0
0
0
0
-3
-3
-3
-3
-3
-3
-3
-3
-3
-1
-3
-3
-3
-3
-3
-3
-3
-1
-1
-3
-1
-3
-3
-3
-3
-3
-3
-3
-3
-3
-3
-3
-3
-3
-3
-3
-3
-3
-1
-1
-3
-3
-1
-1
-3
-3
-3
-3
-3
-1
-1
-1
-3
-1
-1
-1
-3
-3
-1
-3
-1
-1
-3
-3
-1
-3
-3
-1
-3
-1
-1
-1
-3
-1
-1
-1
-1
-1
-1
-3
-1
-1
-1
-1
-3
-1
-3
-1
-3
-3
-3
-1
-3
-3
-1
-1
-3
-1
-1
-3
-1
-1
-1
-1
-1
-1
-1
-1
-3
-1
-3
-3
-1
-1
-1
-1
-1
-1
-1
-3
-1
-1
-1
-1
-1
-1
-1
-3
-3
-3
-1
-3
-1
-1
-1
-1
-1
-3
-1
-1
-1
0
0
0
0
0
0
0
0
0
0
0
0
0
0
0
0
0
0
0
0
0
0
0
0
0
0
0
0
0
0
0
0
-3
-3
-3
-3
-3
-3
-3
-3
-3
-1
-3
-3
-3
-3
-3
-1
-3
-3
-3
-1
-1
-3
-3
-3
-1
-3
-3
-3
-3
-3
-3
-3
-3
-1
-1
-3
-3
-3
-1
-1
-1
-1
-3
-3
-3
-3
-3
-3
-3
-3
-3
-3
-1
-1
-3
-1
-1
-1
-1
-3
-3
-1
-1
-3
-3
-3
-3
-3
-1
-1
-1
-3
-3
-3
-3
-1
-1
-1
-3
-1
-1
-3
-1
-1
-3
-1
-1
-1
-1
-3
-3
-1
-1
-1
-3
-1
-3
-3
-3
-1
-1
-3
-1
-3
-3
-1
-1
-1
-1
-1
-1
-3
-1
-3
-1
-1
-1
-1
-1
-1
-3
-1
-3
-1
-1
-3
-1
-3
-1
-3
-1
-1
-1
-1
-1
-1
-1
-1
-1
-1
-1
-1
-1
-1
-1
0
0
0
0
0
0
0
0
0
0
0
0
0
0
0
0
0
0
0
0
0
0
0
0
0
0
0
0
-3
-3
-3
-3
-3
-3
-3
-3
-3
-3
-3
-3
-3
-1
-3
-3
-3
-3
-3
-1
-3
-1
-3
-3
-3
-3
-3
-3
-1
-1
-3
-1
-3
-3
-1
-3
-1
-3
-3
-1
-3
-1
-1
-1
-3
-1
-3
-3
-3
-1
-3
-3
-1
-1
-3
-3
-1
-3
-1
-3
-1
-1
-1
-1
-1
-1
-1
-3
-1
-3
-3
-1
-3
-1
-3
-1
-3
-3
-1
-1
-3
-1
-1
-3
-3
-3
-1
-1
-3
-3
-1
-3
-3
-3
-3
-1
-1
-1
-1
-1
-1
-1
-1
-3
-3
-3
-1
-1
-3
-3
-3
-3
-1
-3
-3
-3
-1
-1
-3
-1
-1
-1
-1
-1
-1
-1
-1
-1
-3
-3
-1
-3
-1
-1
-1
-3
-1
-3
-3
-1
-1
-1
-1
-1
-1
-1
-1
-1
-3
-1
-3
-1
-1
-1
-1
-3
-1
-1
-1
0
0
0
0
0
0
0
0
0
0
0
0
0
0
-3
-3
-3
-3
-3
-3
-3
-3
-3
-3
-3
-3
-3
-3
-1
-3
-3
-3
-3
-3
-1
-3
-3
-1
-3
-3
-3
-1
-3
-1
-3
-3
-1
-1
-3
-3
-3
-3
-3
-3
-1
-1
-3
-3
-3
-3
-1
-1
-1
-1
-3
-3
-3
-1
-1
-3
-3
-3
-3
-3
-3
-1
-1
-3
-1
-3
-3
-1
-3
-3
-1
-3
-3
-1
-1
-1
-1
-1
-3
-1
-3
-1
-1
-1
-1
-3
-3
-1
-1
-1
-3
-1
-3
-3
-1
-1
-1
-1
-3
-1
-1
-3
-3
-3
-1
-3
-3
-1
-3
-3
-1
-3
-1
-1
-3
-1
-1
-1
-1
-1
-1
-1
-1
-1
-1
-1
-1
-1
-1
-3
-3
-1
-1
-1
-1
-1
-1
-1
-3
-1
-3
-1
-3
-1
-3
-1
-1
-1
-1
-1
-1
-1
-1
0
0
0
0
0
0
0
0
0
0
0
0
0
0
0
0
0
0
0
0
-3
-3
-3
-3
-3
-3
-3
-3
-3
-3
-3
-3
-3
-3
-3
-3
-3
-1
-3
-3
-3
-3
-3
-3
-3
-1
-1
-1
-3
-1
-3
-1
-1
-1
-1
-3
-3
-1
-3
-3
-1
-3
-3
-3
-1
-3
-1
-3
-3
-3
-3
-1
-1
-1
-3
-1
-1
-3
-3
-3
-1
-1
-1
-1
-1
-3
-1
-1
-3
-3
-3
-3
-1
-1
-1
-3
-1
-1
-1
-3
-3
-3
-3
-1
-1
-1
-3
-1
-3
-3
-3
-1
-3
-3
-1
-3
-1
-3
-3
-1
-3
-1
-3
-1
-1
-1
-1
-1
-3
-1
-1
-3
-1
-1
-1
-1
-1
-1
-1
-3
-1
-3
-1
-1
-1
-1
-1
-3
-3
-1
-3
-3
-3
-1
-1
-1
-1
-1
-1
-1
-1
-1
-1
-1
-1
0
0
0
0
0
0
0
0
0
0
0
0
0
0
0
0
0
0
0
0
0
0
0
0
0
0
0
0
-3
-3
-3
-3
-3
-3
-3
-1
-3
-3
-3
-3
-3
-1
-1
-3
-3
-1
-3
-3
-3
-3
-3
-3
-3
-1
-1
-3
-3
-3
-3
-1
-3
-1
-1
-3
-3
-1
-1
-3
-3
-3
-3
-3
-3
-3
-1
-3
-1
-1
-3
-1
-3
-1
-1
-3
-1
-3
-3
-3
-3
-3
-3
-3
-3
-3
-3
-1
-3
-1
-3
-3
-3
-1
-3
-3
-3
-1
-1
-1
-1
-1
-1
-1
-1
-1
-1
-3
-3
-3
-1
-1
-3
-1
-3
-1
-1
-3
-1
-3
-1
-1
-1
-3
-3
-3
-1
-1
-1
-1
-1
-1
-3
-3
-3
-1
-1
-1
-1
-3
-1
-1
-1
-1
-1
-1
-1
-3
-1
-1
-1
-3
-1
-1
-1
-3
-1
-3
-1
-1
-1
-3
-1
-3
-1
-1
-3
-1
-1
-1
-1
-1
-1
-1
-1
0
0
0
0
0
0
0
0
0
0
0
0
0
0
0
0
0
0
-3
-3
-3
-3
-3
-3
-3
-3
-3
-3
-3
-3
-3
-3
-3
-3
-3
-1
-1
-3
-3
-3
-3
-3
-3
-3
-3
-3
-3
-3
-3
-3
-1
-3
-1
-1
-1
-1
-3
-1
-3
-3
-3
-3
-1
-1
-3
-3
-1
-3
-3
-3
-3
-3
-1
-3
-1
-3
-3
-1
-3
-3
-1
-3
-1
-1
-1
-3
-3
-1
-3
-1
-1
-1
-1
-1
-1
-3
-3
-3
-3
-1
-1
-1
-1
-1
-1
-1
-1
-1
-1
-3
-3
-1
-1
-3
-1
-3
-1
-3
-3
-3
-1
-1
-3
-1
-3
-3
-1
-1
-1
-1
-1
-3
-1
-1
-3
-1
-1
-1
-1
-1
-1
-1
-3
-1
-1
-3
-1
-1
-1
-3
-1
-1
-3
-1
-1
-1
-1
-3
-3
-3
-1
-1
-1
-3
-3
-1
-1
-1
-1
-1
-1
-3
-1
-1
-1
0
0
0
0
0
0
0
0
0
0
0
0
0
0
0
0
-3
-3
-3
-3
-3
-3
-3
-3
-3
-3
-1
-3
-3
-3
-3
-1
-1
-3
-3
-1
-3
-3
-3
-3
-3
-3
-3
-1
-3
-1
-3
-3
-3
-1
-1
-3
-3
-3
-1
-3
-3
-3
-3
-3
-1
-3
-3
-1
-1
-1
-1
-3
-3
-1
-1
-1
-1
-3
-1
-3
-3
-3
-3
-1
-1
-1
-1
-3
-3
-3
-1
-3
-1
-3
-3
-1
-1
-1
-1
-3
-1
-1
-3
-1
-3
-1
-1
-1
-1
-3
-3
-1
-1
-1
-1
-3
-1
-3
-1
-3
-1
-3
-3
-3
-1
-3
-1
-1
-1
-1
-3
-1
-1
-1
-1
-3
-1
-1
-1
-1
-3
-3
-1
-3
-1
-3
-3
-1
-3
-1
-1
-1
-1
-1
-1
-3
-1
-1
-1
-1
-1
-1
-1
0
0
0
0
0
0
0
0
0
0
0
0
0
0
0
0
0
0
0
0
0
0
0
0
0
0
0
0
0
0
-3
-3
-3
-3
-3
-3
-3
-3
-1
-3
-3
-3
-3
-3
-3
-3
-1
-1
-3
-3
-1
-1
-3
-3
-3
-1
-1
-3
-3
-1
-1
-1
-3
-3
-1
-1
-1
-3
-3
-3
-3
-3
-3
-3
-1
-1
-1
-1
-3
-3
-3
-1
-3
-3
-1
-1
-3
-3
-1
-3
-1
-3
-3
-3
-3
-3
-1
-3
-3
-3
-1
-3
-1
-3
-3
-1
-1
-3
-3
-3
-1
-1
-1
-1
-1
-1
-3
-3
-1
-3
-3
-3
-3
-3
-1
-1
-1
-1
-3
-1
-3
-1
-1
-3
-3
-1
-1
-1
-1
-3
-1
-3
-1
-3
-1
-1
-3
-1
-1
-1
-1
-1
-1
-1
-1
-1
-1
-1
-1
-3
-1
-1
-1
-3
-1
-3
-3
-1
-1
-1
-1
-1
-1
-3
-1
-3
-1
-3
-1
-1
-1
0
0
0
0
0
0
0
0
0
0
0
0
0
0
0
0
0
0
0
0
0
0
-3
-3
-3
-3
-3
-3
-3
-3
-3
-3
-3
-3
-3
-3
-3
-3
-3
-3
-3
-3
-1
-3
-3
-1
-3
-3
-1
-3
-3
-1
-1
-3
-3
-1
-3
-3
-3
-1
-1
-3
-1
-3
-1
-3
-1
-3
-3
-3
-3
-1
-3
-3
-3
-1
-3
-1
-1
-3
-1
-1
-1
-3
-3
-1
-1
-1
-1
-3
-3
-1
-3
-3
-3
-1
-1
-3
-1
-3
-1
-3
-3
-1
-1
-3
-1
-1
-1
-1
-1
-3
-3
-1
-1
-1
-3
-1
-1
-3
-1
-1
-1
-1
-1
-3
-1
-3
-3
-1
-1
-1
-1
-1
-1
-1
-1
-1
-1
-3
-3
-3
-1
-3
-1
-3
-3
-3
-1
-1
-3
-1
-1
-1
-1
-3
-1
-3
-1
-1
-3
-1
-1
-1
-1
-3
-1
-1
-1
-1
-1
0
0
0
0
0
0
0
0
0
0
0
0
0
0
0
0
0
0
0
0
0
0
0
0
-3
-3
-3
-3
-3
-3
-3
-3
-3
-1
-3
-3
-3
-3
-3
-3
-3
-1
-1
-3
-3
-3
-3
-1
-1
-3
-1
-3
-3
-3
-3
-3
-3
-1
-3
-3
-3
-3
-1
-1
-3
-3
-3
-3
-3
-3
-3
-1
-1
-3
-3
-1
-3
-1
-3
-1
-3
-3
-3
-3
-3
-1
-1
-3
-1
-3
-1
-1
-3
-1
-1
-1
-3
-3
-3
-1
-3
-1
-1
-1
-1
-1
-1
-1
-1
-1
-1
-1
-1
-1
-3
-3
-3
-1
-1
-1
-1
-1
-1
-3
-3
-3
-3
-3
-1
-1
-1
-1
-1
-1
-3
-3
-3
-3
-3
-1
-1
-3
-1
-1
-1
-3
-1
-1
-1
-1
-1
-1
-3
-3
-1
-1
-1
-3
-3
-1
-1
-1
-3
-1
-1
-1
-1
-3
-1
-1
-1
-1
-3
-1
-1
-1
-1
0
0
0
0
0
0
0
0
0
0
0
0
0
0
0
0
0
0
0
0
-3
-3
-3
-3
-3
-3
-3
-3
-1
-3
-3
-3
-3
-3
-3
-3
-1
-3
-3
-3
-3
-1
-1
-1
-3
-3
-3
-3
-1
-1
-3
-3
-1
-3
-1
-3
-3
-3
-3
-1
-1
-3
-1
-3
-1
-1
-1
-3
-1
-1
-1
-1
-3
-1
-1
-3
-3
-3
-1
-1
-3
-3
-3
-1
-3
-3
-1
-1
-1
-3
-3
-3
-3
-1
-3
-1
-3
-3
-3
-1
-1
-1
-3
-1
-1
-3
-3
-1
-1
-1
-1
-1
-3
-3
-3
-1
-1
-1
-1
-3
-3
-3
-1
-1
-1
-1
-3
-3
-3
-3
-1
-1
-1
-3
-1
-3
-1
-1
-1
-1
-1
-1
-1
-3
-3
-1
-3
-3
-1
-1
-1
-1
-1
-1
-3
-3
-1
-1
-3
-1
-1
-1
-1
-1
-1
0
0
0
0
0
0
0
0
0
0
0
0
0
0
0
0
0
0
0
0
0
0
0
0
0
0
0
0
-3
-3
-3
-3
-3
-3
-3
-3
-1
-3
-3
-3
-3
-3
-3
-1
-3
-3
-3
-3
-3
-3
-3
-3
-3
-3
-3
-3
-3
-3
-1
-3
-3
-1
-3
-3
-3
-3
-1
-1
-3
-1
-3
-3
-3
-1
-3
-1
-3
-3
-1
-3
-3
-3
-1
-1
-1
-1
-1
-1
-3
-1
-1
-3
-1
-1
-3
-1
-1
-1
-3
-3
-1
-3
-3
-3
-3
-3
-1
-3
-3
-3
-1
-1
-3
-1
-1
-3
-1
-1
-1
-3
-1
-1
-1
-3
-1
-1
-3
-1
-1
-3
-3
-3
-1
-3
-1
-1
-1
-1
-1
-1
-1
-3
-1
-3
-1
-1
-1
-1
-1
-3
-1
-1
-1
-3
-1
-1
-1
-1
-1
-1
-1
-3
-1
-1
-1
-1
-1
-1
-1
-3
-1
-3
-1
-1
-1
0
0
0
0
0
0
0
0
0
0
0
0
0
0
0
0
0
0
0
0
0
0
0
0
0
0
-3
-3
-3
-3
-3
-3
-3
-1
-3
-3
-3
-3
-3
-3
-3
-3
-3
-3
-1
-3
-3
-3
-3
-3
-3
-3
-3
-3
-3
-1
-1
-1
-1
-1
-1
-3
-3
-1
-3
-3
-1
-3
-3
-3
-3
-3
-3
-3
-3
-1
-1
-1
-3
-3
-1
-1
-3
-1
-1
-1
-1
-1
-3
-3
-3
-3
-1
-1
-3
-1
-3
-1
-1
-3
-1
-3
-3
-1
-3
-1
-1
-3
-1
-1
-1
-1
-3
-3
-1
-1
-1
-1
-1
-3
-3
-3
-3
-1
-1
-1
-1
-3
-1
-1
-1
-3
-3
-1
-1
-1
-1
-1
-3
-1
-1
-3
-1
-1
-1
-3
-3
-3
-3
-3
-1
-3
-1
-3
-3
-1
-1
-1
-1
-3
-1
-1
-1
-3
-3
-1
-1
-1
-1
-1
-1
-1
-1
-1
-3
-1
-3
-1
-1
-3
-1
-1
-1
0
0
0
0
0
0
0
0
0
0
0
0
0
0
0
0
-3
-3
-3
-3
-3
-1
-3
-3
-3
-3
-3
-1
-3
-3
-1
-3
-3
-3
-1
-3
-3
-3
-3
-3
-3
-3
-3
-1
-1
-3
-3
-3
-3
-1
-3
-1
-1
-1
-1
-1
-1
-3
-1
-3
-3
-3
-1
-3
-1
-3
-3
-1
-3
-3
-3
-3
-3
-1
-3
-3
-3
-3
-1
-3
-1
-1
-1
-3
-1
-3
-3
-3
-3
-1
-1
-3
-3
-3
-3
-1
-1
-1
-3
-3
-1
-1
-1
-3
-1
-1
-1
-3
-3
-3
-3
-1
-1
-1
-1
-1
-1
-3
-3
-3
-1
-1
-1
-1
-3
-1
-3
-1
-1
-1
-1
-3
-1
-1
-1
-1
-3
-3
-3
-3
-1
-1
-1
-1
-1
-1
-1
-3
-1
-1
-3
-1
-1
-1
-3
-1
-1
-1
-1
-1
-1
-1
-1
-1
-1
0
0
0
0
0
0
0
0
0
0
0
0
0
0
0
0
0
0
0
0
0
0
0
0
-3
-3
-3
-3
-3
-3
-3
-3
-3
-3
-3
-3
-1
-1
-1
-3
-3
-3
-3
-3
-3
-3
-3
-3
-1
-1
-1
-3
-3
-3
-3
-3
-1
-1
-3
-3
-3
-3
-3
-3
-3
-1
-3
-3
-3
-3
-3
-1
-3
-3
-3
-1
-3
-3
-3
-3
-3
-1
-3
-1
-1
-1
-1
-1
-1
-3
-3
-3
-1
-1
-1
-3
-1
-1
-1
-1
-1
-1
-1
-3
-3
-1
-1
-1
-1
-3
-3
-1
-3
-1
-3
-3
-3
-3
-1
-1
-3
-3
-1
-1
-1
-1
-1
-3
-1
-1
-1
-1
-1
-3
-1
-1
-1
-3
-3
-3
-1
-1
-1
-1
-1
-1
-3
-1
-1
-3
-1
-1
-1
-1
-1
-1
-1
-1
-3
-3
-1
-1
-3
-3
-1
-3
-1
-1
-3
-1
-1
-1
-1
-1
-1
0
0
0
0
0
0
0
0
0
0
0
0
0
0
0
0
0
0
0
0
0
0
-3
-3
-3
-3
-3
-3
-3
-3
-3
-3
-3
-3
-1
-3
-3
-3
-3
-3
-3
-3
-3
-3
-3
-1
-1
-3
-1
-3
-3
-3
-3
-3
-3
-3
-1
-3
-3
-3
-3
-1
-3
-3
-3
-1
-3
-1
-3
-3
-1
-1
-1
-3
-3
-3
-1
-3
-3
-3
-3
-3
-1
-3
-3
-1
-3
-3
-1
-1
-3
-1
-1
-3
-1
-3
-1
-3
-1
-1
-1
-1
-3
-1
-3
-1
-1
-1
-3
-1
-1
-1
-3
-1
-1
-3
-1
-1
-1
-1
-1
-1
-1
-3
-1
-1
-1
-3
-3
-1
-1
-3
-1
-3
-3
-1
-1
-1
-1
-3
-1
-1
-1
-3
-1
-1
-1
-3
-1
-3
-1
-1
-1
-3
-3
-1
-1
-1
-1
-3
-1
-3
-1
-3
-1
-1
-1
-1
-1
-1
-1
-1
-1
-1
-1
0
0
0
0
0
0
0
0
0
0
0
0
0
0
0
0
0
0
0
0
-3
-3
-3
-3
-3
-3
-3
-3
-3
-3
-3
-3
-3
-3
-3
-3
-1
-3
-1
-3
-1
-3
-3
-3
-3
-3
-3
-3
-3
-3
-1
-1
-3
-3
-3
-3
-3
-3
-1
-3
-1
-3
-1
-3
-1
-3
-1
-3
-1
-3
-1
-1
-1
-1
-1
-1
-1
-3
-3
-3
-3
-1
-1
-3
-1
-1
-1
-3
-3
-3
-1
-1
-1
-1
-3
-3
-3
-3
-3
-1
-3
-3
-3
-1
-1
-3
-1
-1
-1
-1
-1
-1
-1
-3
-1
-1
-1
-1
-3
-3
-3
-1
-3
-3
-1
-1
-3
-3
-3
-1
-1
-3
-1
-1
-1
-1
-3
-3
-1
-1
-1
-1
-3
-1
-3
-1
-1
-3
-1
-1
-1
-1
-1
-1
-1
-3
-1
-3
-1
-1
-1
-1
-3
-1
-1
-1
-1
-1
-1
0
0
0
0
0
0
0
0
0
0
0
0
0
0
0
0
0
0
0
0
0
0
0
0
-3
-3
-3
-3
-3
-3
-3
-1
-3
-3
-1
-3
-3
-3
-3
-3
-3
-3
-3
-3
-3
-3
-3
-3
-3
-3
-3
-1
-1
-3
-3
-3
-3
-3
-1
-1
-3
-3
-3
-3
-3
-3
-3
-1
-1
-1
-3
-3
-3
-1
-1
-1
-3
-1
-1
-3
-3
-1
-3
-1
-1
-1
-3
-3
-1
-3
-1
-3
-1
-3
-3
-3
-1
-3
-3
-1
-3
-1
-1
-3
-1
-1
-3
-3
-1
-1
-1
-3
-1
-1
-1
-1
-1
-1
-1
-1
-3
-3
-3
-3
-3
-3
-3
-1
-3
-1
-1
-3
-1
-3
-1
-1
-3
-1
-1
-1
-1
-1
-1
-1
-1
-1
-1
-1
-1
-1
-1
-1
-1
-1
-1
-3
-1
-1
-3
-3
-1
-1
-1
-3
-1
-1
-1
-1
-1
-1
-1
0
0
0
0
0
0
0
0
0
0
0
0
0
0
0
0
0
0
0
0
0
0
0
0
0
0
-3
-3
-3
-3
-3
-3
-3
-3
-3
-3
-3
-3
-3
-3
-3
-3
-1
-1
-3
-3
-3
-3
-3
-3
-3
-3
-3
-3
-3
-1
-1
-1
-1
-3
-1
-3
-3
-1
-3
-1
-3
-1
-1
-3
-3
-3
-1
-3
-3
-3
-1
-3
-3
-3
-3
-3
-1
-1
-3
-1
-3
-3
-1
-1
-3
-1
-1
-1
-1
-1
-1
-3
-3
-1
-1
-3
-1
-3
-1
-1
-3
-1
-3
-1
-3
-3
-1
-1
-3
-1
-3
-1
-1
-3
-1
-3
-1
-3
-1
-1
-3
-1
-1
-3
-3
-1
-1
-3
-3
-1
-3
-1
-1
-1
-3
-1
-1
-1
-1
-1
-3
-1
-1
-3
-3
-1
-3
-1
-1
-1
-1
-1
-1
-1
-1
-1
-3
-1
-1
-1
-1
-1
-1
-1
-3
-1
-1
0
0
0
0
0
0
0
0
0
0
0
0
0
0
0
0
0
0
0
0
0
0
0
0
0
0
-3
-3
-3
-3
-3
-3
-3
-3
-3
-3
-3
-3
-3
-1
-3
-3
-3
-3
-3
-3
-3
-3
-1
-3
-3
-3
-3
-1
-1
-3
-3
-1
-3
-3
-3
-1
-1
-3
-3
-3
-1
-1
-3
-1
-1
-1
-1
-3
-3
-3
-3
-1
-3
-1
-1
-1
-1
-3
-1
-3
-3
-3
-1
-3
-3
-3
-1
-1
-1
-3
-3
-3
-1
-3
-1
-3
-1
-1
-1
-1
-3
-1
-3
-1
-1
-1
-1
-1
-3
-3
-3
-1
-1
-1
-3
-3
-1
-1
-1
-3
-3
-1
-1
-3
-3
-1
-1
-1
-1
-1
-1
-3
-1
-1
-1
-3
-3
-1
-1
-1
-1
-1
-1
-3
-3
-1
-1
-1
-3
-1
-1
-1
-1
-3
-1
-1
-3
-1
-3
-1
-1
-1
-1
0
0
0
0
0
0
0
0
0
0
0
0
0
0
0
0
0
0
0
0
0
0
0
0
0
0
0
0
0
0
-3
-3
-3
-3
-3
-3
-3
-1
-1
-3
-3
-3
-3
-3
-3
-3
-1
-3
-3
-3
-3
-3
-3
-3
-3
-3
-3
-3
-3
-3
-3
-3
-1
-1
-1
-1
-3
-3
-3
-3
-3
-1
-1
-1
-3
-1
-3
-3
-3
-3
-1
-3
-1
-3
-1
-3
-3
-1
-1
-1
-1
-1
-3
-3
-1
-3
-3
-1
-3
-1
-1
-1
-1
-3
-1
-3
-3
-1
-1
-1
-1
-3
-1
-1
-1
-3
-3
-1
-1
-1
-3
-1
-1
-3
-3
-3
-3
-3
-3
-3
-1
-1
-1
-1
-1
-1
-1
-3
-1
-1
-3
-1
-3
-3
-1
-1
-1
-1
-3
-1
-1
-3
-1
-3
-1
-1
-1
-1
-1
-3
-1
-3
-1
-1
-1
-3
-3
-1
-1
-3
-1
-1
-3
-1
-1
-1
-1
-3
-3
-1
-3
-3
-1
-1
-1
-1
-1
-1
-1
0
0
0
0
0
0
0
0
0
0
0
0
0
0
-3
-3
-3
-3
-3
-3
-3
-3
-3
-3
-3
-3
-3
-3
-3
-3
-3
-1
-1
-3
-3
-1
-3
-3
-3
-3
-1
-3
-3
-1
-1
-3
-3
-3
-3
-3
-3
-1
-3
-3
-1
-3
-3
-1
-3
-3
-3
-3
-3
-1
-3
-1
-3
-3
-3
-3
-1
-1
-1
-3
-3
-3
-3
-1
-3
-3
-1
-1
-1
-1
-3
-1
-1
-3
-3
-3
-1
-3
-1
-1
-3
-3
-3
-1
-3
-1
-1
-1
-1
-1
-1
-1
-1
-1
-1
-1
-1
-1
-3
-1
-1
-1
-1
-1
-3
-3
-1
-3
-1
-1
-3
-3
-1
-1
-1
-3
-1
-1
-1
-1
-1
-1
-3
-1
-3
-3
-1
-3
-1
-1
-3
-3
-1
-1
-3
-1
-3
-3
-1
-1
-1
-1
-1
-1
-1
-3
-1
-1
-1
-1
-1
-1
-1
-3
-3
-1
-1
-1
-3
-1
-1
0
0
0
0
0
0
0
0
0
0
0
0
-3
-3
-3
-3
-3
-3
-3
-3
-3
-3
-3
-3
-3
-3
-1
-3
-3
-3
-3
-3
-1
-1
-3
-3
-1
-3
-3
-1
-1
-3
-1
-3
-3
-3
-1
-3
-3
-1
-1
-3
-1
-1
-3
-1
-3
-1
-3
-3
-3
-1
-3
-3
-1
-3
-1
-1
-3
-3
-3
-3
-3
-3
-1
-1
-3
-1
-3
-3
-3
-1
-3
-3
-1
-3
-3
-1
-1
-1
-1
-3
-3
-1
-1
-1
-3
-1
-1
-1
-1
-3
-1
-1
-1
-3
-1
-1
-1
-3
-1
-1
-1
-1
-3
-1
-1
-3
-3
-1
-1
-1
-3
-3
-3
-1
-3
-1
-1
-1
-3
-3
-3
-3
-1
-1
-1
-1
-3
-1
-1
-1
-1
-1
-1
-1
-1
-1
-3
-3
-1
-3
-1
-1
-1
-1
-1
-1
-1
0
0
0
0
0
0
0
0
0
0
0
0
0
0
0
0
0
0
0
0
0
0
0
0
0
0
-3
-3
-3
-3
-3
-3
-3
-3
-3
-3
-3
-3
-3
-3
-3
-3
-3
-3
-3
-3
-1
-3
-1
-3
-3
-3
-3
-3
-3
-3
-1
-3
-1
-1
-1
-1
-3
-3
-3
-3
-3
-1
-3
-1
-3
-3
-1
-3
-3
-3
-1
-3
-3
-1
-3
-1
-1
-1
-3
-1
-3
-3
-1
-1
-3
-1
-3
-1
-1
-3
-1
-1
-1
-3
-3
-3
-3
-3
-1
-1
-1
-3
-3
-1
-3
-3
-1
-1
-1
-1
-3
-1
-1
-1
-3
-3
-3
-1
-1
-1
-1
-3
-1
-3
-1
-1
-1
-3
-1
-1
-1
-1
-3
-1
-3
-3
-1
-1
-1
-1
-3
-3
-1
-3
-1
-1
-1
-1
-3
-1
-3
-3
-1
-1
-1
-3
-1
-1
-1
-1
-1
-1
-3
-3
-3
-1
-1
-1
-1
-3
-1
-3
-1
-1
-3
-1
-1
-1
-1
-1
-3
-1
-1
-1
-1
0
0
0
0
0
0
0
0
-3
-3
-3
-1
-3
-3
-3
-3
-3
-3
-3
-3
-3
-3
-3
-3
-3
-3
-3
-3
-1
-3
-3
-3
-3
-3
-3
-3
-3
-3
-1
-1
-3
-3
-3
-1
-3
-1
-1
-3
-3
-1
-1
-3
-3
-3
-3
-3
-3
-3
-3
-3
-1
-3
-1
-3
-3
-1
-1
-3
-1
-3
-3
-1
-1
-3
-1
-3
-1
-1
-3
-1
-1
-3
-1
-1
-1
-1
-3
-3
-1
-3
-3
-1
-3
-1
-3
-1
-1
-1
-1
-3
-1
-3
-1
-1
-1
-3
-1
-1
-3
-1
-1
-1
-3
-1
-3
-1
-1
-1
-1
-3
-3
-1
-3
-1
-3
-1
-3
-1
-1
-1
-1
-1
-1
-3
-1
-1
-1
-1
-3
-1
-3
-3
-1
-1
-3
-1
-1
-1
-1
-1
-1
-1
-1
-1
-1
-1
-1
-1
-1
0
0
0
0
0
0
0
0
0
0
0
0
0
0
0
0
0
0
0
0
0
0
-3
-3
-3
-3
-3
-3
-3
-3
-3
-1
-3
-1
-3
-3
-3
-3
-3
-3
-3
-3
-3
-3
-3
-3
-3
-3
-1
-3
-3
-1
-3
-3
-1
-3
-3
-1
-3
-1
-1
-3
-1
-1
-1
-3
-1
-3
-3
-3
-3
-1
-1
-1
-1
-3
-3
-3
-1
-1
-1
-1
-1
-1
-1
-3
-1
-1
-1
-3
-1
-3
-3
-3
-3
-1
-1
-1
-3
-3
-3
-1
-1
-1
-1
-3
-3
-1
-3
-1
-3
-3
-3
-3
-3
-1
-1
-3
-3
-3
-1
-1
-3
-1
-1
-3
-1
-1
-1
-3
-3
-1
-1
-1
-1
-1
-1
-1
-1
-1
-1
-1
-1
-3
-1
-1
-1
-1
-1
-3
-3
-1
-3
-1
-1
-3
-3
-1
-1
-3
-1
-1
-1
-1
-3
-3
-1
-1
-1
0
0
0
0
0
0
0
0
0
0
0
0
0
0
0
0
0
0
0
0
0
0
0
0
0
0
-3
-3
-3
-3
-3
-3
-3
-3
-3
-3
-3
-3
-3
-3
-3
-3
-3
-3
-1
-3
-1
-3
-3
-3
-1
-3
-3
-3
-3
-1
-1
-3
-1
-3
-1
-3
-3
-1
-3
-3
-1
-3
-3
-3
-1
-3
-1
-1
-1
-3
-3
-1
-3
-1
-1
-1
-3
-3
-1
-3
-1
-1
-1
-3
-3
-1
-1
-1
-1
-1
-3
-3
-1
-3
-3
-3
-1
-1
-1
-1
-3
-3
-3
-1
-3
-1
-1
-3
-3
-3
-1
-3
-1
-1
-1
-1
-1
-3
-3
-1
-1
-3
-1
-3
-1
-1
-3
-1
-1
-1
-1
-3
-3
-1
-1
-1
-1
-1
-3
-1
-3
-1
-3
-1
-1
-3
-1
-1
-1
-1
-1
-3
-1
-1
-1
-3
-1
-3
-1
-3
-1
-1
-3
-1
-1
-3
-1
-1
-1
0
0
0
0
0
0
0
0
0
0
0
0
0
0
0
0
0
0
0
0
0
0
0
0
-3
-3
-3
-3
-3
-3
-3
-3
-3
-3
-3
-3
-3
-3
-3
-3
-3
-1
-1
-3
-3
-1
-3
-3
-3
-1
-1
-3
-3
-3
-3
-3
-3
-3
-3
-3
-3
-3
-1
-1
-1
-3
-1
-3
-3
-3
-3
-3
-3
-3
-3
-3
-1
-3
-1
-1
-3
-3
-3
-3
-1
-1
-3
-3
-3
-3
-1
-3
-1
-3
-1
-1
-3
-3
-3
-3
-1
-1
-1
-3
-1
-1
-1
-1
-1
-1
-1
-1
-3
-1
-1
-1
-1
-1
-1
-3
-1
-1
-3
-1
-3
-3
-1
-1
-1
-1
-3
-3
-3
-3
-3
-1
-1
-3
-1
-3
-1
-3
-3
-1
-1
-1
-3
-1
-1
-3
-1
-1
-1
-1
-1
-1
-1
-3
-1
-1
-3
-1
-1
-1
-1
-1
-1
-1
-1
-1
-1
-1
-1
-1
-1
-1
-1
-1
-1
0
0
0
0
0
0
0
0
0
0
0
0
0
0
0
0
0
0
-3
-3
-3
-3
-3
-3
-3
-1
-3
-1
-1
-3
-3
-3
-3
-1
-1
-3
-3
-3
-3
-3
-3
-3
-3
-3
-3
-3
-3
-1
-3
-1
-1
-3
-1
-3
-3
-3
-1
-3
-3
-3
-1
-1
-3
-1
-3
-3
-3
-1
-1
-1
-3
-3
-3
-3
-1
-3
-3
-3
-3
-1
-3
-1
-3
-1
-3
-3
-3
-1
-3
-1
-1
-3
-1
-1
-3
-3
-1
-1
-1
-3
-1
-1
-1
-3
-3
-3
-3
-1
-1
-1
-1
-3
-3
-3
-1
-1
-3
-3
-1
-3
-3
-3
-1
-1
-1
-1
-1
-3
-1
-3
-1
-3
-1
-3
-1
-3
-1
-1
-1
-1
-1
-1
-1
-1
-3
-3
-1
-3
-1
-1
-1
-3
-1
-1
-1
-3
-1
-1
-3
-1
-1
-1
-1
-1
-1
-1
-1
-1
-1
-1
-1
-1
-1
0
0
0
0
0
0
0
0
0
0
0
0
0
0
0
0
0
0
-3
-3
-3
-3
-3
-3
-3
-3
-3
-3
-3
-3
-3
-3
-3
-3
-3
-1
-1
-3
-3
-3
-1
-1
-3
-3
-1
-1
-3
-1
-1
-1
-3
-1
-3
-3
-3
-3
-3
-1
-3
-3
-3
-3
-3
-1
-1
-1
-3
-1
-1
-1
-3
-3
-3
-1
-1
-1
-3
-1
-1
-3
-3
-1
-1
-3
-3
-3
-1
-3
-1
-3
-1
-3
-3
-3
-3
-1
-1
-1
-1
-1
-3
-1
-3
-3
-3
-1
-1
-3
-1
-3
-1
-3
-3
-3
-1
-3
-1
-3
-3
-1
-1
-3
-1
-1
-1
-3
-1
-3
-1
-1
-1
-3
-1
-3
-3
-1
-1
-3
-1
-1
-1
-1
-3
-1
-1
-1
-1
-1
-1
-1
-3
-1
-3
-1
-3
-3
-1
-1
-1
-3
-1
-3
-1
-1
-1
-1
-1
-1
-1
-3
-1
-1
-1
0
0
0
0
0
0
0
0
0
0
0
0
0
0
0
0
0
0
-3
-3
-3
-3
-3
-3
-3
-3
-3
-1
-3
-3
-3
-1
-1
-1
-3
-3
-1
-3
-3
-3
-3
-3
-3
-3
-3
-1
-3
-3
-3
-1
-1
-3
-3
-1
-3
-1
-1
-3
-1
-1
-1
-1
-1
-1
-1
-3
-3
-3
-1
-1
-3
-3
-3
-3
-3
-1
-1
-3
-3
-3
-3
-3
-1
-1
-1
-1
-3
-3
-3
-3
-3
-3
-3
-3
-1
-3
-1
-1
-3
-1
-1
-1
-3
-3
-1
-1
-1
-1
-1
-1
-1
-1
-3
-3
-3
-1
-3
-1
-3
-1
-1
-3
-1
-3
-1
-3
-3
-1
-1
-1
-3
-3
-3
-1
-1
-1
-1
-1
-1
-3
-1
-1
-3
-1
-1
-3
-1
-1
-1
-1
-1
-1
-3
-1
-1
-1
-1
-1
-1
0
0
0
0
0
0
0
0
0
0
0
0
0
0
0
0
0
0
0
0
0
0
0
0
0
0
0
0
0
0
0
0
-3
-3
-3
-3
-3
-3
-3
-3
-3
-1
-3
-3
-1
-3
-3
-3
-1
-3
-1
-3
-3
-1
-1
-3
-3
-3
-3
-3
-3
-1
-3
-3
-3
-3
-3
-1
-3
-1
-3
-3
-3
-3
-3
-3
-1
-1
-1
-1
-3
-3
-3
-3
-3
-3
-3
-3
-3
-3
-1
-3
-3
-1
-3
-3
-1
-1
-1
-1
-1
-3
-1
-1
-1
-1
-1
-3
-3
-1
-1
-3
-1
-3
-3
-1
-3
-3
-3
-1
-1
-1
-1
-1
-1
-3
-1
-3
-1
-3
-1
-1
-3
-1
-3
-1
-3
-3
-3
-1
-3
-1
-3
-1
-3
-3
-1
-1
-1
-1
-1
-1
-3
-1
-3
-1
-1
-1
-1
-1
-1
-3
-1
-3
-1
-1
-3
-1
-1
-1
-1
-1
-1
-1
-1
-3
-1
-3
-1
-1
-1
-3
-1
-1
-1
-1
-1
-1
-1
0
0
0
0
0
0
0
0
0
0
0
0
0
0
0
0
-3
-3
-3
-3
-3
-3
-3
-3
-3
-3
-3
-3
-3
-3
-3
-3
-3
-3
-1
-3
-3
-3
-3
-3
-3
-3
-3
-3
-1
-1
-1
-3
-1
-3
-3
-3
-1
-3
-1
-3
-3
-1
-3
-3
-1
-1
-3
-1
-1
-3
-3
-3
-1
-1
-3
-3
-3
-1
-1
-1
-1
-1
-1
-1
-3
-3
-1
-1
-1
-3
-1
-3
-1
-1
-1
-3
-1
-1
-1
-1
-3
-1
-1
-3
-3
-3
-3
-1
-1
-1
-3
-3
-1
-3
-3
-3
-1
-3
-3
-3
-1
-1
-3
-3
-3
-3
-1
-3
-1
-3
-3
-1
-1
-1
-1
-1
-3
-1
-1
-1
-1
-1
-1
-1
-3
-1
-1
-3
-1
-1
-1
-1
-1
-1
-1
-1
-1
-3
-1
-1
-3
-1
-1
-3
-1
-1
-1
-1
-1
0
0
0
0
0
0
0
0
0
0
0
0
0
0
0
0
0
0
0
0
0
0
0
0
-3
-3
-3
-3
-3
-3
-3
-3
-3
-3
-3
-3
-3
-1
-3
-3
-3
-3
-3
-1
-1
-3
-1
-1
-3
-3
-3
-3
-3
-1
-1
-3
-3
-3
-1
-3
-3
-3
-3
-3
-1
-3
-1
-3
-3
-1
-1
-1
-1
-3
-1
-1
-1
-1
-3
-1
-1
-3
-3
-3
-1
-1
-1
-3
-3
-3
-3
-3
-3
-3
-3
-1
-1
-1
-3
-3
-1
-3
-1
-1
-1
-3
-1
-1
-3
-3
-1
-1
-1
-3
-3
-3
-1
-1
-1
-3
-3
-1
-1
-1
-3
-1
-1
-1
-3
-1
-1
-1
-1
-3
-1
-1
-3
-3
-3
-1
-3
-1
-3
-1
-3
-1
-1
-1
-1
-3
-1
-3
-1
-1
-1
-1
-1
-3
-1
-1
-3
-1
-1
-1
-1
-1
-3
-1
-1
-3
-3
-1
-1
-1
-1
0
0
0
0
0
0
0
0
0
0
0
0
0
0
0
0
0
0
0
0
0
0
-3
-3
-3
-3
-3
-3
-3
-1
-3
-3
-3
-3
-3
-3
-3
-3
-3
-3
-3
-3
-3
-1
-3
-3
-3
-3
-3
-3
-3
-1
-3
-3
-3
-3
-3
-1
-1
-3
-3
-1
-3
-3
-3
-3
-1
-1
-1
-3
-1
-3
-3
-1
-1
-3
-3
-1
-3
-1
-3
-1
-3
-1
-1
-3
-3
-1
-1
-1
-1
-1
-1
-1
-1
-1
-1
-3
-3
-3
-1
-1
-1
-1
-1
-3
-1
-3
-3
-1
-1
-1
-1
-3
-3
-1
-3
-3
-1
-1
-3
-3
-1
-1
-3
-3
-1
-1
-1
-1
-3
-1
-1
-1
-1
-3
-1
-3
-1
-1
-3
-3
-3
-3
-1
-1
-1
-1
-1
-1
-1
-1
-3
-1
-1
-1
-1
-1
-3
-3
-1
-3
-1
-1
-1
-1
-1
-1
-1
0
0
0
0
0
0
0
0
0
0
0
0
0
0
0
0
0
0
0
0
0
0
0
0
0
0
-3
-3
-3
-1
-3
-3
-3
-3
-3
-3
-3
-3
-3
-3
-3
-3
-3
-3
-3
-3
-3
-3
-1
-3
-3
-1
-3
-3
-3
-3
-3
-3
-1
-3
-3
-3
-1
-3
-3
-3
-1
-1
-1
-3
-3
-3
-3
-1
-3
-3
-3
-1
-3
-1
-3
-3
-1
-1
-1
-1
-1
-1
-1
-1
-3
-3
-1
-3
-3
-3
-1
-1
-1
-1
-3
-1
-3
-3
-3
-1
-1
-3
-3
-1
-1
-3
-1
-3
-1
-1
-1
-1
-3
-1
-1
-1
-1
-1
-3
-3
-1
-1
-1
-1
-3
-1
-1
-1
-1
-3
-1
-3
-3
-3
-1
-1
-1
-1
-1
-3
-1
-1
-1
-1
-1
-3
-3
-1
-1
-3
-1
-1
-1
-1
-1
-1
-1
-1
-1
-3
-1
-1
-1
0
0
0
0
0
0
0
0
0
0
0
0
0
0
0
0
0
0
0
0
0
0
0
0
0
0
0
0
0
0
-3
-3
-3
-3
-1
-3
-3
-3
-1
-3
-3
-3
-3
-3
-3
-3
-3
-3
-3
-3
-3
-3
-3
-1
-3
-1
-1
-1
-1
-3
-3
-3
-1
-3
-3
-1
-1
-3
-3
-3
-1
-3
-3
-1
-3
-1
-3
-3
-1
-1
-3
-3
-1
-1
-3
-1
-1
-3
-3
-3
-1
-3
-1
-1
-3
-3
-1
-1
-1
-3
-1
-1
-1
-1
-3
-1
-1
-3
-3
-1
-1
-3
-3
-3
-3
-3
-1
-1
-3
-1
-3
-1
-3
-1
-1
-3
-1
-1
-1
-1
-1
-1
-1
-3
-1
-3
-3
-1
-1
-3
-3
-1
-1
-1
-3
-1
-1
-1
-1
-1
-1
-3
-1
-3
-1
-1
-1
-3
-1
-1
-3
-3
-3
-1
-3
-1
-3
-1
-1
-1
-1
-1
-1
0
0
0
0
0
0
0
0
0
0
0
0
0
0
0
0
0
0
0
0
0
0
0
0
0
0
0
0
0
0
-3
-3
-3
-3
-3
-3
-3
-3
-3
-3
-3
-3
-3
-3
-3
-3
-3
-3
-3
-3
-3
-3
-1
-3
-3
-3
-3
-3
-3
-3
-3
-1
-1
-3
-1
-1
-3
-1
-1
-3
-1
-1
-3
-3
-1
-3
-1
-1
-3
-3
-1
-3
-3
-3
-3
-1
-1
-3
-1
-3
-1
-3
-3
-3
-1
-1
-1
-1
-1
-3
-3
-1
-1
-1
-1
-3
-1
-1
-1
-3
-3
-1
-1
-3
-1
-1
-3
-3
-1
-1
-1
-1
-1
-1
-3
-1
-3
-3
-1
-3
-3
-1
-3
-1
-3
-3
-3
-1
-3
-1
-1
-3
-1
-3
-1
-1
-1
-3
-1
-3
-1
-1
-1
-1
-1
-3
-1
-3
-3
-3
-3
-1
-1
-1
-1
-1
-1
-3
-3
-1
-1
-3
-1
-3
-1
-1
-1
-3
-1
-1
-3
-1
-1
-1
-1
-3
-1
-1
-1
-1
-1
-1
-1
0
0
0
0
0
0
0
0
0
0
-3
-3
-3
-3
-3
-3
-3
-3
-3
-3
-3
-1
-3
-3
-3
-3
-3
-3
-3
-3
-3
-1
-3
-3
-1
-3
-1
-3
-3
-3
-1
-3
-1
-3
-3
-1
-1
-3
-1
-3
-1
-3
-3
-3
-3
-3
-3
-3
-3
-3
-3
-1
-1
-3
-3
-3
-1
-3
-1
-3
-3
-3
-1
-1
-3
-3
-3
-3
-3
-3
-1
-1
-1
-1
-3
-3
-1
-3
-1
-3
-1
-1
-1
-1
-3
-3
-1
-1
-1
-3
-1
-3
-1
-1
-1
-3
-3
-1
-1
-1
-1
-1
-3
-1
-1
-1
-1
-1
-3
-1
-3
-3
-3
-1
-3
-1
-1
-3
-3
-1
-3
-1
-1
-3
-1
-1
-1
-1
-1
-1
-1
-1
-1
-1
-1
-1
-1
-1
-1
-1
-3
-3
-1
-1
-1
-1
-1
-1
-3
-3
-1
-1
-1
-1
-1
-1
-1
0
0
0
0
0
0
0
0
0
0
0
0
0
0
0
0
-3
-3
-3
-3
-3
-3
-3
-1
-3
-3
-3
-3
-3
-3
-3
-3
-3
-3
-1
-1
-1
-3
-3
-1
-1
-3
-3
-3
-3
-3
-3
-3
-3
-3
-3
-1
-3
-3
-3
-3
-1
-3
-1
-3
-3
-1
-3
-3
-3
-3
-3
-1
-3
-1
-3
-1
-3
-1
-1
-1
-1
-3
-3
-3
-1
-1
-3
-1
-1
-3
-1
-1
-1
-3
-3
-3
-3
-3
-3
-3
-1
-1
-1
-1
-1
-3
-1
-1
-1
-3
-1
-3
-1
-3
-1
-3
-1
-3
-1
-1
-1
-3
-1
-3
-1
-1
-3
-3
-1
-1
-3
-1
-1
-1
-1
-1
-1
-3
-1
-1
-1
-1
-1
-1
-1
-1
-1
-3
-1
-1
-1
-1
-1
-1
-1
-1
-3
-1
-1
-1
-3
-1
-1
0
0
0
0
0
0
0
0
0
0
0
0
0
0
0
0
0
0
0
0
0
0
0
0
0
0
0
0
0
0
-3
-3
-3
-3
-3
-3
-3
-3
-3
-3
-3
-3
-3
-3
-3
-1
-3
-3
-3
-3
-3
-3
-3
-3
-3
-3
-3
-3
-3
-3
-3
-3
-1
-3
-3
-1
-1
-1
-3
-3
-3
-3
-1
-3
-3
-3
-3
-1
-1
-1
-3
-1
-3
-3
-3
-3
-3
-1
-1
-3
-1
-3
-1
-1
-3
-1
-1
-1
-3
-1
-3
-1
-1
-1
-1
-3
-1
-3
-1
-1
-1
-3
-1
-1
-3
-3
-1
-1
-1
-3
-1
-3
-3
-3
-3
-3
-1
-1
-1
-3
-1
-1
-1
-1
-1
-1
-1
-1
-1
-3
-1
-1
-1
-3
-3
-3
-3
-3
-1
-1
-1
-3
-1
-1
-1
-1
-1
-1
-1
-1
-3
-1
-1
-1
-1
-3
-1
-1
-3
-3
-1
-1
-1
-1
-3
-1
-1
-3
-1
-1
-1
-1
-1
-1
-1
0
0
0
0
0
0
0
0
0
0
0
0
0
0
0
0
0
0
-3
-3
-3
-3
-3
-3
-3
-3
-1
-3
-3
-3
-3
-3
-3
-3
-3
-3
-1
-1
-3
-1
-3
-3
-1
-3
-3
-3
-3
-1
-3
-3
-1
-3
-1
-3
-1
-1
-1
-1
-1
-3
-3
-3
-1
-1
-1
-3
-3
-1
-1
-1
-1
-3
-1
-1
-3
-3
-3
-3
-1
-3
-3
-1
-1
-1
-3
-1
-1
-1
-1
-3
-1
-3
-3
-3
-1
-1
-3
-3
-1
-1
-1
-3
-1
-3
-3
-3
-3
-3
-1
-1
-1
-1
-1
-1
-3
-3
-1
-1
-1
-1
-1
-1
-3
-3
-3
-1
-3
-3
-1
-3
-3
-1
-1
-1
-3
-1
-1
-1
-1
-1
-3
-3
-1
-3
-1
-1
-1
-1
-3
-3
-3
-3
-1
-1
-1
-1
-1
-1
-1
0
0
0
0
0
0
0
0
0
0
0
0
0
0
0
0
0
0
0
0
0
0
0
0
0
0
0
0
0
0
0
0
-3
-3
-3
-3
-3
-3
-3
-1
-3
-3
-3
-3
-3
-3
-3
-3
-3
-3
-3
-1
-3
-3
-3
-3
-3
-3
-3
-3
-1
-1
-1
-3
-3
-3
-1
-3
-3
-1
-3
-1
-1
-1
-3
-3
-1
-1
-3
-1
-3
-3
-1
-1
-3
-3
-1
-3
-3
-3
-1
-3
-1
-3
-3
-1
-3
-3
-3
-3
-3
-3
-1
-3
-3
-1
-1
-1
-1
-1
-3
-1
-1
-3
-1
-1
-3
-1
-1
-3
-1
-1
-1
-1
-3
-3
-3
-1
-1
-1
-3
-1
-1
-1
-3
-3
-3
-3
-3
-1
-1
-1
-1
-1
-3
-3
-1
-1
-1
-3
-1
-3
-1
-1
-3
-1
-1
-1
-3
-3
-3
-1
-3
-3
-1
-1
-3
-3
-1
-1
-1
-1
-1
-1
-1
-1
-1
-1
-1
-1
-1
-1
-3
-1
-1
-1
-1
-1
-1
-3
-1
-1
-1
0
0
0
0
0
0
0
0
0
0
0
0
-3
-3
-3
-3
-3
-3
-3
-3
-3
-1
-3
-3
-3
-3
-1
-3
-3
-3
-3
-1
-1
-3
-3
-3
-3
-3
-3
-1
-1
-1
-1
-1
-3
-1
-1
-1
-3
-1
-3
-3
-3
-3
-3
-3
-3
-3
-3
-1
-1
-3
-3
-3
-1
-1
-3
-3
-3
-3
-3
-1
-1
-3
-1
-3
-3
-1
-3
-3
-1
-3
-1
-3
-3
-1
-3
-1
-1
-3
-1
-1
-1
-1
-3
-1
-1
-3
-1
-1
-3
-1
-1
-1
-3
-1
-1
-3
-3
-3
-3
-1
-3
-1
-1
-1
-1
-3
-1
-1
-1
-1
-1
-1
-3
-1
-1
-1
-3
-1
-3
-3
-3
-3
-1
-3
-1
-1
-1
-1
-1
-1
-1
-1
-1
-3
-3
-1
-1
-3
-1
-3
-1
-1
-1
-1
-1
-1
-1
0
0
0
0
0
0
0
0
0
0
0
0
0
0
0
0
0
0
0
0
0
0
0
0
0
0
-3
-3
-3
-3
-3
-3
-3
-3
-3
-3
-3
-3
-3
-3
-3
-3
-3
-3
-3
-1
-1
-3
-3
-3
-1
-1
-3
-3
-3
-3
-3
-1
-3
-3
-1
-3
-3
-3
-3
-3
-3
-1
-1
-3
-1
-3
-3
-1
-3
-3
-3
-3
-3
-3
-3
-3
-3
-1
-1
-3
-1
-3
-1
-3
-3
-1
-1
-1
-3
-1
-1
-1
-1
-3
-1
-3
-3
-3
-3
-3
-3
-1
-1
-1
-1
-3
-3
-1
-1
-1
-3
-1
-1
-1
-1
-1
-1
-1
-3
-1
-1
-1
-1
-1
-1
-1
-3
-1
-3
-1
-1
-1
-1
-1
-1
-3
-3
-1
-1
-3
-1
-1
-1
-1
-1
-1
-1
-3
-3
-3
-1
-1
-1
-1
-1
-1
-1
-3
-1
-1
-3
-1
-1
-1
-3
-3
-1
-1
-1
-1
-1
0
0
0
0
0
0
0
0
0
0
0
0
0
0
0
0
0
0
0
0
0
0
-3
-3
-3
-3
-3
-3
-3
-3
-3
-3
-3
-3
-3
-3
-3
-3
-1
-3
-3
-3
-3
-1
-1
-3
-3
-1
-1
-3
-3
-3
-1
-1
-3
-3
-3
-3
-3
-3
-3
-3
-1
-3
-3
-3
-1
-3
-3
-1
-3
-3
-1
-1
-3
-1
-3
-3
-1
-3
-1
-3
-3
-3
-1
-3
-1
-1
-3
-3
-1
-3
-3
-1
-1
-1
-1
-3
-3
-1
-1
-3
-1
-1
-1
-1
-1
-3
-1
-3
-1
-1
-1
-1
-1
-3
-1
-1
-3
-3
-1
-1
-3
-1
-1
-3
-1
-1
-3
-1
-1
-3
-1
-1
-1
-1
-1
-1
-1
-1
-3
-1
-1
-1
-1
-1
-1
-3
-1
-1
-1
-1
-1
-3
-3
-1
-3
-1
-3
-1
-3
-3
-1
-1
-1
-1
-3
-1
-1
0
0
0
0
0
0
0
0
0
0
0
0
0
0
0
0
0
0
0
0
0
0
0
0
0
0
-3
-3
-3
-3
-3
-3
-3
-3
-3
-3
-3
-1
-3
-3
-3
-3
-3
-3
-1
-3
-3
-3
-3
-1
-3
-3
-3
-3
-1
-3
-3
-3
-3
-1
-1
-3
-3
-1
-1
-3
-3
-3
-3
-1
-3
-3
-3
-3
-3
-3
-1
-1
-3
-3
-1
-1
-1
-3
-3
-1
-3
-1
-1
-1
-3
-1
-3
-3
-1
-3
-1
-1
-3
-3
-3
-3
-1
-3
-3
-3
-1
-1
-1
-3
-1
-3
-1
-1
-3
-3
-1
-1
-3
-1
-1
-1
-3
-1
-3
-3
-1
-1
-1
-3
-1
-3
-1
-1
-1
-1
-1
-3
-3
-1
-1
-1
-1
-1
-3
-3
-1
-1
-1
-1
-1
-1
-1
-3
-1
-1
-1
-3
-1
-3
-1
-1
-1
-1
-1
-1
-1
-1
-1
-3
-3
-3
-3
-3
-1
-1
-1
-1
-1
-1
-3
-1
-1
-1
-1
-1
-1
0
0
0
0
0
0
0
0
0
0
0
0
-3
-3
-3
-3
-3
-3
-3
-3
-3
-3
-3
-3
-3
-3
-3
-3
-3
-1
-3
-3
-3
-3
-3
-1
-1
-3
-1
-3
-3
-3
-3
-1
-1
-1
-1
-1
-3
-3
-3
-3
-1
-3
-3
-1
-1
-1
-1
-3
-1
-3
-3
-3
-3
-3
-1
-3
-1
-3
-1
-1
-3
-3
-1
-3
-1
-1
-1
-1
-1
-1
-1
-3
-1
-3
-1
-1
-3
-3
-1
-3
-3
-3
-3
-1
-3
-1
-1
-1
-1
-3
-1
-1
-1
-3
-1
-1
-1
-1
-1
-3
-3
-1
-1
-1
-3
-1
-1
-3
-3
-3
-3
-3
-3
-3
-1
-3
-1
-3
-1
-1
-1
-3
-3
-1
-1
-3
-1
-3
-1
-1
-3
-3
-3
-1
-1
-1
-1
-3
-1
-1
-1
-1
-1
-1
-1
-3
-1
-1
-1
-1
-1
-1
-1
0
0
0
0
0
0
0
0
0
0
0
0
0
0
0
0
0
0
0
0
-3
-3
-3
-3
-3
-3
-3
-3
-3
-3
-3
-3
-3
-3
-3
-1
-3
-3
-3
-3
-3
-3
-3
-3
-3
-3
-3
-1
-3
-3
-3
-3
-3
-3
-1
-1
-1
-1
-3
-3
-1
-3
-3
-1
-1
-1
-1
-3
-1
-3
-1
-1
-3
-3
-1
-1
-1
-1
-3
-1
-1
-1
-1
-1
-3
-3
-1
-3
-1
-3
-3
-3
-3
-3
-3
-1
-1
-1
-3
-3
-1
-1
-1
-3
-1
-3
-1
-1
-1
-1
-1
-1
-1
-3
-1
-1
-3
-1
-1
-3
-3
-1
-1
-3
-1
-3
-3
-1
-1
-3
-3
-1
-1
-3
-1
-1
-3
-1
-1
-1
-1
-3
-3
-1
-1
-3
-1
-1
-1
-1
-1
-1
-1
-3
-3
-1
-1
-1
-3
-1
-1
-3
-1
-1
-1
0
0
0
0
0
0
0
0
0
0
0
0
0
0
0
0
0
0
0
0
0
0
0
0
0
0
0
0
-3
-3
-3
-3
-3
-3
-3
-1
-3
-3
-3
-3
-3
-3
-3
-3
-3
-3
-1
-3
-1
-1
-1
-3
-3
-3
-1
-3
-3
-3
-1
-3
-1
-3
-3
-3
-3
-1
-1
-3
-1
-3
-3
-1
-3
-3
-1
-3
-1
-3
-1
-3
-3
-1
-3
-3
-1
-3
-1
-3
-3
-1
-1
-3
-3
-1
-1
-1
-1
-1
-1
-1
-3
-3
-1
-3
-3
-1
-3
-1
-3
-1
-3
-1
-1
-1
-3
-3
-3
-3
-1
-1
-1
-1
-1
-3
-1
-1
-1
-3
-3
-1
-1
-1
-3
-1
-3
-1
-3
-1
-3
-3
-1
-3
-3
-3
-3
-1
-1
-1
-1
-1
-1
-3
-1
-1
-1
-1
-3
-3
-3
-1
-1
-1
-1
-1
-3
-1
-3
-1
-1
-3
-1
-1
-1
-3
-3
-3
-1
-1
-1
-3
-1
-1
-1
-1
-1
-1
-1
0
0
0
0
0
0
0
0
0
0
0
0
0
0
-3
-3
-3
-3
-3
-3
-3
-3
-1
-3
-3
-3
-3
-3
-3
-3
-3
-1
-3
-3
-3
-3
-3
-1
-3
-3
-3
-3
-3
-1
-3
-3
-3
-1
-1
-1
-3
-3
-3
-3
-1
-1
-1
-1
-1
-3
-3
-1
-3
-3
-3
-1
-3
-3
-3
-3
-3
-3
-1
-1
-3
-1
-1
-3
-1
-3
-3
-3
-1
-1
-3
-1
-3
-3
-1
-3
-1
-3
-1
-3
-1
-1
-1
-3
-3
-1
-1
-1
-1
-1
-1
-3
-1
-1
-1
-3
-3
-1
-3
-1
-1
-3
-3
-1
-1
-3
-3
-3
-1
-1
-3
-1
-1
-1
-1
-3
-1
-3
-3
-1
-3
-1
-1
-1
-1
-1
-3
-1
-1
-1
-1
-1
-3
-1
-1
-3
-1
-1
-1
-1
-3
-1
-3
-1
-1
-1
-1
-1
-1
-1
-1
-1
-1
0
0
0
0
0
0
0
0
0
0
0
0
0
0
0
0
0
0
0
0
-3
-3
-3
-3
-3
-3
-3
-3
-3
-3
-3
-3
-3
-3
-3
-3
-3
-3
-3
-3
-3
-3
-3
-3
-3
-3
-3
-3
-3
-1
-3
-3
-1
-1
-1
-3
-3
-3
-3
-3
-3
-3
-1
-3
-1
-1
-1
-3
-1
-1
-3
-3
-3
-3
-1
-3
-1
-3
-3
-1
-3
-1
-1
-3
-3
-1
-3
-1
-3
-1
-3
-3
-3
-3
-1
-1
-1
-1
-3
-1
-1
-3
-1
-1
-3
-3
-1
-1
-3
-1
-1
-1
-1
-3
-3
-3
-1
-1
-1
-1
-3
-1
-1
-1
-3
-1
-1
-1
-3
-3
-3
-1
-1
-3
-3
-1
-1
-1
-1
-1
-1
-1
-3
-1
-1
-3
-1
-1
-1
-1
-1
-1
-1
-1
-1
-1
-3
-1
-1
-1
-1
-1
-1
-1
-1
-1
-3
-1
-1
-3
-1
-1
-1
0
0
0
0
0
0
0
0
0
0
0
0
0
0
0
0
0
0
0
0
-3
-3
-3
-3
-3
-3
-3
-1
-3
-1
-3
-3
-3
-3
-3
-3
-3
-1
-1
-3
-3
-1
-3
-3
-3
-1
-3
-3
-1
-1
-1
-3
-3
-3
-3
-3
-3
-3
-3
-3
-3
-3
-1
-3
-1
-3
-1
-3
-3
-1
-3
-1
-1
-1
-3
-3
-1
-1
-3
-3
-1
-3
-3
-3
-1
-3
-1
-1
-1
-3
-3
-3
-1
-3
-3
-1
-3
-1
-1
-1
-3
-1
-3
-3
-3
-3
-1
-3
-1
-1
-1
-1
-1
-3
-1
-3
-3
-3
-3
-3
-3
-3
-1
-1
-1
-3
-1
-1
-1
-1
-1
-1
-1
-3
-1
-3
-3
-1
-1
-1
-1
-1
-3
-1
-1
-1
-3
-1
-3
-1
-1
-3
-1
-1
-1
-1
-1
-3
-1
-1
-1
-1
-3
-1
-1
-3
-3
-1
-1
-1
-1
-1
-3
-1
-1
-3
-1
-1
-1
-1
-1
0
0
0
0
0
0
0
0
0
0
0
0
-3
-3
-3
-3
-3
-3
-3
-3
-3
-3
-3
-3
-1
-1
-3
-3
-3
-3
-1
-3
-1
-3
-3
-3
-3
-1
-3
-3
-1
-1
-1
-3
-1
-3
-1
-3
-3
-3
-3
-3
-3
-1
-1
-3
-1
-1
-3
-3
-1
-3
-3
-3
-3
-3
-3
-3
-1
-1
-1
-3
-1
-3
-3
-1
-3
-1
-1
-3
-1
-1
-3
-1
-1
-3
-3
-3
-1
-1
-3
-1
-3
-1
-1
-1
-1
-3
-1
-3
-3
-1
-1
-1
-1
-1
-1
-1
-1
-3
-1
-3
-3
-1
-3
-1
-1
-3
-1
-1
-1
-1
-3
-1
-1
-3
-1
-1
-1
-3
-3
-3
-1
-1
-1
-1
-1
-1
-1
-3
-3
-3
-1
-3
-1
-1
-1
-3
-3
-3
-3
-1
-1
-1
-3
-3
-3
-1
-1
-1
-1
-1
-1
-1
-1
0
0
0
0
0
0
0
0
0
0
0
0
0
0
0
0
0
0
0
0
-3
-3
-3
-3
-3
-3
-3
-3
-3
-3
-3
-3
-1
-3
-3
-3
-1
-3
-3
-3
-3
-3
-1
-3
-1
-3
-3
-3
-1
-3
-3
-1
-3
-3
-1
-1
-3
-3
-3
-1
-3
-3
-3
-3
-3
-3
-1
-3
-1
-3
-1
-3
-1
-3
-3
-1
-1
-1
-1
-3
-1
-3
-3
-3
-1
-3
-1
-1
-3
-3
-3
-1
-3
-3
-1
-1
-3
-1
-1
-1
-3
-3
-1
-3
-1
-3
-1
-3
-1
-3
-1
-1
-1
-1
-3
-3
-1
-1
-1
-1
-1
-1
-1
-1
-3
-3
-3
-3
-1
-3
-3
-1
-1
-1
-1
-3
-3
-1
-1
-3
-1
-1
-1
-1
-1
-1
-3
-1
-3
-1
-1
-1
-1
-3
-3
-3
-1
-1
-1
-1
-1
-3
-1
-1
-1
-3
-1
-3
-3
-1
-1
-1
-3
-1
-1
-1
-1
-1
-1
-1
-1
0
0
0
0
0
0
0
0
0
0
0
0
-3
-3
-3
-3
-3
-3
-3
-3
-3
-3
-3
-3
-3
-3
-3
-3
-3
-3
-3
-1
-1
-3
-1
-3
-3
-3
-3
-3
-3
-3
-1
-1
-1
-3
-1
-3
-1
-3
-3
-1
-1
-1
-1
-1
-3
-3
-1
-3
-3
-1
-3
-3
-3
-3
-3
-1
-1
-3
-1
-1
-1
-1
-3
-3
-1
-3
-3
-1
-3
-1
-3
-1
-1
-1
-1
-3
-3
-1
-3
-1
-1
-1
-3
-3
-1
-3
-1
-3
-1
-1
-3
-3
-3
-1
-3
-3
-3
-3
-3
-3
-3
-1
-1
-1
-3
-1
-1
-3
-1
-1
-1
-1
-3
-1
-1
-1
-3
-1
-3
-1
-3
-3
-3
-3
-1
-3
-1
-1
-1
-1
-3
-1
-1
-1
-1
-1
-1
-1
-1
-1
-1
-1
-3
-1
-1
-1
-1
-1
-1
-1
-1
-3
-1
-1
-1
0
0
0
0
0
0
0
0
0
0
0
0
0
0
0
0
0
0
-3
-3
-3
-3
-3
-3
-3
-1
-3
-3
-3
-3
-3
-3
-3
-3
-3
-3
-3
-3
-3
-3
-3
-3
-3
-3
-3
-3
-1
-1
-3
-3
-3
-1
-1
-1
-1
-3
-3
-3
-3
-3
-3
-1
-1
-1
-1
-3
-1
-3
-1
-3
-1
-3
-3
-1
-1
-3
-3
-1
-3
-3
-1
-1
-1
-3
-1
-1
-3
-1
-1
-3
-1
-1
-1
-1
-1
-1
-3
-3
-3
-1
-3
-1
-1
-3
-1
-1
-1
-3
-3
-3
-3
-1
-3
-1
-3
-1
-1
-1
-1
-3
-3
-1
-3
-1
-3
-1
-1
-3
-1
-1
-3
-1
-3
-1
-3
-3
-1
-1
-3
-3
-1
-1
-3
-1
-3
-1
-1
-3
-3
-1
-3
-1
-1
-1
-1
-3
-3
-1
-1
-1
-1
-1
-1
-1
-1
-1
-1
-1
-1
-1
-3
-1
-1
-3
-1
-1
-1
0
0
0
0
0
0
0
0
0
0
0
0
0
0
-3
-3
-3
-3
-3
-3
-3
-3
-3
-3
-3
-3
-3
-3
-3
-3
-3
-3
-3
-3
-1
-3
-3
-3
-3
-3
-3
-3
-3
-3
-1
-1
-3
-3
-3
-3
-3
-3
-3
-3
-1
-1
-1
-1
-3
-1
-1
-1
-3
-3
-1
-3
-1
-1
-1
-3
-1
-3
-3
-3
-1
-1
-1
-3
-1
-3
-1
-3
-1
-3
-3
-1
-1
-1
-1
-3
-1
-3
-1
-1
-3
-3
-3
-3
-1
-3
-1
-1
-1
-1
-3
-1
-3
-3
-3
-1
-1
-1
-3
-1
-1
-1
-1
-1
-3
-1
-1
-1
-3
-3
-3
-1
-3
-1
-3
-1
-1
-1
-1
-1
-3
-3
-1
-1
-3
-3
-1
-1
-1
-3
-1
-1
-3
-1
-1
-1
-1
-1
-3
-1
-3
-1
-1
-1
-3
-1
-1
-1
-1
-1
-1
-1
-1
-1
-1
0
0
0
0
0
0
0
0
0
0
0
0
0
0
0
0
0
0
-3
-3
-3
-3
-3
-3
-3
-3
-3
-3
-3
-3
-1
-3
-3
-3
-1
-3
-1
-3
-3
-3
-1
-1
-1
-3
-3
-3
-3
-3
-1
-1
-3
-3
-3
-3
-3
-1
-3
-1
-1
-3
-3
-3
-3
-3
-3
-3
-1
-1
-3
-3
-3
-3
-3
-3
-1
-1
-3
-3
-1
-1
-3
-3
-1
-3
-1
-3
-3
-3
-3
-3
-1
-1
-1
-1
-1
-1
-3
-1
-1
-1
-1
-3
-1
-1
-3
-1
-1
-1
-1
-1
-3
-3
-3
-1
-1
-1
-3
-1
-1
-3
-3
-1
-3
-3
-1
-1
-1
-3
-1
-3
-1
-1
-1
-1
-3
-3
-1
-1
-1
-1
-3
-1
-1
-1
-1
-1
-1
-3
-1
-1
-1
-1
-1
-3
-3
-3
-1
-1
-1
-1
-3
-1
-1
-1
-1
-1
-1
0
0
0
0
0
0
0
0
0
0
0
0
0
0
0
0
0
0
0
0
0
0
0
0
-3
-3
-3
-3
-3
-3
-3
-3
-3
-3
-3
-3
-3
-3
-3
-3
-3
-3
-1
-3
-3
-3
-1
-3
-1
-1
-3
-3
-3
-3
-1
-3
-3
-3
-1
-1
-3
-3
-3
-3
-1
-3
-3
-3
-1
-3
-1
-3
-1
-3
-3
-1
-3
-3
-3
-3
-1
-1
-3
-1
-1
-1
-1
-3
-1
-3
-3
-3
-3
-3
-3
-3
-1
-1
-1
-1
-1
-1
-3
-1
-3
-3
-3
-1
-3
-1
-3
-3
-3
-1
-3
-1
-3
-1
-1
-3
-1
-1
-1
-1
-3
-1
-1
-1
-1
-3
-1
-1
-1
-3
-1
-3
-3
-1
-1
-1
-1
-1
-1
-1
-1
-1
-1
-1
-1
-1
-1
-1
-1
-3
-1
-1
-1
-3
-1
-1
-3
-1
-1
-1
-1
-3
-1
-1
-1
-3
-3
-3
-1
-1
-1
-1
-1
0
0
0
0
0
0
0
0
0
0
0
0
0
0
0
0
0
0
0
0
-3
-3
-3
-3
-3
-3
-3
-3
-3
-3
-3
-3
-3
-3
-3
-3
-3
-3
-3
-3
-3
-3
-3
-3
-1
-3
-3
-3
-3
-3
-3
-3
-1
-3
-3
-1
-1
-1
-3
-1
-3
-3
-1
-3
-3
-3
-3
-1
-1
-3
-3
-1
-1
-3
-3
-3
-3
-1
-1
-1
-1
-3
-3
-3
-1
-1
-1
-1
-3
-1
-3
-1
-1
-3
-1
-3
-1
-1
-3
-1
-3
-1
-1
-3
-1
-3
-3
-3
-1
-3
-3
-3
-3
-3
-3
-1
-3
-1
-1
-1
-1
-1
-1
-3
-1
-1
-1
-1
-1
-1
-1
-1
-1
-1
-1
-1
-1
-1
-3
-1
-1
-1
-3
-1
-3
-1
-3
-1
-1
-1
-1
-1
-3
-1
-1
-3
-3
-1
-1
-1
-1
-3
-3
-1
-1
-1
-3
-3
-1
-1
-1
-1
-1
-1
-1
-1
-1
0
0
0
0
0
0
0
0
0
0
0
0
0
0
0
0
-3
-3
-3
-3
-3
-3
-3
-3
-1
-3
-3
-3
-3
-1
-3
-3
-3
-3
-3
-3
-3
-3
-3
-3
-1
-3
-3
-3
-1
-1
-3
-1
-3
-3
-1
-3
-3
-1
-3
-3
-3
-3
-3
-1
-1
-1
-3
-1
-1
-1
-1
-1
-3
-1
-1
-1
-3
-3
-3
-3
-1
-1
-1
-3
-1
-3
-3
-3
-1
-1
-1
-3
-1
-3
-1
-3
-3
-1
-3
-1
-1
-3
-1
-1
-3
-1
-3
-3
-3
-3
-3
-3
-3
-1
-1
-1
-1
-3
-3
-3
-3
-1
-1
-1
-1
-3
-1
-1
-3
-3
-3
-1
-1
-1
-1
-1
-3
-1
-1
-1
-1
-1
-3
-1
-3
-1
-1
-1
-3
-3
-3
-1
-1
-1
-1
-1
-1
-1
-1
-1
-1
-1
-1
-1
-1
-3
-1
-1
-1
0
0
0
0
0
0
0
0
0
0
0
0
0
0
0
0
0
0
0
0
0
0
0
0
-3
-3
-3
-3
-3
-3
-3
-3
-3
-3
-3
-3
-3
-3
-3
-3
-1
-3
-3
-3
-3
-3
-3
-1
-3
-3
-3
-1
-3
-3
-3
-1
-3
-3
-3
-1
-1
-3
-3
-1
-1
-3
-1
-1
-1
-3
-1
-3
-1
-1
-1
-3
-3
-3
-3
-1
-3
-1
-3
-3
-3
-3
-1
-3
-1
-3
-3
-3
-1
-1
-1
-3
-1
-1
-1
-3
-3
-3
-3
-1
-3
-1
-1
-1
-1
-3
-3
-1
-1
-1
-1
-1
-3
-1
-1
-1
-3
-3
-1
-1
-1
-3
-3
-3
-1
-1
-1
-1
-1
-3
-3
-3
-3
-1
-3
-1
-1
-1
-3
-3
-1
-1
-1
-1
-1
-1
-1
-1
-1
-1
-1
-1
-1
-3
-1
-1
-1
-3
-1
-1
-1
-1
-1
-1
-1
0
0
0
0
0
0
0
0
0
0
0
0
0
0
0
0
0
0
0
0
0
0
0
0
0
0
0
0
-3
-3
-3
-3
-3
-3
-3
-3
-3
-3
-3
-3
-3
-3
-3
-3
-1
-3
-3
-3
-3
-3
-3
-3
-3
-3
-3
-1
-3
-3
-3
-3
-1
-1
-1
-1
-1
-3
-1
-3
-1
-3
-3
-3
-3
-1
-3
-3
-1
-1
-3
-3
-3
-3
-3
-3
-1
-3
-3
-1
-1
-1
-3
-3
-1
-1
-1
-3
-3
-3
-3
-1
-1
-1
-3
-1
-3
-1
-1
-3
-1
-1
-1
-1
-1
-1
-3
-3
-3
-1
-3
-1
-1
-1
-3
-1
-1
-3
-1
-3
-1
-1
-1
-1
-1
-1
-1
-1
-3
-3
-1
-1
-1
-1
-3
-3
-1
-1
-3
-3
-3
-3
-1
-1
-1
-3
-3
-1
-3
-1
-3
-1
-1
-1
-3
-1
-1
-1
-3
-1
-1
-1
-1
-1
-3
-1
-1
-3
-1
-3
-1
-3
-1
-3
-1
-1
-1
-1
-1
-1
-1
-1
-1
0
0
0
0
0
0
0
0
0
0
-3
-3
-3
-3
-3
-3
-3
-3
-3
-3
-3
-3
-3
-3
-3
-3
-3
-3
-3
-3
-3
-3
-3
-1
-3
-3
-1
-1
-3
-3
-3
-3
-3
-1
-1
-1
-1
-3
-1
-1
-3
-3
-1
-3
-1
-3
-3
-1
-1
-3
-3
-1
-3
-3
-1
-3
-3
-1
-1
-3
-3
-3
-1
-3
-1
-1
-1
-3
-1
-1
-3
-1
-1
-3
-3
-1
-1
-1
-1
-3
-3
-3
-3
-3
-3
-1
-1
-3
-1
-3
-1
-1
-3
-3
-3
-1
-1
-3
-1
-1
-1
-1
-3
-1
-3
-3
-1
-1
-3
-3
-1
-3
-1
-3
-3
-1
-1
-1
-1
-3
-1
-3
-3
-3
-1
-3
-1
-1
-1
-3
-1
-3
-3
-1
-1
-3
-1
-1
-3
-1
-1
-1
-1
-1
-1
-1
-1
-1
-1
-1
-1
-1
-1
-1
-1
-1
-3
-1
-1
-1
-3
-3
-1
-1
-1
-1
-1
0
0
0
0
0
0
-3
-3
-3
-3
-3
-3
-3
-3
-3
-3
-3
-3
-3
-3
-3
-3
-3
-1
-1
-3
-3
-3
-3
-3
-1
-3
-3
-1
-3
-3
-3
-3
-1
-1
-1
-1
-3
-3
-3
-3
-1
-3
-3
-3
-3
-3
-3
-3
-1
-3
-1
-1
-3
-1
-1
-1
-3
-3
-1
-3
-1
-1
-1
-1
-3
-1
-1
-3
-1
-1
-3
-1
-1
-1
-1
-3
-1
-1
-1
-1
-1
-3
-1
-3
-3
-1
-1
-3
-3
-3
-1
-3
-3
-3
-1
-1
-1
-3
-3
-1
-1
-1
-1
-1
-1
-1
-1
-1
-3
-3
-1
-3
-3
-1
-1
-3
-3
-1
-3
-1
-3
-3
-1
-3
-3
-3
-1
-1
-1
-1
-1
-1
-1
-1
-1
-3
-1
-1
-1
-1
-3
-1
-1
-3
-3
-1
-1
-1
-1
-3
-1
-1
-1
0
0
0
0
0
0
0
0
0
0
0
0
0
0
0
0
0
0
0
0
-3
-3
-3
-3
-3
-3
-3
-3
-3
-3
-3
-3
-3
-1
-1
-1
-3
-1
-1
-1
-3
-3
-3
-3
-3
-3
-3
-1
-3
-3
-1
-1
-1
-3
-3
-3
-3
-1
-3
-3
-3
-3
-3
-3
-3
-3
-1
-3
-3
-3
-3
-3
-3
-1
-3
-3
-1
-3
-3
-3
-1
-3
-3
-3
-3
-3
-1
-1
-1
-1
-3
-3
-3
-1
-1
-1
-1
-1
-1
-1
-1
-3
-3
-3
-1
-1
-1
-1
-3
-3
-3
-1
-1
-1
-3
-1
-1
-1
-1
-1
-1
-1
-1
-3
-1
-1
-3
-3
-3
-1
-1
-1
-1
-1
-3
-1
-1
-3
-1
-3
-1
-1
-1
-1
-1
-1
-1
-3
-1
-1
-1
-1
-1
-1
-1
-1
-1
-3
-1
-1
-1
0
0
0
0
0
0
0
0
0
0
0
0
0
0
0
0
0
0
0
0
0
0
0
0
0
0
0
0
0
0
0
0
-3
-3
-3
-3
-3
-3
-3
-3
-3
-3
-3
-3
-3
-3
-3
-3
-3
-1
-3
-1
-3
-1
-3
-3
-3
-1
-3
-3
-3
-3
-3
-3
-3
-3
-1
-3
-1
-3
-3
-1
-3
-3
-3
-1
-3
-1
-1
-1
-3
-1
-3
-1
-3
-3
-3
-1
-3
-3
-1
-1
-1
-1
-1
-1
-3
-1
-1
-3
-1
-3
-1
-1
-3
-1
-1
-1
-3
-1
-1
-3
-3
-3
-3
-1
-1
-1
-1
-1
-1
-3
-3
-1
-3
-3
-1
-1
-1
-3
-1
-1
-1
-1
-1
-1
-1
-1
-3
-3
-3
-3
-1
-1
-1
-1
-1
-1
-1
-3
-1
-1
-3
-1
-1
-3
-1
-3
-3
-1
-1
-3
-3
-3
-1
-1
-3
-1
-3
-1
-1
-1
-1
-1
-1
-1
-1
0
0
0
0
0
0
0
0
0
0
0
0
0
0
0
0
0
0
0
0
0
0
0
0
0
0
0
0
-3
-3
-3
-3
-1
-3
-3
-1
-3
-1
-3
-3
-3
-3
-3
-1
-1
-3
-3
-3
-3
-3
-3
-3
-1
-3
-3
-3
-1
-3
-3
-3
-3
-3
-3
-3
-1
-1
-1
-3
-1
-1
-1
-3
-3
-3
-3
-3
-3
-3
-1
-1
-3
-3
-3
-1
-3
-3
-3
-3
-3
-1
-3
-1
-3
-3
-3
-3
-1
-1
-3
-1
-3
-3
-1
-1
-3
-1
-1
-1
-1
-1
-1
-3
-1
-1
-3
-1
-3
-3
-3
-1
-1
-1
-1
-1
-1
-1
-1
-1
-1
-3
-3
-1
-3
-3
-1
-1
-1
-3
-1
-1
-1
-3
-1
-3
-3
-1
-1
-1
-1
-3
-3
-1
-1
-1
-1
-1
-1
-1
-1
-3
-1
-3
-1
-1
-1
-1
-1
-1
-3
-3
-3
-3
-1
-1
-1
-1
-3
-1
-1
-1
-1
0
0
0
0
0
0
0
0
0
0
0
0
0
0
0
0
0
0
0
0
-3
-3
-3
-3
-3
-3
-3
-3
-3
-3
-3
-3
-3
-3
-3
-3
-3
-3
-3
-3
-3
-3
-3
-1
-3
-3
-3
-3
-3
-3
-1
-3
-3
-1
-1
-3
-3
-3
-3
-3
-1
-1
-1
-3
-3
-3
-3
-1
-1
-1
-3
-3
-3
-1
-3
-1
-1
-1
-3
-3
-1
-1
-1
-1
-3
-3
-3
-1
-3
-3
-3
-1
-1
-1
-1
-3
-3
-1
-1
-3
-1
-3
-1
-1
-3
-1
-1
-1
-3
-1
-1
-3
-1
-3
-1
-1
-1
-3
-1
-1
-1
-1
-1
-1
-1
-1
-3
-3
-3
-3
-1
-3
-1
-1
-1
-3
-1
-1
-1
-1
-1
-3
-1
-3
-1
-1
-1
-1
-1
-1
-1
-1
-1
-3
-1
-1
-1
-1
-1
-1
-1
0
0
0
0
0
0
0
0
0
0
0
0
0
0
0
0
0
0
0
0
0
0
0
0
0
0
0
0
0
0
0
0
-3
-3
-3
-3
-3
-3
-3
-1
-1
-1
-1
-3
-3
-3
-3
-3
-3
-3
-1
-3
-3
-3
-3
-3
-3
-3
-3
-3
-3
-3
-1
-3
-3
-3
-3
-3
-3
-1
-1
-1
-3
-3
-3
-3
-3
-1
-3
-1
-3
-1
-1
-3
-1
-3
-3
-3
-1
-3
-1
-1
-1
-3
-1
-1
-1
-3
-1
-3
-1
-3
-1
-3
-1
-3
-3
-1
-1
-3
-3
-1
-1
-1
-3
-1
-1
-3
-1
-3
-3
-3
-3
-3
-3
-3
-1
-3
-1
-1
-3
-1
-1
-1
-1
-1
-1
-1
-1
-3
-3
-3
-1
-1
-3
-1
-1
-1
-3
-1
-3
-1
-1
-1
-1
-1
-1
-3
-1
-1
-1
-1
-1
-1
-1
-3
-1
-1
-3
-1
-1
-1
-1
-3
-3
-1
-1
-3
-1
-1
-1
-1
-1
0
0
0
0
0
0
0
0
0
0
0
0
0
0
0
0
0
0
0
0
0
0
-3
-3
-3
-1
-3
-3
-3
-1
-3
-3
-3
-3
-3
-3
-3
-3
-1
-3
-3
-3
-3
-3
-3
-3
-1
-1
-1
-3
-1
-3
-3
-3
-3
-3
-3
-1
-3
-3
-3
-3
-3
-1
-1
-1
-3
-1
-3
-3
-3
-1
-1
-1
-1
-1
-1
-1
-1
-3
-3
-1
-3
-1
-3
-3
-3
-3
-1
-3
-1
-3
-3
-3
-3
-3
-1
-3
-1
-1
-1
-3
-1
-1
-3
-1
-1
-1
-1
-3
-1
-1
-3
-1
-1
-1
-1
-3
-3
-1
-1
-1
-1
-1
-1
-3
-3
-1
-3
-3
-3
-1
-3
-3
-1
-1
-1
-3
-1
-3
-1
-1
-1
-3
-3
-3
-1
-1
-1
-1
-1
-1
-3
-1
-1
-3
-1
-1
-1
-1
-1
-1
-1
-1
-1
0
0
0
0
0
0
0
0
0
0
0
0
0
0
0
0
0
0
0
0
0
0
0
0
0
0
0
0
0
0
-3
-3
-3
-3
-3
-3
-3
-3
-3
-3
-3
-3
-3
-3
-3
-3
-3
-3
-3
-1
-3
-3
-3
-1
-3
-3
-3
-3
-1
-3
-1
-1
-3
-3
-3
-3
-3
-1
-1
-3
-3
-3
-3
-1
-3
-3
-3
-1
-1
-3
-3
-1
-1
-3
-1
-1
-1
-1
-3
-1
-1
-3
-1
-1
-1
-1
-1
-1
-3
-1
-3
-3
-1
-3
-3
-3
-3
-3
-3
-1
-3
-1
-3
-1
-1
-1
-3
-3
-3
-1
-3
-1
-3
-1
-1
-3
-1
-1
-3
-3
-1
-1
-1
-3
-3
-1
-1
-3
-1
-3
-1
-1
-1
-1
-1
-3
-3
-1
-3
-1
-1
-1
-1
-3
-1
-3
-1
-1
-1
-1
-1
-3
-3
-1
-3
-1
-3
-1
-1
-1
-1
-1
-1
-1
-1
-1
-1
-1
-1
-1
-1
-1
-3
-1
-1
0
0
0
0
0
0
0
0
0
0
0
0
0
0
0
0
0
0
-3
-3
-3
-3
-3
-3
-3
-3
-3
-3
-3
-3
-1
-3
-3
-3
-3
-3
-3
-3
-3
-1
-3
-3
-1
-3
-1
-3
-3
-1
-1
-1
-3
-1
-3
-1
-1
-3
-3
-1
-3
-1
-3
-3
-1
-3
-3
-3
-3
-1
-3
-3
-1
-3
-1
-1
-3
-1
-3
-3
-3
-1
-1
-1
-1
-3
-1
-1
-1
-3
-3
-3
-1
-3
-1
-1
-1
-3
-1
-3
-1
-1
-1
-3
-3
-3
-3
-1
-1
-3
-1
-3
-3
-3
-3
-1
-1
-1
-1
-1
-1
-1
-3
-1
-1
-1
-1
-1
-3
-1
-3
-3
-1
-3
-1
-1
-3
-3
-3
-1
-1
-3
-1
-3
-1
-1
-1
-1
-1
-1
-1
-3
-1
-3
-1
-3
-3
-1
-1
-1
-1
-1
-1
-1
-1
-3
-1
-1
-1
0
0
0
0
0
0
0
0
0
0
0
0
0
0
0
0
0
0
0
0
0
0
0
0
-3
-3
-3
-1
-3
-3
-3
-3
-3
-3
-3
-3
-3
-1
-1
-1
-1
-3
-3
-3
-3
-3
-3
-3
-3
-3
-3
-1
-1
-3
-3
-1
-1
-1
-3
-3
-1
-3
-3
-3
-1
-1
-3
-3
-3
-3
-3
-3
-3
-3
-1
-3
-3
-3
-3
-3
-3
-3
-1
-3
-1
-3
-1
-3
-3
-3
-1
-3
-1
-3
-1
-1
-3
-1
-3
-3
-1
-1
-1
-1
-1
-1
-1
-3
-3
-3
-1
-3
-3
-1
-1
-1
-1
-1
-3
-3
-1
-3
-1
-1
-1
-3
-1
-1
-1
-3
-3
-1
-1
-1
-1
-1
-1
-3
-3
-1
-3
-1
-1
-1
-3
-1
-1
-1
-1
-1
-1
-1
-1
-1
-1
-1
-3
-1
-1
-1
-1
-3
-1
-1
-1
-1
-1
0
0
0
0
0
0
0
0
0
0
0
0
0
0
0
0
0
0
0
0
0
0
0
0
0
0
0
0
0
0
-3
-3
-3
-3
-3
-3
-3
-3
-3
-3
-3
-3
-3
-3
-3
-1
-3
-3
-1
-3
-1
-3
-1
-3
-3
-3
-3
-3
-3
-3
-3
-1
-1
-3
-1
-1
-3
-1
-3
-3
-1
-3
-3
-3
-1
-3
-3
-1
-3
-3
-3
-3
-1
-1
-1
-1
-1
-1
-1
-1
-1
-3
-1
-1
-3
-3
-3
-1
-3
-3
-3
-1
-1
-1
-1
-3
-1
-3
-1
-3
-3
-3
-1
-1
-1
-1
-1
-1
-3
-3
-1
-3
-3
-1
-3
-3
-3
-1
-3
-3
-1
-1
-3
-3
-1
-1
-3
-1
-3
-3
-1
-1
-1
-1
-1
-1
-1
-1
-1
-3
-1
-3
-3
-3
-1
-3
-1
-1
-1
-3
-1
-1
-3
-3
-1
-1
-1
-1
-1
-1
-1
-3
-1
-3
-1
-1
-1
-1
-1
-1
-1
-1
-1
0
0
0
0
0
0
0
0
0
0
0
0
0
0
0
0
0
0
0
0
-3
-3
-3
-3
-3
-3
-3
-3
-3
-1
-3
-3
-3
-3
-3
-1
-3
-1
-3
-1
-3
-3
-3
-3
-3
-3
-3
-3
-3
-3
-3
-3
-1
-3
-1
-3
-1
-3
-3
-3
-3
-3
-3
-1
-1
-3
-3
-3
-3
-3
-3
-1
-1
-1
-1
-1
-1
-1
-1
-1
-1
-1
-3
-1
-1
-3
-1
-1
-3
-1
-1
-3
-1
-3
-3
-1
-1
-3
-3
-3
-1
-3
-1
-3
-1
-3
-1
-3
-1
-3
-1
-3
-1
-1
-1
-1
-1
-1
-1
-3
-1
-1
-1
-3
-3
-1
-1
-3
-1
-1
-1
-1
-1
-1
-1
-3
-1
-3
-1
-1
-1
-1
-1
-1
-3
-3
-3
-1
-3
-3
-1
-3
-3
-1
-1
-1
-1
-1
-3
-1
-1
-1
-3
-1
-1
0
0
0
0
0
0
0
0
0
0
0
0
0
0
0
0
0
0
0
0
0
0
0
0
0
0
0
0
-3
-3
-3
-3
-3
-3
-3
-3
-3
-3
-3
-3
-1
-3
-3
-3
-1
-3
-3
-3
-3
-3
-1
-3
-3
-1
-3
-3
-3
-1
-3
-3
-3
-3
-3
-3
-3
-1
-3
-3
-1
-3
-3
-3
-1
-3
-3
-3
-1
-3
-1
-3
-3
-3
-3
-1
-3
-3
-3
-3
-3
-3
-3
-1
-1
-3
-1
-1
-3
-1
-1
-1
-3
-1
-1
-1
-1
-3
-1
-1
-1
-3
-1
-1
-1
-3
-1
-1
-1
-1
-1
-1
-1
-1
-1
-1
-3
-1
-1
-1
-1
-3
-3
-1
-1
-1
-3
-3
-3
-1
-3
-1
-3
-3
-3
-1
-1
-1
-1
-1
-3
-1
-1
-1
-1
-1
-1
-1
-1
-1
-3
-3
-1
-1
-3
-1
-3
-3
-1
-3
-3
-1
-1
-1
-1
-1
-3
-1
-1
-1
-1
-1
-1
-1
-1
0
0
0
0
0
0
0
0
0
0
0
0
0
0
0
0
0
0
-3
-3
-3
-3
-3
-3
-3
-1
-3
-3
-3
-3
-3
-3
-3
-3
-1
-3
-3
-3
-1
-1
-3
-3
-3
-3
-3
-3
-3
-3
-3
-3
-3
-3
-3
-1
-1
-3
-3
-3
-1
-1
-3
-3
-3
-3
-1
-3
-1
-1
-3
-1
-1
-3
-1
-1
-3
-3
-3
-3
-1
-1
-1
-3
-3
-3
-1
-1
-1
-3
-3
-1
-1
-1
-3
-1
-3
-1
-1
-3
-3
-1
-1
-1
-1
-1
-1
-3
-1
-1
-1
-1
-3
-3
-3
-3
-3
-1
-1
-3
-1
-1
-3
-1
-1
-1
-1
-1
-1
-1
-1
-1
-1
-3
-3
-1
-1
-1
-1
-3
-3
-3
-1
-1
-3
-3
-1
-1
-1
-1
-1
-1
-3
-3
-1
-3
-1
-1
-3
-1
-1
-1
-1
-1
-3
-1
-1
-1
-1
0
0
0
0
0
0
0
0
0
0
0
0
0
0
0
0
0
0
0
0
0
0
0
0
-3
-3
-3
-3
-3
-3
-3
-3
-3
-3
-1
-3
-3
-3
-3
-1
-3
-3
-3
-3
-3
-1
-1
-3
-3
-3
-1
-3
-3
-3
-3
-3
-1
-1
-1
-1
-3
-1
-1
-1
-3
-3
-3
-1
-3
-3
-1
-3
-3
-3
-1
-3
-1
-1
-3
-3
-3
-1
-3
-1
-1
-3
-1
-1
-3
-3
-3
-1
-1
-3
-3
-3
-1
-3
-3
-1
-3
-3
-1
-3
-1
-1
-1
-3
-1
-3
-3
-1
-1
-1
-1
-3
-3
-3
-1
-3
-1
-1
-1
-1
-3
-3
-3
-3
-3
-3
-3
-1
-1
-3
-3
-3
-1
-3
-1
-1
-1
-3
-1
-3
-3
-1
-1
-1
-1
-1
-1
-1
-1
-3
-1
-3
-1
-1
-1
-1
-1
-1
-1
-1
-1
-3
-1
-3
-1
-1
-1
-1
-3
-1
-1
-3
-1
-1
-1
-1
-1
-1
-3
-1
-3
-1
-1
-1
-1
0
0
0
0
0
0
0
0
-3
-3
-3
-3
-3
-3
-3
-3
-3
-3
-3
-3
-3
-3
-3
-1
-1
-3
-3
-3
-3
-3
-1
-3
-1
-3
-3
-3
-3
-3
-1
-3
-3
-3
-1
-3
-1
-3
-3
-3
-1
-3
-1
-1
-3
-1
-3
-3
-1
-3
-3
-1
-1
-1
-1
-1
-1
-3
-3
-3
-3
-3
-3
-3
-3
-3
-1
-3
-3
-3
-1
-1
-1
-1
-1
-1
-1
-3
-1
-3
-1
-3
-1
-1
-1
-3
-1
-1
-1
-1
-1
-1
-3
-3
-1
-1
-1
-1
-3
-3
-3
-1
-3
-1
-1
-1
-1
-1
-3
-1
-1
-1
-1
-1
-3
-1
-1
-1
-1
-1
-3
-3
-3
-3
-3
-3
-1
-1
-1
-1
-1
-3
-1
-3
-1
-3
-3
-1
-1
-1
-1
-1
-3
-1
-1
-1
-1
-3
-1
-1
-1
0
0
0
0
0
0
0
0
0
0
0
0
0
0
0
0
0
0
0
0
0
0
-3
-3
-3
-3
-3
-3
-3
-3
-3
-3
-3
-3
-3
-3
-3
-1
-3
-1
-3
-1
-3
-3
-1
-3
-1
-3
-3
-3
-3
-3
-3
-1
-1
-1
-1
-1
-1
-1
-1
-3
-3
-3
-1
-3
-3
-3
-1
-1
-3
-3
-3
-3
-3
-3
-1
-3
-3
-3
-1
-1
-3
-1
-1
-3
-3
-1
-1
-1
-3
-3
-3
-1
-1
-1
-1
-1
-1
-3
-1
-1
-3
-1
-1
-3
-1
-3
-3
-1
-3
-1
-3
-3
-1
-1
-1
-1
-1
-1
-3
-3
-1
-1
-1
-3
-3
-1
-1
-1
-1
-3
-3
-1
-3
-1
-3
-3
-3
-1
-1
-1
-1
-3
-1
-1
-1
-1
-3
-1
-1
-3
-1
-3
-3
-1
-1
-1
-1
-1
-3
-3
-1
-3
-1
-1
-1
-1
-1
0
0
0
0
0
0
0
0
0
0
0
0
0
0
0
0
0
0
0
0
0
0
0
0
0
0
-3
-3
-3
-3
-3
-3
-3
-3
-1
-1
-3
-3
-3
-3
-3
-1
-1
-3
-3
-3
-3
-3
-1
-3
-3
-3
-3
-3
-3
-3
-3
-1
-3
-3
-3
-1
-1
-3
-1
-1
-3
-3
-1
-1
-1
-1
-1
-1
-3
-3
-3
-3
-1
-1
-3
-1
-3
-3
-3
-1
-3
-3
-1
-3
-1
-1
-1
-3
-3
-3
-3
-3
-3
-3
-3
-1
-1
-3
-3
-1
-1
-1
-1
-1
-1
-3
-3
-3
-3
-1
-1
-3
-1
-3
-1
-1
-3
-1
-1
-3
-1
-1
-1
-3
-1
-3
-3
-3
-1
-1
-1
-1
-3
-1
-3
-3
-3
-3
-1
-1
-3
-1
-1
-1
-1
-1
-1
-1
-1
-1
-1
-1
-1
-1
-1
-1
-1
-1
-1
-3
-1
-1
-3
-1
-1
-3
-1
-1
-1
0
0
0
0
0
0
0
0
0
0
0
0
0
0
0
0
0
0
0
0
0
0
0
0
-3
-3
-3
-3
-3
-3
-3
-3
-3
-3
-1
-3
-3
-3
-3
-3
-3
-1
-3
-3
-3
-3
-1
-1
-3
-3
-3
-3
-3
-1
-3
-1
-1
-3
-3
-3
-3
-3
-1
-3
-3
-1
-1
-3
-1
-3
-1
-3
-3
-1
-1
-1
-3
-1
-1
-3
-1
-3
-3
-1
-1
-3
-3
-3
-3
-3
-3
-3
-1
-3
-3
-1
-3
-3
-1
-1
-1
-3
-3
-3
-1
-1
-1
-1
-1
-1
-1
-3
-1
-1
-1
-3
-1
-3
-1
-1
-1
-3
-1
-3
-1
-3
-3
-3
-3
-1
-1
-1
-3
-1
-3
-1
-1
-1
-3
-1
-3
-3
-1
-1
-1
-1
-1
-1
-1
-1
-3
-1
-1
-1
-1
-3
-3
-1
-1
-3
-1
-1
-1
-1
-1
-1
-1
-1
-1
-1
-1
0
0
0
0
0
0
0
0
0
0
0
0
0
0
0
0
0
0
0
0
0
0
0
0
0
0
-3
-3
-3
-3
-3
-3
-3
-3
-3
-3
-3
-3
-3
-3
-3
-3
-3
-3
-3
-3
-3
-3
-3
-1
-3
-3
-1
-3
-3
-3
-3
-1
-1
-1
-3
-3
-1
-1
-1
-3
-3
-1
-3
-3
-3
-1
-3
-3
-1
-3
-3
-3
-1
-3
-3
-3
-3
-3
-3
-1
-3
-3
-3
-3
-3
-1
-1
-1
-1
-1
-3
-3
-3
-3
-3
-1
-1
-1
-3
-1
-1
-1
-1
-1
-3
-1
-1
-1
-3
-1
-1
-1
-1
-1
-3
-1
-3
-1
-1
-1
-1
-3
-3
-3
-1
-1
-1
-3
-3
-1
-1
-1
-1
-1
-1
-1
-3
-1
-1
-3
-1
-1
-1
-1
-1
-1
-3
-1
-1
-3
-1
-1
-1
-1
-1
-3
-3
-3
-1
-1
-1
-3
-3
-1
-1
-1
-1
-1
-1
-1
-3
-1
-1
-1
-1
0
0
0
0
0
0
0
0
0
0
0
0
0
0
0
0
0
0
-3
-3
-3
-3
-3
-3
-3
-3
-1
-3
-3
-3
-3
-3
-3
-1
-3
-3
-3
-3
-3
-3
-1
-3
-3
-3
-3
-3
-3
-3
-1
-3
-3
-1
-1
-3
-1
-3
-1
-3
-3
-3
-3
-3
-3
-3
-3
-3
-3
-1
-1
-3
-3
-1
-3
-1
-1
-1
-1
-3
-1
-3
-1
-1
-1
-3
-1
-3
-3
-3
-1
-1
-3
-1
-3
-3
-3
-1
-3
-3
-3
-1
-3
-3
-1
-1
-1
-1
-3
-1
-1
-3
-3
-3
-1
-3
-1
-3
-1
-1
-3
-1
-1
-3
-3
-1
-1
-1
-1
-3
-1
-1
-1
-1
-1
-1
-3
-1
-1
-1
-1
-1
-1
-3
-1
-1
-1
-3
-1
-3
-1
-3
-1
-1
-3
-1
-1
-1
-1
-1
-1
-1
-1
-1
-1
-1
-1
-3
-1
-3
-1
-1
-1
-1
-1
0
0
0
0
0
0
0
0
0
0
0
0
0
0
0
0
0
0
-3
-3
-3
-3
-3
-3
-3
-3
-3
-3
-1
-3
-3
-3
-1
-3
-3
-3
-3
-3
-3
-3
-3
-3
-3
-1
-1
-1
-3
-1
-3
-3
-1
-1
-3
-3
-1
-1
-1
-1
-1
-3
-3
-3
-3
-3
-1
-1
-1
-3
-3
-1
-3
-1
-3
-3
-3
-3
-3
-3
-3
-1
-1
-3
-1
-1
-1
-3
-3
-3
-1
-1
-3
-3
-1
-3
-1
-1
-3
-3
-1
-1
-3
-3
-1
-3
-1
-3
-1
-1
-1
-1
-1
-1
-1
-1
-1
-1
-3
-1
-3
-1
-3
-3
-3
-1
-1
-3
-3
-3
-1
-1
-1
-1
-1
-1
-3
-1
-1
-3
-1
-1
-1
-3
-1
-1
-3
-1
-1
-1
-3
-1
-1
-3
-1
-1
-3
-1
-1
-1
-1
-1
-1
0
0
0
0
0
0
0
0
0
0
0
0
0
0
0
0
0
0
0
0
0
0
0
0
0
0
0
0
0
0
-3
-3
-3
-3
-3
-3
-3
-3
-3
-3
-3
-3
-3
-3
-1
-3
-3
-3
-1
-3
-3
-3
-3
-3
-3
-3
-3
-1
-3
-3
-1
-1
-1
-3
-3
-3
-1
-3
-3
-3
-3
-3
-3
-3
-1
-3
-3
-1
-3
-1
-1
-1
-1
-3
-3
-1
-1
-3
-3
-1
-1
-3
-1
-1
-1
-1
-3
-1
-1
-3
-3
-1
-3
-3
-1
-3
-3
-1
-1
-1
-1
-1
-1
-1
-3
-1
-1
-1
-1
-1
-3
-3
-1
-3
-1
-3
-3
-1
-1
-1
-1
-1
-3
-1
-3
-1
-1
-3
-3
-1
-1
-1
-1
-3
-1
-1
-3
-1
-3
-3
-1
-1
-1
-3
-1
-3
-3
-1
-1
-1
-3
-1
-3
-1
-3
-1
-3
-3
-1
-3
-1
-1
-1
-1
-3
-1
-1
-1
-3
-3
-1
-1
-1
-1
-1
-1
-1
0
0
0
0
0
0
0
0
0
0
0
0
0
0
0
0
-3
-3
-3
-3
-3
-3
-3
-3
-3
-3
-3
-3
-3
-3
-3
-3
-3
-1
-3
-3
-3
-3
-1
-3
-3
-3
-1
-1
-3
-3
-3
-3
-1
-1
-3
-3
-3
-1
-3
-1
-1
-1
-1
-3
-1
-1
-1
-1
-3
-1
-3
-3
-1
-3
-3
-1
-1
-1
-1
-3
-3
-3
-3
-1
-1
-3
-3
-1
-1
-1
-3
-1
-1
-3
-1
-3
-3
-1
-3
-3
-1
-3
-3
-3
-1
-3
-3
-1
-3
-1
-1
-3
-1
-3
-1
-1
-3
-3
-3
-3
-1
-1
-1
-1
-1
-1
-1
-1
-1
-3
-1
-1
-1
-1
-1
-1
-3
-1
-3
-3
-3
-1
-1
-1
-3
-1
-1
-1
-3
-1
-3
-3
-1
-1
-3
-1
-3
-1
-1
-1
-1
-1
-1
-1
-3
-3
-3
-1
-1
-1
-1
-3
-1
-3
-1
-1
-1
0
0
0
0
0
0
0
0
0
0
0
0
0
0
0
0
-3
-3
-3
-3
-3
-3
-3
-3
-3
-3
-3
-3
-3
-3
-3
-3
-3
-3
-3
-3
-1
-1
-3
-3
-3
-3
-1
-3
-3
-3
-3
-3
-3
-3
-3
-3
-1
-1
-3
-1
-1
-3
-3
-3
-3
-3
-3
-1
-1
-3
-3
-3
-1
-3
-3
-3
-3
-1
-3
-1
-3
-3
-1
-1
-1
-1
-1
-3
-1
-1
-1
-1
-1
-1
-1
-3
-1
-3
-3
-3
-1
-1
-1
-1
-3
-3
-1
-1
-3
-1
-1
-1
-1
-1
-1
-3
-3
-1
-3
-3
-3
-3
-1
-3
-3
-1
-1
-1
-1
-3
-1
-1
-1
-1
-1
-1
-3
-1
-1
-1
-3
-1
-1
-1
-1
-1
-1
-1
-1
-3
-1
-1
-1
-3
-1
-1
-3
-3
-3
-1
-1
-3
-1
-1
-1
-1
-3
-1
-3
-3
-1
-1
-1
-1
-3
-1
-1
-1
-1
0
0
0
0
0
0
0
0
0
0
0
0
0
0
-3
-3
-3
-3
-3
-3
-3
-1
-3
-3
-3
-3
-3
-3
-1
-1
-1
-3
-3
-3
-3
-3
-3
-3
-3
-1
-1
-3
-1
-3
-1
-3
-1
-3
-3
-3
-1
-1
-1
-3
-3
-3
-1
-3
-1
-3
-3
-1
-1
-1
-3
-3
-3
-3
-1
-3
-3
-3
-1
-1
-1
-1
-1
-3
-1
-1
-1
-1
-3
-3
-3
-1
-1
-1
-1
-3
-1
-3
-1
-1
-1
-1
-1
-3
-3
-3
-3
-1
-1
-1
-1
-1
-3
-3
-1
-1
-3
-3
-1
-3
-3
-3
-3
-1
-3
-3
-3
-1
-1
-3
-1
-3
-3
-3
-1
-1
-1
-1
-1
-1
-1
-3
-3
-1
-1
-1
-1
-1
-1
-1
-3
-3
-1
-3
-3
-1
-1
-1
-1
-1
-3
-1
-3
-3
-3
-1
-1
-1
-1
-1
-3
-1
-1
0
0
0
0
0
0
0
0
0
0
0
0
0
0
0
0
0
0
0
0
-3
-3
-3
-3
-3
-3
-3
-3
-3
-3
-3
-3
-3
-3
-3
-1
-3
-3
-3
-3
-1
-3
-3
-3
-3
-3
-1
-3
-3
-3
-3
-1
-1
-1
-3
-3
-3
-3
-3
-3
-3
-3
-3
-3
-1
-3
-1
-3
-1
-3
-3
-3
-3
-3
-3
-3
-1
-3
-3
-1
-1
-1
-1
-1
-1
-1
-1
-3
-3
-3
-1
-1
-3
-3
-3
-1
-1
-3
-3
-1
-1
-3
-1
-1
-1
-3
-1
-1
-3
-3
-1
-1
-3
-3
-3
-3
-1
-1
-1
-1
-3
-3
-1
-1
-1
-1
-1
-1
-1
-1
-3
-3
-1
-3
-1
-3
-1
-1
-1
-1
-1
-1
-3
-1
-1
-1
-1
-1
-1
-1
-3
-1
-1
-1
-3
-1
-1
-1
-1
-3
-3
-1
-1
-1
-1
-1
-3
-3
-3
-1
-1
-1
-1
-3
-1
-1
-1
-1
-1
-1
-1
0
0
0
0
0
0
0
0
0
0
0
0
-3
-3
-3
-3
-3
-3
-3
-3
-3
-3
-3
-3
-3
-3
-3
-1
-3
-3
-3
-3
-3
-1
-3
-3
-3
-3
-1
-3
-3
-3
-3
-3
-3
-1
-1
-3
-1
-3
-3
-1
-1
-3
-3
-3
-3
-1
-1
-3
-1
-3
-3
-3
-3
-1
-3
-3
-3
-1
-1
-3
-1
-1
-1
-3
-1
-1
-1
-3
-3
-1
-1
-3
-1
-3
-1
-1
-1
-1
-3
-1
-1
-1
-1
-3
-1
-1
-3
-3
-3
-1
-1
-1
-1
-3
-3
-1
-1
-3
-1
-3
-1
-3
-1
-1
-1
-1
-3
-1
-1
-1
-3
-1
-1
-1
-1
-3
-3
-1
-3
-1
-1
-3
-1
-3
-1
-1
-1
-3
-3
-1
-1
-1
-1
-1
-3
-1
-1
-3
-1
-1
-1
-1
-1
-1
-1
0
0
0
0
0
0
0
0
0
0
0
0
0
0
0
0
0
0
0
0
0
0
0
0
0
0
0
0
-3
-3
-3
-3
-3
-3
-3
-3
-3
-3
-3
-3
-3
-3
-3
-3
-3
-3
-3
-3
-3
-1
-3
-1
-1
-3
-3
-1
-3
-3
-3
-3
-3
-3
-1
-1
-1
-3
-1
-1
-1
-3
-3
-1
-3
-3
-3
-3
-1
-3
-1
-3
-3
-3
-3
-3
-3
-1
-3
-1
-1
-1
-1
-3
-1
-1
-1
-3
-3
-1
-3
-1
-1
-1
-1
-3
-1
-1
-1
-1
-3
-3
-1
-1
-3
-3
-3
-3
-3
-1
-1
-3
-3
-1
-1
-1
-1
-1
-1
-3
-1
-1
-1
-3
-1
-3
-1
-1
-1
-1
-1
-3
-1
-1
-1
-1
-3
-1
-1
-1
-1
-3
-1
-1
-1
-3
-3
-1
-1
-3
-3
-1
-1
-3
-1
-1
-1
-3
-1
-1
-1
-1
-1
0
0
0
0
0
0
0
0
0
0
0
0
0
0
0
0
0
0
0
0
0
0
0
0
0
0
0
0
0
0
-3
-3
-3
-3
-3
-3
-3
-1
-1
-3
-3
-3
-3
-3
-3
-3
-3
-1
-3
-3
-3
-3
-3
-1
-3
-3
-3
-3
-1
-1
-1
-1
-1
-1
-1
-3
-3
-1
-1
-3
-3
-3
-3
-3
-1
-3
-1
-3
-1
-3
-1
-1
-1
-3
-3
-3
-3
-3
-3
-1
-1
-3
-1
-3
-3
-1
-1
-3
-3
-3
-1
-1
-3
-3
-1
-3
-1
-3
-3
-1
-1
-1
-1
-3
-3
-3
-3
-1
-1
-1
-1
-1
-3
-1
-1
-1
-1
-3
-3
-3
-1
-1
-1
-1
-1
-3
-3
-1
-1
-3
-1
-3
-1
-3
-1
-3
-1
-1
-1
-3
-1
-1
-3
-3
-1
-1
-1
-3
-1
-3
-1
-3
-3
-3
-1
-1
-1
-1
-1
-1
-1
-3
-1
-1
-1
-1
-1
-1
-1
0
0
0
0
0
0
0
0
0
0
0
0
0
0
0
0
0
0
0
0
0
0
0
0
-3
-3
-3
-3
-3
-3
-3
-3
-3
-1
-3
-3
-3
-3
-3
-1
-3
-3
-1
-3
-3
-3
-3
-3
-1
-3
-3
-3
-3
-1
-1
-1
-3
-3
-3
-3
-3
-3
-3
-3
-1
-1
-1
-3
-1
-1
-3
-3
-1
-3
-3
-1
-1
-1
-1
-3
-1
-3
-3
-3
-3
-1
-3
-3
-3
-1
-1
-3
-3
-3
-1
-3
-1
-1
-3
-1
-1
-3
-1
-3
-1
-1
-1
-1
-3
-1
-1
-1
-1
-1
-3
-3
-3
-1
-1
-1
-3
-3
-3
-3
-3
-1
-1
-1
-3
-1
-1
-1
-1
-1
-3
-1
-1
-3
-1
-3
-1
-3
-3
-1
-1
-1
-3
-1
-3
-3
-1
-3
-1
-1
-1
-1
-1
-1
-1
-1
-1
-1
-1
-3
-1
-1
-3
-1
-1
-1
-1
-3
-1
-3
-1
-1
-1
0
0
0
0
0
0
0
0
0
0
0
0
0
0
0
0
0
0
0
0
-3
-3
-3
-3
-3
-3
-3
-3
-1
-3
-3
-3
-3
-3
-1
-3
-3
-3
-3
-3
-3
-3
-3
-3
-3
-3
-3
-3
-3
-3
-3
-1
-3
-3
-3
-1
-1
-3
-3
-3
-1
-1
-1
-3
-1
-1
-1
-3
-1
-1
-3
-3
-1
-1
-1
-1
-3
-3
-1
-1
-1
-1
-1
-3
-3
-3
-1
-1
-3
-3
-3
-3
-1
-1
-1
-1
-1
-3
-3
-1
-1
-3
-1
-3
-3
-1
-1
-1
-3
-1
-3
-3
-1
-1
-3
-1
-3
-1
-3
-1
-1
-1
-1
-3
-3
-1
-1
-1
-1
-3
-1
-1
-3
-3
-3
-1
-1
-1
-3
-1
-1
-1
-1
-3
-3
-3
-1
-3
-1
-1
-1
-1
-3
-1
-3
-1
-1
-1
-1
-1
-1
-1
-1
-1
-1
0
0
0
0
0
0
0
0
0
0
0
0
0
0
0
0
0
0
0
0
0
0
0
0
0
0
0
0
-3
-3
-3
-3
-3
-3
-3
-1
-1
-3
-1
-3
-3
-3
-3
-1
-3
-3
-3
-3
-3
-3
-3
-3
-3
-1
-1
-3
-1
-3
-3
-3
-3
-3
-3
-3
-3
-1
-3
-1
-1
-3
-1
-3
-1
-1
-1
-1
-3
-3
-1
-3
-1
-3
-3
-3
-3
-3
-3
-1
-1
-1
-3
-1
-3
-1
-1
-3
-3
-1
-1
-3
-3
-1
-1
-1
-1
-3
-3
-1
-1
-1
-3
-3
-1
-1
-3
-1
-3
-1
-1
-3
-1
-1
-1
-1
-3
-1
-1
-3
-3
-1
-1
-1
-3
-1
-1
-3
-1
-1
-1
-3
-3
-1
-3
-3
-3
-3
-3
-1
-1
-1
-1
-1
-1
-1
-1
-1
-1
-1
-3
-1
-1
-3
-1
-1
-3
-3
-1
-3
-3
-1
-1
-3
-1
-1
-1
-1
-3
-3
-3
-1
-3
-3
-1
-1
-1
-1
-1
0
0
0
0
0
0
0
0
0
0
0
0
0
0
-3
-3
-3
-3
-3
-3
-3
-3
-3
-3
-3
-3
-3
-3
-3
-1
-3
-1
-3
-3
-1
-3
-3
-1
-3
-3
-3
-3
-1
-3
-3
-3
-1
-1
-1
-1
-1
-1
-1
-1
-1
-3
-3
-3
-3
-3
-1
-1
-1
-3
-3
-3
-3
-1
-1
-1
-1
-3
-3
-1
-1
-3
-3
-3
-3
-3
-1
-1
-3
-1
-1
-1
-3
-3
-3
-1
-3
-3
-1
-1
-1
-3
-3
-3
-1
-3
-1
-1
-1
-3
-3
-3
-3
-3
-1
-1
-3
-1
-3
-1
-3
-1
-1
-1
-3
-1
-1
-1
-1
-3
-1
-3
-1
-1
-1
-3
-3
-1
-1
-3
-1
-3
-3
-3
-3
-1
-1
-1
-3
-1
-1
-1
-1
-1
-1
-1
-1
-1
-1
-1
-1
-3
-1
-3
-1
-1
-1
-1
-1
0
0
0
0
0
0
0
0
0
0
0
0
0
0
0
0
0
0
0
0
0
0
0
0
-3
-3
-3
-3
-3
-3
-3
-3
-3
-3
-3
-3
-3
-3
-3
-3
-3
-3
-3
-1
-1
-3
-3
-3
-3
-1
-3
-3
-3
-3
-3
-3
-3
-1
-3
-1
-1
-3
-1
-3
-1
-3
-1
-1
-3
-3
-3
-1
-1
-3
-3
-1
-1
-3
-3
-3
-3
-3
-1
-1
-1
-1
-1
-3
-1
-3
-3
-3
-1
-1
-1
-1
-3
-1
-1
-3
-1
-1
-3
-3
-3
-3
-3
-3
-1
-3
-3
-1
-1
-3
-3
-1
-1
-3
-3
-3
-1
-3
-1
-1
-1
-1
-1
-3
-1
-1
-1
-3
-1
-1
-3
-1
-1
-3
-1
-3
-3
-1
-1
-1
-3
-1
-1
-3
-1
-1
-1
-1
-1
-1
-1
-1
-1
-1
-1
-1
-3
-1
-3
-1
-1
-3
-3
-3
-1
-1
-1
-1
-1
-3
-1
-1
-1
-1
-1
-1
-3
-1
-1
0
0
0
0
0
0
0
0
0
0
0
0
0
0
-3
-3
-3
-3
-3
-3
-3
-3
-3
-3
-3
-3
-3
-3
-3
-3
-1
-3
-3
-3
-3
-3
-3
-3
-3
-3
-3
-3
-3
-3
-3
-3
-1
-3
-1
-1
-1
-3
-1
-3
-1
-3
-1
-1
-3
-1
-1
-3
-1
-3
-3
-3
-1
-3
-3
-1
-3
-3
-3
-3
-1
-1
-1
-1
-1
-1
-1
-1
-3
-3
-3
-1
-1
-1
-1
-1
-1
-3
-1
-1
-3
-1
-1
-1
-3
-3
-1
-3
-1
-3
-1
-3
-1
-1
-3
-1
-3
-1
-3
-1
-1
-1
-1
-3
-1
-1
-3
-3
-1
-1
-1
-1
-3
-1
-3
-1
-1
-1
-1
-1
-1
-1
-3
-1
-1
-1
-1
-1
-1
-1
-3
-3
-1
-1
-1
0
0
0
0
0
0
0
0
0
0
0
0
0
0
0
0
0
0
0
0
0
0
0
0
0
0
0
0
0
0
0
0
0
0
0
0
0
0
-3
-3
-3
-3
-3
-3
-3
-3
-3
-3
-3
-3
-3
-3
-3
-3
-3
-3
-3
-3
-3
-3
-3
-3
-3
-1
-3
-1
-3
-3
-3
-3
-1
-1
-1
-3
-3
-3
-1
-3
-1
-1
-3
-3
-1
-3
-3
-3
-3
-3
-1
-1
-1
-3
-1
-3
-3
-3
-3
-1
-1
-1
-3
-1
-1
-1
-1
-3
-3
-1
-1
-3
-1
-3
-1
-1
-1
-3
-3
-1
-1
-1
-3
-1
-3
-3
-1
-3
-1
-3
-1
-3
-3
-1
-1
-3
-1
-3
-1
-3
-1
-3
-1
-3
-1
-3
-3
-1
-1
-1
-1
-1
-1
-1
-1
-1
-1
-1
-1
-1
-1
-1
-1
-1
-1
-1
-1
-3
-1
-1
-1
-3
-3
-3
-1
-1
-1
-1
-1
-1
-1
-3
-1
-1
-1
0
0
0
0
0
0
0
0
0
0
0
0
0
0
0
0
0
0
0
0
0
0
0
0
0
0
0
0
-3
-3
-3
-3
-3
-3
-3
-3
-3
-3
-3
-3
-3
-3
-3
-3
-3
-1
-3
-1
-3
-3
-3
-3
-3
-3
-3
-1
-3
-3
-1
-3
-1
-3
-3
-3
-3
-1
-3
-3
-3
-3
-3
-3
-3
-3
-1
-3
-3
-3
-3
-3
-1
-1
-1
-1
-1
-1
-1
-1
-1
-3
-1
-3
-3
-1
-1
-1
-1
-1
-1
-1
-1
-1
-1
-3
-3
-3
-1
-1
-1
-3
-1
-3
-3
-1
-3
-3
-1
-1
-1
-1
-3
-3
-3
-1
-1
-1
-1
-3
-3
-1
-1
-1
-1
-1
-1
-3
-3
-3
-3
-3
-1
-1
-1
-3
-1
-1
-3
-3
-1
-1
-3
-1
-1
-3
-1
-1
-3
-1
-1
-1
-1
-1
-1
-1
-1
-3
-3
-1
-1
-1
-1
-1
-3
-3
-1
-1
-1
-1
-1
-1
-1
0
0
0
0
0
0
0
0
0
0
0
0
0
0
0
0
0
0
0
0
-3
-3
-3
-3
-3
-3
-3
-3
-3
-3
-3
-1
-3
-3
-3
-3
-1
-3
-3
-1
-3
-3
-3
-3
-3
-3
-1
-3
-1
-3
-1
-3
-3
-3
-3
-3
-3
-3
-3
-3
-3
-3
-3
-1
-1
-1
-3
-3
-1
-3
-3
-1
-1
-3
-1
-1
-1
-3
-3
-1
-3
-1
-1
-1
-1
-3
-1
-1
-3
-1
-3
-1
-3
-3
-1
-3
-1
-1
-1
-3
-3
-1
-1
-1
-1
-1
-1
-1
-1
-3
-1
-3
-3
-1
-1
-1
-3
-1
-3
-1
-3
-3
-3
-3
-1
-3
-1
-1
-1
-1
-3
-3
-1
-1
-1
-1
-3
-1
-1
-1
-1
-1
-1
-1
-1
-3
-1
-3
-1
-3
-3
-1
-1
-1
-1
-1
-1
-1
-3
-3
-1
-1
-1
-1
-1
0
0
0
0
0
0
0
0
0
0
0
0
0
0
0
0
0
0
0
0
0
0
0
0
0
0
0
0
-3
-3
-3
-3
-3
-3
-3
-3
-3
-3
-3
-3
-3
-3
-3
-3
-3
-3
-1
-1
-3
-1
-3
-1
-3
-1
-3
-3
-3
-3
-3
-3
-3
-3
-3
-1
-1
-1
-1
-1
-1
-1
-1
-3
-3
-1
-1
-3
-1
-3
-3
-3
-1
-1
-1
-1
-1
-3
-1
-1
-1
-1
-1
-1
-3
-3
-3
-1
-1
-3
-1
-3
-3
-1
-1
-3
-3
-3
-1
-3
-1
-3
-1
-1
-1
-3
-3
-1
-3
-3
-3
-1
-3
-3
-1
-3
-3
-1
-3
-3
-1
-1
-1
-3
-3
-1
-1
-1
-1
-1
-1
-3
-1
-1
-1
-1
-1
-1
-3
-3
-3
-1
-1
-3
-1
-3
-1
-3
-1
-1
-1
-1
-1
-1
-1
-3
-1
-1
-1
0
0
0
0
0
0
0
0
0
0
0
0
0
0
0
0
0
0
0
0
0
0
0
0
0
0
0
0
0
0
0
0
0
0
-3
-3
-3
-3
-3
-3
-3
-3
-3
-3
-1
-3
-3
-3
-3
-3
-1
-3
-3
-1
-1
-3
-3
-3
-1
-3
-1
-3
-3
-1
-1
-1
-3
-1
-1
-3
-3
-3
-3
-1
-3
-3
-1
-3
-1
-1
-1
-1
-1
-3
-1
-1
-3
-3
-1
-3
-3
-3
-1
-1
-1
-3
-3
-3
-1
-3
-1
-3
-3
-1
-1
-3
-3
-1
-1
-3
-3
-1
-3
-1
-1
-3
-1
-1
-1
-3
-1
-3
-3
-3
-3
-1
-3
-1
-1
-3
-1
-1
-3
-1
-3
-1
-1
-3
-1
-1
-1
-1
-1
-3
-1
-3
-3
-1
-1
-1
-3
-1
-1
-1
-3
-3
-3
-3
-1
-1
-1
-1
-3
-1
-3
-3
-1
-3
-3
-1
-1
-1
-1
-3
-1
-1
-1
-1
-3
-1
-1
-3
-3
-1
-1
-1
-1
0
0
0
0
0
0
0
0
0
0
0
0
0
0
0
0
0
0
0
0
-3
-3
-3
-3
-3
-3
-3
-3
-3
-3
-3
-3
-3
-3
-3
-1
-3
-3
-3
-3
-3
-3
-3
-1
-3
-1
-3
-1
-3
-3
-3
-1
-1
-3
-3
-3
-3
-3
-3
-3
-1
-1
-1
-3
-3
-1
-1
-1
-1
-3
-3
-1
-3
-3
-1
-1
-1
-1
-1
-3
-3
-3
-1
-3
-1
-3
-1
-3
-1
-3
-1
-1
-1
-3
-3
-3
-3
-1
-1
-3
-3
-1
-3
-3
-1
-3
-1
-1
-1
-1
-1
-1
-3
-3
-3
-3
-3
-1
-1
-1
-3
-1
-1
-3
-3
-1
-3
-1
-1
-1
-3
-3
-1
-1
-1
-1
-1
-1
-1
-1
-1
-3
-1
-1
-1
-3
-1
-1
-1
-3
-3
-1
-1
-3
-3
-1
-1
-1
-1
-1
-3
-1
-3
-1
-1
-1
-3
-1
-1
-1
-1
-1
-1
0
0
0
0
0
0
0
0
0
0
0
0
0
0
0
0
0
0
0
0
-3
-3
-3
-3
-3
-3
-3
-1
-3
-3
-3
-3
-3
-3
-3
-3
-1
-3
-3
-1
-3
-1
-3
-3
-1
-3
-3
-3
-3
-3
-3
-1
-1
-1
-3
-3
-3
-3
-3
-1
-1
-3
-3
-3
-1
-1
-3
-1
-1
-3
-1
-1
-3
-1
-1
-3
-3
-3
-1
-1
-1
-3
-1
-3
-3
-1
-3
-3
-1
-3
-3
-1
-1
-1
-3
-3
-1
-3
-1
-1
-1
-1
-3
-3
-3
-1
-3
-1
-1
-1
-1
-1
-1
-1
-3
-3
-1
-1
-3
-1
-3
-1
-3
-1
-1
-1
-1
-1
-3
-1
-1
-3
-1
-1
-1
-1
-3
-3
-3
-3
-3
-1
-1
-1
-1
-3
-1
-3
-1
-3
-3
-1
-1
-1
-1
-1
-1
-3
-3
-3
-1
-1
-3
-1
-1
-1
-1
-1
-1
0
0
0
0
0
0
0
0
0
0
0
0
0
0
0
0
0
0
0
0
0
0
0
0
-3
-3
-3
-3
-3
-3
-3
-3
-3
-3
-3
-3
-3
-3
-3
-1
-1
-1
-3
-3
-3
-3
-1
-3
-3
-3
-3
-3
-3
-3
-3
-3
-3
-3
-1
-1
-3
-1
-1
-3
-3
-3
-3
-1
-3
-1
-3
-1
-3
-3
-1
-3
-1
-1
-3
-3
-1
-1
-1
-1
-1
-3
-1
-1
-1
-3
-1
-1
-1
-1
-3
-1
-3
-3
-3
-1
-1
-1
-3
-3
-3
-3
-3
-3
-3
-1
-1
-1
-3
-1
-3
-3
-1
-1
-3
-1
-3
-3
-1
-1
-1
-1
-3
-3
-3
-3
-3
-3
-1
-1
-1
-1
-1
-1
-1
-3
-1
-1
-1
-1
-3
-3
-3
-1
-3
-1
-1
-1
-3
-3
-1
-3
-1
-1
-1
-1
-3
-1
-1
-1
-1
-1
-1
-1
-1
-1
-1
-1
-1
-1
-1
-1
-1
0
0
0
0
0
0
0
0
0
0
0
0
0
0
0
0
0
0
0
0
-3
-3
-3
-3
-3
-3
-3
-3
-3
-3
-3
-3
-3
-3
-3
-3
-3
-3
-3
-3
-1
-3
-3
-3
-3
-3
-1
-3
-1
-3
-3
-1
-1
-3
-1
-3
-3
-1
-3
-3
-3
-3
-3
-3
-1
-3
-3
-3
-1
-1
-3
-3
-1
-1
-3
-3
-1
-1
-1
-1
-1
-3
-3
-1
-3
-3
-3
-3
-3
-1
-3
-1
-1
-3
-1
-1
-3
-3
-1
-1
-1
-1
-3
-3
-1
-3
-3
-3
-3
-1
-1
-1
-1
-1
-1
-1
-1
-3
-1
-1
-3
-1
-1
-3
-3
-1
-1
-1
-1
-1
-3
-1
-1
-3
-1
-1
-1
-1
-3
-3
-1
-3
-1
-1
-1
-1
-1
-1
-1
-1
-1
-1
-1
-1
-1
-3
-1
-1
-3
-1
-1
-1
-1
-1
-1
0
0
0
0
0
0
0
0
0
0
0
0
0
0
0
0
0
0
0
0
0
0
0
0
0
0
0
0
-3
-3
-3
-3
-3
-3
-3
-3
-1
-3
-1
-3
-3
-3
-3
-3
-3
-3
-3
-3
-3
-3
-1
-3
-3
-3
-3
-3
-3
-1
-3
-3
-3
-3
-3
-3
-3
-3
-1
-1
-1
-3
-3
-3
-3
-3
-1
-3
-3
-1
-3
-3
-3
-1
-1
-1
-3
-1
-3
-1
-3
-3
-3
-3
-3
-3
-1
-1
-1
-3
-1
-3
-3
-3
-1
-1
-1
-1
-1
-1
-3
-1
-1
-1
-3
-3
-1
-1
-1
-1
-1
-3
-3
-1
-1
-3
-3
-1
-1
-1
-1
-3
-3
-1
-3
-1
-1
-1
-3
-1
-1
-1
-3
-3
-1
-1
-1
-3
-1
-3
-1
-3
-1
-1
-1
-1
-1
-1
-1
-3
-1
-1
-1
-1
-1
-1
-1
-1
-3
-1
-1
-1
-1
-1
-3
-1
-1
-1
-1
-3
-1
-1
-1
0
0
0
0
0
0
0
0
0
0
0
0
0
0
0
0
0
0
0
0
-3
-3
-3
-3
-3
-3
-3
-3
-3
-3
-3
-3
-3
-3
-3
-1
-1
-3
-3
-3
-1
-3
-3
-3
-3
-3
-3
-3
-3
-3
-3
-1
-1
-3
-1
-3
-1
-3
-3
-1
-3
-1
-1
-3
-3
-3
-3
-1
-3
-3
-3
-1
-3
-1
-1
-1
-3
-1
-1
-1
-3
-1
-1
-1
-1
-3
-3
-3
-3
-3
-1
-3
-1
-3
-1
-1
-1
-3
-1
-1
-3
-3
-3
-1
-1
-1
-3
-3
-3
-1
-1
-1
-3
-1
-3
-1
-1
-1
-1
-3
-1
-1
-1
-1
-1
-3
-3
-1
-3
-1
-3
-1
-1
-3
-1
-3
-1
-1
-3
-3
-1
-1
-3
-3
-1
-1
-3
-3
-1
-3
-1
-1
-1
-1
-1
-3
-1
-1
-3
-1
-1
-1
-1
-1
-3
-1
-1
-1
-1
-1
-3
-1
-1
-1
-1
0
0
0
0
0
0
0
0
0
0
0
0
0
0
0
0
0
0
-3
-3
-3
-3
-3
-3
-3
-3
-3
-3
-3
-3
-3
-3
-3
-1
-3
-3
-3
-3
-3
-3
-1
-3
-3
-3
-3
-1
-1
-1
-1
-3
-3
-3
-1
-1
-1
-3
-3
-1
-3
-3
-1
-3
-3
-3
-3
-3
-1
-3
-3
-1
-1
-3
-1
-1
-1
-1
-3
-1
-3
-3
-3
-1
-1
-1
-3
-1
-1
-3
-1
-3
-3
-3
-3
-1
-3
-1
-1
-3
-3
-1
-3
-1
-1
-1
-1
-1
-1
-1
-1
-1
-1
-3
-3
-1
-3
-1
-1
-1
-1
-3
-1
-3
-3
-3
-1
-1
-1
-3
-1
-3
-1
-3
-1
-1
-1
-1
-1
-1
-1
-3
-1
-1
-1
-3
-3
-1
-3
-1
-3
-1
-3
-3
-1
-1
-3
-1
-1
-1
-3
-3
-1
-1
-1
-1
-1
-3
-1
-3
-3
-1
-1
-1
-1
0
0
0
0
0
0
0
0
0
0
0
0
0
0
0
0
0
0
-3
-3
-3
-3
-3
-3
-3
-3
-1
-1
-3
-3
-3
-3
-1
-1
-3
-3
-1
-3
-3
-3
-3
-3
-3
-1
-1
-1
-1
-3
-3
-3
-3
-3
-3
-3
-3
-3
-1
-1
-1
-3
-3
-3
-3
-3
-3
-3
-3
-3
-3
-3
-3
-3
-3
-3
-3
-1
-1
-1
-3
-1
-1
-3
-1
-3
-1
-1
-3
-1
-3
-1
-1
-1
-1
-3
-1
-3
-3
-3
-3
-3
-1
-1
-1
-3
-1
-3
-3
-1
-1
-3
-1
-3
-3
-1
-1
-1
-1
-1
-3
-1
-3
-1
-1
-1
-3
-1
-1
-3
-1
-1
-1
-1
-1
-1
-3
-1
-3
-3
-1
-1
-3
-1
-1
-1
-3
-1
-1
-1
-1
-1
-1
-3
-3
-1
-1
-1
-1
-1
-1
-1
-1
-1
-3
-1
-1
-1
-3
-1
-3
-1
-1
0
0
0
0
0
0
0
0
0
0
0
0
0
0
0
0
0
0
0
0
-3
-3
-3
-3
-3
-3
-3
-3
-3
-3
-3
-3
-3
-3
-3
-3
-3
-3
-3
-3
-3
-3
-1
-3
-1
-3
-3
-3
-1
-1
-3
-3
-1
-3
-1
-1
-1
-3
-3
-1
-3
-3
-3
-3
-3
-1
-3
-1
-3
-3
-3
-3
-3
-3
-1
-3
-1
-1
-1
-3
-1
-1
-3
-1
-3
-3
-3
-1
-3
-3
-3
-1
-3
-3
-1
-1
-3
-3
-1
-1
-1
-1
-3
-1
-1
-3
-1
-1
-1
-1
-3
-3
-1
-3
-1
-1
-1
-1
-3
-3
-1
-1
-3
-3
-1
-1
-3
-1
-3
-1
-1
-3
-1
-1
-3
-1
-1
-3
-1
-1
-1
-1
-3
-1
-3
-3
-1
-1
-1
-3
-1
-1
-1
-1
-1
-1
-1
-1
-1
-1
-1
-1
-3
-1
-1
-1
-1
-1
-1
-1
-3
-1
-1
0
0
0
0
0
0
0
0
0
0
0
0
0
0
0
0
0
0
0
0
-3
-3
-3
-3
-3
-3
-3
-3
-3
-3
-3
-3
-3
-3
-3
-3
-3
-3
-1
-1
-3
-3
-3
-1
-3
-3
-1
-3
-3
-3
-3
-3
-3
-1
-3
-3
-1
-3
-3
-3
-3
-1
-3
-1
-1
-1
-3
-1
-1
-3
-3
-1
-3
-3
-1
-3
-3
-3
-1
-3
-3
-1
-1
-1
-3
-1
-3
-3
-1
-3
-3
-3
-1
-1
-3
-1
-1
-1
-3
-3
-3
-3
-3
-3
-1
-1
-1
-1
-3
-3
-3
-1
-1
-3
-3
-1
-3
-1
-1
-1
-1
-1
-1
-3
-1
-1
-3
-1
-1
-1
-3
-1
-1
-1
-3
-3
-3
-1
-1
-1
-1
-1
-3
-3
-3
-1
-1
-1
-1
-1
-1
-1
-1
-1
-1
-3
-1
-1
-1
-1
-1
-1
-1
-1
-1
-1
-3
-1
-1
-1
-1
-3
-1
-1
-1
0
0
0
0
0
0
0
0
0
0
0
0
0
0
0
0
0
0
-3
-3
-3
-3
-3
-3
-3
-3
-3
-3
-3
-1
-3
-3
-3
-1
-3
-3
-3
-3
-3
-3
-3
-3
-3
-3
-3
-3
-3
-3
-1
-1
-1
-3
-3
-3
-1
-3
-3
-1
-1
-1
-3
-1
-1
-3
-1
-3
-3
-3
-3
-3
-3
-3
-1
-1
-3
-1
-1
-1
-1
-1
-1
-3
-1
-1
-1
-3
-3
-1
-1
-3
-3
-3
-1
-3
-1
-3
-3
-3
-1
-3
-1
-3
-3
-1
-1
-3
-1
-1
-1
-3
-1
-3
-1
-1
-3
-1
-1
-1
-1
-1
-1
-3
-1
-3
-3
-1
-1
-3
-3
-1
-3
-1
-3
-1
-1
-3
-1
-3
-3
-1
-1
-1
-1
-1
-3
-1
-3
-1
-3
-1
-1
-1
-1
-1
-3
-3
-1
-1
-1
-1
-3
-1
-1
-1
-1
-1
-1
-1
-1
-1
-1
0
0
0
0
0
0
0
0
0
0
0
0
0
0
0
0
0
0
0
0
-3
-3
-3
-3
-3
-3
-3
-3
-3
-3
-3
-3
-1
-3
-3
-3
-3
-3
-3
-3
-3
-3
-3
-3
-1
-3
-3
-3
-3
-1
-3
-1
-1
-3
-3
-3
-1
-1
-1
-1
-3
-3
-3
-3
-1
-1
-3
-3
-1
-1
-3
-3
-3
-1
-1
-1
-1
-3
-1
-3
-3
-1
-1
-3
-3
-1
-1
-3
-1
-3
-3
-1
-1
-1
-3
-3
-1
-3
-1
-3
-3
-3
-3
-3
-1
-1
-1
-1
-1
-1
-1
-3
-3
-1
-3
-3
-1
-1
-1
-1
-1
-1
-1
-3
-3
-3
-1
-3
-3
-3
-3
-3
-1
-1
-3
-1
-3
-1
-3
-1
-3
-3
-1
-3
-1
-1
-1
-1
-1
-3
-1
-1
-1
-1
-1
-3
-1
-3
-1
-1
-1
-1
-1
-1
-1
-1
-1
-1
-1
-1
-1
-1
-1
-1
-1
0
0
0
0
0
0
0
0
0
0
0
0
0
0
0
0
0
0
-3
-3
-3
-3
-3
-3
-3
-1
-3
-3
-1
-3
-3
-3
-3
-3
-1
-3
-3
-1
-1
-3
-3
-3
-1
-3
-3
-3
-3
-3
-3
-1
-1
-3
-1
-1
-1
-3
-3
-1
-3
-3
-3
-1
-1
-1
-1
-1
-1
-1
-1
-1
-1
-3
-3
-3
-1
-3
-1
-3
-1
-1
-3
-3
-3
-3
-3
-3
-1
-3
-3
-1
-1
-3
-3
-3
-3
-1
-3
-3
-3
-3
-3
-1
-1
-3
-3
-3
-1
-1
-1
-3
-1
-1
-1
-3
-1
-3
-3
-3
-1
-3
-3
-1
-1
-1
-1
-3
-1
-3
-1
-3
-3
-3
-1
-3
-1
-3
-3
-3
-1
-1
-1
-1
-3
-1
-1
-1
-1
-3
-1
-1
-3
-3
-1
-3
-1
-1
-1
-1
-1
-1
-3
-1
-1
-3
-1
-1
-1
-1
-1
-1
-1
-1
-1
-1
-1
-3
-1
-1
-3
-1
-3
-1
-1
0
0
0
0
0
0
0
0
-3
-3
-3
-3
-3
-3
-3
-3
-3
-3
-3
-3
-3
-3
-3
-3
-1
-1
-3
-1
-1
-3
-3
-3
-3
-1
-1
-3
-3
-3
-3
-3
-1
-3
-3
-1
-3
-1
-3
-3
-3
-3
-3
-3
-1
-3
-3
-3
-1
-1
-1
-3
-3
-1
-1
-3
-3
-3
-1
-1
-3
-1
-3
-3
-3
-1
-1
-1
-1
-1
-1
-1
-1
-1
-1
-1
-3
-1
-1
-1
-3
-1
-1
-3
-3
-1
-1
-1
-1
-3
-3
-1
-1
-1
-1
-1
-3
-3
-1
-3
-1
-1
-1
-3
-1
-3
-3
-3
-1
-1
-3
-1
-1
-1
-1
-1
-3
-3
-3
-3
-1
-1
-1
-1
-1
-1
-1
-3
-1
-3
-3
-1
-1
-1
-1
-1
-3
-1
-1
0
0
0
0
0
0
0
0
0
0
0
0
0
0
0
0
0
0
0
0
0
0
0
0
0
0
0
0
0
0
0
0
0
0
-3
-3
-3
-3
-3
-3
-1
-1
-3
-3
-3
-3
-3
-3
-3
-3
-3
-3
-1
-3
-3
-3
-3
-1
-3
-1
-3
-3
-1
-3
-1
-1
-1
-3
-3
-3
-3
-3
-1
-3
-3
-3
-1
-1
-1
-3
-1
-3
-3
-3
-3
-3
-3
-1
-1
-3
-3
-1
-1
-1
-3
-3
-3
-1
-1
-1
-1
-3
-1
-3
-1
-1
-1
-1
-3
-1
-1
-3
-1
-3
-1
-3
-3
-1
-3
-1
-3
-3
-3
-3
-1
-3
-1
-1
-1
-1
-3
-1
-3
-1
-3
-1
-1
-1
-3
-3
-3
-3
-3
-3
-3
-1
-1
-1
-3
-1
-1
-3
-1
-3
-1
-1
-1
-3
-1
-1
-1
-1
-1
-1
-1
-3
-3
-1
-1
-1
-1
-1
-1
-1
-1
-3
-1
-1
-1
-3
-1
-3
-3
-1
-1
-1
-1
-1
-1
0
0
0
0
0
0
0
0
0
0
0
0
0
0
0
0
0
0
-3
-3
-3
-3
-3
-3
-3
-3
-3
-1
-3
-3
-3
-3
-3
-3
-1
-3
-1
-3
-1
-1
-3
-3
-3
-3
-3
-3
-3
-1
-3
-3
-1
-1
-1
-1
-1
-1
-1
-3
-3
-3
-3
-3
-1
-1
-1
-1
-3
-1
-3
-1
-3
-3
-3
-3
-3
-1
-3
-3
-3
-1
-1
-3
-1
-1
-3
-3
-3
-3
-1
-3
-3
-1
-3
-3
-1
-1
-1
-1
-1
-1
-3
-1
-1
-3
-1
-1
-1
-3
-3
-3
-3
-3
-1
-3
-1
-3
-1
-1
-3
-1
-1
-3
-1
-3
-1
-3
-1
-3
-3
-1
-3
-1
-1
-1
-1
-1
-1
-1
-3
-3
-3
-1
-1
-3
-1
-1
-3
-1
-3
-3
-3
-1
-1
-1
-1
-1
-1
-1
-1
-1
-1
-3
-3
-1
-1
-1
-1
-1
-3
-1
-3
-3
-1
-1
-3
-1
-1
-1
-3
-1
-1
0
0
0
0
0
0
0
0
0
0
-3
-3
-3
-3
-3
-3
-3
-3
-3
-3
-3
-3
-3
-3
-3
-3
-1
-3
-3
-3
-3
-1
-3
-3
-3
-3
-3
-3
-3
-3
-3
-1
-3
-3
-3
-1
-1
-3
-1
-1
-1
-3
-3
-1
-1
-3
-1
-3
-1
-3
-1
-3
-1
-1
-1
-3
-1
-3
-1
-3
-3
-1
-3
-1
-1
-3
-3
-3
-3
-1
-1
-3
-1
-3
-3
-3
-1
-3
-3
-1
-3
-1
-3
-1
-1
-1
-1
-1
-1
-3
-3
-1
-1
-3
-1
-1
-1
-1
-1
-3
-3
-3
-1
-1
-3
-3
-3
-3
-3
-3
-1
-3
-1
-1
-1
-1
-3
-3
-1
-1
-3
-1
-1
-1
-1
-1
-1
-3
-1
-1
-3
-1
-1
-1
-3
-1
-1
-3
-3
-1
-1
-1
-1
-1
-1
-1
-1
-3
-1
-1
-1
-1
-1
-1
-1
-1
-1
0
0
0
0
0
0
0
0
0
0
0
0
0
0
0
0
-3
-3
-3
-3
-3
-3
-3
-3
-3
-3
-3
-3
-1
-1
-3
-3
-3
-3
-3
-3
-3
-3
-3
-3
-3
-3
-1
-3
-3
-3
-3
-3
-3
-1
-3
-1
-3
-3
-1
-3
-3
-1
-1
-3
-3
-3
-1
-3
-1
-1
-3
-1
-1
-1
-3
-3
-3
-3
-3
-3
-1
-1
-3
-3
-1
-1
-1
-1
-3
-3
-3
-3
-1
-1
-3
-1
-1
-1
-1
-1
-1
-3
-1
-1
-1
-1
-1
-1
-3
-3
-1
-3
-1
-1
-1
-3
-3
-3
-1
-1
-1
-1
-1
-1
-1
-1
-3
-1
-1
-1
-1
-3
-1
-1
-1
-3
-3
-1
-1
-3
-1
-1
-3
-1
-1
-1
-3
-1
-1
-1
-3
-1
-3
-3
-3
-1
-1
-3
-3
-1
-1
-3
-1
-1
-1
-1
-1
-3
-1
-1
-1
0
0
0
0
0
0
0
0
0
0
0
0
0
0
0
0
0
0
0
0
0
0
-3
-3
-3
-3
-3
-3
-3
-3
-3
-1
-3
-3
-3
-3
-3
-3
-3
-3
-1
-3
-3
-3
-1
-3
-3
-1
-1
-3
-3
-3
-1
-1
-1
-1
-3
-3
-3
-3
-1
-1
-1
-3
-3
-3
-3
-3
-1
-3
-3
-3
-1
-1
-1
-3
-3
-3
-1
-1
-1
-1
-3
-3
-3
-3
-3
-1
-3
-1
-3
-1
-1
-3
-1
-1
-1
-1
-3
-3
-3
-1
-1
-3
-3
-3
-3
-1
-1
-3
-3
-1
-3
-1
-1
-1
-1
-1
-3
-3
-1
-1
-1
-1
-1
-1
-1
-3
-1
-3
-1
-3
-1
-1
-3
-1
-3
-1
-3
-1
-1
-1
-1
-3
-3
-3
-1
-1
-3
-1
-3
-1
-1
-3
-1
-1
-1
-3
-1
-1
-3
-1
-1
-1
-1
-1
-3
-1
-1
-1
-1
-1
-1
0
0
0
0
0
0
0
0
0
0
0
0
0
0
0
0
0
0
0
0
0
0
-3
-3
-3
-3
-3
-3
-3
-3
-3
-3
-3
-3
-1
-3
-3
-3
-3
-3
-3
-3
-3
-3
-3
-3
-3
-3
-3
-3
-3
-3
-1
-3
-1
-3
-1
-1
-3
-3
-3
-1
-3
-1
-1
-3
-3
-3
-3
-1
-3
-3
-1
-3
-3
-1
-3
-3
-3
-1
-3
-1
-3
-1
-3
-1
-1
-3
-3
-1
-1
-1
-3
-3
-1
-3
-1
-3
-1
-1
-3
-3
-1
-1
-1
-1
-1
-3
-3
-3
-3
-1
-1
-1
-3
-1
-1
-1
-1
-3
-1
-1
-3
-3
-3
-1
-1
-3
-1
-1
-1
-1
-1
-1
-1
-3
-1
-3
-1
-1
-1
-3
-1
-1
-1
-3
-1
-1
-1
-1
-1
-1
-1
-1
-1
-1
-3
-1
-1
-1
-1
-1
-3
-1
-1
-1
-3
-3
-1
-1
-1
-1
-1
0
0
0
0
0
0
0
0
0
0
0
0
0
0
0
0
0
0
0
0
0
0
-3
-3
-3
-3
-3
-3
-3
-3
-3
-3
-3
-3
-3
-3
-3
-3
-1
-3
-3
-3
-3
-3
-3
-3
-1
-1
-1
-3
-3
-3
-3
-3
-3
-3
-1
-1
-1
-3
-3
-3
-1
-3
-3
-1
-1
-1
-3
-1
-3
-1
-1
-3
-3
-1
-1
-1
-1
-3
-1
-3
-3
-3
-3
-1
-1
-1
-1
-1
-1
-3
-1
-1
-1
-1
-1
-3
-1
-3
-3
-1
-1
-1
-1
-1
-3
-3
-3
-3
-3
-3
-1
-3
-1
-1
-1
-1
-3
-1
-1
-1
-1
-3
-1
-3
-3
-3
-1
-1
-1
-1
-1
-1
-1
-1
-1
-3
-3
-1
-3
-1
-3
-3
-1
-1
-3
-1
-3
-1
-1
-1
-3
-3
-1
-1
-1
-3
-1
-3
-1
-1
-3
-3
-1
-1
-1
-1
-3
-1
-1
0
0
0
0
0
0
0
0
0
0
0
0
0
0
0
0
0
0
0
0
0
0
0
0
-3
-3
-3
-3
-3
-3
-3
-3
-3
-1
-3
-3
-3
-3
-3
-1
-3
-3
-3
-3
-3
-3
-1
-1
-3
-3
-3
-3
-3
-3
-3
-3
-3
-3
-3
-1
-1
-3
-3
-1
-3
-3
-1
-3
-3
-1
-3
-3
-3
-3
-3
-1
-3
-1
-3
-3
-3
-3
-3
-1
-3
-1
-3
-1
-1
-3
-1
-3
-3
-1
-3
-1
-1
-1
-1
-1
-3
-3
-3
-1
-1
-1
-1
-1
-1
-3
-3
-1
-3
-1
-1
-3
-3
-1
-1
-1
-3
-1
-1
-1
-3
-1
-1
-1
-3
-1
-1
-1
-1
-3
-1
-3
-1
-3
-1
-1
-3
-1
-1
-1
-1
-1
-3
-1
-3
-3
-1
-1
-1
-1
-1
-1
-3
-3
-1
-1
-1
-1
-1
-3
-1
-1
-3
-3
-1
-1
-1
-1
-1
-1
-1
-1
-1
-1
-3
-1
-3
-1
-1
0
0
0
0
0
0
0
0
0
0
0
0
0
0
-3
-3
-3
-3
-3
-3
-3
-3
-1
-3
-3
-3
-3
-3
-3
-1
-3
-3
-3
-3
-3
-3
-3
-3
-1
-1
-1
-3
-1
-1
-1
-3
-3
-1
-1
-3
-1
-3
-3
-1
-3
-3
-3
-3
-3
-3
-3
-3
-3
-3
-1
-3
-3
-3
-3
-1
-1
-3
-3
-1
-1
-3
-3
-1
-3
-3
-1
-1
-1
-1
-1
-1
-1
-1
-1
-1
-3
-3
-1
-1
-1
-1
-1
-3
-3
-3
-3
-1
-3
-1
-3
-3
-3
-3
-3
-3
-1
-1
-1
-3
-3
-3
-1
-3
-1
-1
-1
-1
-1
-1
-1
-1
-1
-1
-3
-1
-1
-1
-1
-1
-1
-1
-1
-1
-1
-3
-1
-3
-1
-3
-3
-1
-1
-1
-1
-1
-3
-1
-1
-1
-1
-1
-1
0
0
0
0
0
0
0
0
0
0
0
0
0
0
0
0
0
0
0
0
0
0
0
0
0
0
0
0
0
0
-3
-3
-3
-3
-3
-3
-3
-3
-3
-3
-3
-3
-3
-3
-3
-3
-3
-3
-1
-3
-3
-3
-3
-3
-3
-3
-3
-3
-3
-1
-1
-3
-3
-3
-3
-1
-1
-3
-3
-3
-3
-1
-3
-1
-1
-3
-1
-3
-1
-3
-1
-1
-1
-3
-3
-1
-3
-1
-3
-3
-1
-1
-3
-1
-1
-3
-1
-3
-1
-3
-3
-1
-3
-1
-3
-1
-1
-1
-1
-1
-1
-3
-3
-1
-1
-3
-1
-1
-1
-1
-1
-1
-1
-1
-3
-1
-3
-1
-3
-3
-1
-1
-1
-3
-1
-3
-1
-3
-3
-1
-1
-3
-1
-1
-1
-1
-3
-1
-3
-1
-1
-3
-3
-3
-1
-1
-1
-1
-3
-1
-1
-1
-1
-1
-1
-3
-1
-3
-3
-1
-1
-3
-1
-3
-1
-1
-1
-1
-1
-3
-1
-1
-1
0
0
0
0
0
0
0
0
0
0
0
0
0
0
0
0
0
0
0
0
-3
-3
-3
-3
-3
-3
-3
-3
-3
-3
-3
-3
-3
-3
-3
-1
-1
-3
-3
-3
-3
-3
-3
-3
-3
-3
-3
-3
-3
-3
-3
-3
-3
-3
-3
-1
-1
-1
-1
-1
-3
-1
-1
-3
-3
-1
-1
-3
-1
-3
-1
-3
-1
-3
-3
-3
-3
-3
-1
-3
-3
-1
-3
-3
-1
-3
-1
-1
-1
-1
-3
-1
-1
-3
-1
-3
-3
-3
-1
-1
-1
-1
-1
-3
-3
-1
-3
-1
-1
-1
-3
-3
-1
-3
-1
-1
-1
-1
-1
-3
-1
-1
-1
-3
-1
-1
-3
-1
-3
-1
-1
-3
-1
-1
-3
-1
-3
-1
-3
-1
-1
-1
-3
-1
-3
-1
-3
-1
-1
-1
-1
-1
-3
-3
-3
-1
-1
-1
-1
-1
-1
-1
-1
-1
-1
-1
-3
-3
-1
-1
-1
-1
-1
0
0
0
0
0
0
0
0
0
0
0
0
0
0
0
0
0
0
0
0
-3
-3
-3
-3
-3
-3
-3
-3
-3
-1
-3
-3
-3
-3
-3
-3
-1
-3
-3
-1
-3
-3
-3
-1
-3
-3
-3
-3
-3
-1
-3
-1
-1
-3
-3
-3
-3
-3
-3
-3
-3
-1
-1
-3
-3
-1
-3
-3
-3
-1
-3
-3
-1
-1
-1
-3
-3
-3
-1
-1
-1
-3
-3
-3
-1
-3
-3
-3
-1
-1
-1
-1
-1
-1
-1
-1
-1
-3
-1
-1
-3
-1
-1
-3
-1
-1
-1
-1
-3
-3
-3
-1
-3
-1
-1
-3
-1
-3
-3
-3
-1
-3
-1
-3
-1
-3
-1
-3
-1
-1
-3
-1
-1
-1
-1
-3
-1
-1
-3
-1
-1
-3
-1
-1
-1
-1
-1
-1
-1
-3
-1
-1
-1
-1
-3
-1
-1
-1
-3
-1
-1
-3
-3
-1
-1
-1
-1
-1
-1
0
0
0
0
0
0
0
0
0
0
0
0
0
0
0
0
0
0
0
0
0
0
0
0
-3
-3
-3
-3
-3
-3
-3
-1
-3
-3
-3
-3
-3
-3
-3
-3
-1
-3
-1
-3
-3
-3
-3
-3
-3
-3
-3
-3
-1
-3
-1
-1
-1
-3
-3
-3
-3
-3
-3
-3
-3
-1
-1
-3
-1
-3
-3
-3
-3
-1
-1
-3
-3
-1
-1
-3
-1
-1
-1
-1
-3
-3
-3
-3
-3
-1
-3
-1
-3
-1
-1
-3
-3
-3
-3
-1
-3
-1
-1
-1
-3
-1
-3
-1
-1
-3
-1
-3
-1
-1
-3
-3
-1
-3
-3
-1
-1
-3
-1
-3
-3
-3
-3
-1
-1
-1
-3
-1
-3
-3
-1
-1
-3
-3
-1
-3
-3
-1
-3
-1
-1
-1
-3
-1
-1
-1
-1
-1
-1
-3
-3
-1
-1
-1
-1
-3
-1
-1
-1
-1
-3
-1
-1
-1
-1
-1
-3
-1
-1
-1
-1
-1
-1
-1
-1
-1
-3
-1
-1
-1
-1
-1
-1
-1
-1
0
0
0
0
0
0
0
0
-3
-3
-3
-3
-3
-3
-3
-3
-3
-3
-3
-3
-3
-1
-3
-3
-1
-3
-1
-3
-3
-3
-3
-3
-1
-3
-3
-1
-3
-1
-1
-3
-1
-1
-3
-3
-3
-3
-3
-3
-3
-1
-1
-3
-3
-3
-1
-1
-1
-3
-1
-3
-1
-3
-3
-1
-1
-3
-3
-1
-3
-1
-3
-3
-3
-1
-3
-1
-3
-3
-3
-1
-1
-1
-1
-1
-1
-3
-3
-1
-1
-3
-1
-1
-1
-1
-1
-3
-1
-1
-3
-1
-3
-3
-1
-3
-1
-3
-1
-3
-1
-3
-3
-3
-1
-1
-1
-3
-3
-1
-1
-1
-3
-1
-1
-1
-1
-1
-3
-3
-1
-1
-3
-1
-1
-1
-1
-1
-1
-1
-1
-3
-1
-1
-1
-3
-3
-1
-1
-1
-3
-1
-3
-1
-1
-1
-3
-1
-1
0
0
0
0
0
0
0
0
0
0
0
0
0
0
0
0
0
0
0
0
0
0
0
0
-3
-3
-3
-3
-3
-3
-3
-3
-3
-1
-3
-3
-3
-3
-3
-3
-3
-1
-1
-3
-3
-1
-3
-3
-3
-3
-3
-3
-3
-3
-3
-3
-1
-3
-3
-1
-1
-3
-3
-3
-1
-3
-3
-1
-1
-3
-3
-3
-1
-3
-3
-1
-1
-3
-1
-1
-3
-1
-1
-3
-1
-3
-1
-3
-3
-1
-1
-3
-3
-1
-3
-1
-1
-1
-3
-1
-1
-3
-3
-1
-1
-1
-1
-1
-1
-1
-3
-1
-1
-1
-1
-3
-3
-3
-3
-1
-3
-1
-1
-1
-3
-3
-3
-1
-1
-3
-1
-1
-3
-1
-1
-1
-1
-1
-1
-1
-3
-1
-1
-1
-3
-3
-1
-3
-1
-3
-1
-3
-3
-1
-1
-3
-3
-1
-3
-1
-1
-3
-3
-1
-1
-1
-1
-3
-1
-1
-1
-1
-1
-1
-1
-1
-1
0
0
0
0
0
0
0
0
0
0
0
0
0
0
0
0
0
0
0
0
-3
-3
-3
-3
-3
-3
-3
-3
-3
-3
-3
-3
-3
-3
-3
-3
-3
-3
-3
-3
-3
-1
-1
-1
-1
-3
-3
-3
-3
-3
-3
-1
-1
-3
-3
-3
-1
-3
-3
-3
-1
-3
-3
-3
-3
-1
-1
-3
-1
-1
-1
-3
-3
-3
-3
-3
-1
-1
-1
-1
-3
-1
-3
-3
-3
-3
-1
-1
-3
-3
-1
-1
-1
-1
-3
-3
-3
-1
-3
-1
-1
-1
-1
-1
-1
-1
-1
-1
-3
-1
-3
-1
-1
-1
-1
-1
-1
-3
-1
-3
-1
-3
-1
-3
-1
-3
-1
-1
-1
-3
-3
-1
-1
-1
-1
-1
-3
-1
-1
-3
-3
-1
-1
-3
-1
-3
-1
-3
-1
-3
-3
-1
-1
-1
-1
-3
-3
-1
-3
-1
-1
-3
-3
-1
-1
-1
-1
-3
-1
-1
-1
-1
-1
-1
-1
0
0
0
0
0
0
0
0
0
0
0
0
0
0
0
0
0
0
-3
-3
-3
-3
-1
-3
-3
-1
-3
-3
-3
-3
-3
-3
-3
-3
-3
-3
-3
-1
-1
-3
-3
-3
-1
-1
-1
-3
-1
-3
-3
-3
-1
-3
-3
-1
-1
-1
-3
-1
-1
-3
-3
-1
-3
-3
-1
-3
-3
-1
-3
-3
-3
-1
-1
-3
-3
-3
-3
-1
-3
-3
-3
-3
-1
-3
-3
-1
-1
-1
-3
-1
-3
-3
-3
-1
-1
-1
-3
-3
-3
-3
-1
-1
-1
-1
-3
-1
-1
-3
-1
-1
-1
-1
-1
-1
-3
-3
-3
-3
-3
-3
-1
-3
-1
-3
-3
-1
-1
-3
-1
-1
-1
-1
-1
-1
-1
-1
-1
-1
-1
-3
-3
-1
-1
-1
-1
-3
-3
-1
-1
-1
-1
-1
-1
-1
-1
-3
-3
-1
-1
-3
-1
-1
-1
-1
-1
0
0
0
0
0
0
0
0
0
0
0
0
0
0
0
0
0
0
0
0
0
0
0
0
0
0
-3
-3
-3
-3
-3
-3
-3
-3
-3
-3
-3
-3
-3
-3
-3
-1
-3
-1
-3
-3
-3
-3
-3
-1
-3
-1
-3
-3
-3
-1
-3
-3
-3
-1
-3
-3
-3
-3
-3
-3
-1
-1
-1
-3
-3
-1
-1
-3
-3
-3
-1
-3
-1
-3
-1
-1
-3
-3
-1
-3
-3
-1
-1
-3
-3
-3
-3
-1
-3
-1
-1
-1
-3
-3
-1
-3
-1
-1
-1
-1
-3
-3
-1
-1
-1
-3
-3
-1
-1
-1
-3
-3
-3
-1
-3
-1
-3
-1
-1
-3
-1
-3
-1
-3
-3
-1
-3
-1
-1
-3
-3
-3
-1
-1
-1
-1
-1
-3
-3
-1
-3
-1
-1
-3
-1
-1
-1
-1
-1
-1
-3
-1
-3
-1
-1
-1
-1
-1
-1
-1
-3
-1
-1
-1
-1
-1
-1
-1
-1
-1
-1
-1
-3
-1
-3
-3
-1
-1
-1
-1
-1
0
0
0
0
0
0
0
0
0
0
0
0
-3
-3
-3
-3
-3
-3
-3
-3
-3
-3
-1
-3
-3
-3
-3
-1
-3
-3
-1
-3
-3
-3
-3
-3
-3
-3
-3
-3
-3
-1
-3
-3
-1
-1
-3
-3
-1
-1
-1
-3
-1
-3
-1
-3
-3
-3
-3
-1
-3
-3
-1
-3
-3
-1
-3
-3
-1
-3
-1
-1
-3
-3
-1
-3
-3
-3
-1
-3
-3
-3
-1
-1
-3
-3
-3
-3
-1
-3
-1
-1
-1
-3
-1
-1
-1
-1
-1
-3
-3
-1
-1
-3
-1
-3
-3
-1
-3
-3
-1
-1
-1
-3
-1
-1
-1
-1
-1
-1
-1
-3
-1
-3
-1
-1
-3
-1
-1
-1
-1
-1
-3
-3
-1
-1
-1
-1
-1
-1
-3
-1
-1
-1
-1
-1
-1
-1
-1
-1
-1
-3
-1
-1
-3
-1
-1
-1
-1
0
0
0
0
0
0
0
0
0
0
0
0
0
0
0
0
0
0
0
0
0
0
0
0
0
0
-3
-3
-3
-3
-3
-3
-3
-3
-3
-3
-3
-3
-3
-3
-3
-3
-3
-3
-3
-3
-3
-3
-3
-1
-3
-1
-3
-3
-1
-1
-3
-1
-1
-3
-1
-3
-1
-3
-3
-3
-1
-3
-3
-3
-1
-3
-3
-3
-3
-3
-1
-3
-1
-3
-3
-1
-3
-1
-1
-3
-1
-1
-1
-3
-3
-3
-1
-3
-1
-3
-1
-3
-1
-1
-3
-1
-1
-1
-1
-1
-3
-1
-1
-1
-3
-3
-3
-1
-1
-1
-1
-3
-3
-1
-3
-3
-3
-3
-1
-1
-1
-1
-1
-1
-1
-1
-1
-3
-1
-3
-3
-1
-3
-3
-1
-3
-3
-1
-1
-1
-1
-1
-3
-3
-1
-1
-1
-3
-1
-1
-3
-1
-3
-1
-1
-1
-1
-3
-1
-1
-1
-1
-1
-1
-1
-3
-1
-1
-3
-1
-1
-1
-3
-1
-1
-1
-1
0
0
0
0
0
0
0
0
0
0
0
0
0
0
0
0
-3
-3
-3
-3
-3
-3
-3
-3
-3
-3
-3
-3
-3
-3
-3
-1
-3
-1
-3
-3
-1
-3
-3
-3
-3
-3
-3
-3
-3
-3
-3
-3
-1
-3
-1
-1
-1
-3
-3
-1
-3
-3
-3
-3
-3
-3
-3
-3
-1
-1
-1
-1
-1
-3
-3
-3
-3
-1
-1
-3
-1
-3
-1
-1
-3
-1
-1
-3
-3
-3
-1
-1
-1
-3
-3
-1
-1
-1
-1
-1
-1
-3
-3
-3
-3
-1
-1
-1
-1
-1
-3
-3
-1
-1
-1
-1
-1
-1
-1
-1
-1
-3
-1
-3
-1
-1
-1
-1
-1
-3
-3
-1
-3
-1
-1
-1
-3
-1
-3
-1
-1
-1
-1
-3
-3
-3
-1
-1
-1
-3
-3
-1
-1
-1
-1
-3
-1
-3
-1
-1
-1
-1
-1
-1
-1
0
0
0
0
0
0
0
0
0
0
0
0
0
0
0
0
0
0
0
0
0
0
0
0
0
0
0
0
-3
-3
-3
-3
-3
-3
-3
-3
-3
-3
-1
-3
-3
-3
-3
-1
-1
-3
-3
-3
-3
-3
-3
-1
-1
-3
-3
-3
-3
-1
-3
-1
-1
-3
-1
-3
-3
-3
-3
-3
-1
-3
-1
-3
-3
-1
-3
-3
-3
-3
-3
-1
-3
-3
-1
-1
-3
-3
-3
-1
-1
-3
-3
-1
-3
-1
-1
-3
-1
-1
-3
-1
-1
-1
-3
-1
-3
-1
-1
-1
-1
-3
-3
-1
-3
-1
-1
-3
-3
-1
-1
-1
-3
-1
-1
-1
-3
-3
-1
-1
-1
-1
-1
-3
-1
-1
-3
-1
-1
-3
-1
-3
-3
-1
-1
-3
-1
-1
-3
-1
-1
-3
-1
-1
-1
-1
-1
-1
-3
-1
-1
-3
-1
-1
-1
-1
-3
-1
-3
-1
-1
-1
-1
0
0
0
0
0
0
0
0
0
0
0
0
0
0
0
0
0
0
0
0
0
0
0
0
0
0
0
0
0
0
-3
-3
-3
-3
-3
-3
-3
-3
-3
-3
-3
-3
-3
-3
-3
-1
-3
-3
-3
-3
-3
-1
-3
-1
-3
-3
-3
-3
-3
-3
-3
-3
-3
-1
-1
-3
-1
-1
-1
-1
-1
-1
-3
-3
-3
-3
-3
-3
-3
-3
-3
-3
-3
-1
-1
-3
-1
-1
-1
-3
-3
-3
-1
-1
-3
-3
-1
-1
-1
-1
-1
-1
-1
-3
-3
-3
-1
-1
-1
-3
-1
-3
-1
-3
-1
-1
-1
-3
-1
-3
-1
-1
-1
-1
-1
-3
-3
-1
-3
-3
-1
-1
-1
-1
-1
-1
-3
-3
-3
-1
-1
-1
-1
-1
-1
-3
-1
-1
-3
-1
-3
-3
-3
-1
-1
-1
-1
-3
-1
-1
-1
-1
-1
-1
-3
-1
-1
-1
-1
-3
-1
-1
-3
-1
-1
0
0
0
0
0
0
0
0
0
0
0
0
0
0
0
0
0
0
0
0
0
0
0
0
0
0
0
0
-3
-3
-3
-3
-3
-3
-3
-3
-3
-1
-3
-3
-3
-3
-3
-3
-3
-3
-3
-3
-3
-3
-1
-3
-3
-1
-3
-3
-1
-3
-3
-1
-3
-3
-1
-3
-1
-3
-3
-3
-3
-1
-1
-3
-1
-1
-3
-1
-3
-1
-1
-3
-1
-3
-1
-1
-3
-1
-3
-3
-3
-3
-3
-3
-3
-1
-3
-1
-3
-1
-3
-3
-1
-1
-3
-1
-1
-3
-3
-3
-1
-1
-1
-1
-3
-3
-3
-3
-1
-1
-3
-1
-1
-3
-3
-3
-1
-1
-1
-3
-3
-1
-1
-1
-1
-3
-3
-1
-1
-1
-1
-1
-1
-3
-3
-1
-1
-3
-3
-1
-1
-1
-1
-1
-1
-1
-1
-1
-1
-1
-1
-1
-1
-1
-1
-3
-1
-3
-3
-1
-3
-1
-1
-3
-1
-3
-1
-3
-3
-1
-3
-1
-1
-1
-1
-1
-1
-3
-1
-1
-1
-1
-1
0
0
0
0
0
0
0
0
0
0
-3
-3
-3
-3
-3
-3
-3
-3
-3
-3
-3
-3
-1
-3
-3
-3
-3
-3
-3
-3
-1
-3
-1
-3
-3
-3
-3
-3
-3
-3
-3
-3
-1
-3
-1
-3
-3
-1
-1
-1
-3
-3
-1
-1
-1
-3
-3
-1
-1
-3
-3
-3
-3
-1
-3
-1
-1
-3
-3
-1
-1
-3
-1
-3
-3
-1
-1
-3
-1
-3
-1
-1
-1
-3
-3
-3
-3
-3
-3
-1
-1
-3
-3
-1
-3
-1
-1
-1
-1
-1
-1
-3
-3
-1
-1
-1
-1
-3
-1
-1
-3
-1
-3
-1
-3
-1
-1
-3
-3
-1
-3
-3
-3
-1
-1
-1
-3
-3
-1
-1
-1
-1
-1
-1
-1
-3
-3
-1
-3
-3
-1
-1
-1
-1
-1
-1
-1
-3
-1
-1
-3
-1
-3
-1
-1
-1
-3
-1
-3
-1
-1
-1
-1
-1
-1
-1
-1
-1
-1
0
0
0
0
0
0
0
0
0
0
0
0
0
0
-3
-3
-3
-3
-3
-3
-3
-1
-3
-3
-3
-3
-3
-3
-3
-3
-3
-3
-3
-3
-3
-3
-3
-3
-1
-1
-3
-1
-3
-3
-3
-3
-3
-1
-3
-3
-3
-3
-3
-3
-3
-1
-1
-3
-3
-1
-3
-3
-1
-1
-3
-3
-3
-1
-1
-3
-1
-1
-3
-1
-3
-1
-1
-3
-3
-1
-1
-1
-1
-3
-1
-1
-3
-1
-1
-1
-3
-3
-1
-1
-1
-1
-3
-1
-1
-3
-1
-1
-1
-3
-1
-1
-1
-3
-3
-1
-3
-1
-3
-1
-3
-1
-3
-1
-3
-1
-3
-1
-1
-1
-1
-1
-3
-1
-3
-3
-1
-3
-3
-1
-1
-3
-1
-3
-1
-3
-1
-1
-1
-1
-3
-3
-1
-1
-1
-1
-3
-1
-3
-1
-1
-1
-3
-1
-3
-1
-1
-1
-1
-1
-1
-1
-1
-1
-3
-1
-1
0
0
0
0
0
0
0
0
0
0
0
0
0
0
0
0
-3
-3
-3
-3
-3
-3
-1
-3
-1
-3
-3
-3
-3
-3
-3
-3
-3
-3
-3
-3
-1
-3
-3
-3
-3
-1
-3
-1
-3
-1
-3
-1
-1
-3
-3
-3
-3
-3
-1
-3
-3
-3
-3
-1
-1
-3
-1
-1
-1
-1
-1
-3
-3
-3
-3
-3
-3
-3
-3
-1
-3
-3
-1
-3
-1
-3
-3
-3
-1
-1
-1
-3
-3
-1
-1
-3
-1
-1
-1
-1
-1
-1
-3
-3
-3
-3
-3
-3
-3
-3
-1
-1
-1
-3
-1
-1
-1
-1
-1
-1
-1
-1
-1
-1
-3
-3
-3
-1
-3
-3
-1
-1
-3
-3
-1
-3
-3
-1
-1
-1
-1
-1
-1
-1
-3
-1
-1
-1
-1
-1
-1
-1
-1
-1
-1
-1
-1
-1
-1
-1
-1
-1
-3
-1
-1
0
0
0
0
0
0
0
0
0
0
0
0
0
0
0
0
0
0
0
0
0
0
0
0
0
0
0
0
-3
-3
-3
-3
-3
-3
-3
-3
-3
-3
-3
-3
-3
-3
-1
-3
-3
-3
-3
-3
-3
-3
-3
-3
-3
-3
-3
-1
-1
-3
-3
-3
-3
-3
-1
-3
-1
-1
-1
-1
-1
-3
-1
-3
-3
-3
-3
-1
-1
-3
-1
-1
-3
-1
-3
-1
-1
-1
-1
-3
-3
-3
-1
-3
-3
-3
-3
-1
-1
-1
-1
-3
-3
-3
-1
-3
-1
-1
-3
-1
-1
-3
-1
-3
-1
-3
-1
-1
-3
-3
-3
-3
-1
-1
-1
-1
-3
-1
-1
-1
-1
-1
-1
-3
-3
-1
-1
-1
-3
-3
-3
-3
-1
-1
-1
-1
-1
-3
-1
-1
-3
-3
-1
-3
-3
-1
-1
-3
-3
-1
-1
-1
-3
-3
-1
-1
-1
-1
-1
-1
-1
-1
-1
-3
-1
-1
-3
-1
-1
-3
-1
-1
-1
-3
-1
-1
-1
-1
-1
0
0
0
0
0
0
0
0
0
0
0
0
0
0
-3
-3
-3
-3
-3
-3
-3
-3
-3
-3
-3
-3
-3
-3
-3
-3
-1
-3
-3
-3
-3
-3
-1
-3
-1
-3
-1
-3
-3
-3
-3
-1
-1
-3
-3
-3
-3
-1
-1
-1
-1
-3
-3
-3
-3
-1
-1
-3
-3
-1
-1
-3
-1
-3
-3
-3
-3
-3
-1
-1
-1
-3
-3
-1
-3
-3
-1
-1
-3
-1
-1
-1
-1
-3
-1
-1
-1
-3
-1
-3
-1
-1
-1
-1
-3
-1
-1
-3
-3
-1
-1
-3
-1
-1
-3
-3
-1
-3
-1
-3
-3
-1
-1
-1
-1
-1
-1
-1
-1
-3
-3
-1
-3
-3
-1
-1
-1
-3
-3
-1
-1
-1
-1
-3
-3
-1
-3
-1
-1
-1
-1
-3
-1
-3
-3
-3
-1
-3
-1
-1
-1
-1
-3
-1
-1
-3
-3
-1
-1
-1
-3
-1
-1
-1
-1
-1
-1
0
0
0
0
0
0
0
0
0
0
0
0
0
0
0
0
-3
-3
-3
-3
-3
-3
-3
-3
-3
-3
-3
-3
-3
-3
-3
-3
-3
-3
-3
-3
-1
-3
-3
-3
-3
-3
-3
-1
-3
-3
-3
-1
-1
-1
-3
-1
-3
-1
-3
-3
-3
-3
-1
-1
-1
-3
-3
-1
-1
-3
-3
-1
-3
-3
-3
-3
-3
-3
-3
-3
-1
-3
-1
-3
-3
-3
-3
-1
-1
-1
-3
-3
-3
-3
-1
-1
-3
-1
-1
-3
-1
-1
-1
-1
-1
-1
-1
-3
-3
-1
-3
-3
-1
-3
-1
-3
-3
-1
-1
-1
-3
-3
-3
-1
-1
-1
-1
-3
-1
-3
-3
-1
-1
-3
-1
-1
-1
-3
-1
-1
-1
-1
-1
-1
-1
-1
-1
-3
-1
-3
-1
-1
-1
-1
-1
-3
-1
-1
-1
-1
-1
-1
-1
-1
-1
-3
-1
-1
-1
-1
-1
-1
-1
-3
-1
-1
-1
0
0
0
0
0
0
0
0
0
0
0
0
0
0
0
0
-3
-3
-3
-3
-3
-3
-1
-3
-3
-3
-3
-3
-3
-3
-3
-3
-1
-3
-3
-3
-3
-3
-3
-3
-3
-1
-3
-3
-1
-3
-1
-1
-3
-3
-3
-3
-3
-3
-1
-1
-1
-1
-1
-1
-3
-3
-3
-1
-1
-1
-1
-3
-3
-3
-3
-1
-1
-3
-1
-1
-1
-3
-1
-3
-3
-3
-3
-1
-1
-3
-1
-1
-1
-1
-1
-1
-1
-1
-1
-3
-1
-3
-1
-1
-1
-1
-1
-1
-3
-3
-3
-1
-1
-3
-1
-1
-1
-3
-3
-3
-3
-1
-3
-1
-1
-1
-3
-1
-1
-3
-3
-3
-3
-1
-3
-1
-1
-3
-3
-1
-3
-3
-3
-3
-3
-3
-3
-3
-1
-1
-1
-1
-1
-1
-3
-1
-1
-1
-1
-3
-1
-1
-3
-3
-1
-1
-1
-1
-1
-1
-3
-1
-1
-1
-1
-1
-1
0
0
0
0
0
0
0
0
0
0
0
0
0
0
0
0
-3
-3
-3
-3
-3
-3
-3
-3
-3
-3
-1
-3
-3
-3
-3
-3
-3
-3
-3
-1
-3
-1
-3
-3
-3
-3
-3
-3
-3
-3
-3
-1
-1
-3
-3
-1
-1
-3
-1
-3
-1
-3
-3
-3
-3
-3
-3
-3
-1
-3
-1
-3
-3
-1
-1
-3
-3
-1
-1
-3
-1
-1
-1
-1
-1
-3
-3
-1
-1
-3
-3
-1
-3
-1
-1
-3
-1
-1
-3
-3
-1
-3
-3
-3
-1
-1
-3
-1
-1
-1
-1
-1
-1
-1
-3
-3
-3
-1
-1
-3
-3
-1
-3
-1
-1
-1
-1
-1
-1
-3
-3
-1
-3
-1
-1
-1
-3
-1
-1
-1
-1
-1
-3
-3
-1
-1
-1
-3
-1
-1
-3
-3
-1
-1
-1
-1
-1
-3
-1
-1
-1
-1
-1
-1
-1
-3
-3
-1
-1
-1
-3
-1
-3
-3
-1
-1
-1
0
0
0
0
0
0
0
0
0
0
0
0
0
0
0
0
-3
-3
-3
-3
-3
-3
-3
-3
-3
-3
-3
-3
-3
-3
-3
-3
-3
-1
-3
-1
-3
-3
-3
-3
-3
-3
-3
-3
-1
-3
-3
-3
-1
-1
-1
-1
-1
-1
-1
-3
-1
-3
-1
-3
-3
-3
-3
-3
-1
-1
-3
-1
-3
-3
-3
-3
-1
-1
-3
-1
-3
-3
-1
-3
-3
-1
-3
-1
-3
-3
-1
-3
-1
-3
-1
-3
-1
-1
-3
-3
-1
-3
-3
-3
-1
-1
-1
-3
-3
-3
-1
-3
-1
-1
-1
-3
-1
-1
-3
-1
-1
-3
-1
-1
-1
-3
-1
-1
-1
-3
-3
-1
-1
-3
-1
-3
-1
-3
-1
-3
-1
-1
-1
-1
-1
-1
-3
-1
-1
-3
-1
-3
-1
-1
-3
-1
-1
-1
-1
-1
-1
-3
-3
-1
-1
-3
-1
-1
-1
-1
-1
-1
-1
-1
-1
-1
-1
0
0
0
0
0
0
0
0
0
0
0
0
0
0
0
0
-3
-3
-3
-3
-3
-3
-3
-3
-3
-3
-3
-3
-3
-3
-3
-1
-3
-3
-1
-3
-1
-3
-3
-3
-3
-3
-3
-3
-1
-3
-3
-1
-1
-3
-1
-3
-1
-1
-1
-1
-1
-1
-1
-1
-1
-3
-1
-3
-3
-3
-3
-1
-3
-3
-3
-3
-3
-1
-1
-3
-3
-3
-3
-3
-1
-1
-3
-1
-1
-3
-3
-3
-3
-1
-3
-1
-1
-1
-1
-3
-3
-1
-3
-3
-3
-3
-3
-1
-3
-1
-1
-3
-3
-1
-1
-1
-1
-1
-1
-1
-1
-1
-3
-1
-3
-3
-1
-1
-3
-3
-3
-1
-1
-3
-1
-3
-1
-1
-1
-1
-1
-1
-3
-1
-1
-1
-1
-1
-3
-1
-3
-1
-1
-1
-1
-1
-1
-1
-3
-3
-3
-3
-3
-1
-1
-3
-1
-3
-1
-1
-1
-1
-1
-1
-3
-1
-1
-1
-3
-1
-1
0
0
0
0
0
0
0
0
0
0
0
0
-3
-3
-3
-3
-3
-3
-3
-3
-1
-3
-3
-3
-3
-3
-3
-3
-3
-3
-3
-1
-1
-3
-3
-3
-3
-3
-3
-3
-3
-3
-1
-3
-3
-1
-3
-3
-1
-1
-3
-1
-3
-3
-1
-1
-1
-3
-1
-3
-1
-3
-1
-3
-3
-3
-3
-1
-1
-3
-1
-1
-3
-3
-1
-3
-1
-3
-1
-1
-1
-3
-3
-1
-1
-1
-3
-1
-3
-1
-1
-3
-3
-1
-3
-3
-1
-1
-1
-1
-1
-1
-1
-3
-3
-3
-3
-1
-1
-1
-3
-1
-1
-1
-1
-1
-3
-1
-3
-1
-1
-3
-3
-1
-3
-3
-1
-1
-1
-1
-1
-3
-1
-3
-1
-3
-1
-1
-1
-1
-1
-1
-3
-3
-1
-1
-1
-1
-1
-1
-1
-1
-1
0
0
0
0
0
0
0
0
0
0
0
0
0
0
0
0
0
0
0
0
0
0
0
0
0
0
0
0
0
0
0
0
-3
-3
-3
-3
-3
-3
-3
-3
-1
-3
-3
-3
-3
-3
-3
-3
-3
-1
-3
-3
-3
-3
-3
-1
-3
-3
-3
-3
-1
-1
-3
-3
-3
-3
-1
-3
-1
-1
-3
-3
-1
-3
-3
-3
-3
-3
-3
-3
-1
-3
-3
-1
-1
-1
-1
-1
-1
-3
-3
-3
-1
-3
-3
-1
-1
-1
-3
-1
-1
-3
-1
-1
-1
-3
-1
-1
-3
-3
-3
-3
-3
-3
-3
-3
-3
-3
-3
-1
-1
-1
-1
-1
-1
-1
-1
-1
-1
-1
-1
-1
-3
-3
-3
-3
-1
-1
-1
-1
-1
-1
-3
-1
-3
-1
-1
-1
-1
-3
-1
-1
-1
-1
-3
-3
-1
-1
-3
-1
-3
-3
-1
-3
-3
-1
-1
-1
-1
-1
-1
-1
-1
-1
-1
-1
-3
-1
-3
-3
-1
-1
-1
-1
-1
-1
-1
0
0
0
0
0
0
0
0
0
0
0
0
0
0
0
0
0
0
-3
-3
-3
-3
-1
-3
-3
-1
-3
-3
-3
-3
-3
-1
-3
-3
-3
-3
-3
-1
-3
-1
-3
-3
-1
-1
-3
-3
-3
-3
-3
-1
-1
-1
-3
-1
-3
-3
-1
-3
-1
-3
-3
-1
-3
-3
-3
-3
-1
-1
-1
-1
-3
-3
-1
-3
-1
-3
-3
-3
-1
-3
-1
-3
-3
-3
-3
-1
-3
-1
-1
-3
-1
-3
-1
-1
-1
-3
-1
-1
-1
-3
-3
-3
-1
-3
-1
-3
-1
-3
-1
-3
-3
-1
-1
-1
-3
-3
-3
-1
-3
-1
-1
-3
-1
-1
-3
-3
-3
-1
-3
-1
-1
-1
-1
-3
-1
-1
-1
-1
-3
-3
-3
-1
-1
-1
-1
-3
-3
-1
-3
-1
-1
-1
-3
-1
-1
-1
-1
-1
-3
-3
-1
-3
-1
-3
-1
-1
-1
-1
-3
-3
-1
-1
-1
-1
-1
-1
-1
-1
-1
0
0
0
0
0
0
0
0
0
0
0
0
-3
-3
-3
-3
-3
-3
-3
-3
-3
-3
-3
-3
-3
-3
-3
-3
-3
-3
-3
-3
-3
-3
-3
-3
-1
-3
-3
-1
-1
-1
-3
-1
-1
-3
-3
-1
-3
-3
-3
-3
-1
-3
-3
-1
-3
-1
-1
-1
-1
-3
-1
-1
-1
-1
-1
-3
-3
-3
-3
-1
-3
-3
-1
-1
-3
-3
-1
-3
-3
-1
-1
-3
-1
-1
-1
-1
-1
-3
-3
-3
-1
-3
-1
-3
-1
-1
-1
-3
-3
-3
-1
-1
-3
-1
-1
-1
-1
-1
-1
-1
-1
-1
-3
-3
-3
-1
-1
-3
-3
-1
-1
-1
-1
-1
-1
-1
-1
-3
-3
-3
-1
-3
-1
-1
-3
-1
-1
-1
-1
-3
-1
-1
-3
-3
-1
-1
-1
-3
-3
-1
-3
-1
-1
-3
-1
-1
-1
-1
-1
0
0
0
0
0
0
0
0
0
0
0
0
0
0
0
0
0
0
0
0
0
0
0
0
-3
-3
-3
-3
-3
-3
-3
-3
-3
-3
-3
-3
-3
-3
-3
-3
-3
-3
-3
-3
-3
-3
-3
-3
-1
-3
-1
-3
-3
-3
-1
-3
-3
-1
-1
-3
-1
-1
-3
-3
-1
-1
-3
-3
-3
-3
-3
-3
-1
-1
-1
-3
-3
-3
-1
-3
-3
-1
-1
-3
-1
-3
-1
-1
-3
-1
-1
-1
-1
-1
-1
-3
-3
-1
-3
-1
-3
-3
-1
-1
-1
-3
-3
-3
-1
-3
-1
-1
-1
-3
-1
-1
-1
-3
-1
-1
-3
-1
-1
-1
-3
-3
-1
-1
-1
-1
-1
-1
-1
-1
-1
-3
-1
-3
-1
-3
-1
-3
-3
-1
-1
-1
-1
-1
-1
-1
-1
-1
-1
-3
-1
-1
-3
-1
-3
-3
-1
-3
-3
-1
-1
-1
-1
-3
-3
-1
-1
-1
-3
-1
-1
0
0
0
0
0
0
0
0
0
0
0
0
0
0
0
0
0
0
0
0
0
0
-3
-3
-3
-3
-3
-3
-3
-3
-3
-3
-3
-3
-3
-3
-3
-3
-3
-3
-3
-3
-3
-3
-3
-1
-3
-3
-3
-3
-3
-1
-1
-1
-1
-1
-3
-1
-3
-3
-1
-3
-3
-1
-3
-3
-3
-3
-3
-3
-3
-1
-3
-1
-3
-1
-3
-1
-1
-3
-3
-1
-3
-1
-3
-1
-1
-1
-1
-1
-1
-3
-1
-1
-3
-3
-3
-1
-3
-3
-1
-1
-3
-3
-3
-1
-1
-3
-1
-3
-3
-3
-1
-1
-3
-1
-1
-1
-3
-1
-3
-1
-1
-1
-1
-3
-1
-3
-3
-1
-1
-1
-1
-3
-1
-3
-1
-1
-1
-1
-1
-3
-3
-1
-1
-1
-1
-1
-3
-1
-1
-1
-1
-1
-1
-3
-3
-1
-1
-1
-1
-1
-1
-1
-1
-3
-1
-3
-1
-1
-1
-3
-1
-3
-1
-1
-1
0
0
0
0
0
0
0
0
0
0
0
0
0
0
0
0
0
0
-3
-3
-3
-3
-3
-3
-3
-3
-1
-3
-3
-3
-3
-3
-3
-3
-3
-3
-3
-3
-3
-3
-3
-1
-1
-3
-3
-3
-1
-1
-3
-1
-1
-1
-1
-3
-3
-3
-3
-3
-3
-1
-3
-3
-1
-3
-3
-3
-1
-1
-1
-1
-1
-3
-3
-3
-1
-3
-3
-3
-1
-3
-3
-3
-3
-3
-3
-1
-1
-3
-3
-3
-3
-1
-1
-1
-1
-1
-3
-1
-1
-1
-1
-1
-1
-1
-1
-3
-3
-1
-3
-1
-3
-3
-1
-1
-3
-1
-1
-1
-1
-3
-3
-1
-1
-3
-1
-1
-1
-1
-3
-1
-1
-1
-1
-1
-1
-1
-3
-3
-1
-3
-3
-1
-3
-1
-3
-1
-1
-1
-1
-1
-1
-3
-1
-1
-3
-1
-1
-1
-1
-1
-1
-1
-1
0
0
0
0
0
0
0
0
0
0
0
0
0
0
0
0
0
0
0
0
0
0
0
0
0
0
0
0
-3
-3
-3
-3
-3
-3
-3
-3
-3
-3
-3
-3
-1
-3
-3
-3
-3
-3
-3
-3
-3
-3
-3
-3
-3
-3
-3
-3
-3
-3
-1
-3
-3
-3
-3
-3
-3
-3
-3
-1
-1
-1
-3
-3
-3
-3
-3
-1
-1
-1
-1
-1
-1
-1
-1
-1
-3
-3
-3
-3
-1
-3
-1
-3
-3
-3
-3
-1
-1
-1
-1
-1
-1
-1
-1
-3
-3
-1
-1
-3
-1
-3
-3
-3
-1
-1
-1
-1
-1
-1
-1
-1
-1
-3
-3
-1
-3
-1
-1
-1
-3
-1
-1
-1
-1
-1
-1
-1
-1
-3
-3
-1
-3
-3
-1
-3
-3
-3
-1
-3
-1
-1
-3
-3
-1
-1
-3
-3
-1
-1
-1
-3
-1
-3
-1
-1
-1
-1
-1
-1
-1
-1
-1
-1
-1
-1
-1
-3
-1
-1
-1
-1
-1
0
0
0
0
0
0
0
0
0
0
0
0
0
0
0
0
0
0
0
0
-3
-3
-3
-1
-3
-3
-3
-3
-3
-1
-3
-3
-3
-1
-1
-3
-1
-3
-3
-3
-3
-3
-3
-3
-3
-3
-3
-3
-3
-3
-3
-1
-1
-3
-1
-3
-3
-1
-1
-1
-3
-3
-3
-1
-1
-3
-1
-3
-3
-1
-1
-1
-1
-3
-1
-3
-3
-3
-1
-1
-3
-3
-1
-1
-1
-3
-3
-1
-3
-3
-3
-3
-3
-1
-3
-1
-1
-1
-1
-3
-3
-1
-1
-3
-1
-3
-1
-1
-3
-1
-3
-1
-1
-1
-1
-3
-1
-3
-3
-3
-1
-1
-1
-1
-1
-3
-1
-1
-1
-3
-1
-1
-3
-1
-1
-3
-1
-1
-1
-3
-1
-1
-3
-1
-3
-3
-1
-1
-1
-3
-1
-1
-1
-3
-3
-3
-1
-1
-1
-3
-1
-3
-1
-1
-3
-1
-3
-3
-1
-1
-1
-1
-1
0
0
0
0
0
0
0
0
0
0
0
0
0
0
0
0
0
0
0
0
-3
-3
-3
-3
-3
-3
-3
-3
-3
-1
-3
-1
-3
-3
-3
-3
-1
-3
-3
-3
-3
-3
-1
-3
-3
-3
-3
-3
-3
-3
-1
-1
-3
-3
-3
-1
-1
-3
-1
-3
-3
-3
-3
-3
-1
-3
-3
-1
-1
-1
-1
-1
-3
-3
-3
-3
-1
-3
-1
-1
-3
-1
-1
-3
-3
-3
-3
-3
-1
-3
-1
-3
-1
-1
-3
-3
-1
-1
-3
-1
-1
-1
-1
-3
-1
-1
-1
-3
-1
-3
-1
-1
-3
-1
-3
-3
-1
-1
-1
-3
-3
-1
-1
-1
-1
-1
-1
-1
-3
-1
-1
-1
-1
-1
-3
-1
-1
-3
-1
-1
-3
-3
-1
-1
-1
-1
-1
-1
-3
-1
-3
-1
-1
-1
-1
-1
-1
0
0
0
0
0
0
0
0
0
0
0
0
0
0
0
0
0
0
0
0
0
0
0
0
0
0
0
0
0
0
0
0
0
0
0
0
-3
-3
-3
-3
-3
-3
-3
-3
-3
-3
-3
-3
-3
-3
-3
-3
-3
-1
-1
-3
-1
-3
-1
-3
-3
-3
-3
-1
-1
-1
-3
-3
-3
-1
-1
-3
-3
-3
-3
-1
-3
-3
-3
-3
-3
-3
-3
-1
-1
-3
-1
-3
-1
-1
-1
-3
-1
-1
-1
-1
-3
-1
-1
-3
-1
-3
-3
-3
-3
-3
-3
-3
-1
-3
-3
-3
-1
-1
-1
-1
-3
-1
-1
-3
-1
-1
-1
-1
-3
-1
-1
-1
-3
-3
-1
-3
-1
-3
-3
-1
-1
-3
-1
-1
-1
-1
-1
-3
-1
-3
-3
-1
-3
-1
-1
-3
-1
-1
-1
-3
-1
-3
-1
-1
-1
-3
-1
-1
-1
-3
-1
-3
-1
-1
-1
-1
-1
-1
-3
-1
-1
-3
-1
-1
-1
-1
-1
0
0
0
0
0
0
0
0
0
0
0
0
0
0
0
0
0
0
0
0
0
0
0
0
0
0
-3
-3
-3
-3
-3
-3
-3
-3
-3
-3
-3
-3
-3
-3
-3
-1
-3
-1
-3
-3
-3
-1
-3
-3
-3
-3
-3
-3
-1
-3
-3
-3
-3
-3
-3
-1
-1
-1
-1
-1
-1
-3
-3
-3
-1
-1
-3
-1
-3
-3
-1
-1
-3
-3
-1
-3
-3
-1
-1
-1
-3
-1
-1
-1
-3
-3
-1
-3
-3
-1
-3
-1
-1
-3
-3
-1
-3
-1
-1
-3
-1
-3
-1
-1
-3
-1
-1
-1
-1
-3
-1
-3
-1
-3
-1
-3
-1
-3
-1
-3
-1
-3
-3
-3
-3
-1
-1
-1
-1
-1
-1
-1
-1
-1
-1
-1
-1
-1
-3
-1
-3
-3
-1
-1
-1
-3
-1
-1
-1
-1
-3
-1
-3
-1
-3
-3
-1
-3
-1
-3
-3
-1
-1
-1
-1
-1
-1
-1
-1
0
0
0
0
0
0
0
0
0
0
0
0
0
0
0
0
0
0
0
0
0
0
0
0
-3
-3
-3
-3
-3
-3
-3
-3
-3
-3
-3
-3
-3
-3
-3
-3
-3
-1
-3
-3
-3
-3
-3
-3
-3
-3
-3
-3
-3
-1
-3
-3
-3
-3
-3
-1
-3
-1
-3
-3
-3
-3
-3
-3
-3
-1
-3
-1
-3
-3
-3
-1
-1
-1
-1
-3
-1
-1
-3
-1
-1
-1
-3
-1
-1
-1
-1
-1
-3
-3
-1
-3
-3
-3
-3
-3
-1
-1
-3
-1
-1
-1
-3
-1
-1
-1
-1
-3
-3
-1
-3
-3
-1
-1
-1
-1
-3
-3
-1
-3
-1
-1
-3
-3
-3
-1
-1
-1
-1
-1
-1
-1
-1
-1
-1
-1
-1
-1
-1
-1
-1
-1
-3
-3
-1
-1
-1
-1
-1
-1
-1
-1
-3
-3
-1
-3
-3
-1
-1
-1
-3
-1
-3
-1
-1
-3
-1
-1
-3
-1
-3
-1
-1
-1
-1
-1
-1
0
0
0
0
0
0
0
0
0
0
0
0
0
0
0
0
-3
-3
-3
-3
-3
-3
-3
-3
-3
-3
-3
-3
-3
-3
-3
-3
-3
-1
-1
-1
-3
-1
-3
-3
-3
-1
-1
-3
-3
-3
-3
-1
-3
-1
-3
-3
-3
-1
-1
-3
-1
-3
-1
-3
-3
-3
-3
-3
-3
-3
-3
-1
-3
-1
-3
-3
-3
-1
-3
-3
-3
-1
-1
-1
-3
-3
-1
-3
-1
-1
-3
-3
-1
-3
-1
-1
-1
-1
-1
-1
-1
-1
-3
-3
-3
-1
-3
-1
-3
-3
-1
-3
-3
-1
-3
-1
-1
-1
-1
-1
-1
-3
-1
-1
-1
-1
-1
-1
-3
-1
-3
-1
-1
-3
-3
-1
-1
-1
-1
-3
-1
-3
-1
-3
-3
-1
-1
-1
-3
-3
-1
-3
-1
-3
-1
-1
-1
-1
-1
-1
-1
-3
-1
-3
-1
-3
-1
-3
-1
-1
-3
-1
-1
-1
-1
-1
-1
-1
-1
0
0
0
0
0
0
0
0
0
0
0
0
0
0
-3
-3
-3
-3
-3
-3
-3
-3
-3
-3
-3
-3
-3
-3
-3
-1
-3
-3
-3
-3
-3
-3
-3
-1
-3
-1
-3
-3
-3
-3
-3
-3
-3
-3
-3
-3
-3
-3
-1
-3
-3
-3
-3
-3
-3
-3
-3
-1
-3
-3
-3
-1
-3
-3
-1
-3
-1
-3
-3
-1
-1
-1
-3
-3
-1
-1
-1
-1
-1
-1
-1
-1
-1
-1
-3
-1
-3
-1
-1
-1
-1
-3
-3
-3
-1
-1
-3
-1
-3
-1
-3
-1
-3
-1
-1
-1
-1
-3
-1
-3
-3
-3
-1
-3
-1
-1
-1
-1
-1
-1
-1
-1
-1
-1
-1
-3
-1
-1
-3
-1
-1
-1
-1
-1
-1
-1
-1
-3
-3
-1
-1
-1
-3
-1
-1
-1
-3
-1
-1
-1
-1
-1
-1
-3
-1
-1
-1
-1
-1
0
0
0
0
0
0
0
0
0
0
0
0
0
0
0
0
0
0
0
0
0
0
0
0
-3
-3
-3
-3
-3
-3
-3
-3
-1
-3
-3
-3
-3
-3
-3
-3
-1
-3
-3
-3
-1
-3
-3
-3
-3
-3
-1
-3
-3
-3
-1
-1
-3
-3
-3
-1
-1
-3
-3
-3
-3
-3
-1
-1
-3
-3
-1
-1
-3
-3
-3
-3
-1
-3
-1
-1
-3
-1
-1
-3
-3
-1
-1
-1
-1
-1
-1
-3
-3
-3
-3
-3
-3
-1
-3
-3
-3
-3
-1
-1
-1
-1
-1
-1
-3
-1
-3
-1
-1
-3
-1
-1
-3
-3
-1
-1
-3
-1
-3
-3
-3
-1
-1
-3
-1
-3
-3
-1
-1
-1
-1
-1
-1
-3
-1
-1
-1
-1
-1
-1
-1
-1
-1
-1
-1
-1
-3
-1
-3
-1
-3
-1
-3
-3
-3
-1
-1
-1
-1
-3
-1
-1
-1
-1
-3
-3
-1
-1
-1
-1
-1
-3
-1
-1
-1
0
0
0
0
0
0
0
0
0
0
0
0
0
0
0
0
0
0
-3
-3
-3
-3
-3
-3
-3
-3
-3
-3
-1
-3
-3
-3
-3
-3
-3
-1
-3
-3
-3
-3
-1
-3
-1
-3
-3
-1
-3
-1
-1
-1
-1
-3
-1
-3
-3
-1
-1
-1
-1
-3
-3
-3
-3
-3
-3
-3
-3
-1
-3
-1
-1
-3
-3
-1
-1
-1
-1
-3
-3
-3
-1
-3
-3
-1
-1
-1
-3
-3
-1
-3
-3
-3
-3
-3
-3
-3
-3
-1
-3
-3
-1
-1
-3
-1
-1
-1
-3
-3
-1
-1
-1
-1
-1
-1
-3
-1
-1
-3
-1
-3
-1
-1
-1
-3
-3
-1
-1
-3
-1
-1
-1
-1
-1
-3
-3
-1
-1
-1
-1
-1
-1
-3
-3
-1
-3
-3
-1
-1
-3
-1
-1
-1
-3
-1
-1
-3
-1
-1
-1
-1
-1
-1
-1
-1
-1
0
0
0
0
0
0
0
0
0
0
0
0
0
0
0
0
0
0
0
0
0
0
0
0
0
0
-3
-3
-3
-3
-3
-3
-3
-1
-3
-3
-3
-3
-3
-3
-3
-3
-3
-3
-3
-1
-3
-1
-3
-3
-3
-1
-3
-1
-3
-3
-3
-3
-3
-1
-1
-3
-1
-1
-1
-3
-3
-3
-1
-3
-3
-3
-1
-1
-1
-3
-1
-1
-1
-3
-3
-3
-1
-1
-1
-3
-3
-3
-1
-3
-1
-3
-1
-1
-3
-1
-1
-1
-3
-3
-1
-1
-3
-1
-1
-1
-1
-1
-1
-3
-1
-1
-1
-3
-1
-3
-3
-3
-3
-1
-3
-1
-1
-3
-3
-3
-1
-1
-3
-3
-3
-1
-1
-1
-3
-3
-1
-1
-1
-1
-1
-1
-3
-1
-1
-3
-3
-3
-3
-3
-3
-1
-1
-1
-1
-3
-1
-3
-1
-1
-3
-3
-3
-1
-1
-1
-3
-1
-1
-1
-1
-1
-1
-1
-3
-1
-1
-1
-1
-1
-1
0
0
0
0
0
0
0
0
0
0
0
0
0
0
0
0
0
0
-3
-3
-3
-3
-3
-3
-3
-3
-3
-3
-3
-3
-3
-3
-3
-1
-3
-1
-3
-3
-3
-3
-3
-3
-1
-3
-3
-1
-3
-3
-3
-3
-1
-3
-3
-1
-3
-1
-3
-1
-1
-1
-1
-3
-3
-1
-1
-3
-3
-3
-3
-1
-1
-3
-3
-1
-1
-1
-1
-1
-1
-1
-3
-3
-3
-1
-1
-3
-3
-1
-3
-1
-1
-3
-3
-1
-1
-3
-1
-3
-3
-3
-1
-1
-3
-1
-1
-1
-1
-3
-1
-1
-3
-3
-3
-3
-1
-1
-3
-3
-1
-1
-3
-3
-1
-1
-1
-1
-1
-3
-1
-3
-3
-1
-1
-1
-3
-3
-3
-1
-1
-3
-1
-3
-1
-1
-1
-3
-3
-1
-1
-1
-1
-3
-3
-1
-1
-1
-1
-1
-1
-1
-1
-3
-1
-1
-1
-3
-1
-1
-1
-1
-1
0
0
0
0
0
0
0
0
0
0
0
0
0
0
0
0
0
0
0
0
-3
-3
-3
-3
-3
-3
-3
-3
-3
-3
-3
-1
-3
-3
-3
-3
-1
-3
-1
-3
-1
-3
-3
-1
-3
-1
-3
-1
-1
-3
-3
-3
-1
-3
-3
-3
-3
-3
-3
-1
-3
-1
-1
-3
-1
-3
-3
-1
-3
-1
-1
-3
-1
-3
-3
-3
-3
-3
-3
-3
-1
-1
-1
-1
-1
-1
-3
-3
-1
-3
-1
-1
-1
-1
-3
-3
-3
-3
-1
-1
-1
-1
-1
-3
-1
-3
-3
-3
-1
-1
-3
-1
-1
-3
-3
-3
-3
-1
-3
-1
-1
-1
-3
-1
-1
-3
-3
-1
-1
-1
-1
-1
-1
-3
-1
-1
-3
-3
-3
-1
-3
-1
-1
-1
-1
-3
-1
-3
-1
-3
-1
-1
-1
-3
-1
-1
-3
-1
-3
-1
-1
-3
-1
-1
-1
-1
-1
-1
-1
-1
-1
0
0
0
0
0
0
0
0
0
0
0
0
0
0
0
0
0
0
0
0
0
0
-3
-3
-3
-3
-3
-3
-3
-3
-3
-3
-3
-1
-3
-3
-1
-3
-3
-3
-3
-3
-3
-3
-3
-3
-1
-3
-3
-3
-3
-1
-3
-1
-1
-1
-1
-1
-1
-3
-1
-3
-3
-3
-3
-1
-3
-3
-3
-1
-3
-1
-1
-1
-3
-1
-3
-1
-3
-3
-1
-1
-3
-1
-1
-3
-1
-1
-1
-1
-3
-1
-3
-1
-3
-1
-1
-1
-1
-3
-3
-1
-3
-3
-3
-3
-3
-3
-3
-1
-1
-1
-1
-1
-1
-3
-1
-1
-1
-3
-3
-3
-1
-1
-1
-1
-1
-3
-3
-1
-3
-1
-1
-1
-1
-3
-3
-1
-3
-3
-1
-3
-3
-1
-3
-1
-1
-1
-1
-1
-1
-3
-3
-3
-1
-1
-1
-1
-1
-1
-1
-1
-1
-3
-1
-3
-1
-1
-1
0
0
0
0
0
0
0
0
0
0
0
0
0
0
0
0
0
0
0
0
0
0
0
0
0
0
-3
-3
-3
-3
-3
-3
-3
-3
-3
-3
-3
-3
-3
-3
-3
-3
-1
-3
-1
-3
-3
-1
-3
-3
-1
-3
-3
-1
-3
-1
-3
-3
-3
-3
-3
-3
-3
-1
-3
-1
-3
-3
-3
-3
-3
-3
-1
-3
-1
-3
-1
-1
-3
-3
-1
-3
-1
-3
-3
-1
-1
-3
-3
-1
-1
-1
-3
-1
-1
-3
-3
-3
-3
-3
-1
-1
-3
-3
-3
-1
-3
-3
-3
-1
-1
-1
-3
-3
-1
-3
-1
-3
-3
-3
-1
-1
-3
-1
-1
-3
-1
-1
-1
-3
-1
-1
-1
-1
-1
-3
-1
-1
-1
-1
-1
-3
-3
-1
-1
-1
-1
-1
-3
-1
-1
-3
-3
-3
-1
-1
-1
-1
-1
-1
-1
-1
-1
-1
-3
-1
-1
-1
-1
-3
-1
-1
-1
-1
-3
-1
-1
-1
-1
-3
-1
-1
-1
-1
-1
0
0
0
0
0
0
0
0
0
0
0
0
0
0
-3
-3
-3
-3
-3
-3
-3
-3
-3
-3
-3
-3
-3
-3
-3
-1
-3
-3
-3
-1
-3
-3
-1
-1
-3
-1
-1
-3
-3
-3
-3
-1
-1
-3
-3
-1
-3
-3
-1
-1
-1
-3
-3
-3
-3
-3
-3
-1
-1
-3
-3
-3
-3
-3
-3
-3
-1
-3
-1
-3
-1
-3
-3
-1
-1
-3
-1
-3
-1
-1
-1
-3
-3
-3
-3
-3
-1
-1
-1
-1
-3
-3
-1
-1
-1
-3
-3
-1
-1
-3
-3
-3
-1
-1
-1
-1
-1
-3
-1
-1
-1
-1
-3
-3
-1
-3
-3
-3
-3
-1
-1
-1
-1
-1
-1
-1
-1
-3
-1
-1
-1
-1
-1
-1
-1
-3
-1
-3
-3
-1
-3
-1
-1
-1
-1
-3
-1
-1
-3
-1
-1
-1
-3
-1
-1
-1
-1
-1
-1
-1
-1
0
0
0
0
0
0
0
0
0
0
0
0
0
0
0
0
0
0
0
0
0
0
-3
-3
-3
-3
-3
-3
-3
-3
-3
-3
-3
-1
-3
-3
-3
-3
-3
-3
-3
-1
-1
-1
-1
-3
-3
-3
-3
-3
-1
-3
-3
-3
-1
-3
-1
-3
-1
-1
-1
-3
-3
-3
-3
-3
-1
-3
-3
-3
-1
-1
-3
-1
-1
-1
-3
-1
-3
-1
-1
-1
-1
-3
-3
-1
-3
-3
-3
-3
-1
-3
-3
-1
-3
-3
-1
-1
-1
-3
-1
-1
-1
-1
-1
-1
-1
-3
-1
-1
-3
-3
-1
-3
-3
-3
-3
-3
-1
-3
-3
-1
-1
-3
-1
-1
-1
-1
-3
-1
-1
-3
-3
-1
-1
-1
-1
-1
-1
-3
-3
-3
-1
-3
-1
-1
-1
-3
-3
-1
-3
-1
-3
-1
-1
-1
-1
-1
-1
-1
-1
-1
-1
-1
-1
-3
-1
-1
-1
0
0
0
0
0
0
0
0
0
0
0
0
0
0
0
0
0
0
0
0
0
0
0
0
0
0
-3
-3
-3
-3
-3
-3
-3
-3
-3
-1
-3
-3
-1
-3
-3
-3
-3
-3
-3
-3
-3
-3
-1
-3
-3
-3
-3
-1
-3
-1
-3
-3
-1
-3
-1
-3
-3
-3
-3
-3
-1
-3
-3
-3
-1
-3
-3
-3
-3
-1
-1
-1
-3
-3
-3
-1
-1
-1
-3
-3
-1
-3
-3
-1
-3
-3
-1
-1
-1
-1
-1
-1
-3
-3
-1
-1
-3
-3
-3
-1
-3
-1
-1
-3
-3
-1
-1
-1
-3
-1
-3
-1
-1
-1
-1
-3
-3
-1
-3
-1
-3
-3
-1
-1
-1
-3
-1
-1
-3
-1
-1
-1
-1
-1
-3
-1
-3
-1
-1
-3
-1
-3
-3
-1
-3
-1
-3
-1
-1
-1
-3
-1
-1
-1
-1
-1
-1
-3
-1
-1
-1
-1
-1
-1
-1
-1
-1
-1
-1
-3
-1
-1
-1
0
0
0
0
0
0
0
0
0
0
0
0
0
0
0
0
0
0
0
0
-3
-3
-3
-3
-3
-3
-3
-3
-3
-3
-1
-3
-3
-3
-3
-3
-3
-1
-3
-1
-3
-3
-3
-3
-3
-3
-3
-3
-3
-3
-3
-3
-3
-1
-3
-1
-3
-1
-1
-1
-3
-1
-3
-3
-1
-3
-3
-1
-3
-3
-1
-3
-1
-1
-1
-3
-3
-1
-3
-1
-1
-1
-3
-1
-1
-3
-1
-1
-1
-1
-3
-1
-1
-1
-3
-3
-1
-1
-3
-3
-1
-1
-3
-1
-1
-1
-3
-1
-1
-1
-3
-3
-1
-1
-1
-1
-3
-3
-3
-3
-3
-1
-1
-3
-3
-3
-3
-1
-3
-1
-1
-1
-1
-1
-1
-1
-3
-1
-1
-1
-1
-1
-1
-3
-3
-3
-1
-1
-1
-3
-3
-1
-3
-1
-3
-1
-1
-1
-3
-1
-1
-3
-1
-1
-1
-1
-1
-1
-1
0
0
0
0
0
0
0
0
0
0
0
0
0
0
0
0
0
0
0
0
0
0
0
0
-3
-3
-3
-1
-3
-3
-3
-3
-3
-3
-3
-3
-1
-3
-3
-3
-3
-3
-3
-3
-3
-3
-3
-3
-3
-3
-3
-3
-3
-3
-1
-3
-3
-1
-1
-3
-3
-3
-3
-3
-1
-1
-3
-1
-3
-3
-3
-3
-3
-3
-3
-1
-3
-1
-1
-3
-3
-1
-3
-3
-3
-3
-3
-3
-3
-3
-3
-3
-3
-1
-1
-3
-1
-1
-3
-3
-1
-1
-1
-1
-3
-1
-1
-1
-3
-3
-1
-1
-1
-3
-1
-1
-1
-1
-1
-1
-1
-3
-3
-3
-1
-3
-1
-1
-1
-1
-3
-1
-1
-1
-3
-3
-1
-1
-1
-1
-1
-1
-1
-3
-3
-1
-1
-1
-1
-1
-1
-1
-3
-1
-1
-1
-1
-1
-1
-1
-1
-1
-1
-1
-1
-3
-3
-3
-1
-1
-3
-1
-1
-1
-1
-1
-1
-1
-1
-1
-1
0
0
0
0
0
0
0
0
0
0
0
0
0
0
0
0
-3
-3
-3
-3
-3
-3
-3
-1
-3
-3
-3
-3
-3
-3
-3
-3
-1
-3
-1
-3
-1
-3
-3
-3
-3
-3
-3
-3
-3
-3
-3
-1
-1
-3
-3
-1
-3
-1
-3
-3
-3
-3
-3
-3
-3
-1
-3
-3
-3
-3
-3
-3
-1
-1
-3
-3
-1
-1
-3
-1
-1
-3
-3
-3
-1
-1
-3
-1
-1
-3
-1
-1
-1
-1
-1
-3
-3
-3
-3
-3
-3
-1
-3
-1
-3
-3
-3
-1
-1
-3
-1
-3
-3
-1
-3
-1
-3
-1
-1
-1
-1
-1
-3
-1
-1
-1
-1
-1
-3
-1
-3
-1
-3
-1
-1
-1
-1
-1
-3
-1
-3
-3
-1
-3
-1
-1
-1
-3
-1
-1
-1
-1
-1
-1
-3
-1
-3
-3
-1
-3
-3
-1
-1
-3
-1
-1
-3
-1
-1
-1
-1
-1
-1
-1
-1
-1
-1
-1
-3
-1
-1
-3
-1
-1
-1
-1
-1
-1
-1
0
0
0
0
-3
-3
-3
-3
-3
-3
-3
-3
-3
-3
-3
-3
-3
-3
-3
-3
-3
-1
-3
-3
-3
-3
-3
-3
-3
-1
-1
-3
-3
-3
-3
-3
-1
-1
-3
-1
-1
-1
-3
-3
-1
-3
-3
-1
-3
-3
-3
-1
-3
-3
-3
-1
-3
-1
-1
-1
-3
-3
-3
-1
-3
-3
-1
-3
-1
-1
-3
-1
-1
-3
-1
-1
-1
-1
-1
-1
-3
-3
-1
-1
-1
-3
-1
-1
-1
-1
-3
-3
-1
-1
-1
-3
-1
-1
-3
-3
-1
-3
-3
-1
-3
-1
-1
-3
-1
-1
-1
-1
-1
-1
-1
-1
-1
-3
-3
-1
-1
-3
-3
-1
-1
-3
-1
-1
-1
-3
-1
-3
-1
-1
-1
-1
-3
-3
-3
-1
-1
-1
-1
-3
-3
-3
-1
-3
-1
-3
-1
-1
-1
-1
-3
-1
-1
-1
-1
0
0
0
0
0
0
0
0
0
0
0
0
0
0
0
0
0
0
-3
-3
-3
-3
-3
-3
-3
-1
-3
-3
-3
-3
-3
-3
-3
-1
-1
-3
-3
-3
-3
-1
-3
-3
-1
-3
-3
-3
-3
-3
-3
-3
-3
-1
-1
-3
-3
-1
-3
-3
-3
-3
-1
-3
-3
-3
-3
-3
-3
-3
-3
-1
-1
-3
-1
-3
-3
-3
-3
-1
-1
-1
-1
-3
-3
-1
-1
-3
-3
-3
-3
-3
-3
-1
-1
-1
-1
-3
-1
-3
-3
-1
-3
-3
-1
-1
-3
-1
-1
-1
-1
-3
-1
-3
-1
-1
-1
-3
-1
-1
-1
-3
-1
-3
-1
-1
-3
-1
-1
-1
-1
-1
-3
-1
-3
-1
-3
-3
-3
-1
-1
-1
-1
-1
-1
-1
-1
-3
-1
-3
-1
-1
-1
-1
-3
-1
-1
-3
-1
-1
-1
-3
-3
-1
-3
-3
-1
-3
-1
-1
-1
-1
-1
-1
-1
-1
-1
-1
-1
-1
-1
-1
-1
0
0
0
0
0
0
0
0
0
0
-3
-3
-3
-3
-3
-3
-3
-3
-3
-3
-3
-3
-3
-3
-3
-3
-1
-3
-1
-1
-1
-3
-1
-3
-3
-3
-3
-3
-3
-3
-3
-1
-3
-1
-3
-1
-1
-3
-3
-3
-1
-3
-3
-3
-1
-1
-3
-3
-3
-3
-3
-3
-3
-1
-3
-1
-3
-3
-3
-1
-3
-1
-1
-3
-1
-3
-1
-3
-3
-3
-1
-3
-1
-3
-1
-1
-3
-1
-1
-3
-1
-1
-1
-1
-1
-1
-1
-3
-1
-3
-1
-1
-1
-3
-1
-1
-1
-3
-1
-3
-3
-1
-3
-1
-1
-1
-1
-1
-1
-1
-1
-1
-1
-3
-1
-1
-1
-3
-1
-1
-3
-1
-1
-3
-1
-3
-1
-1
-1
-1
-1
-1
-1
-1
-1
0
0
0
0
0
0
0
0
0
0
0
0
0
0
0
0
0
0
0
0
0
0
0
0
0
0
0
0
0
0
0
0
0
0
0
0
0
0
-3
-3
-3
-3
-3
-3
-3
-3
-3
-3
-3
-3
-1
-3
-3
-3
-3
-3
-3
-3
-1
-3
-3
-1
-1
-3
-1
-1
-1
-1
-1
-3
-3
-3
-1
-1
-3
-3
-3
-3
-3
-3
-3
-3
-3
-1
-3
-3
-1
-3
-3
-3
-1
-1
-1
-3
-1
-3
-1
-3
-1
-1
-3
-3
-1
-1
-1
-1
-3
-3
-3
-1
-1
-3
-3
-3
-1
-3
-3
-1
-3
-1
-3
-1
-1
-1
-1
-3
-3
-1
-1
-3
-3
-3
-3
-3
-3
-1
-3
-3
-1
-1
-3
-3
-1
-3
-3
-3
-1
-1
-1
-1
-1
-3
-1
-3
-3
-1
-1
-1
-1
-1
-1
-1
-3
-1
-1
-3
-3
-1
-1
-1
-1
-1
-1
-1
-3
-1
-1
-1
-1
-1
-1
-3
-1
-1
-1
-1
-1
-1
-1
-1
-1
-1
-1
0
0
0
0
0
0
0
0
0
0
0
0
0
0
0
0
0
0
-3
-3
-3
-3
-3
-3
-3
-3
-3
-3
-3
-3
-3
-3
-3
-1
-3
-3
-3
-3
-1
-3
-3
-3
-3
-3
-3
-1
-1
-3
-3
-1
-1
-3
-3
-3
-1
-3
-3
-1
-3
-1
-1
-1
-1
-1
-3
-3
-1
-3
-3
-3
-1
-3
-3
-1
-3
-3
-1
-1
-1
-3
-1
-1
-3
-3
-1
-1
-3
-1
-1
-3
-3
-1
-1
-1
-3
-1
-1
-1
-3
-3
-1
-3
-3
-3
-3
-3
-1
-1
-1
-1
-1
-1
-3
-1
-1
-1
-1
-1
-3
-3
-3
-1
-3
-1
-3
-1
-1
-1
-3
-1
-1
-1
-1
-1
-1
-1
-1
-1
-3
-3
-1
-1
-1
-3
-1
-3
-1
-1
-1
-1
-1
-1
-1
0
0
0
0
0
0
0
0
0
0
0
0
0
0
0
0
0
0
0
0
0
0
0
0
0
0
0
0
0
0
0
0
0
0
0
0
0
0
-3
-3
-3
-3
-3
-3
-3
-1
-3
-3
-3
-3
-3
-3
-1
-3
-3
-3
-1
-3
-3
-3
-3
-1
-1
-3
-3
-3
-1
-3
-3
-1
-3
-3
-3
-3
-3
-3
-3
-3
-1
-3
-3
-3
-1
-3
-1
-1
-1
-1
-1
-3
-1
-1
-3
-1
-1
-3
-3
-1
-3
-1
-3
-1
-3
-1
-1
-1
-3
-1
-3
-1
-3
-3
-3
-1
-1
-1
-1
-1
-3
-1
-1
-3
-1
-3
-3
-1
-1
-1
-3
-3
-1
-3
-1
-1
-1
-1
-1
-1
-3
-3
-1
-3
-1
-1
-1
-3
-1
-3
-3
-1
-3
-1
-1
-3
-3
-1
-3
-3
-1
-1
-1
-1
-3
-1
-1
-1
-1
-3
-1
-1
-1
-3
-1
-1
-3
-1
-1
-1
-1
-1
-3
-1
-1
0
0
0
0
0
0
0
0
0
0
0
0
0
0
0
0
0
0
0
0
0
0
0
0
0
0
0
0
-3
-3
-3
-3
-3
-3
-3
-3
-3
-3
-3
-3
-3
-3
-3
-3
-3
-3
-3
-3
-1
-1
-1
-3
-3
-1
-3
-1
-3
-3
-3
-3
-3
-1
-1
-1
-1
-3
-1
-3
-3
-1
-1
-1
-3
-3
-3
-3
-3
-3
-3
-3
-1
-3
-3
-3
-3
-1
-1
-1
-1
-1
-1
-1
-3
-1
-3
-1
-3
-3
-1
-1
-1
-3
-3
-3
-3
-3
-3
-1
-3
-3
-1
-1
-3
-1
-1
-1
-1
-3
-1
-1
-3
-1
-1
-3
-3
-3
-1
-1
-1
-1
-1
-1
-1
-3
-1
-3
-3
-1
-1
-3
-1
-1
-3
-1
-1
-1
-1
-1
-1
-1
-1
-3
-3
-1
-1
-1
-1
-1
-1
-1
-1
-3
-1
-3
-3
-3
-1
-1
-1
-3
-3
-1
-1
-3
-3
-1
-1
-3
-1
-1
-1
-1
-1
0
0
0
0
0
0
0
0
0
0
0
0
0
0
0
0
0
0
-3
-3
-3
-3
-3
-3
-3
-3
-3
-3
-3
-3
-3
-3
-1
-3
-3
-3
-1
-3
-3
-1
-1
-3
-3
-1
-3
-1
-3
-1
-3
-3
-3
-3
-3
-3
-1
-3
-1
-1
-1
-3
-1
-1
-1
-3
-3
-1
-1
-3
-1
-3
-1
-1
-3
-1
-3
-3
-1
-3
-3
-1
-3
-3
-3
-3
-3
-1
-1
-1
-3
-3
-3
-3
-1
-1
-1
-3
-3
-3
-1
-1
-1
-3
-3
-1
-3
-3
-3
-1
-3
-1
-3
-3
-3
-1
-1
-1
-1
-1
-1
-3
-1
-1
-3
-1
-1
-1
-1
-3
-1
-1
-3
-3
-1
-1
-3
-1
-1
-1
-1
-1
-1
-3
-3
-1
-1
-3
-1
-3
-1
-1
-1
-1
-1
-1
-1
-3
-1
-3
-1
-1
-1
-1
-1
-1
-1
0
0
0
0
0
0
0
0
0
0
0
0
0
0
0
0
0
0
0
0
0
0
0
0
0
0
-3
-3
-3
-3
-3
-3
-3
-3
-3
-3
-3
-3
-1
-3
-3
-3
-1
-3
-1
-3
-3
-3
-3
-3
-3
-3
-3
-3
-3
-3
-1
-1
-1
-1
-3
-3
-3
-3
-3
-3
-1
-1
-1
-1
-1
-3
-3
-1
-1
-3
-3
-3
-3
-1
-3
-3
-3
-1
-1
-1
-1
-3
-3
-1
-3
-1
-3
-1
-3
-3
-1
-3
-1
-1
-3
-1
-1
-3
-1
-3
-1
-1
-1
-3
-3
-1
-3
-3
-1
-1
-3
-1
-1
-1
-1
-1
-1
-1
-1
-3
-3
-1
-1
-3
-1
-3
-1
-1
-3
-1
-3
-1
-3
-1
-3
-3
-3
-1
-1
-1
-1
-1
-1
-1
-1
-1
-3
-1
-1
-3
-3
-3
-1
-1
-1
-1
-1
-3
-1
-3
-3
-3
-1
-1
-1
-1
-1
-1
-3
-1
-3
-3
-3
-1
-1
-1
-1
-1
-1
0
0
0
0
0
0
0
0
0
0
0
0
0
0
-3
-3
-3
-3
-3
-3
-3
-1
-3
-3
-3
-3
-3
-3
-3
-3
-1
-3
-3
-1
-3
-3
-3
-3
-1
-3
-1
-3
-3
-1
-3
-3
-1
-3
-3
-3
-1
-1
-1
-1
-3
-1
-3
-3
-3
-1
-3
-3
-3
-1
-3
-1
-1
-1
-1
-1
-3
-1
-1
-1
-3
-1
-1
-3
-1
-3
-3
-3
-3
-3
-1
-3
-3
-3
-1
-1
-1
-3
-3
-3
-3
-3
-3
-1
-1
-1
-1
-1
-1
-1
-3
-3
-1
-1
-3
-3
-1
-1
-3
-1
-3
-1
-1
-3
-1
-1
-3
-1
-1
-1
-1
-1
-1
-1
-3
-3
-1
-1
-3
-3
-1
-1
-3
-3
-1
-3
-3
-1
-1
-1
-3
-1
-1
-1
-3
-3
-1
-1
-1
-3
-1
-3
-1
-1
-3
-1
-1
-1
-1
-1
-1
-1
-1
0
0
0
0
0
0
0
0
0
0
0
0
0
0
0
0
0
0
0
0
-3
-3
-3
-3
-3
-3
-3
-3
-3
-3
-3
-3
-3
-3
-3
-1
-1
-1
-3
-1
-3
-1
-1
-1
-3
-3
-3
-1
-1
-3
-3
-3
-3
-3
-3
-3
-3
-3
-1
-3
-3
-3
-1
-3
-1
-3
-3
-1
-3
-1
-3
-1
-1
-3
-3
-3
-1
-1
-1
-1
-3
-3
-3
-3
-3
-1
-1
-3
-1
-3
-1
-1
-1
-1
-1
-3
-1
-3
-3
-1
-1
-3
-1
-3
-1
-1
-3
-3
-1
-3
-1
-3
-3
-3
-3
-1
-1
-3
-1
-1
-1
-1
-3
-3
-3
-3
-1
-1
-1
-1
-1
-3
-1
-1
-3
-1
-1
-1
-1
-1
-3
-1
-3
-1
-3
-1
-1
-3
-1
-1
-1
-1
-1
-1
-1
-3
-3
-1
-1
-1
-1
-1
-3
-3
-3
-1
-1
-1
-1
-1
-3
-1
-1
0
0
0
0
0
0
0
0
0
0
0
0
0
0
0
0
0
0
0
0
-3
-3
-3
-3
-3
-3
-3
-3
-3
-3
-3
-3
-3
-3
-3
-1
-3
-3
-3
-3
-3
-3
-3
-3
-3
-3
-3
-3
-1
-3
-3
-3
-1
-1
-3
-3
-3
-1
-3
-3
-1
-3
-1
-3
-3
-3
-1
-3
-3
-3
-3
-3
-1
-3
-1
-3
-1
-3
-1
-1
-3
-3
-1
-1
-1
-1
-3
-1
-1
-1
-1
-1
-3
-1
-3
-1
-3
-1
-1
-1
-3
-3
-3
-3
-1
-1
-1
-1
-1
-1
-1
-1
-3
-1
-1
-1
-1
-1
-1
-3
-3
-1
-3
-1
-3
-1
-3
-3
-3
-1
-3
-1
-1
-1
-3
-1
-1
-3
-1
-3
-1
-1
-1
-3
-1
-1
-1
-1
-1
-1
-1
-3
-1
-1
-1
-3
-1
-3
-1
-1
-3
-1
-3
-1
-3
-3
-1
-1
-1
-1
-1
-1
-1
-3
-1
-3
-1
-1
-1
0
0
0
0
0
0
0
0
0
0
0
0
0
0
-3
-3
-3
-3
-3
-3
-3
-3
-3
-3
-3
-3
-3
-3
-3
-3
-3
-1
-3
-3
-3
-3
-3
-1
-3
-3
-3
-3
-1
-1
-1
-1
-3
-1
-3
-3
-1
-3
-3
-3
-3
-3
-1
-3
-3
-3
-3
-3
-3
-3
-1
-1
-1
-1
-1
-3
-1
-3
-1
-3
-3
-1
-3
-3
-3
-1
-3
-1
-1
-1
-1
-3
-1
-3
-3
-1
-3
-3
-1
-3
-1
-1
-1
-1
-3
-3
-1
-1
-3
-1
-3
-3
-3
-3
-3
-3
-1
-1
-3
-1
-1
-1
-1
-1
-3
-1
-1
-3
-3
-1
-3
-3
-3
-1
-1
-1
-3
-1
-1
-1
-1
-3
-1
-1
-1
-3
-1
-1
-1
-1
-1
-1
-1
-3
-1
-1
-3
-1
-1
-1
-1
-3
-1
-1
-1
-1
-1
-1
-3
-3
-3
-1
-1
-1
-3
-1
-1
-1
-1
-1
-3
-1
-1
-1
-3
-1
-1
0
0
0
0
0
0
-3
-3
-3
-3
-3
-3
-3
-3
-3
-1
-1
-3
-3
-3
-3
-1
-3
-1
-3
-3
-3
-3
-3
-3
-3
-1
-3
-3
-1
-1
-3
-3
-1
-3
-3
-3
-3
-3
-1
-3
-3
-3
-3
-3
-1
-3
-1
-1
-3
-3
-3
-1
-3
-3
-3
-3
-3
-1
-3
-1
-1
-1
-1
-1
-3
-1
-1
-1
-1
-1
-1
-1
-1
-3
-3
-1
-1
-1
-1
-3
-1
-3
-3
-3
-3
-3
-3
-3
-1
-1
-3
-3
-1
-1
-3
-1
-1
-3
-1
-3
-1
-3
-3
-3
-3
-1
-3
-1
-1
-1
-1
-1
-3
-1
-1
-1
-1
-1
-1
-1
-1
-1
-1
-1
-1
-1
-1
-1
-1
-1
-3
-1
-3
-3
-3
-3
-3
-1
-3
-3
-1
-3
-1
-1
-3
-3
-1
-1
-1
-3
-1
-1
-1
-3
-1
-1
-1
-1
-1
-3
-1
-1
-1
0
0
0
0
0
0
0
0
0
0
-3
-3
-3
-3
-3
-3
-3
-1
-3
-3
-3
-1
-3
-3
-3
-3
-1
-3
-3
-3
-3
-3
-3
-3
-1
-3
-3
-3
-1
-3
-1
-3
-3
-3
-1
-3
-1
-1
-3
-1
-1
-3
-1
-3
-3
-3
-3
-3
-1
-3
-3
-3
-3
-3
-3
-1
-1
-1
-1
-1
-3
-3
-1
-3
-1
-1
-1
-1
-3
-3
-3
-1
-1
-3
-1
-1
-1
-1
-3
-3
-1
-3
-1
-3
-1
-1
-1
-1
-1
-1
-1
-3
-3
-3
-3
-3
-1
-1
-3
-1
-3
-3
-1
-1
-1
-1
-1
-3
-3
-3
-3
-1
-1
-1
-3
-1
-1
-3
-1
-3
-1
-3
-1
-1
-1
-1
-1
-3
-1
-1
-3
-3
-3
-3
-1
-1
-1
-1
-1
-1
-1
-1
-1
-3
-1
-1
-3
-3
-1
-1
-1
-3
-3
-1
-1
-3
-1
-1
-1
-3
-1
-1
-1
0
0
0
0
0
0
0
0
0
0
-3
-3
-3
-3
-3
-3
-3
-3
-3
-3
-3
-3
-3
-1
-1
-3
-3
-3
-3
-3
-3
-3
-1
-1
-3
-3
-3
-3
-3
-3
-1
-1
-3
-3
-1
-1
-1
-1
-3
-1
-1
-1
-1
-3
-1
-3
-1
-3
-3
-3
-3
-1
-3
-3
-1
-1
-3
-1
-1
-3
-3
-3
-3
-3
-3
-1
-1
-1
-3
-1
-1
-1
-3
-3
-3
-3
-3
-3
-3
-3
-1
-3
-1
-1
-1
-1
-1
-3
-3
-1
-1
-3
-1
-1
-3
-3
-1
-1
-1
-1
-1
-3
-1
-1
-3
-1
-1
-1
-1
-3
-1
-1
-1
-3
-1
-3
-1
-1
-1
-1
-1
-3
-3
-1
-1
-1
-1
-3
-1
-3
-1
-1
-1
-1
-3
-3
-1
-3
-3
-1
-1
-3
-1
-1
-1
-1
-1
0
0
0
0
0
0
0
0
0
0
0
0
0
0
0
0
0
0
0
0
0
0
0
0
0
0
-3
-3
-3
-3
-3
-3
-3
-3
-1
-3
-3
-3
-3
-3
-3
-3
-1
-3
-3
-3
-3
-1
-3
-3
-3
-3
-1
-3
-3
-3
-3
-3
-1
-1
-1
-3
-3
-3
-3
-3
-3
-3
-3
-3
-3
-3
-1
-3
-1
-3
-3
-3
-3
-1
-3
-1
-1
-3
-1
-1
-3
-1
-3
-1
-3
-3
-1
-1
-1
-1
-1
-1
-1
-3
-1
-1
-3
-1
-3
-1
-1
-1
-3
-1
-1
-1
-3
-1
-3
-3
-1
-3
-1
-1
-1
-1
-3
-1
-1
-1
-1
-3
-3
-1
-1
-1
-3
-1
-1
-3
-1
-3
-1
-3
-1
-3
-3
-1
-3
-1
-1
-1
-3
-1
-1
-3
-1
-1
-1
-3
-1
-1
-1
-3
-3
-1
-1
-1
-1
-1
-1
-3
-1
-3
-1
-3
-1
-1
-1
-3
-1
-1
-1
-1
-1
0
0
0
0
0
0
0
0
0
0
0
0
0
0
0
0
0
0
-3
-3
-3
-3
-3
-3
-3
-3
-3
-3
-3
-3
-3
-3
-1
-3
-3
-3
-3
-3
-1
-3
-3
-3
-3
-1
-3
-3
-1
-3
-3
-3
-3
-1
-1
-1
-3
-1
-1
-3
-3
-3
-1
-1
-3
-3
-1
-3
-3
-1
-3
-3
-1
-3
-3
-3
-1
-3
-3
-1
-1
-3
-1
-3
-1
-3
-1
-3
-1
-3
-1
-1
-3
-3
-3
-1
-1
-3
-1
-3
-1
-1
-3
-3
-3
-1
-3
-1
-3
-1
-3
-3
-1
-1
-1
-1
-3
-1
-3
-1
-1
-3
-1
-1
-1
-1
-3
-1
-1
-1
-1
-1
-3
-3
-1
-1
-1
-3
-1
-1
-3
-1
-1
-3
-3
-1
-1
-1
-1
-3
-1
-1
-1
-1
-1
-3
-3
-3
-3
-3
-1
-3
-1
-1
-1
-3
-1
-3
-1
-1
-1
-1
-1
-3
-1
-1
-3
-1
-1
-1
-1
-1
-1
-1
-1
0
0
0
0
0
0
0
0
-3
-3
-3
-3
-3
-3
-3
-3
-3
-3
-3
-3
-1
-3
-3
-3
-1
-3
-3
-1
-3
-1
-3
-3
-1
-3
-3
-3
-3
-1
-3
-1
-1
-1
-1
-1
-1
-3
-3
-3
-1
-3
-3
-3
-3
-3
-3
-3
-1
-3
-1
-1
-1
-3
-3
-1
-1
-3
-3
-3
-1
-3
-3
-1
-3
-3
-1
-1
-3
-3
-3
-1
-1
-1
-1
-3
-1
-3
-3
-1
-3
-1
-1
-3
-1
-3
-1
-3
-3
-3
-3
-1
-1
-1
-1
-3
-1
-1
-1
-1
-3
-3
-3
-1
-1
-1
-3
-3
-3
-1
-1
-1
-3
-1
-1
-3
-3
-1
-1
-1
-1
-3
-3
-3
-3
-1
-1
-1
-1
-1
-1
-3
-3
-1
-1
-1
-1
-1
-1
-3
-3
-1
-1
-3
-1
-1
-1
-1
-1
-1
-1
-3
-1
-1
-1
-3
-1
-1
-1
0
0
0
0
0
0
0
0
0
0
0
0
0
0
-3
-3
-3
-3
-3
-3
-3
-3
-3
-3
-3
-3
-3
-3
-1
-3
-3
-1
-1
-3
-3
-3
-1
-1
-3
-1
-3
-1
-3
-1
-3
-3
-3
-3
-3
-3
-3
-3
-3
-3
-3
-1
-1
-1
-1
-1
-3
-3
-3
-3
-1
-1
-1
-1
-1
-3
-3
-1
-1
-1
-1
-3
-3
-3
-3
-3
-3
-1
-1
-3
-1
-1
-1
-1
-1
-3
-3
-1
-3
-3
-3
-1
-1
-1
-3
-3
-3
-1
-1
-3
-1
-3
-3
-3
-3
-3
-3
-3
-1
-1
-1
-1
-1
-1
-3
-1
-1
-1
-1
-3
-3
-1
-1
-1
-1
-1
-1
-1
-1
-1
-3
-1
-3
-1
-3
-3
-3
-3
-1
-1
-3
-1
-1
-3
-1
-1
-1
-1
-1
-1
-1
-1
-1
-1
-1
-3
-3
-1
-1
-3
-1
-1
-1
0
0
0
0
0
0
0
0
0
0
0
0
0
0
0
0
0
0
0
0
-3
-3
-3
-3
-3
-3
-3
-3
-3
-3
-3
-3
-3
-3
-3
-3
-3
-3
-3
-3
-1
-3
-1
-3
-1
-3
-1
-3
-1
-3
-3
-3
-3
-3
-1
-3
-1
-3
-3
-3
-1
-3
-3
-1
-3
-1
-1
-1
-3
-3
-1
-1
-1
-1
-3
-3
-3
-1
-3
-1
-1
-3
-3
-3
-3
-1
-1
-3
-3
-1
-1
-1
-1
-1
-3
-1
-1
-1
-3
-1
-1
-1
-3
-1
-1
-1
-3
-3
-1
-3
-1
-1
-3
-1
-1
-3
-1
-3
-3
-1
-1
-1
-3
-3
-1
-3
-1
-1
-1
-3
-3
-3
-3
-1
-1
-1
-1
-3
-3
-1
-3
-1
-1
-1
-1
-3
-1
-1
-3
-3
-1
-1
-1
-1
-3
-3
-1
-3
-1
-1
-1
-3
-1
-1
-1
-1
-3
-1
-1
-1
-1
-1
-1
0
0
0
0
0
0
0
0
0
0
0
0
0
0
0
0
0
0
0
0
-3
-3
-3
-3
-3
-3
-3
-3
-3
-3
-3
-3
-3
-1
-3
-3
-3
-3
-3
-3
-3
-3
-3
-3
-3
-3
-3
-1
-3
-1
-1
-3
-1
-3
-3
-1
-3
-1
-3
-3
-1
-3
-3
-1
-1
-3
-3
-3
-1
-3
-3
-3
-3
-1
-1
-1
-1
-1
-1
-1
-1
-1
-1
-1
-1
-3
-1
-3
-3
-1
-3
-3
-1
-3
-3
-1
-1
-1
-3
-3
-1
-1
-3
-3
-3
-1
-1
-3
-3
-1
-3
-1
-3
-3
-1
-1
-1
-3
-1
-3
-1
-1
-1
-1
-3
-3
-1
-1
-3
-1
-1
-1
-3
-1
-1
-1
-3
-1
-3
-1
-1
-1
-3
-3
-1
-1
-1
-1
-3
-3
-1
-1
-1
-1
-1
-1
-1
-1
-1
-1
-3
-1
-1
-1
-3
-1
-1
0
0
0
0
0
0
0
0
0
0
0
0
0
0
0
0
0
0
0
0
0
0
0
0
0
0
-3
-3
-3
-3
-3
-3
-1
-3
-3
-3
-3
-3
-3
-1
-3
-3
-3
-3
-3
-3
-3
-3
-3
-3
-3
-3
-1
-3
-3
-3
-1
-1
-1
-3
-3
-3
-1
-1
-3
-1
-3
-3
-3
-1
-1
-1
-1
-1
-1
-1
-1
-3
-1
-1
-1
-3
-3
-3
-1
-3
-1
-1
-1
-3
-1
-3
-1
-3
-3
-1
-1
-1
-3
-3
-3
-1
-3
-3
-3
-3
-1
-3
-3
-3
-3
-3
-1
-1
-3
-3
-1
-1
-1
-3
-3
-1
-1
-1
-1
-1
-3
-3
-3
-3
-1
-3
-3
-1
-1
-3
-3
-1
-1
-1
-3
-1
-3
-1
-3
-1
-1
-1
-1
-3
-1
-1
-3
-1
-3
-1
-1
-1
-3
-1
-1
-1
-1
-1
-1
-1
-1
-1
-1
-1
-3
-1
-1
-3
-3
-1
-1
-1
-1
-1
-1
0
0
0
0
0
0
0
0
0
0
0
0
0
0
0
0
0
0
-3
-3
-3
-3
-3
-3
-3
-3
-3
-3
-3
-1
-3
-3
-3
-1
-3
-1
-1
-3
-3
-3
-3
-1
-3
-3
-3
-3
-1
-3
-3
-3
-3
-3
-3
-3
-3
-3
-3
-1
-1
-1
-3
-3
-3
-3
-3
-1
-3
-1
-3
-1
-3
-1
-3
-1
-1
-3
-3
-3
-3
-3
-3
-3
-1
-1
-1
-1
-3
-1
-1
-1
-1
-1
-3
-1
-1
-1
-1
-1
-1
-1
-1
-1
-1
-1
-3
-1
-1
-1
-1
-1
-3
-1
-3
-1
-1
-1
-1
-3
-3
-1
-1
-3
-3
-3
-1
-1
-3
-1
-1
-1
-1
-1
-3
-3
-3
-1
-1
-1
-3
-1
-3
-3
-3
-1
-1
-1
-3
-1
-1
-1
-1
-1
-1
-1
-1
0
0
0
0
0
0
0
0
0
0
0
0
0
0
0
0
0
0
0
0
0
0
0
0
0
0
0
0
0
0
0
0
0
0
0
0
-3
-3
-3
-3
-3
-3
-3
-3
-3
-3
-3
-3
-3
-3
-3
-3
-1
-3
-3
-3
-3
-1
-3
-3
-3
-3
-1
-1
-3
-3
-3
-3
-3
-3
-1
-3
-3
-3
-1
-3
-3
-3
-1
-1
-3
-3
-1
-1
-3
-3
-1
-3
-3
-1
-1
-1
-1
-1
-3
-1
-3
-3
-3
-3
-3
-1
-3
-3
-1
-3
-1
-3
-1
-1
-3
-1
-3
-1
-1
-1
-1
-1
-3
-1
-3
-1
-1
-1
-1
-3
-3
-3
-1
-1
-3
-3
-1
-1
-1
-3
-3
-1
-1
-1
-1
-3
-1
-1
-3
-1
-1
-1
-1
-1
-1
-3
-1
-1
-3
-1
-1
-1
-3
-3
-3
-3
-1
-1
-1
-3
-1
-1
-1
-3
-1
-1
-1
-1
-1
-3
-1
-1
-1
-3
-1
-1
-1
-3
-1
-3
-1
-1
-1
-1
-1
0
0
0
0
0
0
0
0
0
0
0
0
0
0
0
0
0
0
-3
-3
-3
-3
-3
-3
-3
-3
-3
-3
-3
-3
-3
-3
-3
-1
-3
-3
-3
-3
-1
-3
-3
-3
-1
-3
-1
-3
-3
-3
-1
-3
-3
-1
-3
-3
-1
-3
-1
-3
-3
-1
-3
-3
-3
-1
-3
-1
-1
-1
-3
-3
-1
-3
-3
-1
-1
-3
-1
-3
-1
-1
-1
-3
-1
-3
-1
-1
-1
-1
-3
-1
-3
-3
-1
-3
-1
-3
-3
-3
-1
-1
-1
-1
-1
-1
-3
-3
-1
-1
-1
-3
-1
-1
-3
-1
-1
-3
-3
-3
-1
-1
-1
-3
-1
-3
-3
-3
-3
-3
-1
-3
-1
-3
-1
-1
-1
-1
-1
-1
-3
-1
-3
-1
-3
-1
-3
-1
-1
-3
-3
-1
-1
-3
-1
-1
-1
-1
-1
-1
-1
-1
-1
-1
-1
-1
-1
-3
-3
-3
-1
-1
-3
-1
-1
-1
-1
0
0
0
0
0
0
0
0
0
0
0
0
0
0
0
0
-3
-3
-3
-3
-3
-3
-3
-3
-3
-3
-3
-3
-3
-3
-3
-3
-3
-3
-3
-3
-1
-1
-1
-1
-3
-3
-3
-1
-3
-1
-3
-1
-3
-3
-1
-1
-1
-3
-1
-1
-3
-3
-3
-3
-1
-1
-3
-3
-3
-3
-3
-3
-1
-3
-3
-3
-3
-1
-1
-1
-3
-1
-1
-3
-1
-3
-1
-1
-3
-3
-3
-1
-1
-1
-1
-1
-1
-3
-1
-1
-1
-1
-1
-1
-1
-1
-1
-3
-1
-1
-1
-3
-1
-3
-3
-3
-3
-3
-1
-3
-1
-1
-3
-1
-1
-3
-3
-1
-1
-1
-1
-1
-1
-1
-1
-3
-1
-1
-1
-3
-3
-1
-1
-1
-1
-3
-1
-3
-1
-3
-1
-1
-3
-3
-3
-3
-1
-3
-1
-1
-1
-1
-1
0
0
0
0
0
0
0
0
0
0
0
0
0
0
0
0
0
0
0
0
0
0
0
0
0
0
0
0
0
0
-3
-3
-3
-3
-3
-3
-3
-3
-3
-3
-1
-3
-3
-3
-3
-3
-1
-3
-3
-3
-3
-3
-3
-3
-3
-1
-3
-3
-3
-3
-3
-1
-1
-3
-1
-1
-3
-1
-1
-3
-1
-3
-3
-1
-1
-3
-1
-3
-3
-3
-3
-3
-3
-1
-3
-1
-1
-3
-3
-3
-3
-1
-1
-3
-1
-3
-3
-1
-1
-3
-1
-1
-1
-3
-3
-1
-3
-3
-3
-3
-3
-1
-1
-1
-1
-1
-3
-3
-1
-1
-1
-1
-1
-3
-1
-3
-3
-1
-1
-3
-3
-1
-1
-3
-1
-3
-3
-3
-3
-1
-3
-1
-1
-1
-3
-1
-1
-3
-1
-3
-1
-1
-1
-3
-1
-1
-1
-1
-1
-1
-1
-1
-3
-3
-1
-1
-1
-1
-1
-1
-1
-1
-1
-1
-3
-1
-3
-1
-1
-3
-1
-1
-1
-1
-3
-1
-1
-1
-1
0
0
0
0
0
0
0
0
0
0
0
0
0
0
-3
-3
-3
-3
-3
-3
-3
-3
-3
-1
-3
-3
-3
-3
-1
-1
-3
-1
-3
-3
-3
-3
-3
-1
-3
-3
-1
-3
-1
-1
-1
-3
-3
-3
-3
-3
-3
-3
-3
-3
-1
-3
-3
-1
-1
-3
-3
-3
-3
-3
-1
-3
-3
-1
-3
-1
-3
-3
-3
-1
-1
-1
-3
-3
-3
-3
-3
-1
-3
-3
-1
-3
-3
-3
-1
-3
-1
-1
-1
-1
-1
-1
-1
-1
-3
-1
-1
-1
-1
-1
-1
-1
-1
-3
-3
-3
-3
-3
-1
-3
-1
-1
-1
-1
-1
-1
-1
-1
-3
-1
-3
-3
-1
-3
-1
-1
-1
-1
-1
-3
-3
-1
-1
-1
-3
-1
-1
-3
-1
-1
-1
-1
-1
-1
-3
-1
-1
-3
-1
-1
-1
-1
-1
-1
-1
0
0
0
0
0
0
0
0
0
0
0
0
0
0
0
0
0
0
0
0
0
0
0
0
0
0
0
0
-3
-3
-3
-3
-3
-3
-3
-3
-3
-3
-3
-1
-3
-3
-3
-1
-3
-3
-3
-3
-3
-3
-3
-3
-3
-3
-3
-3
-3
-1
-1
-3
-3
-3
-3
-1
-3
-3
-1
-1
-3
-3
-3
-1
-1
-3
-1
-3
-3
-1
-3
-1
-1
-3
-3
-1
-1
-3
-3
-3
-1
-1
-3
-1
-3
-1
-3
-3
-1
-1
-1
-1
-1
-1
-3
-3
-1
-1
-3
-1
-1
-1
-1
-3
-3
-1
-1
-1
-1
-3
-1
-3
-1
-1
-1
-3
-3
-1
-1
-1
-1
-3
-1
-1
-3
-1
-1
-3
-3
-3
-3
-1
-3
-1
-1
-1
-1
-3
-1
-1
-1
-3
-1
-1
-1
-1
-3
-1
-1
-3
-3
-1
-1
-1
-1
-1
-1
-3
-1
-1
-1
-3
-1
-1
-1
0
0
0
0
0
0
0
0
0
0
0
0
0
0
0
0
0
0
0
0
0
0
0
0
0
0
0
0
-3
-3
-3
-3
-3
-3
-3
-3
-3
-3
-3
-3
-3
-3
-3
-3
-3
-3
-3
-3
-1
-3
-3
-3
-3
-3
-1
-3
-3
-3
-3
-3
-1
-3
-3
-3
-1
-3
-1
-3
-1
-3
-1
-1
-3
-3
-1
-1
-1
-1
-1
-3
-1
-1
-3
-3
-1
-1
-3
-1
-3
-3
-3
-3
-1
-3
-1
-1
-1
-3
-1
-1
-1
-3
-3
-1
-1
-1
-3
-1
-1
-3
-3
-1
-3
-1
-1
-3
-3
-1
-3
-1
-1
-3
-1
-3
-1
-1
-1
-1
-1
-1
-1
-3
-1
-3
-1
-1
-1
-3
-1
-1
-1
-3
-3
-1
-1
-3
-1
-1
-1
-3
-3
-3
-1
-3
-1
-1
-1
-1
-1
-1
-1
-1
-3
-1
-3
-3
-1
-1
-1
-1
-1
-3
-1
-1
-1
0
0
0
0
0
0
0
0
0
0
0
0
0
0
0
0
0
0
0
0
0
0
0
0
0
0
-3
-3
-3
-3
-3
-3
-3
-3
-3
-3
-3
-3
-3
-3
-3
-3
-1
-3
-3
-3
-3
-3
-3
-3
-3
-3
-1
-3
-3
-3
-3
-1
-3
-3
-1
-1
-3
-3
-1
-3
-3
-3
-1
-3
-3
-3
-1
-3
-3
-1
-1
-1
-3
-3
-1
-1
-1
-3
-1
-1
-1
-1
-1
-1
-1
-3
-1
-1
-1
-1
-1
-1
-1
-1
-3
-3
-1
-1
-1
-3
-3
-1
-1
-3
-3
-3
-1
-3
-3
-1
-1
-3
-3
-3
-1
-3
-1
-1
-3
-3
-3
-1
-1
-3
-1
-3
-1
-3
-3
-1
-3
-3
-1
-1
-1
-1
-1
-1
-3
-3
-1
-3
-3
-1
-1
-1
-3
-1
-3
-1
-1
-1
-3
-3
-1
-1
-3
-1
-1
-1
-1
-1
-1
-3
-3
-1
-3
-1
-1
-1
-1
-1
-1
-1
-1
-1
-1
-3
-1
-1
-1
0
0
0
0
0
0
0
0
0
0
0
0
-3
-3
-3
-3
-3
-3
-3
-3
-3
-3
-3
-3
-1
-3
-3
-3
-3
-3
-1
-3
-1
-3
-3
-3
-3
-3
-3
-1
-3
-1
-3
-3
-1
-3
-1
-1
-1
-3
-1
-3
-3
-1
-1
-3
-1
-1
-1
-3
-1
-3
-3
-1
-3
-1
-1
-3
-1
-3
-3
-3
-1
-3
-1
-1
-3
-1
-3
-1
-3
-1
-3
-1
-3
-1
-1
-3
-3
-1
-1
-3
-3
-1
-3
-3
-1
-1
-3
-3
-3
-1
-3
-1
-1
-3
-1
-1
-3
-3
-3
-1
-1
-1
-3
-1
-1
-3
-1
-1
-3
-1
-1
-1
-1
-1
-3
-3
-3
-3
-1
-1
-3
-3
-1
-1
-1
-1
-3
-1
-1
-1
-1
-1
-1
-1
-3
-1
-1
-1
-1
-1
-1
-1
-1
0
0
0
0
0
0
0
0
0
0
0
0
0
0
0
0
0
0
0
0
0
0
0
0
0
0
0
0
0
0
-3
-3
-3
-3
-3
-3
-3
-1
-3
-3
-3
-3
-3
-3
-3
-1
-1
-3
-3
-3
-3
-3
-1
-3
-3
-1
-3
-3
-3
-1
-1
-3
-3
-1
-1
-3
-3
-3
-3
-1
-3
-1
-3
-3
-3
-1
-3
-1
-3
-1
-1
-3
-3
-3
-3
-1
-3
-3
-1
-3
-1
-1
-3
-1
-1
-3
-3
-1
-3
-3
-1
-3
-1
-1
-1
-1
-1
-3
-3
-3
-1
-3
-3
-1
-1
-1
-1
-3
-1
-3
-1
-1
-1
-3
-1
-1
-1
-1
-1
-1
-3
-1
-3
-1
-1
-3
-3
-3
-1
-1
-3
-3
-3
-1
-1
-1
-3
-1
-1
-1
-1
-1
-1
-1
-1
-1
-3
-3
-3
-3
-3
-3
-1
-1
-3
-1
-1
-3
-1
-1
-1
-1
-1
-1
-3
-1
-1
-1
-1
-1
-3
-1
-1
0
0
0
0
0
0
0
0
0
0
0
0
0
0
0
0
0
0
0
0
-3
-3
-3
-3
-3
-3
-3
-3
-3
-3
-3
-3
-3
-3
-3
-3
-3
-1
-3
-3
-3
-3
-3
-3
-3
-3
-3
-1
-3
-3
-3
-3
-3
-1
-3
-1
-1
-1
-3
-3
-3
-1
-1
-3
-3
-1
-1
-3
-3
-1
-1
-3
-3
-1
-3
-1
-3
-3
-3
-1
-3
-1
-1
-1
-1
-1
-1
-1
-3
-3
-3
-3
-1
-3
-1
-1
-1
-1
-3
-3
-3
-3
-1
-3
-1
-1
-3
-1
-3
-1
-1
-1
-3
-1
-1
-1
-1
-1
-1
-1
-1
-3
-3
-1
-3
-1
-3
-1
-1
-1
-1
-3
-3
-1
-1
-3
-1
-1
-3
-3
-3
-1
-1
-1
-1
-3
-1
-3
-1
-1
-1
-3
-1
-1
-1
-1
-1
-1
-1
-3
-1
-1
-1
-3
-1
-1
-3
-1
-1
-1
-1
0
0
0
0
0
0
0
0
0
0
0
0
0
0
0
0
0
0
0
0
0
0
-3
-3
-3
-3
-3
-3
-3
-3
-3
-3
-3
-3
-3
-3
-3
-3
-1
-1
-1
-3
-3
-1
-1
-3
-3
-3
-3
-3
-3
-3
-3
-1
-1
-3
-1
-1
-1
-3
-3
-1
-3
-1
-3
-1
-3
-3
-3
-3
-1
-3
-1
-3
-3
-1
-1
-1
-3
-1
-1
-3
-1
-3
-3
-1
-1
-3
-3
-3
-1
-1
-3
-3
-3
-1
-3
-3
-1
-1
-3
-1
-1
-3
-3
-3
-3
-1
-1
-1
-3
-3
-1
-3
-3
-3
-1
-3
-3
-1
-1
-3
-3
-1
-1
-1
-1
-3
-3
-1
-1
-3
-1
-1
-1
-1
-1
-3
-1
-1
-1
-1
-1
-1
-1
-1
-3
-1
-1
-3
-3
-1
-1
-1
-1
-1
-1
-3
-1
-3
-1
-1
-1
-3
-1
-1
-3
-3
-1
-1
-1
-3
-1
-1
-1
-1
-1
0
0
0
0
0
0
0
0
0
0
0
0
0
0
0
0
0
0
-3
-3
-3
-3
-3
-3
-1
-3
-3
-3
-3
-1
-1
-3
-3
-3
-3
-3
-3
-3
-3
-1
-3
-3
-1
-3
-1
-3
-1
-3
-1
-3
-3
-3
-3
-3
-3
-3
-3
-1
-1
-3
-3
-3
-3
-3
-1
-1
-1
-3
-3
-3
-3
-3
-3
-1
-3
-3
-3
-1
-1
-1
-3
-3
-3
-3
-1
-1
-1
-1
-1
-3
-1
-3
-3
-3
-1
-3
-1
-1
-1
-1
-3
-1
-3
-3
-3
-3
-3
-3
-3
-1
-3
-1
-1
-1
-3
-3
-1
-1
-1
-1
-3
-3
-3
-3
-1
-1
-3
-3
-1
-1
-1
-1
-1
-1
-3
-1
-1
-1
-1
-1
-1
-1
-1
-3
-1
-3
-3
-1
-1
-1
-1
-1
-3
-3
-1
-1
-1
-1
-1
-1
-1
-1
-3
-3
-1
-1
-1
-1
-1
-1
-1
-1
-3
-1
-1
-1
-1
-1
-1
0
0
0
0
0
0
0
0
0
0
0
0
-3
-3
-3
-3
-3
-3
-3
-3
-3
-3
-3
-3
-3
-3
-3
-1
-3
-3
-1
-3
-3
-1
-3
-3
-3
-3
-3
-3
-3
-3
-3
-3
-1
-1
-1
-3
-3
-3
-1
-1
-1
-3
-3
-3
-3
-3
-3
-3
-3
-3
-1
-3
-3
-3
-1
-3
-1
-1
-3
-3
-1
-3
-1
-1
-1
-3
-3
-1
-3
-1
-3
-1
-1
-1
-3
-1
-3
-1
-1
-3
-3
-1
-1
-3
-1
-3
-3
-3
-3
-3
-1
-1
-3
-3
-1
-1
-1
-3
-1
-3
-3
-1
-1
-1
-3
-1
-1
-1
-1
-1
-1
-1
-3
-1
-1
-1
-3
-3
-1
-3
-3
-3
-1
-1
-1
-1
-1
-1
-1
-1
-1
-1
-1
-1
-1
-1
-1
-1
-1
-1
-1
-1
-1
-1
-1
-3
-1
-1
-1
-1
-1
0
0
0
0
0
0
0
0
0
0
0
0
0
0
0
0
0
0
0
0
0
0
-3
-3
-3
-3
-3
-3
-3
-3
-3
-3
-3
-3
-3
-3
-1
-3
-1
-3
-3
-3
-1
-3
-3
-3
-3
-3
-3
-1
-3
-1
-1
-1
-3
-3
-3
-1
-1
-3
-1
-3
-1
-3
-3
-3
-1
-1
-3
-1
-1
-1
-1
-1
-1
-1
-1
-3
-3
-3
-3
-3
-3
-3
-3
-1
-3
-1
-1
-1
-1
-1
-3
-1
-1
-3
-1
-1
-3
-1
-3
-1
-3
-3
-3
-3
-1
-3
-1
-1
-3
-1
-1
-1
-1
-1
-1
-1
-3
-3
-3
-1
-1
-3
-3
-1
-1
-3
-1
-1
-1
-1
-1
-1
-1
-1
-3
-1
-1
-1
-3
-3
-1
-3
-3
-3
-1
-3
-1
-3
-1
-1
-1
-3
-3
-3
-1
-3
-1
-1
-1
-1
-1
-1
-3
-3
-1
-1
-1
0
0
0
0
0
0
0
0
0
0
0
0
0
0
0
0
0
0
0
0
0
0
0
0
0
0
-3
-3
-3
-3
-3
-3
-3
-3
-1
-3
-3
-3
-3
-3
-3
-3
-3
-3
-3
-3
-3
-3
-1
-3
-3
-3
-3
-1
-1
-1
-3
-3
-1
-3
-3
-1
-1
-1
-1
-3
-1
-3
-1
-1
-1
-1
-1
-3
-3
-3
-3
-1
-1
-3
-3
-3
-3
-3
-3
-1
-3
-3
-1
-3
-3
-1
-1
-3
-3
-3
-3
-1
-3
-1
-1
-1
-1
-3
-1
-1
-3
-1
-1
-3
-1
-3
-3
-3
-3
-3
-3
-3
-1
-1
-3
-1
-3
-3
-1
-3
-1
-1
-3
-1
-1
-1
-1
-3
-1
-3
-1
-3
-1
-1
-1
-3
-1
-3
-1
-3
-1
-1
-1
-3
-1
-1
-1
-1
-1
-3
-1
-3
-1
-1
-3
-1
-1
-3
-1
-1
-1
-3
-3
-1
-1
-1
-1
-3
-1
-1
-1
-1
-1
-1
-1
-1
-1
-1
-1
0
0
0
0
0
0
0
0
0
0
0
0
0
0
-3
-3
-3
-3
-3
-3
-3
-3
-3
-3
-3
-1
-3
-1
-1
-3
-3
-1
-3
-3
-1
-3
-3
-3
-1
-3
-3
-3
-1
-3
-3
-3
-3
-3
-3
-3
-3
-1
-1
-1
-3
-1
-1
-1
-1
-3
-3
-3
-3
-1
-3
-3
-3
-3
-3
-3
-1
-3
-3
-3
-3
-3
-3
-3
-3
-1
-3
-1
-1
-1
-1
-1
-1
-3
-1
-1
-1
-1
-1
-1
-1
-3
-3
-1
-3
-1
-3
-1
-3
-3
-3
-1
-1
-1
-1
-3
-3
-1
-3
-1
-1
-3
-1
-1
-3
-3
-1
-3
-1
-1
-1
-3
-1
-1
-3
-1
-3
-3
-1
-3
-3
-3
-3
-1
-1
-1
-1
-1
-1
-1
-3
-1
-1
-1
-1
-1
-1
-1
-3
-1
-1
-1
-1
-3
-1
-1
-1
-1
-1
-1
-1
-1
-3
-1
-1
0
0
0
0
0
0
0
0
0
0
0
0
0
0
0
0
0
0
-3
-3
-3
-3
-3
-3
-3
-3
-3
-3
-3
-3
-3
-3
-3
-3
-1
-3
-3
-1
-3
-1
-3
-1
-3
-3
-3
-3
-3
-3
-3
-1
-1
-3
-3
-3
-3
-1
-1
-3
-3
-3
-3
-3
-1
-1
-3
-1
-3
-1
-1
-3
-1
-3
-3
-3
-1
-3
-3
-3
-3
-3
-3
-1
-1
-1
-3
-1
-1
-3
-1
-3
-3
-1
-1
-3
-1
-3
-3
-1
-3
-1
-3
-1
-1
-1
-1
-1
-1
-1
-3
-1
-1
-3
-3
-1
-1
-1
-1
-1
-1
-3
-1
-1
-3
-1
-1
-3
-1
-1
-1
-1
-1
-3
-1
-1
-3
-1
-3
-1
-3
-1
-3
-3
-3
-1
-1
-1
-1
-1
-1
-1
-1
-1
-1
-1
-1
-3
-1
-1
-1
-3
-1
-3
-1
-1
-1
0
0
0
0
0
0
0
0
0
0
0
0
0
0
0
0
0
0
0
0
0
0
0
0
0
0
-3
-3
-3
-3
-3
-3
-3
-3
-3
-3
-3
-3
-3
-1
-1
-3
-3
-1
-1
-3
-3
-3
-3
-3
-3
-1
-3
-3
-1
-1
-3
-3
-3
-3
-3
-1
-3
-3
-3
-3
-3
-1
-3
-3
-1
-3
-3
-1
-3
-3
-1
-3
-1
-1
-3
-3
-1
-3
-3
-3
-3
-3
-3
-3
-3
-3
-1
-1
-1
-1
-3
-1
-1
-1
-1
-1
-1
-3
-3
-1
-1
-3
-1
-1
-3
-1
-1
-1
-1
-3
-1
-3
-1
-1
-1
-1
-1
-3
-1
-1
-3
-1
-3
-3
-3
-1
-3
-1
-3
-1
-1
-3
-1
-1
-1
-3
-3
-3
-1
-3
-1
-3
-1
-1
-1
-3
-1
-1
-3
-1
-1
-1
-3
-3
-1
-3
-1
-3
-1
-1
-1
-1
-1
-1
-1
-1
-1
-1
-1
-1
-1
-1
-1
-1
-1
0
0
0
0
0
0
0
0
0
0
0
0
0
0
0
0
0
0
-3
-3
-3
-3
-3
-3
-3
-3
-3
-1
-3
-3
-3
-3
-3
-3
-3
-3
-3
-3
-3
-3
-1
-3
-3
-3
-3
-3
-3
-1
-1
-1
-1
-1
-3
-1
-3
-3
-1
-3
-3
-3
-1
-3
-1
-3
-3
-3
-3
-1
-3
-3
-3
-3
-3
-1
-1
-1
-1
-3
-3
-3
-3
-3
-1
-3
-1
-1
-3
-1
-1
-3
-3
-1
-1
-3
-3
-1
-3
-1
-1
-1
-3
-3
-1
-1
-1
-1
-3
-3
-1
-1
-1
-1
-3
-1
-1
-1
-1
-3
-1
-3
-3
-1
-3
-1
-1
-1
-1
-3
-3
-1
-1
-3
-3
-1
-1
-3
-3
-1
-3
-3
-1
-1
-1
-3
-1
-1
-1
-1
-1
-3
-1
-1
-3
-3
-1
-1
-1
-1
-1
-1
-1
-3
-1
-1
-1
-1
-1
-1
-3
-3
-1
-1
-1
-1
-1
-1
-1
0
0
0
0
0
0
0
0
0
0
0
0
0
0
-3
-3
-3
-3
-3
-3
-3
-3
-3
-3
-3
-3
-1
-3
-1
-3
-3
-1
-1
-3
-3
-3
-1
-3
-3
-3
-3
-3
-1
-3
-3
-3
-3
-1
-1
-1
-1
-3
-3
-1
-3
-3
-3
-3
-3
-1
-1
-3
-3
-1
-3
-1
-3
-3
-3
-1
-1
-3
-1
-1
-3
-3
-3
-1
-3
-1
-3
-3
-3
-3
-3
-3
-3
-3
-1
-1
-1
-1
-3
-1
-3
-1
-3
-1
-1
-3
-1
-3
-1
-1
-1
-1
-1
-1
-3
-1
-3
-1
-3
-3
-3
-1
-1
-3
-3
-1
-3
-1
-1
-1
-1
-1
-1
-1
-1
-3
-3
-3
-1
-3
-1
-1
-1
-1
-1
-3
-1
-1
-1
-3
-1
-1
-1
-3
-1
-1
-3
-1
-3
-1
-1
-1
-1
-1
-1
-1
-3
-1
-1
-1
-3
-1
-1
-1
-1
0
0
0
0
0
0
0
0
0
0
0
0
0
0
0
0
0
0
-3
-3
-3
-3
-3
-3
-3
-3
-3
-3
-3
-3
-3
-3
-3
-1
-1
-3
-3
-3
-3
-3
-1
-3
-3
-3
-3
-3
-3
-3
-3
-3
-1
-3
-3
-1
-1
-3
-3
-3
-3
-3
-3
-1
-3
-3
-3
-1
-3
-3
-3
-3
-1
-1
-1
-3
-3
-1
-1
-1
-3
-1
-1
-1
-1
-1
-1
-1
-1
-3
-3
-1
-3
-3
-1
-3
-1
-1
-1
-1
-1
-3
-3
-1
-3
-1
-1
-1
-3
-3
-3
-3
-1
-3
-1
-1
-1
-1
-1
-1
-1
-3
-3
-3
-1
-3
-3
-1
-1
-1
-3
-1
-1
-3
-1
-1
-1
-1
-3
-1
-1
-1
-1
-3
-1
-1
-1
-3
-1
-1
-3
-1
-1
-3
-1
-1
-3
-1
-1
-1
-1
-3
-1
-1
-1
-1
-1
-1
-1
0
0
0
0
0
0
0
0
0
0
0
0
0
0
0
0
0
0
0
0
0
0
0
0
-3
-3
-3
-3
-3
-3
-3
-3
-3
-3
-3
-3
-3
-3
-3
-3
-3
-3
-3
-3
-1
-3
-1
-3
-1
-3
-3
-3
-3
-3
-3
-1
-1
-3
-3
-3
-3
-3
-3
-1
-1
-3
-1
-3
-3
-3
-3
-1
-3
-3
-3
-1
-1
-3
-3
-1
-3
-3
-1
-3
-3
-1
-3
-3
-1
-3
-1
-3
-3
-3
-1
-1
-3
-3
-1
-1
-3
-1
-3
-3
-1
-3
-3
-1
-1
-1
-1
-1
-3
-3
-1
-1
-1
-1
-1
-1
-1
-1
-1
-3
-1
-1
-1
-1
-1
-3
-3
-1
-3
-1
-1
-1
-1
-1
-3
-1
-1
-1
-1
-1
-1
-1
-1
-1
-1
-1
-1
-3
-1
-1
-1
-1
-1
-1
-1
-3
-1
-1
-3
-3
-1
-1
-1
-1
-1
0
0
0
0
0
0
0
0
0
0
0
0
0
0
0
0
0
0
0
0
0
0
0
0
0
0
0
0
-3
-3
-3
-1
-3
-3
-3
-3
-3
-3
-3
-3
-3
-3
-3
-3
-3
-3
-1
-3
-3
-3
-3
-1
-1
-3
-1
-3
-1
-1
-3
-3
-1
-1
-1
-3
-3
-3
-3
-1
-3
-3
-3
-1
-3
-3
-1
-1
-1
-1
-1
-3
-1
-3
-3
-3
-3
-3
-3
-3
-3
-1
-1
-3
-3
-3
-3
-1
-3
-1
-1
-1
-3
-1
-1
-1
-3
-1
-1
-1
-3
-3
-1
-1
-3
-1
-3
-1
-1
-3
-3
-1
-1
-1
-1
-1
-1
-3
-1
-1
-3
-3
-1
-1
-1
-1
-1
-1
-3
-1
-3
-1
-3
-1
-1
-1
-1
-3
-3
-1
-3
-1
-3
-1
-3
-1
-1
-1
-1
-1
-1
-1
-1
-1
-1
0
0
0
0
0
0
0
0
0
0
0
0
0
0
0
0
0
0
0
0
0
0
0
0
0
0
0
0
0
0
0
0
0
0
0
0
0
0
-3
-3
-3
-3
-3
-3
-3
-3
-3
-3
-3
-3
-3
-3
-3
-3
-1
-1
-3
-1
-3
-3
-3
-3
-1
-3
-3
-3
-3
-3
-3
-1
-1
-3
-3
-3
-1
-3
-1
-1
-3
-1
-1
-1
-1
-3
-3
-3
-1
-1
-1
-3
-3
-3
-3
-1
-1
-3
-3
-1
-3
-3
-3
-3
-3
-1
-1
-3
-3
-1
-1
-1
-3
-1
-1
-3
-3
-1
-1
-3
-3
-1
-1
-1
-1
-1
-3
-1
-1
-3
-1
-3
-1
-1
-1
-1
-1
-3
-3
-3
-3
-1
-3
-3
-1
-3
-1
-3
-3
-1
-1
-1
-3
-3
-3
-1
-1
-1
-1
-3
-1
-1
-3
-3
-1
-1
-1
-1
-1
-3
-1
-1
-1
-1
-1
-1
-3
-3
-1
-1
-1
-1
-3
-3
-1
-1
-1
-1
-1
-1
-1
-1
-1
0
0
0
0
0
0
0
0
0
0
0
0
0
0
0
0
0
0
0
0
-3
-3
-3
-3
-3
-3
-3
-3
-3
-3
-3
-3
-3
-3
-3
-3
-3
-3
-3
-1
-3
-3
-1
-1
-3
-1
-3
-3
-3
-3
-3
-3
-3
-3
-3
-3
-3
-1
-3
-1
-3
-1
-1
-3
-3
-1
-1
-3
-1
-3
-1
-3
-3
-3
-3
-1
-1
-1
-1
-1
-3
-3
-3
-1
-3
-1
-3
-1
-1
-3
-3
-1
-1
-3
-1
-3
-1
-1
-3
-3
-3
-1
-1
-1
-3
-3
-3
-1
-1
-1
-1
-1
-1
-3
-1
-3
-3
-1
-1
-1
-3
-1
-1
-3
-3
-1
-1
-3
-3
-1
-3
-1
-1
-1
-1
-1
-1
-3
-1
-3
-3
-1
-1
-1
-1
-1
-1
-1
-1
-1
-3
-1
-1
-1
-1
-1
-3
-1
-1
-1
-3
-1
-1
-1
-1
-1
-1
0
0
0
0
0
0
0
0
0
0
0
0
0
0
0
0
0
0
0
0
0
0
0
0
0
0
-3
-3
-3
-3
-3
-3
-3
-3
-3
-3
-3
-3
-3
-3
-3
-3
-3
-3
-3
-3
-3
-1
-1
-3
-3
-3
-1
-3
-3
-3
-3
-1
-1
-1
-1
-1
-3
-1
-3
-1
-1
-1
-3
-3
-3
-3
-1
-1
-3
-3
-3
-3
-1
-1
-3
-3
-3
-3
-3
-3
-3
-3
-1
-3
-1
-3
-3
-3
-1
-3
-1
-1
-1
-1
-1
-3
-1
-1
-1
-3
-3
-3
-1
-1
-1
-3
-1
-1
-1
-1
-1
-1
-1
-3
-3
-1
-3
-3
-3
-3
-3
-1
-1
-1
-1
-3
-3
-3
-1
-1
-3
-1
-1
-1
-1
-1
-1
-1
-1
-1
-1
-1
-1
-3
-3
-1
-1
-1
-3
-1
-1
-1
-1
-1
-1
-1
-1
-1
-3
-1
-1
-1
-3
-1
-3
-1
-1
0
0
0
0
0
0
0
0
0
0
0
0
0
0
0
0
0
0
0
0
0
0
0
0
0
0
-3
-3
-3
-3
-3
-3
-3
-1
-1
-3
-1
-3
-3
-3
-3
-3
-3
-1
-3
-3
-3
-3
-1
-3
-3
-1
-3
-1
-1
-3
-3
-3
-3
-3
-1
-3
-3
-3
-3
-3
-3
-1
-1
-3
-3
-3
-3
-1
-1
-3
-3
-3
-3
-1
-3
-3
-3
-1
-3
-1
-3
-1
-3
-3
-3
-1
-3
-3
-3
-3
-3
-1
-3
-3
-3
-1
-3
-3
-3
-1
-1
-1
-1
-1
-1
-3
-1
-3
-1
-1
-3
-3
-1
-3
-1
-3
-3
-1
-1
-1
-3
-3
-3
-3
-1
-3
-1
-1
-1
-1
-1
-1
-1
-3
-1
-1
-1
-1
-1
-1
-1
-1
-1
-1
-1
-1
-1
-3
-3
-1
-3
-1
-3
-1
-3
-1
-1
-3
-1
-1
-1
-1
-1
-1
-1
-1
-1
-1
-1
-3
-1
-3
-1
-1
-1
-1
-1
-1
-1
-3
-1
-1
-1
0
0
0
0
0
0
0
0
0
0
-3
-3
-3
-3
-3
-3
-3
-1
-3
-3
-1
-3
-3
-3
-3
-3
-3
-3
-3
-3
-3
-3
-3
-1
-3
-3
-3
-3
-3
-3
-3
-3
-1
-1
-3
-3
-3
-1
-3
-1
-1
-1
-3
-1
-3
-1
-1
-3
-1
-3
-3
-3
-3
-1
-3
-3
-1
-1
-1
-3
-1
-1
-3
-3
-3
-3
-1
-1
-1
-3
-1
-1
-3
-3
-1
-1
-1
-3
-3
-3
-1
-1
-1
-1
-3
-1
-1
-3
-3
-1
-3
-1
-3
-1
-1
-1
-1
-3
-3
-1
-3
-1
-1
-3
-1
-1
-3
-1
-1
-1
-3
-3
-1
-3
-1
-1
-3
-1
-3
-1
-1
-1
-3
-3
-3
-1
-1
-1
-3
-1
-1
-1
-3
-3
-1
-1
-1
-1
-3
-3
-1
-1
-1
-1
-1
-1
-1
-3
-1
-1
-1
-1
-1
-3
-1
-1
-1
0
0
0
0
0
0
0
0
0
0
0
0
0
0
0
0
-3
-3
-3
-3
-3
-3
-1
-3
-3
-3
-3
-3
-3
-3
-3
-3
-3
-3
-3
-1
-3
-3
-3
-3
-3
-3
-3
-3
-3
-3
-3
-1
-1
-3
-1
-1
-1
-1
-1
-3
-1
-3
-3
-1
-3
-3
-1
-1
-3
-3
-1
-1
-3
-3
-3
-1
-3
-3
-3
-1
-1
-1
-3
-3
-3
-3
-3
-1
-3
-1
-3
-1
-3
-3
-3
-3
-1
-1
-1
-1
-1
-1
-3
-1
-1
-3
-3
-1
-1
-1
-3
-1
-1
-3
-1
-3
-3
-1
-1
-3
-1
-1
-3
-3
-1
-1
-3
-3
-1
-1
-3
-1
-1
-3
-1
-1
-1
-1
-1
-3
-1
-1
-1
-1
-1
-1
-1
-1
-1
-3
-1
-3
-1
-1
-3
-1
-3
-3
-1
-1
-3
-3
-1
-3
-1
-1
-1
-1
-1
-1
-1
-1
-1
-1
-1
0
0
0
0
0
0
0
0
0
0
0
0
0
0
0
0
0
0
-3
-3
-3
-3
-3
-3
-3
-3
-3
-3
-3
-3
-3
-3
-3
-3
-3
-1
-3
-3
-3
-3
-3
-3
-3
-1
-3
-3
-1
-3
-3
-1
-3
-1
-1
-3
-1
-3
-1
-3
-3
-3
-3
-3
-3
-3
-1
-3
-3
-3
-3
-1
-1
-3
-3
-1
-1
-1
-1
-1
-1
-3
-1
-3
-3
-1
-1
-3
-3
-1
-1
-1
-1
-3
-1
-3
-3
-3
-3
-3
-1
-1
-1
-3
-1
-1
-1
-3
-3
-1
-1
-1
-3
-3
-3
-3
-1
-1
-1
-1
-1
-1
-1
-1
-3
-3
-1
-1
-1
-3
-3
-1
-1
-3
-1
-1
-1
-1
-3
-1
-1
-1
-1
-1
-1
-1
-3
-3
-3
-1
-1
-1
-1
-1
-1
-1
-3
-1
-1
-1
-3
-1
-3
-1
-1
-1
-1
-1
-1
0
0
0
0
0
0
0
0
0
0
0
0
0
0
0
0
0
0
0
0
0
0
0
0
-3
-3
-3
-3
-3
-3
-3
-3
-3
-3
-3
-3
-3
-3
-3
-3
-3
-3
-3
-3
-3
-1
-3
-3
-3
-3
-1
-3
-3
-1
-1
-1
-1
-3
-3
-3
-3
-3
-3
-3
-3
-1
-3
-3
-3
-1
-3
-1
-1
-1
-1
-3
-3
-1
-1
-1
-3
-3
-3
-3
-1
-3
-3
-1
-1
-1
-3
-1
-3
-3
-1
-1
-1
-3
-1
-1
-1
-3
-1
-3
-3
-3
-3
-3
-1
-1
-1
-3
-1
-1
-1
-3
-1
-3
-1
-3
-1
-3
-1
-1
-1
-3
-1
-3
-1
-3
-1
-1
-1
-3
-3
-3
-3
-1
-1
-1
-1
-1
-1
-1
-1
-1
-1
-1
-1
-1
-1
-1
-3
-1
-1
-3
-3
-1
-1
-3
-1
-3
-3
-1
-1
-1
-1
-1
-1
-1
-1
-3
-1
-1
-1
-1
-3
-1
-1
0
0
0
0
0
0
0
0
0
0
0
0
0
0
0
0
0
0
-3
-3
-3
-3
-3
-3
-3
-3
-3
-3
-3
-3
-3
-1
-1
-3
-3
-3
-3
-3
-3
-3
-1
-3
-3
-3
-1
-3
-1
-1
-1
-1
-3
-3
-3
-1
-3
-1
-3
-3
-3
-3
-3
-3
-3
-1
-1
-3
-1
-3
-3
-1
-3
-3
-1
-1
-3
-1
-3
-3
-3
-3
-3
-1
-3
-1
-1
-3
-3
-3
-3
-3
-1
-1
-1
-1
-3
-1
-1
-1
-1
-3
-3
-3
-1
-3
-1
-1
-3
-1
-3
-1
-3
-3
-3
-1
-1
-1
-1
-1
-1
-1
-3
-1
-1
-3
-1
-3
-1
-1
-1
-3
-1
-3
-1
-3
-1
-3
-1
-1
-1
-3
-3
-1
-1
-3
-1
-1
-1
-1
-1
-1
-3
-1
-1
-3
-1
-1
-1
-1
-3
-1
-1
-3
-3
-3
-1
-1
-1
-1
-1
-1
-3
-1
-1
-1
-1
-1
-3
-1
-1
0
0
0
0
0
0
0
0
0
0
0
0
-3
-3
-3
-3
-3
-3
-3
-3
-3
-3
-3
-3
-3
-3
-3
-3
-1
-3
-3
-1
-3
-3
-3
-3
-3
-1
-1
-3
-3
-3
-3
-1
-3
-1
-3
-1
-3
-3
-3
-1
-3
-3
-1
-3
-1
-1
-3
-3
-1
-1
-1
-3
-1
-3
-3
-3
-3
-1
-3
-1
-1
-3
-1
-1
-3
-1
-1
-1
-3
-1
-3
-3
-3
-1
-3
-3
-3
-3
-1
-1
-1
-1
-1
-1
-3
-1
-1
-1
-3
-3
-3
-3
-1
-3
-3
-1
-3
-1
-1
-1
-3
-1
-1
-1
-3
-1
-3
-1
-1
-1
-1
-3
-3
-1
-1
-1
-1
-3
-3
-1
-1
-3
-1
-1
-3
-3
-1
-3
-3
-3
-1
-1
-1
-1
-1
-1
-3
-1
-1
-1
-1
-1
-1
-1
-1
-1
-1
-1
-1
-1
-1
0
0
0
0
0
0
0
0
0
0
0
0
0
0
0
0
0
0
0
0
0
0
-3
-3
-3
-3
-3
-3
-3
-3
-3
-3
-1
-3
-3
-3
-3
-3
-3
-1
-1
-3
-1
-3
-3
-1
-1
-3
-3
-3
-3
-3
-1
-3
-1
-3
-1
-3
-3
-3
-3
-3
-3
-3
-1
-3
-3
-3
-3
-3
-3
-3
-1
-1
-1
-3
-1
-1
-1
-1
-1
-1
-3
-3
-3
-1
-1
-3
-1
-3
-1
-3
-1
-1
-1
-3
-3
-3
-1
-3
-3
-1
-1
-1
-1
-1
-1
-1
-3
-1
-1
-3
-3
-3
-1
-1
-3
-3
-1
-3
-1
-1
-1
-1
-1
-3
-3
-3
-3
-1
-1
-3
-1
-1
-3
-3
-3
-1
-1
-3
-3
-1
-1
-1
-1
-1
-1
-3
-1
-1
-3
-3
-1
-3
-1
-1
-1
-1
-1
-1
-1
-1
-1
-1
-1
-1
-3
-1
-1
-3
-1
-1
-1
0
0
0
0
0
0
0
0
0
0
0
0
0
0
0
0
0
0
0
0
0
0
-3
-3
-3
-3
-3
-3
-3
-3
-3
-3
-3
-3
-3
-3
-3
-1
-3
-3
-3
-3
-1
-1
-3
-3
-3
-3
-3
-3
-1
-3
-1
-1
-1
-3
-3
-3
-1
-3
-3
-3
-1
-3
-3
-1
-3
-3
-1
-3
-1
-3
-3
-3
-1
-3
-3
-3
-3
-1
-1
-1
-1
-3
-3
-1
-1
-3
-1
-1
-3
-1
-3
-1
-1
-1
-1
-1
-3
-1
-1
-1
-3
-1
-3
-3
-3
-1
-3
-1
-3
-1
-1
-1
-3
-3
-1
-3
-1
-1
-1
-3
-3
-3
-1
-1
-3
-1
-1
-1
-3
-3
-1
-1
-1
-1
-1
-3
-1
-1
-1
-3
-1
-3
-3
-1
-1
-1
-1
-1
-1
-3
-1
-3
-1
-1
-1
-3
-1
-3
-3
-1
-1
-1
-1
-1
-1
-1
-1
-3
-1
-1
-1
0
0
0
0
0
0
0
0
0
0
0
0
0
0
0
0
0
0
0
0
0
0
-3
-3
-3
-3
-3
-3
-3
-3
-3
-3
-3
-3
-3
-3
-3
-1
-3
-3
-3
-3
-3
-3
-3
-3
-1
-3
-3
-3
-3
-3
-3
-1
-3
-3
-1
-3
-1
-3
-1
-3
-1
-1
-3
-3
-1
-3
-3
-3
-3
-3
-1
-1
-3
-3
-3
-3
-1
-3
-3
-1
-1
-1
-1
-1
-1
-1
-1
-3
-1
-3
-3
-1
-1
-3
-3
-1
-1
-3
-1
-3
-3
-3
-1
-3
-3
-3
-1
-1
-1
-3
-3
-1
-3
-1
-1
-1
-1
-3
-1
-1
-1
-3
-1
-3
-1
-1
-1
-3
-1
-1
-3
-1
-3
-1
-3
-1
-1
-1
-1
-1
-3
-1
-1
-1
-1
-3
-1
-1
-3
-3
-1
-3
-1
-3
-1
-1
-1
-1
-1
-1
-1
-1
-1
-1
-1
-3
-1
-1
-1
-1
-1
-3
-1
-1
-1
0
0
0
0
0
0
0
0
0
0
0
0
0
0
0
0
0
0
-3
-3
-3
-3
-3
-3
-3
-3
-3
-3
-3
-3
-3
-3
-3
-1
-1
-1
-3
-3
-3
-3
-3
-3
-3
-3
-1
-1
-1
-1
-3
-3
-3
-1
-1
-3
-3
-1
-3
-1
-1
-3
-1
-1
-1
-1
-3
-1
-1
-3
-1
-3
-3
-3
-1
-3
-1
-1
-3
-3
-3
-1
-1
-1
-3
-1
-1
-3
-3
-1
-3
-1
-3
-3
-3
-3
-3
-3
-1
-1
-1
-3
-3
-1
-1
-1
-1
-1
-3
-1
-1
-3
-1
-3
-3
-1
-3
-3
-1
-3
-3
-3
-1
-1
-1
-1
-1
-1
-3
-1
-1
-1
-3
-1
-1
-3
-1
-1
-3
-1
-1
-3
-1
-1
-3
-1
-1
-1
-1
-1
-1
-1
-1
0
0
0
0
0
0
0
0
0
0
0
0
0
0
0
0
0
0
0
0
0
0
0
0
0
0
0
0
0
0
0
0
0
0
0
0
0
0
0
0
-3
-3
-3
-3
-3
-3
-3
-3
-3
-3
-3
-3
-3
-3
-3
-3
-3
-3
-3
-3
-3
-3
-1
-3
-3
-1
-3
-3
-3
-1
-3
-3
-1
-3
-1
-1
-3
-3
-1
-3
-3
-1
-3
-1
-1
-3
-3
-3
-1
-1
-3
-3
-3
-3
-1
-1
-3
-3
-3
-1
-1
-1
-1
-3
-3
-1
-1
-1
-3
-1
-1
-1
-1
-3
-3
-3
-3
-3
-3
-3
-3
-1
-3
-1
-1
-1
-3
-3
-3
-3
-1
-3
-1
-3
-3
-1
-3
-1
-1
-3
-1
-3
-1
-1
-1
-1
-1
-1
-1
-1
-1
-1
-3
-3
-3
-1
-3
-1
-1
-1
-3
-1
-1
-1
-1
-1
-3
-1
-1
-1
-1
-1
-1
-1
-1
-1
-3
-3
-1
-1
-1
-1
-1
-1
-1
-1
-3
-1
-3
-1
-1
-1
-1
-1
-1
0
0
0
0
0
0
0
0
0
0
0
0
0
0
0
0
0
0
-3
-3
-3
-3
-3
-3
-3
-3
-3
-3
-3
-3
-1
-3
-3
-1
-3
-3
-3
-3
-3
-3
-3
-3
-3
-3
-3
-1
-1
-3
-1
-3
-3
-1
-1
-1
-1
-3
-3
-3
-1
-1
-3
-3
-1
-3
-3
-3
-3
-3
-3
-3
-1
-1
-1
-1
-3
-3
-3
-1
-3
-3
-3
-1
-1
-1
-1
-3
-1
-3
-3
-3
-3
-1
-3
-1
-3
-3
-1
-1
-1
-1
-1
-3
-1
-3
-3
-1
-1
-3
-3
-1
-1
-1
-1
-3
-3
-1
-1
-3
-3
-1
-1
-1
-3
-1
-1
-3
-1
-1
-1
-3
-1
-1
-3
-1
-3
-3
-1
-3
-1
-1
-3
-1
-3
-1
-3
-3
-3
-1
-3
-3
-1
-3
-1
-1
-1
-1
-1
-3
-1
-1
-1
-1
-1
-3
-1
-1
-1
-1
-1
-1
-1
-1
-1
-1
-1
-1
-1
-1
-3
-1
-1
0
0
0
0
0
0
0
0
0
0
-3
-3
-3
-3
-3
-3
-3
-3
-3
-3
-3
-3
-3
-3
-3
-3
-1
-3
-3
-1
-3
-3
-1
-3
-3
-3
-3
-3
-3
-3
-3
-1
-1
-3
-3
-3
-3
-1
-3
-1
-1
-3
-3
-3
-1
-1
-3
-3
-3
-3
-3
-3
-3
-3
-1
-1
-3
-1
-3
-1
-1
-3
-1
-1
-3
-1
-3
-3
-1
-3
-1
-3
-3
-1
-1
-3
-3
-3
-1
-1
-3
-3
-1
-3
-1
-3
-1
-1
-1
-1
-1
-1
-3
-1
-1
-1
-1
-3
-1
-1
-1
-1
-1
-3
-3
-1
-1
-3
-3
-1
-1
-1
-1
-1
-1
-3
-3
-1
-1
-1
-1
-1
-1
-1
-3
-3
-1
-1
-1
-3
-3
-1
-1
-3
-1
-1
-1
-1
-1
-1
-1
-1
-3
-1
-3
-1
-1
-1
-3
-3
-3
-1
-1
-1
-1
-1
-3
-1
-1
0
0
0
0
0
0
0
0
0
0
0
0
0
0
-3
-3
-3
-3
-3
-3
-3
-3
-3
-3
-3
-3
-3
-3
-3
-1
-3
-3
-3
-3
-3
-3
-3
-1
-1
-3
-3
-1
-3
-3
-3
-1
-1
-3
-3
-3
-3
-1
-1
-3
-1
-3
-3
-1
-3
-3
-1
-1
-1
-3
-3
-3
-3
-1
-3
-1
-1
-1
-1
-3
-1
-3
-3
-3
-3
-1
-1
-1
-1
-3
-3
-1
-1
-3
-3
-1
-3
-3
-3
-1
-3
-3
-1
-1
-1
-1
-1
-1
-3
-1
-1
-1
-3
-3
-1
-1
-1
-3
-1
-3
-3
-1
-1
-1
-1
-3
-3
-1
-3
-1
-1
-1
-1
-3
-1
-1
-1
-1
-3
-1
-1
-3
-1
-3
-1
-1
-3
-1
-1
-1
-1
-3
-3
-1
-1
-1
-3
-1
-1
-1
-1
-1
-1
-3
-1
-1
-3
-1
-1
0
0
0
0
0
0
0
0
0
0
0
0
0
0
0
0
0
0
0
0
0
0
0
0
-3
-3
-3
-3
-3
-3
-3
-1
-1
-3
-3
-3
-3
-3
-3
-3
-3
-1
-1
-1
-3
-3
-3
-3
-3
-3
-3
-1
-3
-1
-3
-3
-3
-3
-1
-3
-3
-3
-3
-3
-1
-3
-3
-3
-3
-3
-1
-1
-1
-3
-1
-1
-3
-1
-3
-3
-3
-1
-1
-3
-3
-3
-1
-3
-1
-1
-3
-1
-1
-3
-1
-3
-1
-1
-1
-1
-3
-1
-3
-1
-1
-3
-1
-1
-1
-1
-3
-1
-1
-1
-1
-1
-1
-1
-3
-1
-3
-1
-3
-1
-1
-1
-1
-1
-1
-1
-3
-3
-3
-3
-1
-3
-1
-3
-1
-1
-3
-3
-3
-1
-3
-3
-1
-3
-1
-1
-1
-1
-1
-1
-3
-1
-1
-3
-1
-3
-1
-1
-1
-1
-3
-1
-1
-1
-1
0
0
0
0
0
0
0
0
0
0
0
0
0
0
0
0
0
0
0
0
0
0
0
0
0
0
0
0
-3
-3
-3
-3
-3
-3
-3
-1
-3
-3
-3
-3
-3
-3
-3
-3
-1
-3
-1
-3
-3
-3
-3
-3
-3
-3
-3
-1
-1
-3
-1
-3
-3
-1
-1
-3
-3
-1
-3
-3
-3
-3
-1
-1
-1
-3
-1
-1
-1
-1
-3
-3
-3
-3
-3
-1
-1
-3
-1
-3
-3
-1
-1
-1
-1
-1
-1
-1
-3
-3
-3
-1
-1
-3
-3
-3
-1
-3
-3
-1
-1
-1
-1
-3
-1
-3
-1
-1
-1
-1
-1
-3
-1
-1
-1
-1
-1
-3
-3
-3
-1
-3
-1
-1
-3
-3
-3
-3
-3
-3
-1
-1
-1
-1
-1
-1
-3
-3
-1
-1
-3
-3
-1
-1
-1
-3
-1
-1
-1
-1
-1
-1
-1
-3
-1
-3
-1
-1
-1
-3
-3
-1
-3
-1
-1
-1
-1
0
0
0
0
0
0
0
0
0
0
0
0
0
0
0
0
0
0
0
0
0
0
0
0
0
0
-3
-3
-3
-3
-3
-3
-3
-3
-3
-3
-3
-3
-3
-3
-3
-1
-3
-3
-1
-3
-3
-3
-3
-1
-3
-1
-3
-1
-3
-3
-3
-1
-1
-3
-3
-3
-1
-3
-3
-1
-1
-1
-3
-1
-3
-3
-3
-1
-3
-3
-3
-3
-3
-3
-1
-1
-3
-1
-1
-1
-1
-3
-3
-1
-1
-1
-1
-1
-3
-1
-1
-1
-3
-1
-3
-3
-1
-3
-1
-3
-3
-3
-3
-3
-1
-3
-1
-3
-1
-1
-3
-1
-1
-1
-1
-3
-1
-3
-3
-3
-1
-1
-1
-1
-1
-1
-3
-3
-1
-1
-1
-3
-1
-1
-1
-1
-1
-1
-3
-1
-3
-3
-3
-1
-1
-3
-3
-1
-3
-3
-1
-1
-1
-3
-1
-1
-1
-1
-3
-1
-3
-1
-1
-1
-1
-1
-1
-1
-1
-1
-3
-1
-1
0
0
0
0
0
0
0
0
0
0
0
0
0
0
0
0
0
0
0
0
-3
-3
-3
-3
-1
-3
-1
-1
-3
-3
-3
-3
-3
-3
-3
-3
-3
-3
-3
-3
-1
-3
-3
-3
-3
-3
-1
-3
-3
-1
-1
-1
-1
-1
-1
-3
-1
-3
-3
-3
-3
-3
-3
-1
-3
-3
-3
-3
-3
-3
-3
-3
-1
-1
-3
-1
-1
-3
-3
-1
-3
-3
-3
-1
-3
-3
-1
-1
-1
-1
-1
-1
-1
-1
-3
-3
-1
-1
-3
-1
-1
-3
-3
-3
-1
-3
-1
-1
-1
-3
-3
-1
-1
-1
-1
-3
-1
-1
-1
-1
-1
-1
-3
-1
-3
-3
-1
-1
-1
-1
-3
-1
-3
-1
-1
-3
-3
-1
-1
-1
-3
-1
-3
-1
-3
-1
-1
-3
-1
-3
-1
-3
-1
-1
-3
-1
-1
-1
-1
-3
-1
-1
-1
-1
-1
0
0
0
0
0
0
0
0
0
0
0
0
0
0
0
0
0
0
0
0
0
0
0
0
0
0
0
0
-3
-3
-3
-3
-3
-3
-3
-3
-3
-3
-3
-3
-3
-3
-3
-3
-1
-3
-1
-3
-1
-3
-3
-3
-3
-1
-1
-3
-3
-3
-3
-1
-1
-3
-1
-3
-3
-1
-3
-1
-1
-3
-3
-3
-1
-3
-1
-3
-1
-3
-3
-3
-3
-1
-3
-3
-3
-1
-1
-1
-1
-3
-1
-1
-1
-1
-1
-1
-1
-3
-3
-1
-3
-1
-3
-3
-3
-3
-3
-1
-1
-1
-3
-1
-1
-1
-3
-3
-3
-3
-3
-1
-3
-3
-3
-1
-1
-1
-1
-3
-1
-1
-3
-3
-3
-1
-1
-1
-1
-3
-1
-1
-1
-3
-1
-3
-1
-3
-1
-1
-1
-1
-1
-1
-1
-1
-1
-1
-1
-3
-1
-3
-1
-3
-3
-1
-1
-1
-1
-1
-1
-1
-1
-1
-1
0
0
0
0
0
0
0
0
0
0
0
0
0
0
0
0
0
0
0
0
0
0
0
0
0
0
0
0
-3
-3
-3
-3
-3
-3
-3
-3
-3
-3
-3
-3
-3
-3
-3
-3
-3
-3
-3
-1
-3
-3
-1
-3
-3
-3
-3
-1
-3
-3
-3
-3
-3
-3
-1
-3
-3
-1
-3
-1
-3
-1
-1
-3
-1
-3
-3
-3
-3
-3
-3
-1
-1
-3
-1
-3
-3
-3
-1
-3
-1
-1
-1
-1
-3
-1
-3
-3
-3
-1
-1
-1
-1
-1
-1
-1
-3
-1
-3
-3
-1
-3
-1
-1
-3
-3
-1
-1
-1
-1
-1
-1
-3
-3
-1
-1
-1
-1
-1
-1
-3
-1
-1
-3
-1
-3
-3
-3
-3
-1
-1
-1
-1
-3
-1
-1
-1
-1
-3
-1
-1
-3
-1
-1
-1
-3
-1
-1
-1
-1
-3
-3
-1
-3
-1
-1
-1
-1
-1
-1
-1
-3
-1
-1
-1
-1
-1
0
0
0
0
0
0
0
0
0
0
0
0
0
0
0
0
0
0
0
0
0
0
0
0
0
0
-3
-3
-3
-3
-3
-3
-3
-3
-3
-3
-3
-1
-3
-3
-3
-3
-3
-1
-1
-3
-3
-1
-3
-3
-3
-3
-3
-3
-3
-1
-3
-1
-3
-3
-3
-3
-3
-1
-1
-1
-1
-3
-1
-3
-3
-1
-1
-3
-3
-3
-3
-3
-3
-1
-3
-3
-3
-3
-3
-3
-3
-1
-3
-1
-1
-1
-3
-3
-3
-1
-1
-3
-3
-3
-1
-1
-1
-1
-1
-1
-1
-3
-1
-1
-1
-1
-1
-3
-1
-3
-3
-3
-1
-1
-1
-1
-3
-1
-3
-3
-1
-1
-1
-1
-3
-1
-1
-1
-1
-1
-3
-1
-1
-1
-1
-3
-1
-1
-1
-1
-3
-3
-1
-3
-1
-1
-1
-1
-1
-3
-3
-1
-1
-1
-1
-1
-3
-3
-1
-1
-1
-3
-1
-1
-1
-3
-3
-1
-1
-1
-3
-3
-3
-1
-1
-1
-1
0
0
0
0
0
0
0
0
0
0
0
0
0
0
0
0
-3
-3
-3
-3
-3
-3
-3
-3
-3
-3
-3
-3
-3
-3
-3
-1
-3
-1
-1
-3
-3
-3
-3
-1
-3
-3
-1
-3
-3
-3
-3
-3
-1
-3
-3
-3
-1
-3
-3
-1
-3
-1
-3
-1
-1
-3
-1
-3
-3
-1
-1
-3
-3
-1
-3
-1
-3
-1
-3
-1
-3
-3
-1
-3
-3
-1
-1
-3
-1
-1
-1
-3
-3
-1
-3
-3
-3
-1
-1
-3
-3
-3
-3
-3
-3
-1
-1
-1
-1
-1
-1
-3
-1
-1
-1
-1
-1
-1
-1
-3
-1
-3
-1
-1
-1
-3
-1
-3
-1
-1
-1
-1
-1
-3
-3
-1
-1
-1
-1
-3
-1
-3
-3
-1
-1
-1
-3
-1
-1
-3
-1
-1
-1
-3
-3
-1
-1
-1
-1
-3
-1
-3
-1
-3
-3
-1
-1
-1
-1
-3
-1
-1
-3
-1
-1
-1
-1
0
0
0
0
0
0
0
0
0
0
0
0
0
0
0
0
-3
-3
-3
-3
-3
-3
-3
-3
-1
-3
-3
-3
-3
-3
-3
-1
-3
-3
-3
-3
-3
-3
-3
-1
-1
-1
-3
-3
-3
-1
-3
-3
-3
-3
-1
-3
-3
-3
-1
-3
-1
-1
-3
-3
-3
-3
-3
-1
-3
-3
-1
-1
-3
-1
-1
-3
-3
-3
-3
-1
-1
-3
-3
-3
-3
-1
-1
-1
-3
-1
-3
-1
-1
-1
-1
-3
-3
-3
-1
-1
-1
-1
-1
-1
-1
-3
-1
-3
-3
-1
-3
-3
-3
-1
-1
-1
-1
-3
-1
-3
-1
-1
-1
-1
-1
-1
-1
-3
-3
-1
-1
-3
-1
-3
-3
-3
-3
-1
-1
-1
-1
-3
-3
-3
-3
-1
-1
-1
-1
-1
-1
-1
-1
-1
-1
-1
-1
-1
-1
-1
-1
-1
-1
-3
-1
-1
-1
0
0
0
0
0
0
0
0
0
0
0
0
0
0
0
0
0
0
0
0
0
0
0
0
0
0
-3
-3
-3
-3
-3
-3
-3
-3
-3
-3
-3
-3
-3
-3
-3
-1
-3
-3
-3
-1
-3
-1
-3
-3
-3
-1
-1
-3
-3
-3
-3
-1
-1
-3
-3
-1
-1
-3
-1
-3
-1
-3
-3
-3
-3
-3
-3
-1
-1
-3
-3
-1
-3
-3
-3
-1
-1
-1
-1
-1
-3
-1
-3
-3
-1
-3
-1
-1
-1
-3
-3
-1
-3
-1
-1
-3
-3
-1
-1
-1
-1
-1
-1
-1
-1
-1
-1
-3
-1
-1
-3
-3
-3
-1
-1
-3
-3
-3
-1
-3
-1
-1
-1
-3
-1
-3
-1
-1
-3
-3
-1
-3
-1
-1
-1
-3
-3
-1
-1
-1
-1
-1
-1
-3
-3
-1
-1
-1
-1
-1
-1
-3
-1
-1
-1
-1
-1
0
0
0
0
0
0
0
0
0
0
0
0
0
0
0
0
0
0
0
0
0
0
0
0
0
0
0
0
0
0
0
0
0
0
0
0
-3
-3
-3
-3
-3
-3
-3
-3
-1
-3
-3
-1
-3
-3
-3
-3
-1
-3
-3
-3
-3
-3
-3
-1
-3
-3
-3
-1
-3
-3
-1
-1
-3
-3
-3
-3
-1
-1
-1
-1
-3
-1
-3
-3
-3
-1
-1
-3
-1
-1
-3
-3
-3
-3
-1
-3
-3
-3
-3
-1
-3
-1
-1
-3
-3
-1
-3
-1
-3
-1
-1
-1
-3
-1
-3
-3
-1
-1
-3
-1
-1
-1
-3
-3
-3
-3
-1
-1
-1
-3
-1
-1
-1
-1
-1
-3
-3
-1
-1
-1
-1
-1
-1
-3
-3
-3
-3
-1
-3
-1
-3
-3
-1
-1
-1
-3
-1
-1
-1
-3
-1
-3
-1
-1
-1
-3
-3
-1
-1
-1
-1
-1
-1
-1
-1
-1
-1
-3
-3
-1
-3
-1
-3
-3
-1
-3
-1
-1
-1
-1
-1
-1
-1
0
0
0
0
0
0
0
0
0
0
0
0
0
0
0
0
0
0
0
0
-3
-3
-3
-3
-3
-3
-3
-3
-3
-3
-3
-3
-3
-1
-3
-3
-3
-3
-3
-1
-3
-1
-1
-3
-3
-3
-1
-3
-3
-3
-3
-3
-1
-3
-1
-3
-1
-3
-1
-3
-3
-3
-3
-3
-3
-1
-3
-3
-1
-1
-1
-3
-1
-3
-1
-3
-3
-1
-1
-1
-1
-3
-3
-3
-3
-1
-1
-3
-1
-3
-1
-1
-1
-1
-3
-1
-1
-3
-3
-1
-3
-1
-3
-1
-1
-3
-1
-1
-3
-1
-1
-3
-1
-1
-3
-1
-1
-1
-1
-3
-3
-3
-3
-1
-1
-1
-1
-1
-1
-1
-1
-3
-1
-1
-1
-1
-1
-1
-3
-1
-1
-3
-3
-3
-3
-1
-1
-1
-3
-1
-1
-3
-3
-1
-3
-1
-1
-1
-3
-3
-1
-1
-1
-1
-1
-3
-1
-1
-1
0
0
0
0
0
0
0
0
0
0
0
0
0
0
0
0
0
0
0
0
0
0
0
0
-3
-3
-3
-3
-3
-3
-3
-3
-3
-3
-3
-3
-3
-3
-1
-3
-3
-3
-3
-3
-3
-3
-3
-3
-3
-3
-3
-3
-3
-1
-1
-1
-3
-1
-3
-1
-1
-3
-3
-3
-3
-3
-1
-3
-3
-1
-1
-3
-3
-1
-1
-1
-1
-3
-3
-1
-3
-1
-1
-3
-1
-3
-1
-1
-1
-1
-3
-1
-3
-3
-1
-3
-1
-1
-1
-1
-1
-1
-1
-3
-1
-3
-1
-3
-3
-1
-3
-1
-1
-3
-1
-1
-1
-1
-3
-1
-1
-1
-1
-1
-3
-3
-3
-3
-3
-3
-1
-3
-1
-3
-3
-1
-1
-3
-3
-3
-1
-1
-1
-1
-1
-1
-1
-1
-3
-3
-1
-3
-1
-1
-1
-3
-3
-1
-3
-3
-1
-1
-1
-3
-1
-3
-1
-1
-1
-1
-1
-1
-1
-1
-3
-1
-1
-1
-1
0
0
0
0
0
0
0
0
0
0
0
0
0
0
0
0
0
0
-3
-3
-3
-3
-3
-3
-3
-3
-3
-3
-3
-3
-3
-3
-3
-3
-3
-1
-3
-3
-3
-3
-3
-1
-3
-3
-3
-1
-1
-3
-3
-1
-1
-1
-3
-3
-1
-3
-1
-3
-1
-1
-1
-1
-3
-3
-3
-3
-3
-3
-1
-3
-3
-3
-1
-1
-1
-3
-3
-3
-3
-1
-1
-3
-3
-3
-1
-1
-1
-3
-3
-3
-1
-1
-1
-3
-3
-3
-1
-1
-3
-1
-3
-3
-1
-1
-3
-3
-1
-1
-3
-1
-1
-1
-1
-3
-3
-3
-1
-1
-3
-1
-1
-1
-1
-1
-3
-3
-1
-1
-1
-3
-1
-3
-1
-1
-1
-1
-1
-1
-1
-1
-3
-1
-1
-1
-1
-3
-3
-1
-1
-3
-3
-1
-1
-1
-1
-1
-3
-1
-1
-3
-1
-1
-1
-1
-1
-1
-1
0
0
0
0
0
0
0
0
0
0
0
0
0
0
0
0
0
0
0
0
0
0
0
0
-3
-3
-3
-3
-3
-3
-3
-3
-3
-3
-3
-3
-3
-3
-3
-1
-1
-3
-3
-3
-3
-3
-1
-3
-3
-3
-3
-3
-3
-3
-3
-3
-3
-1
-3
-3
-3
-3
-3
-1
-1
-3
-3
-3
-1
-3
-1
-1
-3
-3
-3
-1
-3
-1
-3
-3
-1
-1
-1
-1
-1
-1
-1
-1
-1
-3
-1
-3
-3
-3
-1
-1
-1
-1
-3
-1
-1
-3
-3
-3
-3
-3
-3
-1
-3
-3
-3
-1
-1
-3
-1
-3
-3
-3
-1
-1
-1
-3
-3
-3
-1
-1
-1
-1
-1
-1
-3
-1
-1
-3
-1
-1
-3
-1
-1
-1
-3
-3
-1
-1
-1
-1
-1
-1
-1
-1
-1
-1
-3
-3
-1
-3
-3
-3
-1
-1
-1
-1
-1
-1
-1
-1
-1
-1
-1
-1
-1
-1
-1
-1
-1
-1
-1
0
0
0
0
0
0
0
0
0
0
0
0
0
0
0
0
0
0
0
0
-3
-3
-3
-3
-3
-3
-3
-3
-3
-3
-3
-3
-3
-3
-3
-3
-3
-1
-3
-3
-3
-1
-3
-3
-3
-3
-1
-3
-3
-3
-3
-1
-3
-1
-3
-1
-1
-3
-3
-3
-3
-1
-1
-1
-3
-1
-3
-1
-1
-1
-3
-3
-1
-1
-3
-1
-3
-3
-1
-3
-1
-3
-3
-1
-1
-1
-3
-1
-1
-3
-1
-3
-3
-1
-1
-3
-1
-1
-1
-3
-1
-1
-1
-1
-3
-3
-3
-1
-3
-1
-1
-1
-3
-3
-3
-1
-1
-1
-3
-3
-1
-1
-1
-1
-1
-3
-3
-1
-1
-1
-1
-3
-1
-3
-1
-1
-1
-3
-3
-3
-3
-3
-3
-3
-3
-1
-1
-3
-1
-1
-1
-1
-3
-1
-3
-1
-1
-1
-1
-1
-1
-3
-1
-1
-1
-3
-1
-1
-1
-3
-1
-1
-1
-1
-1
0
0
0
0
0
0
0
0
0
0
0
0
0
0
0
0
0
0
-3
-3
-3
-3
-3
-3
-3
-3
-3
-3
-3
-3
-3
-3
-3
-1
-3
-3
-3
-1
-3
-1
-1
-3
-3
-1
-3
-3
-3
-3
-3
-1
-1
-3
-3
-1
-1
-3
-1
-3
-3
-3
-3
-3
-3
-3
-3
-1
-1
-3
-3
-3
-1
-1
-1
-3
-3
-1
-1
-1
-1
-3
-1
-1
-1
-3
-3
-3
-3
-1
-3
-3
-1
-3
-3
-1
-1
-1
-3
-1
-3
-3
-3
-3
-1
-1
-3
-1
-3
-1
-3
-3
-1
-3
-1
-1
-1
-3
-3
-1
-1
-1
-1
-1
-1
-1
-1
-1
-1
-3
-1
-3
-3
-1
-1
-1
-1
-3
-1
-1
-1
-3
-1
-1
-1
-1
-1
-1
-1
-1
-1
-1
-3
-1
-1
-3
-1
-1
-1
-3
-1
-1
-3
-1
-1
0
0
0
0
0
0
0
0
0
0
0
0
0
0
0
0
0
0
0
0
0
0
0
0
0
0
0
0
-3
-3
-3
-3
-3
-3
-3
-3
-3
-1
-3
-3
-3
-3
-3
-3
-1
-3
-3
-3
-1
-3
-1
-3
-3
-3
-3
-3
-3
-1
-1
-3
-1
-3
-1
-1
-3
-1
-1
-3
-3
-3
-3
-3
-3
-3
-3
-3
-3
-3
-3
-1
-3
-3
-3
-1
-3
-3
-3
-3
-3
-3
-3
-3
-1
-1
-1
-1
-1
-3
-3
-1
-3
-3
-1
-1
-1
-1
-1
-3
-1
-1
-3
-1
-1
-1
-3
-3
-1
-1
-3
-1
-1
-3
-1
-1
-1
-3
-3
-1
-1
-3
-1
-3
-1
-1
-1
-1
-1
-3
-1
-3
-3
-1
-1
-3
-3
-1
-1
-3
-3
-1
-1
-1
-1
-1
-1
-1
-1
-1
-1
-1
-1
-1
-1
-1
-3
-1
-1
-1
-1
-3
-1
-3
-1
-1
-1
-1
-1
-1
-1
0
0
0
0
0
0
0
0
0
0
0
0
0
0
0
0
0
0
0
0
0
0
-3
-3
-3
-3
-3
-3
-3
-3
-3
-3
-3
-3
-1
-3
-3
-3
-3
-3
-3
-3
-3
-3
-3
-3
-3
-3
-3
-3
-1
-3
-1
-3
-3
-3
-1
-3
-3
-1
-1
-3
-3
-3
-1
-3
-1
-1
-3
-3
-3
-3
-1
-1
-1
-3
-1
-1
-1
-1
-3
-1
-1
-3
-1
-1
-1
-3
-3
-1
-1
-1
-1
-3
-1
-3
-3
-3
-3
-3
-3
-1
-3
-1
-1
-1
-1
-1
-1
-3
-1
-3
-3
-1
-1
-1
-1
-3
-1
-1
-1
-1
-1
-3
-3
-3
-3
-1
-1
-1
-1
-1
-1
-1
-1
-1
-3
-1
-1
-1
-1
-3
-1
-1
-1
-3
-3
-1
-1
-1
-1
-3
-3
-1
-1
-1
-1
-3
-1
-1
-3
-1
-1
0
0
0
0
0
0
0
0
0
0
0
0
0
0
0
0
0
0
0
0
0
0
0
0
0
0
0
0
0
0
0
0
-3
-3
-3
-3
-3
-3
-3
-3
-3
-3
-3
-3
-3
-3
-3
-1
-3
-3
-3
-1
-1
-3
-3
-1
-3
-1
-3
-3
-3
-1
-3
-1
-3
-1
-1
-1
-3
-3
-3
-1
-3
-3
-3
-3
-3
-3
-1
-3
-3
-1
-1
-3
-3
-3
-1
-3
-3
-3
-1
-1
-1
-1
-3
-1
-1
-3
-3
-3
-1
-3
-3
-3
-3
-3
-1
-1
-1
-3
-3
-1
-1
-3
-1
-1
-1
-3
-1
-1
-1
-1
-3
-1
-3
-3
-1
-3
-1
-1
-1
-3
-3
-1
-1
-1
-3
-3
-3
-3
-3
-1
-1
-1
-3
-1
-3
-1
-3
-1
-1
-1
-1
-1
-1
-1
-1
-1
-1
-3
-1
-1
-1
-1
-3
-1
-1
-3
-3
-1
-1
-1
-1
-3
-1
-1
-1
-1
-1
-1
-1
-1
-1
0
0
0
0
0
0
0
0
0
0
0
0
0
0
0
0
0
0
0
0
0
0
-3
-3
-3
-3
-3
-3
-3
-3
-3
-3
-3
-3
-3
-3
-3
-1
-1
-3
-3
-1
-3
-1
-3
-3
-1
-1
-3
-3
-3
-3
-1
-3
-3
-3
-3
-3
-3
-3
-1
-3
-1
-3
-3
-3
-3
-1
-1
-3
-1
-1
-3
-1
-3
-3
-3
-1
-1
-1
-3
-3
-3
-1
-1
-1
-1
-1
-3
-3
-1
-3
-3
-3
-3
-3
-3
-1
-1
-1
-1
-3
-1
-1
-1
-1
-1
-3
-3
-1
-3
-1
-1
-3
-3
-3
-1
-3
-3
-3
-3
-3
-1
-1
-1
-1
-1
-1
-1
-1
-1
-3
-3
-3
-3
-1
-1
-1
-3
-1
-1
-1
-1
-1
-1
-1
-1
-3
-1
-1
-1
-1
-3
-1
-1
-1
-1
-1
-1
-3
-1
-1
-3
-1
-1
-3
-1
-3
-1
-1
-1
-1
-1
0
0
0
0
0
0
0
0
0
0
0
0
0
0
0
0
0
0
0
0
0
0
-3
-3
-3
-3
-3
-3
-3
-3
-3
-3
-3
-3
-3
-3
-3
-3
-3
-3
-3
-3
-3
-3
-3
-3
-3
-3
-3
-3
-3
-3
-1
-3
-1
-1
-3
-3
-1
-3
-1
-3
-1
-3
-3
-1
-3
-1
-3
-3
-3
-3
-3
-1
-1
-3
-1
-3
-1
-3
-3
-3
-1
-3
-1
-3
-1
-1
-1
-3
-3
-3
-3
-1
-1
-1
-1
-1
-1
-3
-3
-3
-1
-3
-1
-3
-3
-1
-3
-1
-3
-1
-3
-1
-3
-1
-1
-1
-1
-1
-1
-1
-3
-3
-1
-1
-3
-1
-1
-1
-1
-1
-1
-1
-3
-3
-3
-1
-1
-1
-1
-1
-1
-1
-1
-1
-1
-1
-1
-1
-1
-1
-1
-3
-3
-1
-3
-1
-1
-1
-3
-1
-1
-1
-1
-1
-3
-3
-1
-1
-1
-3
-1
-3
-3
-1
-1
-1
-3
-1
-1
-1
-1
0
0
0
0
0
0
0
0
0
0
0
0
-3
-3
-3
-3
-3
-3
-3
-3
-3
-3
-3
-3
-3
-3
-3
-3
-1
-3
-3
-3
-3
-3
-3
-1
-1
-3
-3
-3
-3
-3
-3
-3
-1
-3
-1
-1
-3
-3
-1
-1
-3
-3
-3
-1
-3
-3
-1
-3
-1
-3
-1
-3
-3
-1
-1
-1
-3
-1
-1
-1
-1
-3
-1
-1
-3
-1
-1
-3
-1
-3
-3
-1
-1
-1
-1
-3
-1
-1
-3
-3
-3
-3
-3
-1
-1
-1
-1
-3
-1
-1
-3
-1
-3
-1
-1
-1
-1
-1
-1
-3
-3
-3
-3
-3
-1
-1
-3
-1
-1
-1
-1
-3
-1
-1
-3
-3
-1
-1
-1
-1
-1
-1
-3
-1
-3
-3
-1
-1
-3
-3
-1
-1
-1
-1
-3
-3
-3
-1
-1
-1
-1
-3
-1
-1
-1
-1
-1
-1
-3
-1
-1
0
0
0
0
0
0
0
0
0
0
0
0
0
0
0
0
0
0
0
0
0
0
-3
-3
-3
-3
-3
-3
-3
-3
-3
-3
-3
-3
-3
-3
-3
-3
-1
-3
-3
-1
-1
-3
-3
-3
-3
-1
-3
-3
-3
-3
-3
-3
-3
-3
-3
-1
-1
-1
-3
-1
-1
-1
-1
-1
-1
-3
-3
-1
-3
-3
-3
-3
-1
-3
-3
-3
-1
-1
-3
-3
-3
-3
-1
-1
-1
-1
-1
-3
-1
-1
-1
-3
-3
-1
-3
-1
-3
-1
-3
-1
-3
-3
-1
-1
-3
-3
-1
-3
-1
-1
-1
-3
-3
-1
-1
-1
-1
-1
-1
-1
-1
-3
-1
-3
-1
-1
-1
-3
-3
-1
-1
-3
-1
-1
-3
-1
-1
-1
-3
-1
-1
-1
-1
-3
-3
-1
-3
-1
-1
-1
-3
-1
-1
-3
-1
-1
-3
-1
-1
-3
-3
-1
-1
-3
-1
-1
-1
-1
-1
0
0
0
0
0
0
0
0
0
0
0
0
0
0
0
0
0
0
0
0
0
0
0
0
-3
-3
-3
-3
-3
-3
-3
-3
-3
-3
-3
-3
-3
-3
-3
-3
-3
-3
-1
-3
-3
-3
-1
-3
-3
-3
-3
-3
-3
-3
-3
-3
-3
-3
-3
-1
-1
-3
-3
-1
-1
-1
-3
-1
-1
-3
-3
-3
-3
-3
-1
-3
-3
-3
-3
-1
-1
-1
-1
-3
-3
-1
-1
-1
-1
-3
-3
-3
-1
-1
-1
-3
-3
-1
-1
-1
-1
-1
-3
-1
-3
-3
-1
-3
-3
-1
-1
-1
-1
-3
-3
-1
-3
-3
-1
-1
-3
-3
-1
-3
-3
-1
-1
-1
-1
-3
-1
-3
-3
-1
-3
-3
-3
-3
-1
-3
-1
-3
-1
-1
-1
-1
-3
-3
-1
-1
-1
-1
-1
-3
-3
-1
-1
-1
-3
-1
-1
-3
-1
-1
-1
-1
-1
-1
-1
-1
-1
-1
-3
-1
-1
-1
-1
-1
-1
-1
-1
-1
-1
-3
-1
-1
-1
-3
-1
-3
-1
-1
-1
0
0
0
0
-3
-3
-3
-3
-3
-3
-3
-3
-3
-3
-3
-3
-3
-3
-3
-3
-3
-3
-3
-3
-3
-3
-3
-3
-3
-3
-3
-3
-3
-3
-3
-3
-1
-1
-1
-3
-1
-3
-3
-1
-3
-1
-3
-3
-1
-3
-3
-1
-1
-1
-3
-1
-1
-1
-3
-3
-3
-1
-1
-1
-1
-3
-3
-1
-1
-1
-3
-3
-3
-1
-1
-1
-3
-3
-1
-3
-1
-1
-1
-1
-3
-1
-3
-1
-1
-1
-3
-3
-1
-1
-1
-1
-3
-1
-1
-3
-3
-1
-1
-1
-3
-1
-3
-1
-1
-1
-1
-1
-1
-3
-1
-3
-3
-3
-1
-3
-1
-1
-1
-1
-1
-3
-1
-1
-1
-1
-3
-3
-3
-1
-3
-1
-3
-3
-1
-3
-3
-1
-1
-1
-1
-1
-1
-1
-3
-1
-3
-1
-1
-1
-1
-1
-1
-1
-1
0
0
0
0
0
0
0
0
0
0
0
0
0
0
0
0
0
0
-3
-3
-3
-3
-3
-3
-3
-3
-3
-3
-3
-3
-3
-3
-3
-1
-1
-3
-1
-3
-3
-3
-3
-3
-1
-3
-1
-3
-3
-1
-3
-1
-3
-3
-3
-3
-3
-3
-3
-3
-3
-1
-1
-1
-1
-3
-3
-3
-1
-3
-1
-1
-1
-3
-1
-1
-1
-1
-3
-3
-3
-1
-3
-3
-1
-3
-1
-3
-3
-1
-1
-3
-1
-1
-1
-1
-1
-3
-1
-1
-3
-3
-3
-3
-3
-1
-3
-3
-3
-1
-1
-1
-1
-1
-3
-3
-3
-3
-1
-3
-1
-1
-1
-1
-3
-1
-1
-3
-1
-3
-1
-1
-3
-3
-3
-1
-1
-3
-1
-3
-1
-1
-1
-1
-1
-1
-1
-1
-3
-3
-1
-1
-1
-1
-1
-1
-3
-1
-3
-3
-1
-1
-3
-1
-1
-1
-1
-1
-1
-1
-3
-1
-3
-1
-1
-3
-1
-1
-1
0
0
0
0
0
0
0
0
0
0
0
0
0
0
-3
-3
-3
-3
-3
-3
-3
-3
-3
-3
-3
-3
-3
-3
-3
-3
-1
-1
-3
-1
-3
-1
-1
-3
-3
-3
-3
-3
-3
-3
-3
-1
-1
-1
-3
-1
-1
-3
-1
-3
-1
-3
-3
-1
-3
-3
-3
-3
-3
-3
-3
-3
-3
-1
-1
-1
-1
-1
-3
-3
-3
-1
-3
-1
-1
-1
-3
-3
-3
-3
-1
-3
-1
-1
-3
-3
-3
-3
-1
-3
-3
-1
-1
-1
-1
-1
-3
-1
-1
-3
-1
-3
-3
-1
-3
-1
-3
-1
-3
-1
-1
-3
-1
-3
-1
-1
-1
-3
-3
-1
-1
-1
-1
-1
-1
-3
-1
-1
-1
-1
-1
-3
-1
-1
-1
-1
-1
-3
-1
-1
-1
-3
-3
-1
-1
-1
-3
-1
-1
-1
-1
-1
-1
-1
-3
-1
-1
0
0
0
0
0
0
0
0
0
0
0
0
0
0
0
0
0
0
0
0
0
0
0
0
0
0
-3
-3
-3
-3
-3
-3
-3
-3
-3
-3
-3
-3
-1
-3
-3
-3
-3
-3
-3
-3
-3
-3
-3
-1
-3
-1
-3
-1
-3
-1
-1
-3
-1
-3
-3
-1
-3
-3
-1
-3
-1
-1
-3
-3
-1
-3
-1
-3
-1
-1
-1
-1
-1
-3
-3
-1
-3
-1
-3
-1
-3
-1
-1
-3
-3
-3
-3
-1
-1
-3
-3
-1
-3
-1
-1
-3
-3
-1
-1
-1
-1
-3
-3
-1
-3
-1
-3
-1
-1
-3
-3
-3
-3
-3
-3
-1
-3
-3
-1
-1
-1
-1
-3
-1
-1
-1
-1
-3
-1
-1
-1
-1
-1
-3
-3
-1
-1
-1
-3
-1
-3
-1
-1
-3
-1
-3
-1
-1
-1
-3
-1
-1
-1
-3
-3
-1
-1
-3
-3
-1
-1
-1
-3
-3
-1
-3
-1
-3
-1
-1
-1
-1
-1
-1
-1
-1
-3
-3
-1
-1
-1
0
0
0
0
0
0
0
0
0
0
0
0
-3
-3
-3
-3
-3
-3
-3
-3
-1
-3
-3
-3
-3
-3
-3
-3
-3
-1
-3
-3
-1
-3
-1
-3
-3
-3
-3
-3
-3
-1
-1
-1
-1
-1
-1
-1
-3
-3
-3
-3
-3
-1
-1
-3
-3
-3
-1
-3
-3
-3
-3
-1
-3
-3
-3
-3
-3
-1
-1
-3
-3
-1
-1
-3
-3
-1
-1
-3
-3
-1
-3
-1
-3
-3
-1
-1
-1
-1
-1
-3
-1
-3
-1
-3
-1
-1
-1
-1
-3
-1
-1
-3
-1
-1
-3
-1
-1
-3
-3
-1
-3
-3
-1
-3
-1
-3
-1
-3
-1
-1
-1
-1
-3
-1
-1
-3
-1
-1
-3
-1
-1
-3
-1
-1
-1
-3
-1
-1
-3
-1
-1
-1
-1
-1
-1
-1
-1
-1
-1
-1
-1
0
0
0
0
0
0
0
0
0
0
0
0
0
0
0
0
0
0
0
0
0
0
0
0
0
0
0
0
0
0
0
0
-3
-3
-3
-3
-3
-3
-3
-3
-3
-3
-3
-3
-3
-3
-3
-3
-3
-3
-3
-3
-3
-3
-1
-3
-1
-3
-3
-3
-3
-3
-3
-3
-3
-3
-3
-3
-1
-3
-1
-1
-1
-1
-1
-3
-3
-3
-1
-1
-3
-3
-1
-1
-3
-3
-1
-3
-1
-3
-1
-3
-3
-1
-3
-1
-1
-1
-1
-1
-3
-3
-3
-3
-3
-1
-1
-1
-1
-1
-1
-1
-3
-1
-3
-1
-1
-1
-1
-1
-1
-1
-3
-1
-3
-1
-3
-1
-1
-3
-1
-3
-3
-3
-1
-3
-1
-1
-3
-3
-1
-1
-1
-3
-1
-1
-3
-1
-1
-1
-1
-3
-1
-3
-1
-3
-1
-3
-3
-3
-1
-1
-3
-3
-1
-1
-1
-1
-3
-1
-1
-1
-1
-1
-1
-1
-1
-1
-1
-1
-1
-3
-1
-3
-1
-1
-1
0
0
0
0
0
0
0
0
0
0
0
0
0
0
0
0
0
0
-3
-3
-3
-3
-3
-3
-3
-3
-3
-3
-3
-3
-3
-3
-3
-1
-1
-1
-3
-3
-1
-3
-3
-1
-3
-3
-3
-1
-3
-3
-3
-1
-3
-3
-3
-3
-3
-1
-1
-1
-1
-3
-1
-1
-1
-3
-1
-3
-3
-3
-3
-3
-3
-3
-3
-3
-1
-1
-3
-1
-1
-1
-1
-3
-3
-1
-3
-3
-1
-3
-3
-3
-3
-1
-3
-1
-1
-3
-1
-1
-1
-1
-1
-1
-1
-1
-1
-3
-3
-1
-1
-3
-3
-3
-1
-1
-3
-1
-1
-1
-1
-3
-1
-1
-1
-3
-3
-3
-3
-1
-1
-1
-1
-3
-1
-1
-1
-3
-1
-1
-1
-1
-3
-3
-1
-1
-3
-1
-1
-1
-1
-1
-3
-1
-1
-1
-3
-3
-3
-1
-3
-3
-1
-3
-1
-1
-1
-1
-1
-1
-1
0
0
0
0
0
0
0
0
0
0
0
0
0
0
0
0
0
0
0
0
0
0
-3
-3
-3
-3
-3
-3
-3
-3
-3
-3
-3
-3
-3
-3
-3
-3
-3
-3
-3
-3
-1
-3
-3
-1
-3
-3
-1
-3
-3
-3
-3
-1
-3
-1
-1
-1
-3
-1
-3
-1
-1
-3
-3
-1
-1
-1
-3
-3
-3
-3
-1
-3
-1
-3
-1
-3
-3
-3
-3
-3
-1
-3
-3
-3
-1
-3
-3
-1
-1
-3
-1
-1
-3
-3
-3
-1
-3
-1
-1
-1
-1
-3
-1
-3
-3
-1
-1
-3
-1
-3
-1
-1
-1
-1
-3
-1
-3
-1
-1
-1
-1
-3
-3
-3
-1
-1
-1
-1
-1
-1
-3
-1
-1
-1
-1
-1
-1
-1
-1
-1
-1
-1
-3
-1
-1
-3
-1
-1
-1
-3
-1
-1
-1
-3
-3
-1
-1
-1
-3
-1
-1
-1
-1
0
0
0
0
0
0
0
0
0
0
0
0
0
0
0
0
0
0
0
0
0
0
0
0
0
0
0
0
0
0
-3
-3
-3
-3
-3
-3
-3
-3
-3
-3
-3
-3
-3
-3
-1
-3
-3
-3
-3
-1
-3
-3
-3
-3
-3
-3
-3
-1
-3
-3
-3
-1
-3
-3
-3
-1
-3
-1
-3
-3
-3
-3
-1
-1
-3
-3
-1
-1
-1
-1
-1
-3
-3
-1
-1
-3
-3
-1
-1
-1
-3
-3
-3
-3
-3
-3
-3
-3
-1
-1
-3
-1
-3
-3
-1
-3
-3
-1
-3
-1
-1
-1
-1
-1
-3
-1
-3
-3
-1
-1
-1
-1
-3
-3
-1
-3
-1
-3
-1
-1
-1
-1
-3
-1
-1
-3
-1
-1
-1
-1
-1
-1
-3
-1
-3
-1
-1
-1
-3
-3
-1
-1
-1
-3
-1
-1
-1
-1
-1
-1
-1
-3
-1
-1
-1
-1
-1
-1
-3
-3
-1
-3
-1
-1
-1
-1
-3
-1
-1
-1
-1
0
0
0
0
0
0
0
0
0
0
0
0
0
0
0
0
0
0
0
0
0
0
-3
-3
-3
-3
-3
-3
-3
-3
-3
-3
-3
-3
-3
-3
-3
-3
-3
-1
-1
-3
-3
-3
-3
-3
-3
-3
-1
-3
-3
-3
-3
-1
-3
-3
-1
-3
-1
-1
-3
-3
-3
-1
-3
-3
-3
-1
-3
-3
-3
-3
-3
-1
-3
-1
-3
-3
-3
-1
-1
-1
-3
-3
-1
-1
-1
-1
-3
-1
-3
-1
-1
-1
-1
-3
-1
-3
-3
-1
-3
-1
-1
-3
-1
-3
-3
-1
-1
-3
-3
-3
-3
-1
-1
-3
-1
-1
-1
-1
-3
-1
-1
-1
-1
-1
-3
-3
-3
-1
-1
-1
-3
-1
-3
-1
-3
-1
-1
-1
-3
-3
-1
-1
-3
-1
-1
-1
-1
-1
-1
-1
-1
-3
-1
-1
-1
-3
-3
-3
-1
-1
-1
-3
-1
-1
-1
-1
-1
-1
-1
-1
-3
-1
-1
-1
-3
-1
-3
-1
-1
-1
-1
0
0
0
0
0
0
0
0
0
0
0
0
-3
-3
-3
-3
-3
-3
-3
-3
-3
-3
-3
-1
-3
-3
-3
-3
-3
-3
-1
-3
-1
-3
-3
-3
-3
-3
-1
-3
-3
-1
-3
-3
-1
-3
-3
-3
-3
-3
-3
-3
-1
-3
-1
-3
-3
-3
-3
-3
-3
-1
-3
-3
-3
-1
-3
-1
-3
-1
-1
-3
-1
-1
-1
-3
-1
-3
-3
-1
-1
-1
-1
-1
-3
-1
-3
-1
-1
-3
-3
-3
-1
-3
-3
-1
-3
-3
-3
-1
-1
-1
-1
-3
-1
-1
-3
-3
-3
-1
-1
-1
-1
-1
-3
-1
-1
-1
-1
-1
-1
-1
-1
-3
-1
-1
-3
-1
-1
-3
-1
-1
-1
-1
-3
-1
-3
-1
-1
-1
-1
-1
-1
-1
-1
-1
-1
-1
-1
-3
-1
-1
-1
-1
-1
0
0
0
0
0
0
0
0
0
0
0
0
0
0
0
0
0
0
0
0
0
0
0
0
0
0
0
0
0
0
-3
-3
-3
-3
-3
-3
-3
-3
-3
-3
-3
-3
-3
-1
-1
-3
-3
-3
-3
-3
-1
-1
-3
-3
-3
-3
-3
-3
-3
-1
-3
-1
-3
-3
-3
-3
-3
-3
-3
-1
-3
-3
-1
-3
-1
-1
-3
-1
-1
-3
-3
-3
-1
-3
-3
-3
-1
-3
-3
-1
-3
-1
-1
-3
-1
-1
-1
-1
-1
-3
-3
-1
-3
-1
-1
-1
-1
-3
-1
-1
-1
-1
-1
-3
-1
-1
-3
-1
-3
-3
-3
-1
-1
-1
-3
-1
-1
-3
-3
-1
-3
-3
-1
-1
-1
-1
-1
-3
-3
-1
-1
-3
-1
-3
-1
-3
-1
-1
-3
-1
-3
-1
-1
-1
-3
-1
-3
-1
-1
-3
-3
-1
-1
-1
-1
-1
-3
-1
-1
-3
-1
-3
-1
-1
-3
-1
-1
-1
-3
-3
-1
-3
-3
-1
-3
-1
-3
-1
-1
-1
-1
-1
-1
-1
-1
0
0
0
0
0
0
0
0
-3
-3
-3
-3
-3
-3
-3
-3
-3
-3
-3
-3
-3
-3
-3
-3
-3
-3
-3
-1
-3
-3
-1
-3
-3
-3
-3
-3
-3
-3
-3
-3
-1
-3
-3
-3
-1
-1
-3
-1
-3
-3
-1
-1
-3
-1
-1
-1
-1
-3
-1
-3
-3
-3
-3
-1
-3
-3
-1
-1
-3
-3
-1
-1
-1
-1
-3
-3
-1
-3
-3
-1
-3
-1
-1
-1
-1
-3
-3
-1
-3
-1
-3
-1
-1
-3
-1
-1
-1
-1
-3
-1
-1
-3
-1
-1
-1
-1
-1
-1
-3
-1
-3
-1
-3
-1
-3
-3
-1
-1
-1
-3
-3
-1
-1
-1
-1
-1
-1
-1
-3
-3
-3
-1
-3
-1
-1
-1
-3
-1
-1
-3
-3
-1
-1
-1
-1
-1
-3
-1
-1
-1
-1
-1
-1
-1
-1
0
0
0
0
0
0
0
0
0
0
0
0
0
0
0
0
0
0
0
0
0
0
0
0
0
0
-3
-3
-3
-3
-3
-3
-3
-1
-3
-3
-3
-3
-3
-3
-3
-1
-3
-3
-3
-3
-3
-3
-1
-3
-3
-3
-3
-3
-3
-3
-3
-3
-1
-3
-3
-1
-1
-1
-1
-1
-1
-3
-3
-3
-1
-3
-1
-3
-3
-3
-3
-3
-3
-3
-1
-1
-3
-1
-1
-3
-1
-3
-1
-3
-1
-3
-1
-1
-1
-1
-3
-3
-3
-1
-3
-1
-3
-3
-1
-1
-3
-1
-3
-1
-1
-1
-3
-1
-1
-1
-3
-3
-3
-1
-1
-3
-1
-1
-1
-1
-1
-1
-1
-3
-1
-1
-1
-1
-3
-1
-3
-1
-1
-1
-1
-1
-1
-3
-3
-1
-3
-1
-3
-3
-1
-1
-1
-3
-1
-3
-1
-1
-1
-1
-1
-1
-1
-1
-1
-3
-3
-1
-3
-3
-1
-1
-1
-1
-1
0
0
0
0
0
0
0
0
0
0
0
0
0
0
0
0
0
0
0
0
0
0
0
0
-3
-3
-3
-3
-3
-3
-3
-3
-3
-3
-3
-3
-3
-3
-3
-3
-3
-3
-3
-3
-1
-3
-3
-3
-3
-1
-3
-3
-3
-3
-3
-1
-3
-1
-3
-1
-3
-3
-3
-1
-3
-3
-1
-3
-3
-1
-1
-1
-1
-3
-1
-3
-3
-3
-3
-3
-3
-3
-3
-1
-3
-1
-3
-3
-1
-1
-1
-1
-1
-3
-1
-1
-3
-3
-3
-1
-1
-1
-3
-3
-3
-1
-3
-1
-1
-3
-1
-3
-1
-1
-1
-1
-1
-1
-3
-1
-3
-1
-3
-1
-3
-1
-1
-3
-3
-1
-1
-1
-1
-3
-1
-3
-1
-3
-1
-3
-3
-3
-1
-1
-3
-1
-1
-1
-1
-1
-1
-1
-3
-1
-1
-1
-1
-1
-1
-1
-1
-1
-1
-1
-1
-1
-1
-3
-1
-1
-1
-1
-1
-1
-1
0
0
0
0
0
0
0
0
0
0
0
0
0
0
0
0
0
0
0
0
0
0
-3
-3
-3
-3
-3
-3
-3
-3
-3
-1
-1
-3
-3
-3
-3
-3
-1
-3
-3
-1
-1
-3
-1
-3
-3
-3
-3
-1
-3
-1
-1
-1
-1
-1
-1
-3
-3
-3
-3
-3
-3
-3
-3
-3
-1
-3
-3
-3
-3
-3
-3
-3
-3
-1
-1
-3
-3
-3
-3
-3
-3
-1
-1
-3
-3
-1
-1
-1
-1
-1
-1
-1
-3
-1
-1
-1
-3
-3
-3
-3
-1
-1
-1
-3
-1
-3
-3
-1
-3
-3
-1
-1
-3
-3
-3
-1
-1
-3
-1
-1
-1
-1
-1
-1
-1
-3
-1
-3
-3
-3
-3
-1
-3
-1
-1
-1
-3
-1
-1
-1
-1
-1
-1
-3
-1
-3
-1
-3
-1
-3
-3
-1
-1
-1
-1
-1
-1
-1
-1
-1
-1
-1
-1
-3
-3
-1
-1
-1
-1
-1
-1
0
0
0
0
0
0
0
0
0
0
0
0
0
0
0
0
0
0
0
0
0
0
-3
-3
-3
-3
-3
-3
-3
-3
-3
-3
-3
-3
-3
-3
-3
-3
-3
-3
-1
-3
-3
-3
-3
-3
-3
-1
-1
-1
-3
-3
-1
-3
-3
-1
-3
-3
-1
-3
-3
-3
-1
-3
-3
-3
-3
-1
-3
-3
-1
-1
-3
-3
-3
-3
-3
-1
-3
-3
-3
-1
-1
-3
-1
-1
-3
-1
-1
-1
-1
-3
-1
-1
-1
-3
-1
-3
-3
-1
-1
-1
-1
-1
-3
-3
-1
-1
-1
-3
-3
-1
-1
-3
-3
-1
-3
-1
-1
-3
-1
-1
-1
-3
-3
-3
-1
-1
-1
-1
-1
-1
-1
-1
-1
-1
-3
-1
-3
-1
-1
-1
-1
-1
-1
-3
-1
-3
-3
-1
-1
-1
-1
-1
-1
-3
-3
-1
-1
-1
-1
-1
-1
-3
-3
-3
-1
-1
-1
-1
-1
0
0
0
0
0
0
0
0
0
0
0
0
0
0
0
0
0
0
0
0
0
0
0
0
-3
-3
-3
-3
-3
-3
-3
-3
-3
-1
-3
-3
-3
-3
-3
-3
-3
-1
-3
-3
-3
-3
-1
-3
-3
-3
-3
-3
-3
-3
-3
-1
-1
-1
-1
-3
-3
-3
-3
-3
-1
-3
-3
-3
-3
-3
-1
-3
-1
-3
-3
-1
-1
-1
-1
-1
-3
-3
-3
-3
-1
-1
-1
-3
-3
-3
-1
-1
-3
-1
-3
-3
-1
-1
-1
-1
-1
-1
-1
-3
-3
-1
-3
-1
-3
-3
-1
-3
-3
-1
-1
-1
-1
-3
-1
-1
-1
-1
-1
-1
-1
-1
-3
-3
-3
-1
-1
-3
-1
-1
-1
-1
-1
-3
-1
-3
-3
-1
-1
-3
-1
-3
-1
-1
-1
-3
-3
-3
-1
-3
-1
-1
-1
-3
-3
-3
-3
-1
-1
-1
-1
-3
-1
-1
-1
-3
-1
-3
-1
-1
-1
-1
-1
-1
-1
-3
-1
-1
-1
-1
-1
0
0
0
0
0
0
0
0
0
0
0
0
-3
-3
-3
-3
-1
-3
-3
-3
-3
-3
-3
-3
-3
-3
-3
-1
-3
-3
-3
-3
-3
-3
-3
-3
-3
-1
-3
-1
-1
-1
-3
-3
-3
-3
-3
-3
-3
-3
-3
-3
-3
-3
-3
-3
-1
-3
-3
-1
-1
-3
-1
-1
-3
-3
-1
-3
-3
-1
-3
-3
-1
-1
-1
-3
-3
-1
-1
-1
-3
-1
-1
-3
-3
-3
-3
-1
-1
-3
-1
-1
-3
-1
-1
-1
-3
-1
-1
-1
-1
-1
-1
-3
-3
-3
-1
-1
-1
-1
-1
-3
-3
-1
-3
-1
-3
-1
-3
-1
-1
-3
-3
-1
-1
-1
-1
-3
-1
-3
-1
-1
-1
-1
-1
-1
-1
-1
-1
-1
-1
-1
-1
-1
-3
-3
-1
-1
-1
-3
-1
-1
-1
-3
-3
-1
-1
-1
-1
-3
-3
-3
-1
-1
-1
-1
-1
0
0
0
0
0
0
0
0
0
0
0
0
0
0
0
0
0
0
-3
-3
-3
-3
-3
-3
-3
-3
-3
-3
-1
-3
-3
-3
-3
-3
-3
-3
-3
-3
-1
-3
-3
-3
-3
-3
-3
-1
-1
-3
-1
-3
-3
-3
-3
-3
-3
-1
-1
-3
-1
-3
-1
-3
-1
-3
-3
-1
-1
-3
-3
-1
-1
-3
-1
-1
-3
-3
-3
-3
-3
-3
-1
-1
-1
-3
-1
-1
-3
-3
-1
-3
-1
-3
-3
-3
-3
-3
-1
-3
-1
-3
-1
-1
-1
-1
-3
-1
-1
-1
-3
-1
-1
-3
-1
-1
-3
-1
-1
-1
-1
-1
-3
-3
-3
-1
-1
-1
-1
-3
-3
-3
-1
-1
-1
-3
-1
-1
-1
-1
-1
-1
-1
-1
-3
-1
-1
-3
-3
-1
-1
-1
-1
-3
-3
-3
-1
-1
-1
-1
-1
-3
-1
-1
-1
-3
-1
-1
-1
-3
-1
-3
-1
-1
-1
-1
-1
0
0
0
0
0
0
0
0
0
0
0
0
0
0
0
0
-3
-3
-3
-3
-3
-3
-3
-3
-3
-3
-3
-3
-3
-3
-3
-1
-3
-3
-1
-3
-1
-3
-3
-3
-3
-3
-3
-1
-1
-1
-1
-3
-3
-1
-3
-3
-1
-3
-3
-3
-3
-1
-1
-3
-3
-3
-1
-3
-3
-3
-1
-3
-1
-1
-1
-1
-1
-3
-1
-3
-1
-3
-1
-3
-3
-1
-1
-1
-3
-3
-3
-1
-1
-1
-3
-1
-1
-3
-1
-3
-3
-1
-1
-3
-3
-1
-1
-1
-1
-1
-1
-3
-1
-3
-1
-1
-3
-3
-1
-3
-3
-3
-3
-1
-3
-1
-3
-1
-3
-1
-1
-3
-1
-1
-3
-3
-3
-1
-1
-1
-3
-1
-1
-1
-3
-3
-1
-1
-1
-1
-1
-3
-1
-3
-3
-1
-1
-1
-3
-1
-1
-1
-1
-1
-1
-1
-3
-1
-1
-1
-1
-1
-3
-3
-1
-1
-1
0
0
0
0
0
0
0
0
0
0
0
0
0
0
0
0
-3
-3
-3
-3
-3
-3
-3
-3
-3
-3
-3
-3
-3
-3
-3
-1
-3
-3
-3
-1
-3
-3
-1
-3
-1
-3
-3
-3
-3
-1
-1
-1
-1
-1
-3
-3
-3
-3
-3
-1
-1
-3
-1
-3
-3
-1
-1
-3
-3
-3
-3
-3
-1
-1
-3
-1
-1
-3
-3
-1
-1
-1
-3
-1
-1
-3
-1
-1
-3
-3
-3
-1
-3
-3
-3
-3
-3
-1
-3
-3
-3
-3
-1
-1
-1
-3
-3
-3
-1
-1
-3
-3
-1
-1
-3
-1
-3
-1
-1
-3
-1
-1
-1
-1
-1
-1
-3
-1
-1
-3
-1
-1
-3
-1
-1
-3
-1
-1
-1
-1
-1
-3
-1
-1
-1
-1
-1
-1
-1
-1
-3
-1
-1
-3
-1
-1
-1
-3
-1
-1
-3
-3
-1
-1
-1
-3
-3
-1
-3
-1
-1
-1
-1
0
0
0
0
0
0
0
0
0
0
0
0
0
0
0
0
0
0
0
0
-3
-3
-3
-3
-3
-3
-3
-3
-3
-1
-3
-3
-3
-3
-3
-1
-1
-3
-3
-3
-1
-3
-3
-3
-3
-3
-3
-1
-1
-1
-3
-3
-1
-1
-1
-1
-3
-3
-3
-3
-3
-1
-3
-3
-1
-3
-3
-1
-1
-1
-3
-1
-1
-3
-3
-3
-1
-3
-1
-1
-1
-3
-3
-1
-3
-1
-3
-1
-3
-1
-3
-3
-3
-1
-3
-3
-3
-3
-1
-3
-1
-3
-1
-1
-1
-3
-1
-1
-3
-1
-1
-3
-3
-1
-1
-1
-1
-3
-3
-3
-1
-1
-1
-3
-3
-3
-1
-3
-3
-1
-1
-1
-1
-3
-3
-1
-1
-1
-1
-3
-1
-1
-1
-1
-1
-1
-1
-3
-1
-1
-3
-1
-3
-1
-1
-1
-1
-1
-1
-1
-1
-1
-1
0
0
0
0
0
0
0
0
0
0
0
0
0
0
0
0
0
0
0
0
0
0
0
0
0
0
0
0
0
0
-3
-3
-3
-3
-3
-3
-3
-3
-1
-3
-3
-3
-3
-3
-3
-3
-3
-1
-3
-3
-3
-3
-3
-3
-3
-3
-1
-3
-3
-1
-1
-1
-1
-1
-3
-3
-1
-3
-3
-3
-3
-1
-3
-3
-3
-3
-3
-3
-1
-1
-1
-1
-3
-3
-1
-1
-1
-1
-3
-1
-3
-3
-1
-3
-3
-1
-1
-3
-3
-1
-1
-3
-3
-3
-3
-3
-1
-1
-3
-3
-1
-1
-1
-3
-3
-3
-1
-1
-3
-3
-3
-3
-3
-1
-1
-3
-3
-1
-1
-3
-1
-1
-1
-3
-3
-1
-1
-3
-1
-1
-1
-3
-1
-1
-1
-1
-1
-1
-1
-3
-1
-3
-1
-3
-1
-1
-1
-1
-1
-1
-1
-1
-1
-3
-1
-3
-1
-1
-1
-3
-3
-3
-1
-1
-1
-1
-1
-1
-1
-3
-3
-1
-1
-1
-1
-1
-3
-1
-1
-1
-1
0
0
0
0
0
0
0
0
0
0
0
0
-3
-3
-3
-3
-3
-3
-3
-3
-3
-3
-3
-3
-3
-3
-3
-3
-1
-3
-3
-3
-3
-1
-3
-3
-3
-3
-3
-3
-1
-3
-3
-1
-1
-3
-3
-3
-3
-3
-3
-1
-3
-3
-1
-1
-1
-3
-1
-3
-3
-3
-3
-3
-3
-3
-3
-1
-3
-1
-3
-1
-1
-1
-3
-3
-3
-3
-1
-3
-3
-1
-1
-1
-1
-1
-3
-3
-3
-1
-1
-1
-1
-1
-3
-3
-1
-3
-1
-1
-3
-1
-1
-1
-1
-3
-1
-1
-1
-1
-1
-3
-3
-1
-3
-1
-1
-1
-3
-1
-1
-3
-3
-1
-1
-1
-3
-1
-3
-1
-1
-1
-3
-1
-1
-1
-1
-1
-1
-1
-1
-1
-3
-1
-1
-1
-1
-1
-1
-1
-3
-1
-1
-1
-1
-3
-1
-1
-1
0
0
0
0
0
0
0
0
0
0
0
0
0
0
0
0
0
0
0
0
0
0
0
0
0
0
-3
-3
-3
-3
-3
-3
-3
-3
-3
-3
-3
-3
-3
-3
-1
-3
-3
-1
-3
-1
-1
-3
-1
-1
-3
-3
-3
-3
-1
-3
-3
-3
-3
-3
-3
-3
-1
-3
-3
-3
-3
-3
-3
-3
-1
-1
-3
-1
-1
-3
-3
-1
-1
-3
-1
-1
-1
-3
-1
-3
-1
-1
-1
-1
-1
-3
-3
-1
-3
-3
-3
-1
-1
-3
-1
-1
-3
-1
-1
-3
-1
-3
-1
-1
-1
-1
-3
-1
-1
-3
-3
-3
-3
-3
-1
-3
-1
-1
-1
-3
-1
-1
-1
-1
-1
-3
-1
-1
-1
-3
-3
-3
-1
-1
-1
-1
-1
-1
-3
-1
-1
-3
-1
-1
-3
-3
-1
-1
-1
-3
-3
-1
-1
-1
-1
-1
-1
-1
-1
0
0
0
0
0
0
0
0
0
0
0
0
0
0
0
0
0
0
0
0
0
0
0
0
0
0
0
0
0
0
0
0
0
0
-3
-3
-3
-3
-3
-3
-3
-3
-3
-3
-3
-3
-3
-3
-3
-3
-1
-1
-1
-3
-3
-3
-3
-1
-3
-3
-3
-3
-3
-3
-1
-3
-3
-3
-1
-3
-1
-3
-1
-3
-3
-3
-3
-1
-1
-1
-1
-3
-3
-1
-3
-1
-3
-3
-1
-3
-1
-1
-3
-1
-3
-3
-1
-1
-1
-1
-3
-1
-3
-3
-1
-1
-1
-3
-1
-1
-1
-3
-3
-3
-3
-1
-3
-1
-1
-1
-1
-3
-3
-1
-3
-1
-1
-1
-1
-3
-3
-1
-1
-1
-1
-1
-1
-1
-3
-1
-1
-3
-1
-3
-3
-1
-1
-1
-1
-1
-1
-1
-1
-1
-1
-1
-1
-1
-3
-1
-3
-3
-3
-3
-3
-1
-1
-1
-1
-1
-3
-1
-3
-1
-1
0
0
0
0
0
0
0
0
0
0
0
0
0
0
0
0
0
0
0
0
0
0
0
0
0
0
0
0
0
0
0
0
-3
-3
-3
-3
-3
-3
-3
-3
-3
-3
-3
-3
-3
-3
-3
-3
-3
-3
-3
-3
-3
-3
-1
-3
-1
-3
-3
-3
-1
-3
-1
-3
-1
-1
-1
-3
-3
-3
-1
-3
-3
-3
-3
-1
-1
-1
-3
-3
-1
-3
-3
-3
-3
-3
-1
-1
-1
-3
-1
-3
-1
-1
-3
-1
-1
-1
-3
-1
-3
-1
-1
-1
-3
-1
-1
-1
-1
-1
-1
-3
-3
-3
-3
-1
-3
-1
-3
-1
-1
-3
-3
-3
-1
-3
-1
-1
-1
-3
-1
-3
-1
-3
-1
-3
-3
-1
-1
-1
-3
-3
-3
-1
-3
-3
-1
-1
-1
-3
-3
-1
-1
-1
-1
-1
-1
-1
-1
-1
-1
-3
-3
-1
-3
-1
-1
-3
-1
-1
-1
-1
-1
-3
-1
-1
-1
-1
-1
-1
-1
-1
-1
0
0
0
0
0
0
0
0
0
0
0
0
0
0
0
0
0
0
0
0
0
0
-3
-3
-3
-3
-3
-3
-3
-1
-3
-3
-3
-3
-3
-3
-3
-1
-1
-3
-3
-1
-3
-3
-3
-3
-3
-1
-3
-3
-1
-1
-1
-1
-1
-1
-3
-3
-3
-3
-3
-1
-3
-3
-1
-1
-3
-3
-3
-1
-1
-3
-3
-3
-3
-3
-3
-1
-3
-3
-1
-1
-1
-1
-1
-1
-3
-3
-3
-1
-1
-1
-1
-3
-3
-3
-3
-1
-3
-1
-3
-1
-1
-1
-1
-3
-3
-3
-3
-3
-1
-1
-1
-1
-1
-3
-1
-1
-1
-3
-3
-1
-1
-3
-3
-1
-1
-3
-1
-1
-1
-1
-3
-1
-1
-3
-3
-1
-1
-1
-3
-1
-3
-3
-1
-3
-3
-1
-1
-3
-1
-1
-1
-1
-1
-3
-1
-3
-1
-3
-1
-1
-1
-1
-1
-1
-1
-3
-1
-3
-1
-1
-3
-1
-1
0
0
0
0
0
0
0
0
0
0
0
0
0
0
0
0
0
0
0
0
-3
-3
-3
-3
-3
-3
-3
-3
-3
-3
-3
-1
-3
-1
-1
-3
-3
-3
-3
-3
-3
-3
-3
-1
-1
-1
-3
-3
-3
-3
-3
-3
-3
-1
-1
-3
-1
-3
-3
-3
-1
-3
-3
-3
-1
-3
-1
-3
-1
-3
-1
-3
-3
-1
-1
-3
-3
-1
-3
-3
-3
-1
-3
-1
-3
-1
-1
-3
-1
-3
-3
-3
-1
-1
-1
-1
-1
-1
-3
-1
-3
-1
-3
-1
-3
-3
-3
-1
-1
-1
-1
-1
-3
-3
-3
-1
-1
-3
-3
-1
-1
-1
-1
-3
-1
-1
-3
-3
-1
-3
-1
-3
-1
-1
-3
-3
-3
-3
-1
-1
-1
-3
-3
-1
-1
-1
-1
-1
-1
-3
-3
-1
-1
-1
-1
-1
-1
-1
-3
-3
-1
-1
-1
-1
-1
-3
-1
-3
-3
-3
-1
-1
-1
-1
-1
-3
-1
-1
-1
-1
-1
-1
-1
0
0
0
0
0
0
0
0
0
0
-3
-3
-3
-3
-3
-3
-3
-3
-3
-3
-3
-3
-3
-3
-3
-3
-3
-3
-3
-3
-3
-3
-3
-3
-3
-1
-3
-3
-3
-3
-3
-1
-1
-3
-1
-3
-1
-1
-1
-1
-3
-3
-3
-1
-1
-3
-3
-3
-3
-3
-1
-3
-3
-3
-1
-3
-3
-1
-3
-3
-3
-1
-1
-3
-1
-1
-1
-3
-1
-1
-1
-3
-1
-3
-1
-3
-1
-1
-1
-3
-1
-3
-3
-1
-1
-3
-1
-1
-3
-3
-3
-3
-3
-3
-1
-3
-3
-1
-1
-3
-1
-1
-1
-3
-1
-3
-1
-3
-3
-1
-1
-1
-1
-1
-3
-1
-1
-1
-1
-1
-1
-1
-1
-1
-1
-3
-1
-1
-1
-1
-1
-3
-1
-1
-1
-1
-1
-3
-1
-1
-1
-3
-1
-1
-1
-3
-3
-1
-1
-3
-1
-3
-3
-1
-1
-1
-3
-1
-3
-1
-1
-1
-1
-1
-1
0
0
0
0
0
0
0
0
-3
-3
-3
-3
-3
-3
-3
-3
-3
-3
-3
-3
-3
-1
-3
-1
-3
-3
-1
-3
-3
-3
-3
-3
-1
-1
-1
-3
-3
-3
-3
-3
-3
-3
-3
-3
-3
-3
-3
-3
-3
-3
-1
-1
-3
-3
-3
-3
-1
-3
-3
-1
-1
-1
-1
-3
-1
-1
-3
-3
-3
-1
-1
-3
-3
-1
-3
-3
-1
-3
-3
-1
-1
-3
-1
-3
-3
-1
-3
-1
-1
-1
-1
-1
-3
-3
-1
-1
-1
-3
-1
-1
-1
-3
-3
-1
-3
-1
-3
-1
-1
-1
-1
-1
-1
-1
-1
-1
-3
-1
-1
-3
-1
-1
-3
-1
-1
-1
-1
-1
-3
-3
-3
-1
-3
-3
-1
-3
-1
-3
-1
-1
-1
-1
-1
-3
-1
-1
-1
-3
-1
-3
-1
-1
-3
-1
-1
-1
-1
-1
-1
-1
-1
-1
-1
0
0
0
0
0
0
0
0
0
0
0
0
0
0
0
0
0
0
-3
-3
-3
-3
-3
-3
-3
-3
-3
-3
-3
-3
-3
-3
-3
-1
-3
-3
-3
-3
-3
-3
-1
-3
-3
-3
-3
-1
-3
-3
-3
-1
-3
-1
-3
-1
-3
-3
-1
-3
-1
-3
-3
-3
-3
-3
-3
-1
-1
-1
-1
-1
-3
-1
-1
-3
-1
-1
-3
-3
-3
-1
-1
-3
-1
-3
-3
-1
-3
-3
-3
-1
-1
-1
-1
-1
-3
-3
-1
-3
-3
-3
-1
-3
-3
-1
-3
-1
-1
-1
-1
-1
-1
-3
-1
-1
-1
-3
-3
-3
-3
-1
-1
-1
-1
-1
-1
-3
-1
-1
-1
-1
-1
-1
-1
-3
-1
-1
-1
-1
-1
-1
-3
-3
-1
-1
-1
-3
-3
-1
-1
-1
-1
-1
-3
-1
-3
-1
-1
-1
-3
-3
-1
-1
-1
-3
-1
-1
-3
-1
-1
0
0
0
0
0
0
0
0
0
0
0
0
0
0
0
0
0
0
0
0
0
0
-3
-3
-3
-3
-3
-3
-3
-1
-1
-3
-3
-3
-3
-3
-3
-3
-3
-3
-3
-1
-3
-3
-3
-3
-3
-3
-3
-3
-3
-1
-3
-3
-3
-3
-3
-1
-1
-1
-1
-1
-1
-3
-3
-1
-3
-3
-3
-3
-1
-3
-1
-1
-1
-1
-1
-1
-1
-1
-1
-3
-1
-1
-1
-1
-3
-1
-1
-1
-3
-3
-3
-3
-3
-1
-3
-3
-1
-1
-3
-3
-1
-3
-3
-1
-3
-1
-3
-3
-1
-1
-1
-3
-3
-1
-1
-1
-3
-1
-3
-3
-3
-1
-3
-1
-1
-1
-1
-1
-3
-3
-3
-1
-1
-1
-3
-1
-1
-1
-3
-1
-1
-1
-1
-3
-3
-1
-1
-1
-1
-3
-3
-3
-1
-1
-1
-1
-3
-1
-1
-1
-1
-3
-1
-3
-1
-1
-3
-1
-1
-1
-1
0
0
0
0
0
0
0
0
0
0
0
0
0
0
0
0
0
0
0
0
0
0
-3
-3
-3
-3
-3
-3
-3
-3
-3
-3
-3
-3
-3
-3
-3
-3
-1
-1
-1
-3
-3
-3
-3
-3
-3
-1
-1
-3
-3
-3
-3
-3
-3
-3
-3
-1
-3
-1
-3
-1
-3
-3
-1
-1
-3
-1
-3
-1
-1
-3
-3
-3
-3
-1
-3
-3
-1
-1
-3
-1
-1
-1
-1
-1
-1
-3
-3
-3
-1
-1
-1
-1
-1
-1
-1
-3
-3
-3
-3
-1
-3
-3
-1
-1
-3
-1
-3
-3
-3
-1
-3
-3
-3
-3
-1
-1
-3
-1
-3
-3
-1
-1
-1
-1
-1
-1
-1
-1
-1
-1
-3
-3
-1
-1
-3
-1
-3
-1
-1
-1
-1
-1
-1
-1
-1
-3
-1
-3
-1
-1
-1
-3
-1
-1
-1
-3
-3
-1
-3
-1
-3
-1
-1
-3
-1
-1
-3
-1
-1
-1
-1
-3
-1
-1
-1
0
0
0
0
0
0
0
0
0
0
0
0
0
0
0
0
0
0
-3
-3
-3
-3
-3
-3
-3
-3
-3
-3
-3
-3
-3
-3
-3
-3
-3
-3
-3
-1
-1
-3
-3
-1
-3
-3
-1
-1
-3
-3
-3
-3
-3
-1
-3
-1
-3
-1
-1
-3
-3
-3
-1
-3
-1
-1
-1
-3
-3
-3
-3
-1
-3
-3
-1
-3
-1
-1
-3
-1
-1
-3
-1
-1
-3
-3
-1
-1
-1
-3
-1
-3
-1
-1
-3
-3
-1
-3
-3
-3
-3
-1
-3
-1
-1
-1
-3
-1
-1
-1
-1
-1
-1
-1
-1
-3
-3
-3
-1
-1
-3
-1
-1
-1
-1
-3
-3
-1
-1
-3
-1
-1
-1
-1
-3
-3
-3
-3
-1
-3
-1
-1
-3
-3
-1
-3
-1
-1
-1
-1
-3
-3
-1
-1
-3
-1
-1
-1
-1
-1
-1
-3
-3
-3
-1
-1
-1
-3
-1
-1
-3
-3
-1
-3
-3
-1
-1
-1
-1
-1
-1
-1
-1
0
0
0
0
0
0
0
0
0
0
-3
-3
-3
-3
-3
-3
-3
-3
-3
-3
-3
-3
-3
-3
-3
-3
-3
-1
-1
-3
-3
-1
-3
-3
-3
-3
-1
-3
-3
-3
-3
-3
-3
-3
-1
-3
-1
-1
-3
-1
-1
-3
-3
-1
-3
-1
-1
-3
-3
-3
-3
-3
-1
-3
-3
-3
-3
-3
-3
-3
-3
-1
-1
-1
-1
-3
-1
-1
-1
-3
-1
-3
-1
-1
-1
-1
-3
-3
-1
-3
-1
-1
-3
-1
-1
-1
-1
-1
-3
-1
-1
-1
-1
-3
-3
-1
-1
-3
-3
-1
-3
-3
-1
-1
-1
-1
-1
-3
-1
-1
-3
-3
-1
-3
-1
-1
-3
-1
-1
-1
-1
-3
-1
-3
-1
-3
-3
-1
-3
-3
-1
-3
-3
-3
-1
-3
-1
-1
-1
-1
-1
-1
-1
-1
-1
-1
-1
-3
-1
-3
-1
-1
-1
-1
-1
-1
-1
-1
-1
0
0
0
0
0
0
0
0
0
0
0
0
0
0
-3
-3
-3
-3
-3
-3
-3
-3
-3
-3
-3
-3
-3
-3
-3
-3
-3
-1
-1
-3
-3
-3
-3
-3
-3
-1
-3
-1
-3
-3
-3
-3
-1
-3
-1
-1
-3
-1
-3
-1
-1
-3
-3
-3
-3
-3
-3
-1
-1
-3
-1
-3
-3
-1
-1
-3
-3
-1
-1
-3
-3
-1
-1
-3
-3
-3
-1
-1
-1
-1
-3
-3
-3
-3
-1
-3
-1
-1
-3
-1
-1
-1
-3
-1
-1
-1
-3
-3
-3
-1
-1
-1
-1
-3
-1
-3
-3
-1
-1
-1
-3
-3
-1
-1
-3
-1
-1
-1
-1
-3
-3
-3
-1
-1
-3
-1
-3
-3
-3
-1
-3
-1
-1
-1
-1
-3
-1
-1
-3
-3
-1
-1
-1
-1
-1
-1
-3
-1
-1
-1
-3
-3
-1
-3
-3
-1
-3
-1
-1
-1
-1
-1
-1
-1
-3
-1
-1
-1
-1
-1
-1
-1
-1
0
0
0
0
0
0
0
0
0
0
-3
-3
-3
-3
-3
-3
-3
-3
-3
-1
-3
-3
-3
-3
-3
-1
-3
-3
-3
-3
-3
-3
-1
-3
-1
-3
-3
-1
-3
-1
-1
-3
-3
-3
-1
-3
-3
-1
-1
-3
-3
-3
-1
-3
-3
-1
-1
-3
-1
-3
-3
-3
-3
-1
-1
-3
-1
-1
-1
-1
-3
-3
-3
-3
-3
-3
-3
-3
-3
-1
-1
-1
-1
-3
-1
-1
-1
-3
-1
-1
-1
-1
-1
-1
-3
-1
-1
-3
-1
-1
-1
-3
-3
-3
-3
-3
-3
-3
-1
-1
-3
-3
-1
-1
-3
-1
-1
-1
-3
-1
-1
-1
-1
-3
-3
-1
-1
-1
-1
-3
-3
-1
-1
-1
-1
-1
-1
-1
-1
-1
-3
-3
-3
-1
-3
-1
-3
-1
-1
-1
-1
-1
-1
-1
-3
-1
-1
-1
-3
-1
-1
0
0
0
0
0
0
0
0
0
0
0
0
0
0
0
0
0
0
0
0
0
0
-3
-3
-3
-3
-3
-3
-3
-3
-3
-3
-3
-3
-1
-3
-3
-1
-3
-1
-3
-3
-3
-3
-3
-1
-3
-3
-3
-3
-3
-3
-1
-3
-1
-3
-3
-3
-1
-1
-1
-1
-1
-1
-1
-3
-3
-1
-3
-3
-3
-1
-1
-1
-1
-3
-3
-3
-3
-3
-3
-3
-1
-3
-1
-1
-1
-3
-3
-3
-1
-1
-1
-1
-3
-1
-1
-3
-1
-3
-1
-1
-3
-3
-3
-3
-1
-1
-1
-1
-3
-3
-1
-1
-3
-3
-1
-3
-3
-1
-3
-1
-1
-1
-3
-1
-1
-1
-1
-1
-3
-3
-3
-3
-1
-1
-1
-1
-1
-1
-1
-3
-3
-3
-1
-1
-1
-1
-3
-3
-1
-1
-1
-3
-1
-3
-1
-1
-1
-1
-1
-1
-1
-3
-1
-1
-1
-3
-1
-1
-1
0
0
0
0
0
0
0
0
0
0
0
0
0
0
0
0
0
0
0
0
0
0
0
0
-3
-3
-3
-3
-3
-3
-3
-3
-3
-3
-3
-3
-3
-3
-3
-3
-3
-3
-3
-1
-3
-3
-1
-3
-3
-3
-3
-3
-1
-1
-3
-3
-3
-3
-1
-1
-3
-3
-3
-3
-1
-3
-3
-1
-1
-3
-3
-1
-3
-3
-3
-1
-3
-3
-3
-3
-1
-1
-3
-1
-3
-1
-3
-1
-1
-1
-3
-1
-1
-3
-3
-3
-1
-3
-1
-3
-3
-3
-3
-3
-3
-1
-1
-3
-1
-1
-1
-1
-3
-1
-1
-1
-1
-1
-1
-3
-1
-1
-1
-1
-3
-1
-1
-1
-1
-3
-3
-1
-3
-3
-1
-1
-1
-3
-1
-3
-1
-1
-3
-3
-1
-1
-1
-3
-1
-1
-1
-3
-1
-3
-1
-1
-1
-3
-1
-1
-1
-1
-1
-1
-1
-1
-1
-1
-1
-1
-1
-1
-1
-1
-1
0
0
0
0
0
0
0
0
0
0
0
0
0
0
0
0
0
0
0
0
0
0
-3
-3
-3
-3
-3
-3
-3
-3
-3
-1
-3
-3
-3
-3
-3
-3
-3
-3
-3
-3
-3
-3
-3
-1
-1
-3
-3
-3
-3
-3
-1
-3
-3
-3
-1
-3
-3
-1
-1
-3
-1
-3
-1
-1
-1
-1
-3
-3
-1
-1
-3
-1
-3
-1
-1
-1
-3
-3
-1
-1
-1
-3
-3
-3
-3
-1
-1
-1
-3
-1
-3
-1
-1
-1
-3
-1
-3
-1
-1
-1
-3
-3
-1
-1
-3
-1
-1
-3
-1
-1
-3
-3
-3
-1
-1
-3
-1
-1
-1
-3
-1
-1
-1
-3
-3
-3
-1
-3
-3
-3
-1
-1
-1
-1
-3
-3
-3
-1
-1
-3
-3
-1
-3
-3
-1
-1
-1
-3
-1
-1
-1
-3
-3
-1
-1
-1
-1
-3
-1
-3
-1
-1
-3
-1
-1
-3
-1
-1
-3
-1
-1
-1
-3
-1
-1
-1
-1
-1
-1
0
0
0
0
0
0
0
0
0
0
0
0
0
0
-3
-3
-3
-3
-3
-1
-3
-3
-3
-3
-3
-3
-3
-3
-3
-1
-3
-3
-3
-3
-3
-1
-3
-1
-1
-1
-1
-3
-3
-3
-1
-3
-3
-3
-3
-3
-3
-3
-3
-3
-3
-1
-3
-3
-3
-3
-3
-1
-1
-3
-3
-3
-3
-1
-3
-3
-1
-3
-3
-1
-3
-1
-3
-1
-3
-3
-3
-1
-1
-1
-3
-1
-3
-3
-3
-1
-1
-1
-1
-3
-1
-3
-1
-1
-1
-1
-1
-1
-1
-3
-1
-1
-3
-3
-1
-1
-1
-1
-1
-3
-1
-1
-1
-1
-3
-1
-3
-1
-3
-1
-1
-3
-1
-1
-3
-3
-3
-3
-3
-1
-3
-1
-1
-1
-1
-1
-1
-3
-3
-1
-3
-1
-1
-3
-1
-1
-1
-1
-3
-3
-1
-1
-1
-1
-1
-1
-1
-1
-1
-1
-1
-3
-1
-1
-1
-1
-1
0
0
0
0
0
0
0
0
0
0
0
0
0
0
0
0
-3
-3
-3
-3
-3
-3
-3
-3
-3
-3
-1
-3
-3
-3
-3
-3
-3
-1
-3
-3
-3
-3
-3
-3
-3
-3
-3
-3
-1
-3
-3
-3
-3
-1
-3
-1
-1
-3
-1
-3
-1
-3
-3
-3
-3
-3
-1
-3
-1
-3
-3
-3
-1
-1
-3
-3
-3
-1
-3
-3
-1
-1
-1
-1
-1
-1
-3
-1
-1
-1
-3
-3
-1
-3
-3
-3
-3
-3
-3
-3
-1
-1
-1
-3
-1
-1
-1
-3
-1
-1
-3
-1
-1
-1
-1
-1
-1
-1
-1
-3
-1
-3
-3
-1
-3
-1
-1
-1
-1
-3
-1
-1
-1
-3
-1
-3
-1
-3
-1
-1
-1
-1
-1
-1
-1
-1
-1
-1
-1
-1
-1
-3
-3
-1
-1
-1
-1
-1
-1
-3
-3
-3
-1
-3
-1
-1
-1
-1
-3
-1
-1
0
0
0
0
0
0
0
0
0
0
0
0
0
0
0
0
0
0
0
0
0
0
-3
-3
-3
-3
-3
-3
-3
-3
-1
-3
-3
-3
-3
-3
-3
-1
-3
-1
-3
-3
-3
-3
-3
-3
-3
-3
-3
-1
-3
-1
-3
-1
-1
-3
-3
-1
-1
-1
-1
-3
-3
-3
-1
-3
-3
-3
-3
-3
-1
-3
-3
-1
-1
-1
-3
-1
-3
-1
-1
-1
-1
-1
-3
-3
-3
-3
-1
-1
-1
-3
-1
-1
-1
-1
-3
-1
-1
-1
-3
-1
-1
-3
-1
-1
-3
-1
-3
-3
-3
-3
-3
-3
-1
-1
-1
-1
-1
-1
-3
-3
-3
-1
-3
-3
-3
-3
-3
-1
-1
-1
-1
-3
-3
-1
-3
-1
-3
-1
-1
-3
-1
-1
-1
-3
-3
-1
-3
-1
-1
-1
-1
-1
-1
-1
-3
-1
-1
-1
-1
-1
-3
-1
-1
-1
-3
-1
-1
-1
-1
0
0
0
0
0
0
0
0
0
0
0
0
0
0
0
0
0
0
0
0
0
0
0
0
-3
-3
-3
-3
-3
-3
-3
-3
-3
-3
-3
-3
-3
-3
-3
-3
-3
-1
-1
-3
-3
-3
-3
-3
-3
-3
-3
-3
-1
-3
-3
-1
-3
-3
-3
-3
-3
-1
-1
-3
-3
-1
-3
-1
-3
-3
-3
-1
-1
-3
-1
-3
-1
-3
-3
-1
-1
-3
-1
-3
-3
-1
-3
-1
-1
-3
-3
-3
-3
-3
-3
-1
-3
-1
-1
-1
-3
-3
-1
-1
-3
-3
-3
-1
-1
-1
-1
-1
-1
-1
-1
-3
-1
-3
-3
-1
-1
-1
-3
-1
-1
-3
-3
-3
-3
-3
-1
-3
-1
-3
-1
-3
-3
-1
-1
-1
-1
-3
-1
-1
-1
-1
-1
-1
-1
-1
-3
-1
-1
-3
-1
-1
-1
-1
-1
-1
-1
-1
-3
-1
-1
-3
-1
-1
-1
-1
-1
-3
-1
-1
-3
-3
-1
-1
-1
-1
-1
-1
-1
-1
-1
0
0
0
0
0
0
0
0
0
0
0
0
-3
-3
-3
-3
-3
-3
-3
-3
-3
-3
-3
-3
-3
-3
-3
-1
-3
-3
-3
-1
-1
-1
-1
-3
-3
-3
-3
-3
-3
-3
-3
-1
-3
-1
-1
-3
-1
-3
-1
-1
-3
-3
-3
-1
-3
-1
-3
-3
-3
-3
-3
-3
-3
-1
-1
-1
-1
-3
-3
-1
-1
-1
-1
-3
-3
-3
-3
-1
-1
-1
-1
-3
-1
-3
-1
-3
-3
-1
-1
-3
-3
-3
-1
-1
-1
-1
-1
-3
-1
-1
-3
-1
-1
-1
-3
-3
-1
-3
-3
-1
-1
-3
-1
-1
-3
-3
-1
-3
-3
-1
-1
-3
-1
-1
-3
-1
-1
-1
-1
-1
-3
-3
-3
-1
-1
-1
-3
-1
-3
-1
-1
-1
-1
-1
-3
-1
-1
-1
-1
-3
-1
-1
-3
-1
-1
-1
-3
-3
-1
-3
-1
-1
-1
-1
-1
0
0
0
0
0
0
0
0
0
0
0
0
0
0
0
0
0
0
-3
-3
-3
-3
-3
-3
-3
-1
-3
-3
-3
-3
-3
-3
-3
-3
-3
-3
-1
-3
-1
-3
-1
-3
-3
-3
-3
-3
-3
-3
-3
-3
-3
-3
-1
-3
-1
-1
-3
-3
-1
-1
-1
-3
-3
-3
-3
-1
-3
-3
-1
-1
-1
-1
-1
-3
-1
-1
-3
-1
-3
-3
-1
-1
-1
-3
-3
-3
-1
-1
-3
-3
-3
-3
-3
-1
-1
-3
-3
-1
-3
-3
-3
-1
-1
-1
-3
-3
-3
-1
-1
-1
-1
-3
-1
-3
-1
-3
-1
-1
-1
-1
-1
-3
-1
-1
-3
-1
-1
-1
-3
-1
-1
-1
-3
-1
-1
-3
-3
-3
-1
-1
-1
-3
-1
-3
-3
-1
-1
-1
-1
-1
-1
-1
-1
-1
-1
-1
-1
-1
-1
-1
-1
-3
-1
-1
-3
-1
-1
0
0
0
0
0
0
0
0
0
0
0
0
0
0
0
0
0
0
0
0
0
0
0
0
-3
-3
-3
-3
-3
-3
-3
-3
-3
-1
-3
-3
-3
-3
-3
-3
-1
-3
-3
-3
-3
-3
-3
-3
-1
-3
-3
-3
-3
-1
-3
-1
-1
-1
-3
-3
-3
-1
-3
-1
-3
-3
-3
-1
-1
-3
-1
-3
-1
-3
-3
-1
-3
-1
-1
-3
-1
-1
-1
-3
-3
-1
-1
-1
-1
-3
-1
-3
-3
-1
-3
-3
-1
-1
-3
-1
-1
-1
-3
-1
-1
-3
-3
-3
-3
-3
-1
-3
-3
-1
-1
-1
-1
-1
-3
-1
-1
-3
-1
-3
-1
-1
-3
-3
-3
-3
-1
-1
-1
-3
-1
-1
-1
-1
-3
-3
-3
-1
-3
-3
-3
-1
-1
-1
-3
-1
-1
-1
-1
-1
-1
-1
-1
-1
-1
-1
-1
-1
-1
-1
-3
-1
-1
-3
-1
-1
-1
0
0
0
0
0
0
0
0
0
0
0
0
0
0
0
0
0
0
0
0
0
0
0
0
0
0
-3
-3
-3
-3
-3
-3
-3
-3
-3
-3
-3
-1
-3
-3
-3
-3
-3
-1
-3
-1
-3
-3
-3
-1
-3
-1
-3
-3
-3
-1
-1
-3
-3
-3
-3
-3
-3
-3
-3
-1
-3
-3
-1
-3
-1
-3
-3
-1
-1
-3
-1
-3
-3
-1
-3
-1
-3
-3
-3
-1
-3
-1
-1
-1
-1
-3
-1
-3
-1
-3
-1
-3
-1
-3
-3
-3
-3
-1
-1
-1
-3
-1
-3
-1
-1
-3
-1
-1
-1
-3
-3
-1
-1
-3
-1
-1
-1
-3
-3
-1
-3
-1
-3
-3
-1
-3
-1
-1
-1
-1
-3
-1
-1
-1
-1
-3
-1
-1
-1
-1
-3
-1
-1
-1
-3
-1
-1
-1
-3
-1
-1
-1
-1
-1
-1
-3
-1
-1
-1
-1
-1
-1
-1
0
0
0
0
0
0
0
0
0
0
0
0
0
0
0
0
0
0
0
0
0
0
0
0
0
0
0
0
0
0
-3
-3
-3
-3
-3
-3
-3
-3
-3
-3
-1
-3
-3
-3
-3
-3
-3
-3
-1
-1
-3
-3
-3
-3
-3
-3
-3
-1
-1
-3
-3
-1
-1
-3
-1
-3
-3
-1
-3
-3
-3
-1
-3
-3
-1
-3
-3
-1
-3
-1
-1
-1
-1
-1
-1
-3
-1
-1
-3
-1
-3
-3
-1
-3
-1
-3
-3
-3
-3
-3
-3
-1
-3
-1
-3
-1
-1
-3
-1
-1
-1
-3
-3
-3
-3
-1
-1
-1
-1
-3
-1
-1
-3
-3
-3
-3
-3
-1
-1
-1
-1
-3
-3
-3
-3
-1
-1
-3
-1
-3
-1
-1
-1
-3
-3
-1
-3
-1
-1
-3
-3
-1
-1
-1
-1
-1
-1
-1
-1
-3
-1
-3
-1
-1
-1
-1
-1
-1
-1
-3
-3
-3
-1
-3
-1
-1
-3
-1
-1
-1
-3
-1
-1
-3
-1
-1
-1
-1
-1
-1
-1
-1
-1
0
0
0
0
0
0
0
0
0
0
-3
-3
-3
-3
-3
-3
-3
-3
-3
-3
-3
-3
-3
-3
-3
-3
-3
-1
-3
-1
-3
-3
-1
-3
-3
-1
-3
-1
-1
-3
-3
-1
-1
-1
-1
-3
-1
-3
-3
-1
-1
-3
-3
-3
-3
-1
-3
-1
-1
-1
-3
-3
-3
-3
-3
-3
-1
-1
-1
-3
-1
-1
-3
-1
-1
-1
-1
-3
-1
-1
-3
-3
-3
-1
-3
-3
-3
-3
-1
-1
-1
-3
-3
-3
-1
-3
-1
-1
-3
-1
-1
-1
-1
-3
-1
-3
-3
-1
-1
-1
-3
-3
-1
-1
-1
-3
-1
-1
-1
-3
-1
-3
-3
-3
-3
-1
-1
-1
-3
-1
-1
-1
-1
-3
-3
-1
-1
-1
-1
-3
-1
-1
-1
-3
-1
-1
-1
-3
-3
-1
-1
-3
-1
-3
-3
-3
-1
-3
-1
-1
-1
-1
-1
-1
-1
0
0
0
0
0
0
0
0
0
0
0
0
0
0
0
0
0
0
-3
-3
-3
-3
-3
-3
-3
-3
-3
-3
-3
-3
-3
-3
-3
-3
-1
-3
-3
-3
-3
-3
-3
-3
-3
-1
-1
-3
-3
-3
-3
-3
-3
-3
-3
-3
-3
-1
-1
-1
-1
-1
-3
-1
-1
-3
-3
-1
-1
-3
-1
-1
-1
-3
-3
-3
-1
-1
-1
-1
-1
-3
-3
-3
-1
-1
-3
-3
-3
-1
-1
-1
-3
-3
-3
-1
-3
-3
-1
-3
-3
-3
-1
-3
-3
-1
-1
-1
-1
-1
-3
-3
-3
-1
-3
-1
-1
-1
-1
-1
-1
-1
-1
-3
-1
-1
-1
-1
-1
-1
-3
-3
-1
-3
-3
-1
-1
-1
-1
-3
-3
-3
-3
-1
-1
-1
-3
-1
-1
-1
-1
-3
-1
-1
-3
-1
-1
-1
-1
-1
-1
-1
-1
-1
-1
-3
-1
-1
-1
0
0
0
0
0
0
0
0
0
0
0
0
0
0
0
0
0
0
0
0
0
0
0
0
-3
-3
-3
-3
-3
-3
-3
-3
-3
-3
-3
-3
-1
-3
-3
-3
-3
-3
-3
-1
-1
-3
-1
-3
-1
-3
-3
-3
-1
-3
-3
-1
-1
-3
-3
-3
-3
-3
-3
-1
-1
-3
-3
-1
-1
-3
-3
-3
-1
-3
-1
-1
-1
-3
-1
-3
-3
-3
-3
-3
-3
-1
-3
-1
-3
-3
-1
-1
-3
-3
-1
-1
-1
-3
-3
-1
-1
-1
-1
-3
-3
-1
-1
-3
-1
-1
-3
-3
-1
-1
-1
-3
-3
-3
-1
-1
-3
-1
-3
-1
-3
-1
-1
-3
-3
-3
-1
-1
-3
-1
-3
-1
-3
-1
-1
-1
-1
-3
-1
-1
-1
-1
-1
-1
-1
-3
-1
-3
-3
-1
-3
-3
-1
-3
-1
-1
-3
-1
-1
-1
-1
-1
-1
-1
-1
-1
-1
-1
-1
-1
-1
-1
-1
0
0
0
0
0
0
0
0
0
0
0
0
0
0
0
0
0
0
0
0
-3
-3
-3
-3
-3
-3
-3
-3
-3
-1
-3
-3
-3
-3
-3
-3
-3
-3
-3
-3
-3
-3
-3
-3
-3
-3
-3
-3
-3
-1
-3
-1
-3
-3
-1
-1
-3
-3
-3
-3
-3
-3
-1
-3
-3
-3
-3
-1
-1
-3
-3
-1
-3
-3
-3
-3
-3
-3
-1
-3
-1
-3
-1
-3
-1
-1
-1
-1
-1
-1
-1
-3
-1
-1
-1
-1
-1
-1
-1
-3
-1
-1
-3
-1
-3
-1
-1
-3
-1
-1
-3
-3
-1
-1
-1
-1
-1
-1
-1
-3
-3
-3
-1
-1
-3
-3
-1
-3
-3
-1
-1
-3
-3
-3
-3
-1
-3
-1
-1
-1
-1
-1
-1
-1
-1
-1
-1
-1
-1
-3
-3
-3
-1
-1
-1
-1
-1
-1
-3
-3
-1
-1
-3
-1
-1
-1
-1
-1
-3
-1
-1
-1
-1
-1
-1
-1
-1
0
0
0
0
0
0
0
0
0
0
0
0
0
0
0
0
-3
-3
-3
-3
-3
-3
-3
-3
-3
-3
-3
-3
-1
-3
-3
-1
-3
-3
-3
-1
-3
-3
-3
-3
-3
-3
-3
-3
-3
-1
-1
-1
-3
-3
-3
-1
-3
-3
-1
-3
-3
-3
-3
-3
-1
-1
-3
-3
-3
-3
-1
-1
-3
-1
-1
-1
-3
-1
-1
-1
-1
-3
-3
-3
-1
-3
-3
-3
-1
-3
-1
-1
-1
-1
-3
-3
-3
-3
-3
-1
-1
-1
-3
-1
-1
-1
-3
-1
-1
-3
-3
-1
-1
-1
-1
-1
-1
-3
-1
-1
-1
-3
-3
-1
-1
-1
-1
-1
-1
-1
-3
-3
-1
-3
-1
-1
-1
-3
-1
-3
-1
-3
-1
-3
-1
-3
-1
-1
-3
-1
-1
-1
-3
-1
-1
-1
-1
-1
-1
-1
-1
-1
-1
0
0
0
0
0
0
0
0
0
0
0
0
0
0
0
0
0
0
0
0
0
0
0
0
0
0
0
0
0
0
-3
-3
-3
-3
-3
-3
-3
-3
-3
-3
-3
-3
-3
-3
-3
-3
-3
-3
-1
-3
-3
-3
-1
-3
-3
-3
-3
-3
-3
-3
-3
-3
-3
-3
-3
-3
-3
-1
-3
-3
-1
-1
-1
-3
-3
-1
-1
-1
-1
-1
-1
-3
-1
-3
-3
-3
-1
-3
-3
-1
-1
-3
-3
-1
-3
-3
-3
-3
-3
-1
-1
-1
-1
-3
-1
-3
-1
-1
-3
-1
-1
-1
-3
-3
-1
-3
-1
-3
-3
-1
-1
-3
-3
-1
-1
-1
-1
-3
-1
-1
-3
-1
-1
-1
-1
-1
-1
-1
-1
-3
-3
-3
-1
-1
-3
-3
-1
-1
-3
-3
-1
-3
-1
-1
-1
-1
-1
-1
-1
-1
-1
-3
-1
-1
-1
-1
-1
-1
-1
-1
-1
-1
-1
-1
-1
-3
-1
-1
-1
0
0
0
0
0
0
0
0
0
0
0
0
0
0
0
0
0
0
0
0
0
0
0
0
-3
-3
-3
-3
-3
-3
-3
-3
-3
-3
-3
-3
-3
-3
-3
-1
-3
-1
-1
-3
-3
-1
-1
-3
-1
-3
-3
-1
-3
-3
-3
-1
-1
-3
-1
-3
-3
-1
-1
-1
-3
-3
-3
-3
-3
-1
-1
-3
-3
-1
-1
-1
-1
-1
-3
-3
-3
-1
-3
-1
-3
-1
-1
-1
-1
-3
-3
-3
-3
-1
-1
-3
-3
-3
-3
-1
-3
-3
-3
-1
-1
-3
-1
-1
-3
-3
-3
-3
-3
-1
-1
-3
-1
-3
-3
-1
-1
-1
-1
-1
-1
-1
-1
-1
-1
-1
-1
-3
-1
-1
-1
-1
-3
-1
-1
-1
-3
-1
-3
-1
-1
-1
-3
-3
-1
-3
-1
-1
-1
-3
-1
-1
-3
-3
-3
-1
-3
-3
-3
-3
-1
-1
-1
-3
-1
-1
-3
-1
-1
-1
-1
-1
-1
0
0
0
0
0
0
0
0
0
0
0
0
0
0
0
0
0
0
0
0
-3
-3
-3
-3
-3
-3
-3
-3
-1
-3
-3
-3
-3
-3
-3
-3
-1
-3
-3
-3
-3
-3
-3
-3
-3
-1
-1
-3
-3
-1
-3
-3
-3
-3
-3
-1
-3
-3
-3
-3
-1
-3
-3
-1
-1
-3
-3
-1
-1
-1
-3
-3
-1
-1
-1
-3
-3
-3
-3
-1
-1
-3
-3
-3
-3
-1
-3
-1
-3
-1
-3
-1
-3
-3
-1
-1
-1
-1
-3
-1
-1
-1
-3
-1
-1
-1
-3
-1
-3
-3
-1
-1
-1
-3
-3
-1
-3
-1
-3
-3
-3
-1
-1
-3
-1
-1
-1
-1
-1
-3
-1
-1
-1
-3
-3
-3
-1
-3
-1
-3
-1
-1
-1
-1
-1
-1
-1
-3
-3
-1
-1
-3
-1
-1
-1
-1
-1
-3
-3
-1
-1
-1
-3
-1
-1
-1
-1
-3
-1
-1
-3
-1
-1
-1
-1
-1
-1
-1
-1
0
0
0
0
0
0
0
0
0
0
0
0
0
0
-3
-3
-3
-3
-3
-3
-3
-3
-3
-3
-3
-3
-3
-3
-1
-3
-3
-3
-3
-1
-3
-3
-3
-3
-3
-1
-3
-3
-1
-3
-1
-1
-1
-3
-3
-3
-3
-3
-1
-3
-3
-3
-3
-3
-3
-3
-3
-1
-3
-1
-1
-1
-1
-3
-3
-1
-1
-1
-3
-3
-3
-3
-3
-3
-1
-1
-3
-3
-1
-1
-1
-3
-3
-1
-1
-3
-1
-1
-1
-1
-3
-1
-1
-1
-3
-1
-3
-1
-3
-3
-1
-1
-1
-1
-1
-3
-3
-1
-3
-3
-1
-1
-1
-3
-3
-1
-1
-3
-1
-3
-3
-1
-1
-1
-3
-1
-1
-1
-1
-3
-1
-1
-1
-1
-3
-1
-1
-1
-1
-1
-1
-3
-1
-3
-1
-1
-1
-1
-1
-3
-1
-3
-1
-3
-1
-1
-1
-3
-1
-1
-1
-3
-1
-1
-1
0
0
0
0
0
0
0
0
0
0
0
0
0
0
0
0
0
0
-3
-3
-3
-3
-3
-3
-3
-3
-3
-3
-3
-1
-3
-3
-3
-3
-3
-1
-3
-3
-3
-3
-3
-3
-3
-3
-3
-3
-3
-3
-3
-3
-1
-1
-3
-1
-1
-1
-1
-3
-1
-3
-1
-3
-3
-3
-3
-1
-3
-1
-3
-3
-1
-3
-1
-3
-3
-1
-1
-3
-3
-1
-1
-3
-1
-1
-1
-3
-3
-1
-3
-1
-1
-1
-3
-1
-1
-3
-3
-1
-3
-3
-3
-1
-3
-1
-1
-1
-3
-3
-1
-3
-1
-1
-1
-3
-1
-1
-1
-3
-1
-3
-1
-1
-1
-3
-3
-3
-3
-3
-1
-1
-1
-1
-3
-1
-3
-1
-3
-1
-1
-1
-1
-1
-1
-1
-1
-1
-1
-1
-1
-3
-1
-1
-1
-1
-1
-1
-3
-1
-1
-3
-3
-3
-1
-1
-1
-1
-1
-1
-1
0
0
0
0
0
0
0
0
0
0
0
0
0
0
0
0
0
0
0
0
0
0
-3
-3
-3
-3
-3
-3
-3
-3
-3
-3
-3
-1
-3
-3
-3
-3
-3
-3
-1
-3
-3
-3
-1
-3
-3
-3
-3
-3
-3
-1
-3
-1
-3
-1
-1
-3
-3
-3
-3
-3
-1
-1
-1
-3
-1
-3
-3
-1
-3
-3
-3
-1
-3
-1
-3
-3
-1
-3
-1
-3
-3
-1
-3
-3
-1
-3
-1
-3
-3
-1
-1
-1
-1
-1
-1
-3
-1
-3
-1
-1
-3
-1
-1
-1
-1
-3
-3
-1
-1
-3
-3
-1
-1
-3
-3
-1
-1
-3
-1
-3
-1
-1
-1
-3
-1
-1
-1
-1
-3
-3
-3
-1
-1
-1
-1
-1
-1
-1
-3
-1
-1
-1
-1
-1
-1
-3
-1
-3
-1
-3
-3
-1
-1
-1
-3
-1
-1
-1
-1
-1
-1
-3
-1
-1
-1
0
0
0
0
0
0
0
0
0
0
0
0
0
0
0
0
0
0
0
0
0
0
0
0
0
0
0
0
-3
-3
-3
-3
-3
-3
-3
-3
-3
-3
-3
-3
-3
-3
-3
-1
-3
-1
-3
-3
-3
-3
-3
-3
-3
-1
-3
-3
-1
-3
-3
-1
-1
-1
-3
-1
-3
-1
-1
-3
-1
-3
-3
-3
-3
-3
-3
-1
-1
-3
-1
-3
-1
-1
-3
-3
-3
-3
-1
-1
-1
-1
-1
-3
-1
-1
-3
-3
-1
-3
-1
-3
-1
-1
-1
-1
-1
-1
-1
-3
-1
-3
-1
-3
-3
-3
-1
-3
-1
-1
-1
-3
-3
-1
-1
-1
-3
-1
-3
-3
-1
-1
-3
-1
-1
-3
-3
-1
-3
-3
-1
-3
-1
-3
-1
-1
-1
-3
-3
-1
-1
-1
-1
-1
-1
-1
-1
-1
-1
-1
-1
-3
-3
-1
-3
-3
-3
-1
-1
-1
-1
-1
-3
-3
-1
-1
-1
-3
-1
-1
-1
0
0
0
0
0
0
0
0
0
0
0
0
0
0
0
0
0
0
0
0
0
0
-3
-3
-3
-3
-3
-3
-3
-3
-3
-3
-3
-3
-3
-3
-3
-3
-3
-1
-3
-3
-3
-3
-3
-1
-1
-3
-3
-3
-1
-3
-3
-3
-3
-3
-1
-3
-1
-3
-1
-1
-3
-3
-3
-3
-1
-3
-1
-3
-1
-3
-3
-3
-3
-1
-3
-3
-3
-1
-1
-1
-3
-1
-1
-3
-1
-3
-1
-1
-1
-1
-3
-3
-3
-1
-3
-1
-1
-1
-3
-1
-3
-3
-1
-1
-1
-3
-1
-1
-3
-1
-1
-1
-1
-3
-1
-1
-1
-3
-3
-1
-1
-3
-3
-1
-1
-1
-1
-3
-1
-1
-3
-3
-1
-1
-1
-3
-3
-3
-1
-1
-1
-3
-1
-3
-1
-3
-1
-3
-1
-1
-1
-3
-1
-3
-3
-1
-1
-1
-1
-3
-3
-1
-1
-3
-1
-1
-1
-1
-1
-1
-1
-1
-1
-1
-1
-1
-1
0
0
0
0
0
0
0
0
0
0
0
0
0
0
0
0
-3
-3
-3
-3
-3
-3
-3
-3
-3
-3
-3
-3
-3
-3
-3
-1
-3
-3
-3
-3
-3
-1
-1
-3
-1
-3
-3
-3
-3
-3
-3
-3
-1
-1
-1
-3
-1
-1
-1
-3
-1
-3
-3
-3
-3
-1
-3
-1
-3
-3
-1
-1
-3
-3
-3
-1
-3
-3
-1
-1
-1
-3
-1
-3
-1
-1
-3
-3
-3
-1
-1
-1
-3
-3
-1
-3
-3
-1
-1
-1
-1
-1
-1
-3
-3
-3
-3
-1
-1
-1
-1
-3
-1
-3
-1
-3
-3
-3
-1
-3
-3
-3
-1
-1
-1
-1
-1
-1
-1
-1
-1
-1
-1
-1
-1
-3
-1
-1
-1
-1
-3
-1
-1
-3
-1
-3
-1
-1
-1
-3
-1
-3
-1
-1
-1
-1
-1
-1
-1
0
0
0
0
0
0
0
0
0
0
0
0
0
0
0
0
0
0
0
0
0
0
0
0
0
0
0
0
0
0
0
0
0
0
-3
-3
-3
-3
-3
-3
-3
-3
-3
-3
-3
-3
-3
-3
-3
-1
-3
-3
-1
-3
-3
-3
-1
-1
-1
-1
-3
-1
-3
-3
-3
-3
-1
-1
-3
-1
-3
-3
-3
-1
-1
-3
-3
-3
-3
-3
-3
-3
-3
-1
-3
-3
-1
-1
-1
-1
-3
-3
-3
-1
-1
-1
-1
-1
-1
-1
-1
-3
-1
-1
-1
-3
-3
-1
-1
-3
-3
-1
-1
-1
-1
-1
-3
-3
-3
-3
-3
-3
-3
-1
-3
-3
-1
-1
-3
-3
-3
-3
-3
-1
-3
-1
-1
-1
-1
-3
-1
-1
-1
-1
-3
-1
-1
-1
-1
-1
-1
-1
-3
-1
-1
-1
-3
-3
-3
-1
-3
-3
-1
-1
-1
-3
-1
-1
-1
-3
-1
-1
-1
-3
-1
-1
-1
-1
-1
-3
-3
-3
-3
-1
-1
-1
-1
-1
-1
0
0
0
0
0
0
0
0
0
0
0
0
0
0
0
0
0
0
-3
-3
-3
-3
-3
-3
-3
-1
-3
-3
-3
-3
-3
-3
-3
-3
-3
-3
-3
-3
-3
-3
-1
-3
-1
-3
-1
-1
-1
-3
-3
-3
-3
-1
-3
-3
-1
-3
-3
-3
-1
-3
-3
-3
-3
-1
-1
-3
-3
-3
-3
-3
-3
-3
-1
-1
-1
-3
-3
-3
-1
-3
-3
-3
-1
-3
-1
-1
-3
-3
-3
-3
-1
-3
-1
-1
-3
-1
-3
-3
-1
-1
-3
-1
-1
-3
-1
-3
-1
-3
-3
-3
-1
-3
-3
-1
-1
-1
-1
-1
-3
-1
-1
-1
-1
-3
-1
-1
-1
-1
-1
-3
-1
-1
-3
-1
-1
-1
-1
-1
-3
-3
-1
-3
-1
-1
-1
-1
-3
-1
-3
-1
-1
-1
-3
-1
-1
-3
-1
-1
-1
-3
-1
-1
-1
-1
-1
-1
-1
-1
-1
-3
-3
-1
-3
-1
-1
-1
-1
-1
-1
-1
-1
0
0
0
0
0
0
0
0
0
0
-3
-3
-3
-3
-3
-3
-3
-1
-3
-3
-3
-3
-3
-3
-3
-3
-1
-1
-1
-3
-3
-3
-1
-1
-1
-3
-3
-3
-3
-3
-1
-3
-3
-3
-3
-3
-3
-3
-3
-3
-3
-3
-3
-3
-3
-3
-1
-3
-1
-3
-3
-3
-3
-3
-1
-3
-1
-3
-3
-1
-1
-1
-3
-1
-1
-1
-3
-3
-1
-1
-3
-1
-3
-1
-3
-1
-3
-1
-1
-1
-1
-3
-3
-1
-3
-3
-3
-1
-3
-3
-3
-1
-1
-1
-1
-3
-3
-1
-1
-1
-3
-1
-1
-1
-1
-3
-3
-1
-1
-3
-1
-1
-1
-3
-3
-1
-3
-1
-1
-1
-3
-1
-1
-1
-3
-1
-1
-1
-1
-1
-1
-3
-1
-1
-1
-3
-1
-1
-1
-1
-1
-1
-1
-1
-1
-3
-1
-3
-1
-1
-1
-1
-1
-1
-3
-1
-1
0
0
0
0
0
0
0
0
0
0
0
0
0
0
0
0
-3
-3
-3
-3
-3
-3
-3
-3
-3
-3
-3
-3
-3
-3
-3
-3
-1
-3
-3
-3
-3
-3
-3
-3
-1
-1
-3
-3
-1
-3
-3
-1
-1
-3
-1
-3
-3
-3
-3
-1
-1
-3
-3
-3
-1
-3
-3
-3
-3
-1
-3
-1
-3
-3
-3
-3
-1
-1
-1
-1
-3
-1
-3
-1
-3
-3
-1
-3
-1
-3
-3
-3
-1
-1
-1
-3
-1
-1
-1
-3
-3
-1
-1
-3
-1
-3
-1
-3
-1
-1
-1
-1
-3
-3
-1
-1
-3
-3
-1
-1
-1
-3
-1
-3
-1
-1
-3
-3
-1
-3
-1
-1
-1
-3
-3
-3
-1
-3
-1
-3
-3
-1
-1
-1
-1
-1
-1
-1
-1
-1
-1
-1
-1
-1
-1
-3
-1
-1
-1
-1
-1
-1
-1
-3
-3
-1
-1
-1
-1
-1
-1
-1
-1
0
0
0
0
0
0
0
0
0
0
0
0
0
0
0
0
0
0
0
0
-3
-3
-3
-3
-3
-3
-3
-3
-3
-3
-3
-3
-3
-3
-3
-3
-1
-3
-3
-3
-3
-3
-3
-3
-1
-3
-1
-3
-3
-3
-3
-1
-1
-3
-3
-1
-1
-3
-3
-3
-1
-1
-1
-1
-1
-3
-3
-1
-3
-1
-1
-1
-3
-3
-1
-3
-3
-1
-1
-3
-3
-3
-3
-3
-3
-3
-1
-3
-3
-1
-3
-1
-3
-1
-1
-3
-1
-1
-1
-1
-1
-1
-3
-3
-1
-1
-1
-1
-1
-3
-1
-1
-1
-3
-3
-1
-1
-1
-1
-1
-3
-1
-1
-1
-1
-1
-1
-3
-3
-1
-1
-3
-1
-1
-1
-3
-1
-1
-3
-3
-3
-1
-3
-1
-3
-3
-1
-1
-1
-1
-3
-1
-1
-1
-1
-3
-1
-3
-1
-1
-3
-1
-1
-3
-3
-1
-1
-1
-1
0
0
0
0
0
0
0
0
0
0
0
0
0
0
0
0
0
0
0
0
0
0
0
0
-3
-3
-3
-3
-3
-3
-3
-3
-3
-3
-3
-3
-3
-3
-3
-1
-1
-3
-3
-1
-3
-3
-1
-3
-3
-3
-3
-3
-3
-3
-3
-3
-3
-3
-3
-3
-1
-1
-3
-1
-1
-1
-1
-3
-1
-3
-3
-3
-1
-3
-3
-3
-1
-3
-3
-3
-1
-3
-1
-1
-3
-1
-3
-3
-3
-3
-3
-1
-3
-1
-1
-1
-1
-3
-1
-1
-1
-1
-3
-1
-3
-3
-1
-1
-1
-1
-3
-3
-3
-1
-1
-3
-1
-1
-1
-3
-1
-1
-1
-1
-1
-3
-1
-1
-3
-1
-3
-3
-1
-1
-3
-1
-1
-1
-3
-1
-1
-3
-1
-1
-3
-1
-1
-1
-1
-3
-1
-1
-1
-1
-3
-3
-3
-1
-1
-1
-1
-1
-1
-1
-1
-1
-1
-1
-1
0
0
0
0
0
0
0
0
0
0
0
0
0
0
0
0
0
0
0
0
0
0
0
0
0
0
0
0
-3
-3
-3
-3
-3
-3
-3
-3
-3
-3
-3
-3
-1
-3
-3
-3
-3
-1
-3
-3
-1
-3
-3
-3
-1
-3
-3
-3
-3
-1
-3
-3
-3
-3
-3
-3
-1
-3
-1
-3
-1
-1
-1
-1
-3
-1
-3
-3
-3
-1
-3
-1
-1
-3
-3
-1
-1
-3
-3
-3
-3
-1
-1
-3
-3
-3
-3
-3
-3
-3
-3
-1
-3
-1
-1
-1
-3
-3
-1
-1
-1
-1
-1
-3
-3
-1
-3
-3
-3
-1
-1
-3
-3
-1
-1
-3
-1
-1
-1
-1
-1
-1
-1
-1
-1
-3
-3
-1
-1
-1
-1
-1
-1
-3
-3
-1
-1
-1
-3
-3
-1
-1
-1
-1
-3
-3
-1
-3
-3
-3
-3
-1
-1
-1
-1
-1
-1
-1
-1
-1
-1
-1
-1
-1
-1
-3
-1
-1
-1
-1
-1
-1
-3
-1
-1
0
0
0
0
0
0
0
0
0
0
0
0
0
0
0
0
0
0
-3
-3
-3
-3
-3
-3
-3
-3
-3
-3
-3
-3
-3
-3
-3
-3
-3
-3
-1
-3
-3
-3
-1
-3
-3
-3
-3
-1
-3
-3
-3
-3
-3
-3
-1
-3
-1
-3
-1
-3
-1
-1
-3
-1
-3
-3
-3
-3
-3
-1
-3
-3
-3
-3
-1
-3
-1
-1
-1
-1
-1
-1
-1
-3
-1
-1
-3
-1
-3
-3
-1
-3
-1
-1
-3
-3
-1
-3
-3
-1
-3
-3
-1
-3
-1
-3
-3
-1
-3
-3
-3
-1
-1
-1
-1
-1
-1
-1
-1
-1
-3
-1
-1
-1
-1
-1
-3
-1
-1
-1
-1
-3
-1
-1
-1
-1
-1
-3
-1
-1
-1
-1
-3
-3
-1
-3
-3
-1
-1
-3
-1
-1
-1
-3
-1
-1
-1
-1
-1
-3
-1
-3
-1
-1
-1
-3
-1
-3
-1
-3
-3
-1
-1
-1
-1
-1
-1
0
0
0
0
0
0
0
0
0
0
0
0
0
0
0
0
-3
-3
-3
-3
-3
-3
-3
-3
-3
-3
-3
-3
-3
-3
-3
-1
-1
-1
-3
-1
-1
-3
-3
-3
-3
-3
-3
-3
-3
-3
-3
-3
-1
-3
-3
-3
-3
-3
-3
-3
-3
-1
-3
-3
-3
-1
-1
-1
-3
-3
-3
-3
-1
-3
-3
-3
-3
-1
-3
-3
-1
-3
-1
-1
-1
-3
-1
-3
-3
-1
-1
-3
-3
-1
-3
-1
-3
-1
-1
-1
-1
-1
-3
-3
-1
-1
-1
-1
-1
-1
-1
-1
-1
-3
-3
-1
-1
-3
-1
-1
-3
-1
-1
-3
-1
-3
-1
-1
-3
-1
-1
-1
-3
-1
-1
-3
-3
-1
-1
-1
-1
-1
-1
-3
-3
-1
-1
-3
-1
-3
-1
-1
-1
-3
-1
-1
-1
-1
-1
-1
-1
-3
-1
-3
-1
-3
-1
-1
-1
-1
-1
-3
-1
-3
-1
-1
-3
-1
-1
0
0
0
0
0
0
0
0
0
0
0
0
0
0
-3
-3
-3
-3
-3
-3
-3
-3
-3
-3
-3
-3
-3
-3
-3
-3
-1
-3
-3
-3
-1
-3
-3
-3
-3
-1
-1
-3
-3
-3
-3
-1
-1
-3
-3
-1
-1
-3
-1
-3
-3
-3
-3
-1
-3
-1
-3
-1
-3
-1
-3
-1
-3
-3
-3
-3
-3
-3
-3
-1
-3
-3
-1
-3
-1
-1
-3
-1
-1
-1
-1
-1
-3
-3
-1
-3
-1
-1
-3
-3
-1
-3
-1
-1
-1
-1
-1
-3
-3
-1
-3
-3
-3
-3
-3
-1
-1
-3
-1
-1
-1
-1
-1
-1
-1
-3
-1
-1
-1
-3
-3
-1
-1
-1
-3
-1
-1
-1
-1
-3
-3
-1
-1
-3
-1
-1
-1
-1
-1
-3
-1
-1
-3
-1
-1
-1
-1
-3
-1
-1
-1
-1
-1
-3
-1
-1
-1
-1
-1
0
0
0
0
0
0
0
0
0
0
0
0
0
0
0
0
0
0
0
0
0
0
0
0
-3
-3
-3
-3
-3
-3
-3
-3
-3
-3
-3
-3
-3
-1
-3
-1
-3
-3
-1
-3
-3
-3
-3
-3
-3
-3
-3
-1
-1
-1
-3
-3
-1
-1
-3
-3
-3
-1
-3
-3
-1
-3
-3
-3
-3
-3
-3
-1
-1
-3
-1
-1
-1
-1
-1
-1
-1
-3
-3
-1
-1
-3
-1
-1
-1
-3
-1
-3
-3
-3
-3
-1
-3
-1
-1
-3
-1
-3
-1
-1
-3
-1
-1
-3
-3
-3
-3
-1
-3
-3
-3
-3
-3
-1
-1
-1
-3
-1
-1
-1
-3
-1
-1
-1
-3
-1
-3
-1
-3
-1
-3
-3
-1
-1
-1
-1
-3
-1
-1
-3
-1
-3
-3
-1
-1
-1
-1
-1
-3
-1
-1
-1
-1
-3
-3
-1
-3
-1
-3
-1
-1
-3
-1
-3
-3
-3
-1
-1
-1
-1
-1
-1
-1
-1
-3
-3
-1
-1
-1
-1
-1
-1
-1
0
0
0
0
0
0
0
0
0
0
-3
-3
-3
-3
-3
-3
-3
-3
-3
-3
-3
-3
-3
-3
-1
-3
-3
-3
-3
-3
-1
-3
-3
-3
-3
-3
-1
-3
-1
-1
-1
-1
-1
-3
-3
-1
-1
-1
-3
-3
-3
-3
-1
-3
-3
-1
-3
-3
-3
-3
-3
-3
-3
-3
-3
-1
-3
-3
-1
-3
-3
-1
-3
-1
-1
-1
-1
-1
-3
-3
-3
-1
-1
-1
-1
-1
-1
-3
-1
-1
-3
-3
-1
-3
-3
-1
-1
-3
-3
-1
-1
-3
-1
-1
-1
-1
-1
-1
-3
-1
-3
-3
-3
-3
-1
-1
-1
-3
-1
-3
-3
-3
-3
-3
-1
-1
-3
-1
-1
-1
-1
-3
-1
-1
-1
-1
-3
-1
-3
-1
-1
-1
-3
-1
-1
-1
-3
-1
-3
-1
-1
-1
-3
-1
-1
-1
-1
-1
-3
-1
-1
-1
-3
-1
-1
-1
-1
-1
-1
0
0
0
0
0
0
0
0
0
0
0
0
0
0
-3
-3
-3
-3
-3
-3
-3
-3
-3
-3
-3
-3
-3
-3
-3
-3
-3
-1
-3
-3
-1
-3
-3
-3
-3
-3
-3
-3
-3
-1
-3
-1
-3
-3
-3
-3
-1
-3
-3
-1
-3
-3
-3
-1
-3
-3
-1
-1
-3
-3
-3
-3
-1
-3
-3
-3
-1
-3
-3
-3
-1
-1
-1
-3
-1
-3
-3
-1
-3
-1
-1
-1
-1
-3
-1
-3
-3
-1
-1
-1
-3
-3
-3
-1
-1
-3
-1
-3
-1
-3
-1
-1
-1
-1
-1
-1
-1
-3
-3
-1
-1
-1
-3
-1
-1
-1
-1
-3
-1
-1
-1
-3
-1
-1
-1
-1
-1
-1
-1
-1
-1
-1
-1
-3
-1
-3
-1
-1
-3
-3
-1
-1
-1
-1
-1
-3
-3
-1
-1
-1
-1
-1
-1
-1
-1
-1
-3
-1
-1
0
0
0
0
0
0
0
0
0
0
0
0
0
0
0
0
0
0
0
0
0
0
0
0
-3
-3
-3
-3
-3
-3
-3
-3
-1
-3
-3
-3
-3
-3
-3
-1
-3
-3
-1
-1
-3
-3
-3
-3
-3
-3
-3
-3
-3
-3
-1
-3
-1
-1
-1
-1
-1
-3
-3
-1
-3
-1
-3
-1
-3
-3
-3
-3
-3
-3
-1
-1
-1
-3
-1
-3
-3
-1
-1
-3
-1
-1
-3
-1
-1
-1
-3
-3
-3
-3
-3
-3
-1
-3
-1
-1
-1
-3
-1
-1
-1
-3
-1
-1
-3
-1
-1
-3
-3
-3
-3
-3
-1
-1
-1
-3
-1
-3
-1
-1
-1
-1
-1
-3
-1
-1
-1
-3
-1
-3
-1
-1
-3
-1
-3
-1
-3
-1
-1
-1
-1
-3
-1
-1
-1
-3
-3
-1
-1
-1
-1
-3
-1
-1
-1
-1
-1
-1
-1
0
0
0
0
0
0
0
0
0
0
0
0
0
0
0
0
0
0
0
0
0
0
0
0
0
0
0
0
0
0
0
0
0
0
-3
-3
-3
-3
-3
-3
-3
-3
-3
-3
-3
-3
-3
-1
-1
-3
-3
-3
-3
-1
-1
-1
-3
-3
-3
-3
-3
-3
-3
-3
-1
-3
-3
-3
-3
-1
-1
-3
-1
-3
-1
-3
-3
-1
-3
-3
-3
-3
-1
-3
-3
-1
-1
-1
-1
-1
-3
-1
-1
-3
-3
-3
-1
-3
-3
-3
-3
-3
-1
-3
-3
-1
-3
-1
-1
-3
-1
-3
-1
-1
-1
-1
-1
-3
-3
-1
-1
-3
-3
-1
-1
-3
-3
-1
-1
-1
-3
-1
-1
-1
-1
-3
-1
-1
-3
-3
-1
-3
-1
-1
-1
-1
-1
-1
-3
-1
-1
-1
-1
-3
-3
-1
-1
-1
-1
-1
-1
-3
-1
-1
-1
-1
-1
-3
-3
-1
-3
-1
-1
-1
-1
-1
-1
0
0
0
0
0
0
0
0
0
0
0
0
0
0
0
0
0
0
0
0
0
0
0
0
0
0
0
0
0
0
-3
-3
-3
-3
-3
-3
-3
-3
-3
-3
-3
-3
-3
-3
-3
-3
-1
-3
-3
-3
-3
-3
-3
-1
-3
-3
-3
-3
-3
-3
-3
-3
-3
-3
-1
-1
-1
-3
-3
-1
-3
-1
-3
-3
-3
-3
-3
-1
-1
-3
-1
-3
-1
-1
-3
-3
-1
-3
-3
-1
-1
-3
-3
-1
-1
-1
-1
-3
-1
-1
-1
-3
-1
-1
-3
-3
-3
-3
-1
-3
-3
-3
-3
-3
-3
-1
-3
-3
-3
-1
-1
-1
-3
-1
-1
-3
-1
-3
-3
-3
-1
-1
-3
-1
-3
-1
-1
-1
-3
-1
-1
-3
-1
-1
-1
-1
-1
-1
-1
-1
-1
-1
-1
-3
-3
-1
-1
-3
-1
-1
-1
-3
-3
-1
-1
-1
-1
-1
-1
-1
-1
-1
-3
-1
-1
-1
-1
-1
-1
-1
-1
-1
-1
-1
-1
-1
-1
0
0
0
0
0
0
0
0
0
0
0
0
0
0
0
0
-3
-3
-3
-3
-3
-3
-3
-1
-3
-3
-3
-1
-3
-3
-3
-3
-3
-1
-3
-3
-3
-3
-3
-3
-1
-3
-3
-3
-3
-3
-1
-3
-1
-3
-3
-3
-1
-1
-3
-3
-1
-3
-1
-3
-3
-1
-3
-3
-3
-3
-3
-1
-3
-1
-3
-1
-1
-3
-3
-3
-1
-1
-1
-3
-3
-1
-1
-3
-3
-1
-3
-3
-1
-1
-1
-3
-3
-1
-3
-1
-1
-1
-1
-3
-3
-3
-1
-1
-1
-3
-1
-1
-3
-1
-1
-3
-3
-3
-1
-1
-3
-1
-1
-1
-1
-1
-1
-1
-3
-3
-1
-1
-1
-1
-1
-1
-3
-1
-1
-1
-1
-1
-3
-1
-1
-3
-1
-1
-3
-1
-1
-3
-3
-3
-1
-3
-1
-1
-1
-1
-1
-1
-1
-1
-1
-3
-1
-1
-1
0
0
0
0
0
0
0
0
0
0
0
0
0
0
0
0
0
0
0
0
0
0
0
0
-3
-3
-3
-3
-3
-3
-3
-3
-3
-3
-1
-3
-3
-1
-1
-3
-1
-3
-3
-3
-3
-3
-3
-3
-3
-3
-3
-3
-1
-1
-1
-3
-3
-3
-1
-3
-3
-1
-1
-3
-3
-3
-3
-3
-1
-1
-1
-3
-3
-3
-3
-1
-1
-1
-1
-3
-3
-1
-1
-3
-1
-3
-3
-3
-1
-3
-3
-3
-1
-3
-3
-3
-1
-1
-1
-1
-1
-1
-3
-3
-1
-3
-3
-3
-1
-3
-1
-1
-1
-1
-3
-3
-1
-1
-3
-1
-1
-3
-3
-1
-1
-3
-1
-1
-1
-3
-1
-1
-1
-3
-3
-1
-1
-3
-1
-1
-1
-1
-3
-3
-1
-3
-3
-1
-1
-1
-1
-1
-1
-1
-1
-1
-1
-1
-1
-3
-3
-3
-1
-3
-1
-3
-1
-1
-1
-1
-1
-1
-1
-1
-1
0
0
0
0
0
0
0
0
0
0
0
0
0
0
0
0
0
0
0
0
0
0
-3
-3
-3
-3
-3
-3
-3
-3
-3
-1
-3
-1
-3
-3
-3
-1
-3
-3
-3
-3
-1
-3
-3
-3
-3
-3
-3
-1
-1
-3
-3
-3
-1
-3
-3
-3
-3
-3
-3
-3
-1
-3
-3
-3
-3
-3
-3
-1
-1
-1
-1
-3
-1
-1
-1
-1
-3
-3
-3
-1
-3
-1
-1
-3
-1
-1
-3
-3
-1
-3
-3
-1
-3
-3
-3
-1
-3
-1
-3
-3
-3
-1
-1
-1
-3
-3
-1
-3
-1
-1
-1
-3
-1
-3
-1
-1
-1
-3
-1
-1
-1
-1
-1
-3
-3
-1
-3
-3
-3
-3
-1
-3
-1
-1
-1
-1
-1
-1
-1
-3
-1
-1
-1
-1
-1
-1
-1
-3
-1
-1
-1
-1
-1
-1
-1
-1
-1
-3
-1
-1
-1
-1
-1
-1
-3
-1
-1
0
0
0
0
0
0
0
0
0
0
0
0
0
0
0
0
0
0
0
0
0
0
0
0
0
0
-3
-3
-3
-3
-3
-3
-3
-3
-3
-3
-3
-3
-3
-3
-3
-3
-3
-1
-3
-3
-3
-3
-3
-1
-3
-1
-1
-3
-1
-3
-3
-3
-1
-1
-1
-3
-3
-3
-1
-3
-3
-3
-3
-3
-3
-3
-1
-3
-3
-3
-3
-3
-3
-3
-1
-1
-1
-3
-3
-3
-3
-1
-3
-3
-1
-3
-1
-3
-1
-1
-3
-1
-3
-1
-1
-1
-1
-1
-1
-1
-1
-1
-3
-3
-3
-1
-3
-1
-1
-3
-1
-3
-1
-3
-1
-1
-1
-3
-3
-1
-1
-1
-1
-1
-1
-1
-1
-1
-1
-1
-3
-1
-1
-1
-3
-3
-1
-1
-1
-3
-3
-1
-1
-1
-1
-1
-3
-1
-1
-1
-3
-1
-3
-1
-1
-1
-1
-1
-3
-1
-1
-1
-1
-1
-1
0
0
0
0
0
0
0
0
0
0
0
0
0
0
0
0
0
0
0
0
0
0
0
0
0
0
0
0
-3
-3
-3
-3
-3
-3
-3
-3
-3
-3
-3
-1
-3
-3
-3
-1
-3
-1
-3
-3
-3
-3
-3
-1
-3
-3
-3
-1
-3
-1
-1
-3
-3
-3
-3
-1
-3
-3
-3
-3
-1
-3
-3
-1
-1
-3
-3
-3
-3
-1
-3
-1
-1
-3
-3
-3
-3
-3
-3
-1
-1
-3
-3
-3
-3
-1
-1
-1
-1
-3
-1
-1
-3
-3
-1
-1
-1
-3
-1
-3
-1
-3
-1
-3
-3
-1
-1
-1
-1
-3
-3
-3
-1
-1
-1
-3
-1
-1
-1
-1
-3
-1
-1
-3
-3
-1
-1
-1
-3
-1
-1
-1
-1
-1
-3
-3
-3
-1
-3
-1
-1
-1
-1
-1
-1
-1
-1
-1
-3
-3
-3
-1
-1
-3
-1
-1
-1
-1
-1
-1
-1
-1
-3
-1
-1
-1
-1
-3
-1
-1
-1
0
0
0
0
0
0
0
0
0
0
0
0
0
0
0
0
0
0
0
0
0
0
-3
-3
-3
-3
-3
-3
-3
-3
-3
-3
-3
-3
-3
-3
-3
-3
-3
-1
-3
-3
-3
-3
-3
-3
-1
-1
-1
-3
-3
-3
-3
-1
-3
-1
-1
-3
-1
-3
-3
-3
-3
-3
-3
-1
-1
-3
-1
-3
-3
-3
-3
-3
-1
-3
-3
-3
-3
-1
-3
-3
-3
-1
-3
-1
-3
-1
-1
-1
-1
-1
-1
-1
-3
-3
-1
-1
-1
-1
-1
-1
-3
-1
-1
-3
-3
-1
-1
-3
-1
-3
-1
-1
-3
-1
-3
-3
-1
-1
-1
-1
-1
-3
-1
-1
-1
-1
-3
-3
-1
-3
-1
-1
-3
-1
-1
-3
-1
-1
-1
-1
-3
-3
-1
-1
-3
-3
-1
-1
-1
-1
-1
-3
-1
-3
-1
-1
-1
-3
-1
-3
-1
-1
-1
-1
-1
-1
-1
-1
-1
0
0
0
0
0
0
0
0
0
0
0
0
0
0
0
0
0
0
0
0
0
0
0
0
-3
-3
-3
-3
-3
-3
-3
-1
-3
-3
-3
-3
-3
-3
-3
-1
-3
-1
-3
-1
-3
-3
-3
-3
-3
-3
-3
-3
-1
-1
-3
-3
-3
-3
-3
-1
-3
-3
-3
-1
-1
-3
-3
-1
-3
-1
-3
-3
-1
-3
-1
-1
-3
-3
-1
-1
-3
-3
-1
-1
-1
-3
-1
-1
-3
-1
-3
-3
-3
-3
-3
-1
-1
-1
-1
-1
-3
-1
-1
-3
-1
-3
-1
-3
-1
-3
-3
-3
-1
-3
-1
-3
-3
-3
-1
-1
-1
-1
-1
-3
-1
-3
-3
-3
-1
-1
-3
-1
-1
-1
-3
-1
-1
-3
-1
-1
-1
-1
-3
-1
-1
-1
-1
-3
-1
-1
-3
-1
-1
-1
-3
-1
-1
-1
-3
-1
-1
-3
-1
-1
-1
-1
-1
-1
-1
-1
-1
0
0
0
0
0
0
0
0
0
0
0
0
0
0
0
0
0
0
0
0
0
0
0
0
0
0
-3
-3
-3
-3
-3
-3
-3
-3
-3
-3
-3
-3
-3
-3
-3
-3
-3
-3
-3
-3
-3
-3
-3
-1
-1
-3
-1
-3
-1
-3
-3
-1
-3
-3
-3
-3
-1
-1
-1
-1
-3
-3
-3
-1
-3
-3
-1
-1
-3
-1
-1
-1
-1
-1
-1
-1
-3
-1
-3
-3
-3
-3
-1
-1
-3
-3
-3
-1
-1
-1
-1
-3
-1
-1
-3
-3
-3
-3
-3
-3
-3
-3
-3
-1
-1
-1
-3
-1
-3
-1
-1
-1
-1
-1
-1
-3
-3
-1
-1
-1
-3
-1
-1
-3
-3
-1
-3
-1
-3
-3
-3
-3
-1
-1
-1
-1
-1
-3
-1
-1
-3
-1
-1
-1
-1
-3
-1
-3
-1
-1
-1
-1
-1
-3
-1
-1
-1
-1
-1
-3
-3
-3
-1
-1
-1
-1
-1
-1
-1
-3
-1
-1
-3
-1
-1
0
0
0
0
0
0
0
0
0
0
0
0
0
0
0
0
0
0
-3
-3
-3
-3
-3
-3
-3
-3
-3
-3
-3
-3
-3
-3
-3
-1
-3
-3
-3
-3
-3
-1
-3
-1
-3
-1
-3
-3
-1
-3
-3
-1
-1
-3
-3
-3
-3
-3
-3
-1
-3
-3
-1
-3
-3
-1
-1
-3
-3
-3
-3
-3
-3
-1
-3
-1
-1
-1
-3
-1
-1
-1
-1
-1
-3
-1
-1
-3
-1
-1
-1
-1
-1
-1
-3
-3
-1
-1
-1
-1
-3
-3
-3
-3
-1
-1
-3
-1
-1
-1
-1
-3
-3
-3
-3
-1
-3
-3
-3
-1
-1
-1
-1
-3
-3
-3
-1
-3
-1
-3
-1
-1
-1
-3
-1
-1
-1
-1
-1
-1
-1
-3
-1
-3
-3
-1
-1
-1
-1
-3
-1
-1
-1
-3
-3
-3
-1
-1
-3
-1
-1
-1
-1
-1
-1
-1
-1
-1
-1
0
0
0
0
0
0
0
0
0
0
0
0
0
0
0
0
0
0
0
0
0
0
0
0
-3
-3
-3
-3
-3
-3
-3
-3
-3
-3
-3
-3
-1
-3
-3
-3
-1
-3
-3
-3
-3
-3
-1
-1
-1
-3
-3
-3
-3
-3
-1
-3
-1
-1
-3
-1
-3
-3
-3
-1
-1
-3
-3
-1
-1
-3
-3
-3
-3
-3
-1
-3
-1
-3
-3
-1
-1
-3
-1
-1
-3
-3
-1
-1
-3
-1
-3
-3
-1
-3
-1
-3
-3
-1
-3
-3
-3
-1
-1
-1
-3
-1
-1
-1
-1
-3
-1
-3
-1
-3
-3
-3
-3
-1
-1
-3
-1
-3
-3
-1
-1
-1
-3
-3
-1
-1
-1
-3
-1
-1
-1
-1
-1
-1
-1
-1
-1
-1
-1
-1
-1
-3
-1
-3
-3
-3
-1
-1
-3
-1
-1
-1
-3
-1
-3
-1
-3
-1
-3
-1
-1
-1
-3
-1
-1
-1
-1
-1
-1
-1
-3
-3
-1
-1
-1
0
0
0
0
0
0
0
0
0
0
0
0
0
0
0
0
0
0
-3
-3
-3
-3
-3
-3
-3
-3
-3
-3
-3
-3
-3
-3
-1
-3
-3
-1
-3
-3
-3
-3
-3
-3
-1
-3
-3
-1
-3
-3
-1
-1
-3
-1
-1
-3
-3
-3
-3
-1
-1
-1
-3
-3
-3
-1
-1
-3
-1
-1
-1
-3
-3
-1
-1
-3
-3
-3
-3
-3
-3
-3
-1
-1
-1
-3
-1
-1
-1
-1
-3
-1
-1
-3
-1
-1
-3
-3
-1
-1
-1
-3
-3
-3
-3
-3
-1
-3
-1
-3
-1
-1
-1
-3
-1
-1
-1
-3
-3
-3
-3
-1
-3
-1
-1
-3
-3
-1
-1
-3
-1
-1
-1
-3
-1
-1
-1
-3
-1
-1
-3
-1
-3
-1
-1
-1
-3
-1
-1
-1
-1
-1
-1
-1
-1
-1
-1
-3
-1
-1
-1
-3
-1
-1
-3
-1
-3
-1
-1
0
0
0
0
0
0
0
0
0
0
0
0
0
0
0
0
0
0
0
0
0
0
0
0
-3
-3
-3
-3
-3
-3
-3
-3
-3
-3
-3
-3
-3
-3
-3
-1
-3
-3
-1
-3
-3
-3
-3
-1
-1
-3
-1
-3
-1
-3
-3
-1
-1
-1
-3
-3
-3
-3
-1
-3
-3
-3
-1
-3
-1
-3
-1
-3
-3
-3
-3
-1
-3
-3
-3
-1
-1
-3
-1
-3
-3
-1
-3
-1
-1
-3
-3
-1
-1
-1
-3
-3
-1
-3
-3
-1
-3
-3
-3
-1
-3
-3
-1
-3
-1
-1
-1
-1
-1
-3
-1
-3
-1
-1
-1
-1
-1
-1
-3
-1
-1
-3
-3
-1
-3
-1
-3
-1
-1
-3
-3
-1
-1
-1
-3
-3
-1
-3
-1
-1
-1
-3
-1
-1
-1
-1
-3
-3
-1
-3
-1
-1
-1
-1
-1
-1
-1
-3
-1
-3
-1
-1
-1
-1
-1
-1
-3
-1
-3
-1
-1
-1
-1
-1
-1
0
0
0
0
0
0
0
0
0
0
0
0
0
0
0
0
0
0
-3
-3
-3
-3
-3
-3
-3
-3
-3
-3
-3
-3
-3
-1
-1
-1
-3
-1
-1
-1
-3
-3
-3
-1
-3
-3
-3
-1
-3
-3
-3
-1
-3
-1
-3
-3
-1
-3
-3
-3
-3
-1
-1
-1
-3
-1
-3
-3
-3
-1
-3
-3
-3
-3
-3
-1
-3
-3
-3
-3
-1
-1
-1
-1
-1
-1
-1
-3
-3
-1
-1
-1
-1
-1
-1
-3
-1
-1
-1
-1
-3
-3
-3
-1
-1
-1
-3
-3
-3
-1
-1
-1
-3
-1
-1
-3
-1
-1
-3
-1
-3
-3
-3
-1
-3
-3
-1
-3
-1
-1
-3
-1
-3
-1
-3
-3
-3
-3
-1
-1
-1
-1
-1
-3
-1
-1
-1
-1
-3
-1
-1
-3
-1
-1
-1
-1
-1
-1
-3
-3
-3
-1
-1
-1
-1
-1
-1
0
0
0
0
0
0
0
0
0
0
0
0
0
0
0
0
0
0
0
0
0
0
0
0
0
0
-3
-3
-3
-3
-3
-3
-3
-3
-3
-3
-3
-3
-3
-3
-3
-3
-3
-3
-1
-3
-3
-3
-1
-3
-3
-1
-3
-3
-3
-1
-3
-3
-1
-3
-3
-3
-1
-1
-3
-1
-1
-1
-3
-3
-3
-3
-1
-1
-1
-1
-3
-1
-3
-3
-1
-3
-3
-1
-1
-1
-3
-3
-3
-1
-3
-1
-3
-1
-1
-1
-1
-1
-1
-3
-3
-1
-1
-3
-3
-3
-3
-1
-1
-3
-1
-1
-3
-1
-1
-1
-1
-1
-3
-1
-3
-3
-1
-3
-3
-3
-1
-1
-1
-3
-1
-1
-1
-1
-3
-1
-1
-1
-1
-3
-1
-3
-1
-3
-3
-1
-1
-3
-3
-1
-1
-1
-3
-1
-1
-1
-1
-3
-1
-3
-1
-1
-1
-1
-1
-3
-3
-1
-1
-1
-1
-3
-1
-1
-1
0
0
0
0
0
0
0
0
0
0
0
0
0
0
0
0
0
0
0
0
0
0
0
0
-3
-3
-3
-3
-3
-3
-3
-3
-3
-3
-3
-3
-3
-3
-3
-3
-1
-1
-3
-3
-3
-3
-3
-1
-3
-3
-3
-3
-3
-3
-3
-1
-3
-3
-1
-3
-1
-1
-3
-1
-3
-3
-3
-1
-1
-3
-3
-3
-3
-1
-3
-1
-1
-1
-3
-1
-1
-1
-1
-1
-3
-3
-3
-3
-1
-1
-1
-3
-3
-3
-3
-3
-1
-3
-1
-3
-1
-3
-1
-1
-1
-3
-1
-3
-1
-1
-3
-3
-1
-1
-1
-3
-3
-3
-1
-1
-1
-3
-1
-3
-1
-1
-1
-1
-1
-1
-3
-1
-1
-1
-1
-1
-3
-1
-1
-3
-3
-1
-1
-1
-1
-1
-3
-1
-1
-1
-1
-1
-3
-1
-1
-1
-1
-3
-3
-1
-3
-1
-3
-1
-1
-1
-1
-1
-1
0
0
0
0
0
0
0
0
0
0
0
0
0
0
0
0
0
0
0
0
0
0
0
0
0
0
0
0
-3
-3
-3
-3
-3
-3
-3
-3
-3
-3
-1
-3
-3
-3
-3
-3
-3
-1
-3
-3
-3
-3
-3
-1
-3
-3
-3
-3
-3
-1
-3
-1
-3
-1
-3
-3
-1
-1
-1
-3
-1
-3
-3
-1
-3
-1
-3
-1
-3
-3
-3
-1
-1
-3
-1
-1
-1
-3
-3
-1
-1
-3
-3
-3
-3
-1
-3
-1
-1
-3
-1
-3
-1
-1
-3
-3
-3
-3
-1
-1
-1
-1
-1
-1
-1
-3
-1
-1
-3
-1
-1
-1
-1
-3
-1
-3
-3
-1
-3
-3
-1
-1
-3
-1
-1
-3
-3
-3
-3
-1
-1
-1
-1
-1
-1
-3
-1
-1
-1
-3
-3
-1
-1
-3
-3
-1
-3
-1
-1
-1
-1
-3
-3
-1
-1
-3
-1
-1
-1
-1
-1
-1
-1
-3
-1
-1
-1
-1
-1
0
0
0
0
0
0
0
0
0
0
0
0
0
0
0
0
0
0
0
0
0
0
0
0
-3
-3
-3
-3
-3
-3
-3
-3
-3
-3
-3
-3
-3
-3
-3
-1
-1
-3
-1
-3
-1
-3
-3
-3
-3
-3
-1
-3
-3
-3
-1
-3
-1
-3
-1
-1
-3
-3
-1
-1
-1
-1
-1
-3
-3
-3
-3
-3
-3
-3
-3
-1
-3
-3
-3
-1
-3
-3
-1
-3
-1
-1
-1
-1
-3
-3
-3
-3
-3
-3
-3
-1
-3
-1
-1
-3
-3
-1
-1
-1
-3
-1
-3
-1
-1
-1
-1
-1
-3
-1
-1
-1
-1
-3
-1
-1
-1
-1
-3
-3
-3
-1
-1
-1
-3
-3
-3
-1
-3
-1
-1
-1
-1
-3
-1
-1
-1
-3
-1
-3
-1
-3
-3
-1
-3
-3
-1
-1
-1
-1
-1
-1
-1
-1
-1
-3
-1
-1
-3
-3
-1
-3
-3
-1
-1
-1
-3
-1
-1
-1
-1
-1
-1
-1
-1
0
0
0
0
0
0
0
0
0
0
0
0
0
0
0
0
0
0
-3
-3
-3
-3
-3
-3
-3
-3
-3
-3
-3
-1
-3
-3
-3
-3
-3
-3
-3
-3
-1
-3
-3
-3
-3
-3
-1
-3
-3
-3
-1
-3
-3
-3
-3
-3
-3
-1
-1
-3
-1
-3
-3
-3
-3
-3
-1
-1
-1
-3
-3
-3
-3
-3
-1
-3
-1
-1
-3
-1
-1
-3
-1
-3
-3
-1
-1
-3
-3
-1
-3
-1
-3
-3
-1
-1
-3
-3
-1
-3
-1
-3
-3
-1
-3
-3
-1
-1
-1
-1
-1
-1
-3
-1
-3
-1
-1
-1
-1
-1
-1
-3
-1
-1
-1
-1
-1
-3
-3
-1
-3
-1
-1
-3
-1
-3
-1
-3
-3
-1
-1
-3
-1
-1
-1
-1
-1
-1
-3
-3
-1
-1
-1
-1
-1
-1
-1
-1
-1
-1
-3
-3
-1
-3
-1
-1
-3
-1
-1
-1
-1
-1
-1
-1
-1
-3
-1
-1
-1
0
0
0
0
0
0
0
0
0
0
0
0
0
0
-3
-3
-3
-3
-3
-3
-3
-3
-3
-3
-3
-3
-3
-3
-3
-3
-3
-1
-1
-3
-3
-3
-1
-3
-3
-3
-3
-3
-3
-3
-3
-3
-1
-1
-1
-1
-1
-3
-3
-1
-1
-1
-1
-3
-3
-1
-1
-1
-1
-3
-3
-1
-3
-3
-3
-3
-3
-1
-1
-1
-3
-1
-1
-1
-1
-1
-3
-3
-3
-1
-1
-1
-1
-1
-3
-3
-3
-1
-1
-3
-3
-1
-1
-1
-1
-3
-3
-1
-3
-1
-3
-3
-3
-3
-1
-1
-3
-3
-1
-3
-3
-3
-3
-3
-1
-1
-3
-1
-3
-1
-1
-1
-1
-3
-1
-1
-1
-3
-1
-1
-3
-3
-1
-3
-1
-3
-1
-1
-1
-1
-1
-1
-1
-1
-3
-1
-1
-3
-1
-1
-3
-1
-1
-1
-1
-1
-1
-1
-1
0
0
0
0
0
0
0
0
0
0
0
0
0
0
0
0
0
0
0
0
0
0
0
0
-3
-3
-3
-3
-3
-3
-3
-3
-3
-3
-3
-3
-3
-3
-3
-3
-3
-3
-3
-1
-3
-3
-3
-1
-1
-3
-3
-3
-3
-3
-1
-1
-1
-3
-1
-1
-3
-3
-3
-3
-3
-3
-1
-3
-1
-1
-3
-3
-1
-3
-3
-1
-1
-3
-1
-3
-1
-1
-3
-3
-3
-1
-1
-3
-3
-3
-1
-1
-1
-1
-1
-1
-3
-3
-1
-1
-1
-3
-3
-3
-1
-1
-1
-1
-3
-1
-3
-1
-3
-1
-3
-1
-1
-3
-1
-1
-1
-1
-1
-3
-3
-1
-3
-1
-1
-3
-3
-1
-3
-1
-3
-1
-1
-3
-1
-1
-1
-1
-1
-3
-3
-3
-1
-1
-1
-1
-3
-1
-1
-1
-3
-1
-3
-3
-1
-1
-3
-1
-1
-1
-1
-1
-1
-3
-1
-3
-1
-1
-1
-1
-1
0
0
0
0
0
0
0
0
0
0
0
0
0
0
0
0
0
0
0
0
0
0
-3
-3
-3
-3
-3
-3
-3
-3
-3
-3
-3
-3
-3
-3
-3
-3
-3
-1
-3
-3
-1
-1
-3
-1
-3
-3
-3
-3
-3
-3
-3
-3
-1
-1
-1
-1
-1
-3
-3
-3
-3
-3
-3
-3
-1
-3
-3
-3
-1
-3
-3
-1
-3
-1
-3
-1
-3
-3
-1
-1
-1
-1
-1
-1
-1
-1
-3
-1
-1
-3
-3
-3
-1
-1
-1
-1
-1
-1
-1
-1
-3
-3
-3
-3
-3
-1
-3
-1
-1
-1
-1
-3
-3
-1
-3
-1
-3
-3
-3
-3
-3
-1
-1
-3
-3
-1
-1
-1
-1
-3
-1
-3
-1
-3
-1
-1
-1
-1
-1
-3
-1
-1
-1
-1
-1
-1
-1
-1
-1
-3
-1
-1
-1
-1
-3
-3
-1
-1
-1
-1
-1
-3
-3
-1
-3
-1
-1
-1
-1
0
0
0
0
0
0
0
0
0
0
0
0
0
0
0
0
0
0
0
0
0
0
0
0
-3
-3
-3
-3
-3
-3
-3
-3
-3
-3
-3
-3
-3
-3
-3
-1
-1
-3
-1
-3
-1
-3
-3
-3
-3
-3
-3
-3
-1
-3
-1
-3
-3
-3
-3
-3
-3
-3
-3
-1
-1
-3
-3
-1
-1
-1
-1
-1
-3
-3
-3
-3
-3
-3
-1
-1
-3
-1
-3
-1
-3
-3
-1
-1
-1
-1
-3
-1
-1
-1
-1
-1
-3
-3
-1
-3
-1
-1
-3
-3
-1
-3
-1
-1
-3
-3
-1
-1
-1
-1
-1
-1
-3
-3
-3
-3
-1
-1
-1
-1
-3
-3
-1
-1
-1
-1
-1
-3
-3
-1
-3
-1
-1
-1
-1
-3
-3
-3
-1
-1
-3
-3
-3
-1
-1
-1
-1
-3
-1
-3
-1
-1
-1
-1
-3
-1
-1
-1
-1
-1
-1
-1
-3
-1
-1
-1
-1
0
0
0
0
0
0
0
0
0
0
0
0
0
0
0
0
0
0
0
0
0
0
0
0
0
0
-3
-3
-3
-3
-3
-3
-3
-3
-3
-3
-3
-1
-3
-3
-3
-3
-3
-3
-3
-3
-1
-3
-3
-3
-1
-3
-3
-3
-3
-3
-1
-1
-3
-1
-3
-3
-3
-1
-1
-3
-3
-3
-3
-3
-3
-3
-1
-1
-1
-1
-1
-3
-1
-3
-3
-3
-3
-1
-1
-3
-1
-3
-1
-1
-1
-1
-1
-1
-3
-1
-3
-1
-3
-1
-3
-3
-3
-1
-1
-1
-1
-3
-3
-1
-3
-1
-1
-1
-1
-1
-3
-3
-1
-1
-1
-1
-1
-1
-3
-1
-1
-3
-1
-1
-1
-3
-3
-3
-3
-3
-1
-3
-1
-1
-1
-3
-1
-3
-1
-1
-1
-3
-1
-3
-1
-1
-1
-1
-3
-1
-3
-3
-1
-1
-1
-1
-3
-1
-1
-1
-3
-3
-1
-1
-3
-1
-1
-1
-1
-1
-1
0
0
0
0
0
0
0
0
0
0
0
0
0
0
0
0
0
0
0
0
0
0
-3
-3
-3
-3
-3
-3
-3
-3
-3
-3
-3
-1
-3
-3
-3
-3
-3
-3
-3
-3
-3
-1
-3
-3
-3
-3
-3
-3
-3
-1
-1
-1
-3
-1
-1
-3
-3
-3
-1
-3
-1
-1
-1
-1
-3
-1
-1
-3
-1
-3
-3
-3
-3
-3
-3
-3
-3
-1
-1
-3
-1
-1
-1
-3
-1
-1
-1
-1
-3
-3
-3
-3
-1
-1
-3
-3
-3
-1
-3
-1
-3
-3
-1
-1
-1
-1
-1
-1
-1
-3
-3
-1
-1
-1
-3
-3
-1
-3
-3
-3
-1
-1
-1
-3
-1
-1
-1
-3
-1
-3
-3
-1
-1
-1
-3
-1
-1
-3
-3
-1
-1
-1
-3
-1
-1
-3
-3
-1
-1
-1
-1
-1
-1
-1
-1
-1
-1
-1
-1
-1
-1
-3
-1
-1
-1
0
0
0
0
0
0
0
0
0
0
0
0
0
0
0
0
0
0
0
0
0
0
0
0
0
0
0
0
-3
-3
-3
-3
-3
-1
-3
-3
-3
-3
-3
-3
-1
-3
-3
-3
-3
-3
-3
-3
-3
-3
-3
-3
-1
-3
-3
-3
-3
-3
-3
-1
-1
-3
-3
-3
-3
-3
-3
-3
-1
-1
-3
-3
-1
-1
-1
-1
-3
-1
-1
-3
-1
-3
-1
-1
-3
-1
-1
-3
-1
-3
-3
-3
-3
-1
-1
-1
-1
-1
-1
-3
-1
-3
-1
-1
-3
-3
-1
-3
-3
-1
-1
-3
-3
-1
-3
-1
-3
-1
-1
-3
-1
-1
-1
-1
-1
-3
-1
-3
-3
-1
-1
-1
-1
-3
-3
-1
-3
-1
-1
-1
-1
-3
-1
-1
-1
-1
-1
-3
-1
-3
-3
-3
-1
-1
-1
-1
-1
-1
-1
-3
-1
-3
-1
-1
-3
-1
-1
-1
-1
-1
-1
0
0
0
0
0
0
0
0
0
0
0
0
0
0
0
0
0
0
0
0
0
0
0
0
0
0
0
0
0
0
-3
-3
-3
-3
-3
-3
-3
-3
-3
-3
-3
-3
-3
-3
-3
-1
-3
-3
-3
-1
-1
-3
-1
-3
-3
-3
-3
-3
-3
-1
-3
-3
-3
-3
-1
-3
-3
-1
-1
-1
-3
-3
-1
-3
-3
-3
-3
-3
-3
-3
-3
-1
-1
-1
-1
-3
-1
-1
-1
-3
-1
-1
-3
-1
-3
-1
-1
-1
-1
-3
-3
-1
-1
-3
-1
-3
-1
-3
-3
-1
-3
-3
-3
-1
-1
-1
-1
-1
-1
-1
-1
-3
-1
-3
-1
-1
-3
-1
-1
-3
-1
-1
-1
-1
-1
-1
-3
-3
-3
-3
-1
-1
-3
-1
-1
-3
-1
-1
-1
-1
-3
-1
-3
-1
-1
-1
-1
-3
-3
-1
-1
-3
-3
-1
-1
-3
-3
-1
-1
-1
-1
-3
-3
-1
-1
-3
-1
-1
-1
-1
-1
0
0
0
0
0
0
0
0
0
0
0
0
0
0
0
0
0
0
0
0
0
0
-3
-3
-3
-3
-3
-3
-3
-3
-3
-3
-3
-1
-3
-3
-1
-1
-3
-1
-3
-3
-3
-3
-3
-3
-1
-3
-3
-3
-1
-3
-3
-3
-1
-3
-3
-3
-1
-3
-3
-3
-1
-3
-3
-3
-1
-1
-1
-3
-3
-1
-1
-3
-1
-3
-3
-3
-3
-3
-3
-3
-1
-3
-1
-1
-1
-1
-3
-3
-3
-3
-1
-1
-1
-1
-3
-3
-3
-1
-1
-3
-1
-3
-1
-1
-3
-1
-1
-1
-1
-1
-3
-3
-3
-1
-1
-1
-3
-3
-1
-1
-1
-1
-3
-1
-1
-3
-1
-1
-3
-3
-1
-1
-1
-1
-1
-3
-3
-1
-1
-3
-3
-1
-1
-1
-1
-1
-1
-1
-1
-1
-1
-3
-1
-3
-1
-1
-3
-1
-1
-1
-3
-1
-1
-3
-3
-3
-1
-1
-3
-1
-1
-3
-1
-1
-1
-1
-1
0
0
0
0
0
0
0
0
0
0
0
0
0
0
0
0
-3
-3
-3
-3
-3
-3
-3
-3
-1
-3
-3
-3
-1
-3
-3
-3
-3
-3
-3
-3
-3
-3
-3
-1
-1
-3
-3
-1
-3
-1
-1
-3
-3
-3
-3
-3
-3
-1
-3
-1
-1
-1
-3
-3
-3
-3
-3
-3
-1
-3
-3
-1
-3
-3
-1
-3
-1
-1
-1
-1
-1
-1
-1
-1
-1
-1
-3
-3
-1
-3
-3
-3
-3
-3
-1
-3
-1
-3
-3
-1
-1
-3
-3
-3
-3
-1
-3
-3
-3
-3
-1
-3
-1
-3
-3
-3
-1
-1
-1
-3
-1
-1
-1
-1
-1
-1
-1
-1
-3
-3
-1
-3
-1
-1
-1
-1
-3
-3
-1
-1
-1
-1
-1
-1
-3
-1
-1
-1
-1
-1
-1
-1
-3
-3
-1
-1
-1
-1
-1
-1
-1
-1
-1
-1
-1
-1
-1
0
0
0
0
0
0
0
0
0
0
0
0
0
0
0
0
0
0
0
0
0
0
0
0
0
0
-3
-3
-3
-3
-3
-3
-3
-3
-3
-1
-3
-3
-3
-3
-3
-3
-3
-3
-3
-3
-3
-3
-3
-1
-3
-3
-3
-3
-1
-1
-3
-1
-3
-3
-1
-3
-1
-3
-3
-3
-3
-1
-3
-1
-1
-3
-3
-3
-3
-3
-3
-3
-1
-1
-1
-1
-1
-1
-1
-1
-3
-3
-1
-3
-1
-3
-1
-3
-3
-3
-3
-1
-1
-3
-3
-3
-3
-3
-1
-3
-3
-3
-3
-3
-1
-1
-1
-1
-1
-3
-1
-1
-1
-1
-1
-3
-1
-1
-1
-1
-1
-1
-1
-1
-3
-3
-3
-1
-1
-1
-1
-3
-1
-1
-1
-1
-1
-3
-1
-3
-3
-3
-3
-1
-1
-3
-1
-1
-1
-1
-1
-1
-1
-1
-1
-1
-3
-1
-3
-3
-1
-1
-1
-3
-3
-1
-1
-1
-1
-3
-1
-1
-1
-1
-1
-3
-1
-1
-3
-3
-1
-1
-1
0
0
0
0
0
0
0
0
0
0
-3
-3
-3
-3
-3
-3
-3
-3
-3
-3
-1
-3
-3
-3
-3
-1
-3
-3
-3
-3
-3
-1
-1
-3
-1
-3
-3
-3
-3
-3
-3
-3
-3
-3
-3
-3
-1
-1
-3
-3
-1
-3
-1
-3
-3
-1
-3
-1
-1
-3
-3
-3
-1
-3
-1
-3
-1
-3
-1
-1
-1
-3
-1
-1
-1
-1
-3
-3
-1
-1
-1
-3
-1
-1
-1
-1
-1
-3
-1
-1
-3
-3
-1
-1
-3
-1
-3
-3
-1
-3
-1
-3
-1
-1
-3
-1
-1
-1
-1
-1
-1
-3
-1
-1
-3
-1
-3
-3
-3
-1
-1
-1
-3
-1
-1
-3
-1
-3
-3
-1
-3
-1
-1
-3
-1
-1
-1
-1
-1
-1
-3
-3
-3
-1
-1
-3
-3
-3
-1
-1
-1
-1
-3
-1
-1
-1
-1
-1
-1
0
0
0
0
0
0
0
0
0
0
0
0
0
0
0
0
0
0
0
0
0
0
0
0
-3
-3
-3
-3
-3
-3
-3
-1
-3
-3
-3
-3
-3
-3
-3
-3
-1
-3
-1
-1
-1
-3
-3
-3
-3
-1
-3
-3
-3
-1
-3
-3
-1
-1
-1
-3
-3
-3
-3
-3
-3
-3
-1
-1
-1
-1
-1
-3
-1
-1
-1
-3
-1
-1
-1
-3
-3
-3
-1
-3
-3
-3
-3
-1
-1
-1
-1
-1
-1
-1
-3
-3
-3
-3
-3
-1
-3
-3
-3
-3
-3
-1
-1
-1
-3
-3
-1
-3
-3
-3
-3
-1
-3
-3
-1
-1
-1
-1
-1
-3
-3
-3
-1
-1
-1
-3
-1
-3
-1
-1
-1
-1
-1
-3
-1
-1
-1
-1
-1
-1
-3
-3
-3
-1
-3
-1
-1
-1
-1
-3
-3
-1
-1
-3
-1
-1
-3
-3
-1
-1
-1
-1
-1
-1
-1
-3
-1
-3
-1
-1
-1
-3
-1
-1
-1
0
0
0
0
0
0
0
0
0
0
0
0
0
0
0
0
0
0
-3
-3
-3
-3
-3
-3
-3
-3
-3
-3
-3
-3
-3
-3
-3
-3
-3
-1
-1
-3
-3
-3
-3
-3
-3
-3
-1
-1
-1
-1
-1
-1
-3
-3
-3
-1
-3
-3
-1
-3
-3
-1
-1
-3
-3
-3
-3
-3
-1
-1
-1
-3
-1
-1
-1
-1
-3
-3
-3
-3
-3
-1
-3
-3
-1
-3
-3
-1
-3
-3
-1
-3
-1
-1
-1
-3
-1
-3
-3
-3
-1
-1
-1
-3
-3
-1
-1
-1
-1
-3
-1
-1
-1
-3
-1
-3
-1
-1
-3
-1
-1
-3
-1
-1
-1
-1
-3
-3
-3
-1
-3
-3
-1
-1
-3
-1
-1
-1
-1
-1
-1
-1
-1
-1
-3
-3
-1
-1
-3
-3
-1
-1
-3
-1
-3
-1
-3
-1
-3
-1
-1
-1
-1
-1
-1
-1
-1
-3
-1
-1
-1
0
0
0
0
0
0
0
0
0
0
0
0
0
0
0
0
0
0
0
0
0
0
-3
-3
-3
-3
-3
-3
-3
-3
-3
-3
-3
-3
-3
-3
-3
-3
-3
-3
-1
-1
-3
-1
-1
-3
-3
-3
-3
-3
-3
-3
-3
-1
-1
-3
-3
-3
-3
-1
-3
-3
-3
-3
-3
-1
-3
-3
-1
-3
-3
-3
-3
-3
-1
-1
-3
-3
-1
-1
-1
-1
-3
-1
-1
-1
-1
-3
-3
-1
-1
-3
-3
-1
-1
-3
-1
-1
-1
-1
-3
-1
-1
-3
-3
-3
-3
-3
-1
-1
-3
-1
-1
-1
-3
-1
-1
-1
-1
-1
-1
-1
-3
-1
-1
-3
-3
-1
-1
-3
-1
-3
-3
-1
-3
-3
-1
-3
-3
-1
-3
-1
-1
-1
-1
-1
-1
-1
-1
-3
-1
-3
-1
-1
-1
-1
-1
-1
-1
-3
-1
-1
-3
-1
-1
-3
-1
-1
-1
-1
-1
-1
-1
0
0
0
0
0
0
0
0
0
0
0
0
0
0
0
0
0
0
0
0
0
0
-3
-3
-3
-3
-3
-3
-3
-3
-1
-3
-1
-3
-3
-3
-3
-3
-3
-3
-3
-3
-3
-3
-3
-3
-3
-3
-3
-3
-3
-3
-3
-3
-1
-1
-3
-3
-3
-3
-1
-3
-3
-1
-1
-3
-3
-3
-1
-3
-1
-1
-3
-1
-1
-1
-1
-3
-3
-3
-1
-1
-1
-1
-3
-3
-1
-1
-3
-1
-3
-3
-1
-3
-3
-3
-3
-3
-3
-1
-1
-1
-1
-3
-1
-1
-1
-1
-3
-3
-1
-1
-1
-3
-1
-1
-1
-1
-1
-1
-1
-1
-3
-1
-1
-3
-1
-3
-3
-1
-1
-1
-3
-1
-1
-3
-1
-1
-1
-3
-3
-1
-3
-1
-1
-1
-1
-1
-3
-1
-1
-1
-1
-3
-1
-1
-3
-3
-1
-1
-1
-3
-1
-1
-3
-1
-1
-1
-1
-1
-1
0
0
0
0
0
0
0
0
0
0
0
0
0
0
0
0
0
0
0
0
0
0
0
0
-3
-3
-3
-3
-3
-3
-3
-1
-3
-3
-3
-3
-3
-3
-3
-1
-3
-3
-3
-3
-3
-1
-3
-3
-3
-3
-3
-1
-1
-3
-3
-3
-3
-3
-1
-1
-3
-3
-3
-1
-3
-3
-3
-1
-3
-3
-3
-3
-3
-3
-1
-1
-1
-1
-3
-1
-1
-1
-3
-3
-1
-1
-3
-1
-3
-3
-3
-3
-1
-3
-1
-3
-1
-3
-1
-1
-1
-1
-3
-3
-1
-3
-3
-1
-3
-1
-1
-1
-1
-3
-3
-1
-1
-3
-1
-1
-1
-3
-3
-3
-1
-1
-1
-3
-1
-1
-1
-1
-1
-3
-3
-1
-1
-1
-1
-1
-1
-1
-3
-1
-3
-1
-1
-1
-1
-1
-1
-1
-1
-1
-1
-1
-3
-1
-1
-1
-1
-1
-1
0
0
0
0
0
0
0
0
0
0
0
0
0
0
0
0
0
0
0
0
0
0
0
0
0
0
0
0
0
0
0
0
0
0
-3
-3
-3
-3
-3
-3
-3
-3
-3
-3
-3
-3
-3
-3
-3
-1
-1
-3
-3
-1
-3
-3
-1
-3
-1
-3
-3
-3
-3
-1
-3
-3
-1
-3
-3
-3
-1
-3
-1
-3
-3
-3
-1
-3
-3
-1
-1
-1
-1
-3
-3
-3
-3
-1
-1
-3
-3
-1
-1
-1
-1
-1
-3
-1
-3
-1
-1
-1
-3
-1
-1
-3
-1
-1
-1
-3
-3
-3
-1
-3
-3
-3
-3
-1
-1
-1
-1
-1
-3
-1
-1
-1
-3
-3
-3
-1
-1
-3
-3
-1
-3
-1
-1
-3
-3
-1
-1
-1
-1
-1
-3
-1
-3
-3
-1
-3
-1
-1
-3
-3
-3
-1
-1
-1
-1
-3
-1
-1
-1
-3
-1
-3
-1
-1
-1
-3
-1
-3
-1
-1
-1
-1
-1
-1
-3
-1
-1
-1
-1
0
0
0
0
0
0
0
0
0
0
0
0
0
0
0
0
0
0
0
0
0
0
0
0
-3
-3
-3
-3
-3
-3
-3
-1
-1
-3
-3
-3
-3
-3
-3
-3
-1
-3
-1
-3
-3
-1
-1
-3
-3
-3
-3
-3
-1
-1
-1
-3
-1
-3
-3
-3
-3
-3
-3
-3
-3
-3
-3
-1
-1
-1
-3
-1
-1
-1
-1
-1
-1
-3
-1
-1
-1
-3
-1
-3
-3
-3
-1
-3
-1
-3
-3
-3
-3
-3
-3
-3
-3
-3
-1
-1
-3
-1
-3
-3
-1
-1
-1
-1
-1
-3
-1
-3
-3
-3
-3
-3
-1
-1
-1
-1
-3
-1
-1
-1
-3
-1
-1
-1
-1
-3
-3
-3
-3
-3
-1
-1
-1
-3
-1
-1
-1
-1
-1
-1
-1
-1
-1
-1
-1
-1
-3
-1
-3
-3
-1
-1
-1
-3
-1
-1
-1
-1
-1
-1
-1
0
0
0
0
0
0
0
0
0
0
0
0
0
0
0
0
0
0
0
0
0
0
0
0
0
0
0
0
0
0
0
0
-3
-3
-3
-1
-3
-3
-3
-3
-3
-3
-3
-3
-3
-3
-3
-3
-3
-3
-3
-3
-3
-3
-3
-1
-3
-3
-3
-3
-3
-1
-1
-3
-1
-1
-3
-3
-1
-1
-1
-3
-3
-3
-3
-3
-3
-1
-1
-1
-1
-1
-3
-1
-3
-1
-1
-3
-1
-1
-3
-1
-3
-3
-1
-3
-1
-3
-3
-3
-3
-3
-3
-3
-3
-1
-1
-1
-1
-1
-3
-1
-1
-3
-3
-3
-3
-1
-1
-1
-1
-3
-1
-1
-3
-1
-1
-3
-3
-3
-1
-1
-1
-1
-3
-1
-1
-3
-3
-1
-1
-1
-3
-1
-1
-1
-1
-1
-1
-1
-3
-1
-1
-3
-1
-3
-1
-1
-1
-3
-3
-1
-1
-1
-3
-1
-1
-1
-1
-1
-1
-1
-1
-1
-1
0
0
0
0
0
0
0
0
0
0
0
0
0
0
0
0
0
0
0
0
0
0
0
0
0
0
0
0
0
0
-3
-3
-3
-3
-3
-3
-3
-3
-3
-3
-3
-3
-3
-3
-3
-3
-1
-3
-1
-3
-1
-3
-1
-3
-3
-1
-3
-3
-3
-3
-3
-3
-3
-3
-3
-3
-3
-3
-3
-1
-1
-3
-1
-1
-1
-1
-3
-1
-3
-3
-3
-3
-3
-1
-3
-3
-1
-3
-1
-3
-3
-3
-1
-3
-1
-1
-1
-1
-1
-3
-3
-3
-1
-3
-3
-1
-1
-1
-1
-3
-1
-3
-1
-1
-3
-1
-1
-1
-1
-3
-3
-1
-3
-3
-3
-1
-1
-1
-1
-3
-1
-1
-1
-3
-3
-3
-1
-1
-3
-1
-1
-1
-1
-3
-1
-1
-3
-1
-1
-1
-1
-3
-3
-3
-1
-1
-1
-1
-1
-1
-1
-1
-1
-1
-1
-3
-1
-1
-1
-3
-3
-1
-3
-1
-1
-1
-1
-1
-3
-3
-1
-1
-1
-1
-1
0
0
0
0
0
0
0
0
0
0
0
0
0
0
0
0
0
0
-3
-3
-3
-3
-3
-3
-3
-3
-3
-3
-3
-3
-3
-3
-3
-3
-3
-1
-3
-3
-1
-3
-3
-3
-3
-3
-1
-3
-3
-3
-3
-3
-3
-1
-1
-3
-3
-3
-1
-3
-3
-3
-1
-1
-1
-3
-1
-1
-1
-3
-3
-1
-3
-3
-1
-1
-3
-3
-1
-3
-1
-3
-1
-3
-1
-3
-1
-1
-1
-3
-1
-3
-1
-1
-3
-3
-1
-3
-3
-1
-1
-3
-1
-1
-1
-1
-1
-1
-1
-3
-1
-1
-1
-3
-3
-1
-1
-3
-3
-1
-1
-1
-1
-1
-1
-3
-3
-1
-1
-1
-3
-3
-1
-1
-3
-3
-3
-3
-1
-3
-1
-3
-1
-1
-1
-1
-1
-1
-1
-1
-1
-1
-3
-1
-1
-3
-1
-1
-1
-1
-1
-3
-3
-1
-1
-3
-1
-1
-1
0
0
0
0
0
0
0
0
0
0
0
0
0
0
0
0
0
0
0
0
0
0
0
0
-3
-3
-3
-3
-3
-3
-3
-3
-3
-3
-1
-3
-3
-3
-3
-3
-1
-3
-3
-3
-3
-3
-3
-3
-3
-1
-3
-3
-3
-3
-1
-3
-1
-3
-1
-1
-3
-1
-1
-1
-3
-1
-3
-3
-1
-3
-3
-3
-3
-1
-3
-3
-3
-1
-1
-3
-1
-1
-3
-3
-1
-1
-1
-3
-1
-3
-1
-3
-3
-1
-1
-3
-3
-1
-3
-1
-1
-1
-1
-1
-1
-1
-1
-1
-1
-1
-3
-1
-3
-3
-1
-1
-3
-3
-1
-1
-3
-3
-1
-1
-3
-1
-3
-1
-1
-1
-1
-1
-3
-1
-3
-1
-3
-3
-1
-1
-3
-1
-1
-1
-3
-1
-1
-3
-3
-1
-1
-1
-3
-3
-3
-1
-1
-1
-1
-1
-1
-1
-3
-1
-3
-1
-1
-1
-1
0
0
0
0
0
0
0
0
0
0
0
0
0
0
0
0
0
0
0
0
0
0
0
0
0
0
0
0
-3
-3
-3
-3
-3
-3
-3
-3
-3
-3
-3
-3
-3
-3
-3
-1
-1
-3
-1
-3
-1
-1
-1
-3
-3
-3
-3
-1
-3
-3
-3
-3
-1
-3
-3
-3
-1
-1
-3
-1
-3
-3
-3
-3
-3
-3
-3
-3
-3
-1
-1
-1
-1
-1
-1
-3
-1
-1
-3
-1
-3
-3
-1
-1
-3
-1
-1
-3
-3
-1
-1
-3
-3
-1
-1
-1
-3
-1
-1
-1
-1
-3
-1
-3
-3
-1
-3
-1
-3
-3
-1
-3
-1
-1
-1
-1
-1
-3
-1
-3
-1
-1
-1
-3
-3
-3
-1
-1
-1
-3
-3
-1
-3
-1
-3
-1
-1
-1
-1
-1
-1
-3
-3
-3
-1
-1
-3
-3
-3
-1
-3
-1
-1
-3
-1
-1
-1
-1
-1
-1
-1
-1
-1
-3
-1
-1
-1
0
0
0
0
0
0
0
0
0
0
0
0
0
0
0
0
0
0
0
0
0
0
0
0
0
0
-3
-3
-3
-3
-3
-3
-3
-3
-3
-3
-3
-3
-3
-3
-3
-3
-1
-3
-3
-3
-3
-3
-1
-3
-3
-3
-3
-3
-1
-3
-1
-1
-1
-3
-1
-1
-3
-3
-1
-1
-3
-1
-3
-1
-3
-3
-1
-3
-3
-3
-3
-3
-3
-3
-3
-1
-1
-3
-1
-1
-3
-1
-1
-1
-1
-1
-3
-1
-1
-3
-3
-1
-3
-1
-3
-3
-1
-3
-3
-1
-1
-1
-1
-1
-3
-1
-1
-1
-1
-1
-1
-1
-1
-1
-1
-1
-3
-1
-3
-3
-1
-3
-1
-3
-3
-1
-1
-1
-1
-3
-3
-3
-1
-1
-3
-3
-3
-1
-3
-1
-1
-1
-1
-3
-3
-3
-1
-1
-1
-1
-3
-3
-1
-1
-1
-1
-1
-1
-1
-1
-1
-3
-1
-1
-1
0
0
0
0
0
0
0
0
0
0
0
0
0
0
0
0
0
0
0
0
0
0
0
0
0
0
0
0
-3
-3
-3
-3
-3
-3
-3
-3
-3
-3
-3
-3
-3
-3
-3
-3
-3
-3
-3
-3
-3
-3
-3
-3
-3
-3
-1
-3
-3
-3
-3
-1
-1
-3
-3
-1
-1
-3
-1
-1
-3
-1
-3
-1
-3
-1
-3
-3
-3
-1
-3
-1
-1
-3
-3
-1
-3
-3
-3
-1
-1
-1
-1
-3
-1
-3
-3
-1
-1
-1
-3
-3
-1
-3
-3
-1
-1
-1
-1
-1
-1
-3
-1
-3
-3
-3
-1
-3
-3
-1
-1
-3
-3
-1
-1
-1
-1
-1
-3
-1
-1
-3
-3
-1
-1
-1
-3
-3
-1
-3
-1
-1
-1
-3
-3
-1
-1
-1
-3
-1
-3
-3
-1
-1
-1
-3
-1
-1
-1
-3
-1
-1
-1
-1
-1
-1
-3
-1
-1
-3
-3
-1
-1
-1
-1
-1
-1
-1
-1
-1
-1
-1
-1
0
0
0
0
0
0
0
0
0
0
0
0
0
0
0
0
0
0
0
0
-3
-3
-3
-3
-3
-3
-3
-1
-3
-3
-3
-3
-3
-3
-3
-3
-1
-3
-3
-3
-3
-3
-1
-3
-3
-3
-3
-3
-3
-1
-3
-3
-3
-3
-3
-3
-3
-3
-1
-1
-1
-1
-3
-1
-3
-3
-3
-1
-3
-3
-1
-3
-1
-3
-1
-1
-1
-3
-3
-3
-1
-1
-1
-3
-3
-1
-3
-3
-1
-1
-1
-3
-3
-1
-1
-3
-1
-1
-1
-1
-1
-1
-1
-3
-3
-1
-1
-3
-1
-1
-1
-1
-1
-3
-1
-1
-1
-3
-1
-3
-1
-3
-1
-3
-3
-3
-1
-3
-1
-1
-1
-3
-3
-1
-3
-1
-1
-1
-1
-3
-1
-3
-1
-1
-1
-3
-1
-1
-3
-3
-3
-3
-1
-3
-3
-1
-1
-1
-1
-1
-1
-1
-1
-3
-1
-3
-1
-3
-1
-3
-1
-1
-1
-1
-1
-1
-1
-1
-1
0
0
0
0
0
0
0
0
0
0
0
0
0
0
-3
-3
-3
-3
-3
-3
-3
-3
-1
-1
-3
-3
-3
-3
-3
-3
-3
-3
-3
-3
-3
-3
-3
-3
-3
-1
-3
-1
-3
-1
-1
-3
-3
-3
-1
-3
-1
-1
-3
-3
-3
-3
-3
-1
-3
-3
-3
-3
-3
-3
-1
-1
-1
-1
-1
-1
-1
-3
-1
-3
-1
-1
-3
-1
-3
-3
-3
-3
-3
-1
-1
-1
-1
-3
-1
-3
-3
-1
-3
-3
-3
-3
-1
-1
-1
-3
-1
-1
-1
-1
-1
-3
-3
-1
-1
-1
-1
-3
-1
-3
-3
-3
-1
-1
-1
-1
-3
-1
-1
-3
-3
-1
-1
-1
-1
-3
-1
-1
-3
-1
-1
-3
-1
-3
-1
-1
-3
-3
-3
-3
-1
-1
-1
-3
-1
-1
-1
-3
-1
-1
-1
-3
-1
-1
-3
-1
-1
-1
-1
-3
-3
-1
-3
-1
-1
-1
-1
-3
-1
-1
-1
-1
-1
0
0
0
0
0
0
0
0
0
0
-3
-3
-3
-3
-3
-3
-3
-3
-3
-3
-3
-3
-3
-3
-3
-3
-3
-3
-3
-3
-3
-3
-3
-3
-3
-1
-3
-1
-1
-3
-1
-3
-1
-1
-1
-3
-3
-3
-3
-3
-1
-3
-1
-3
-3
-1
-1
-3
-1
-3
-3
-1
-1
-3
-1
-1
-1
-1
-1
-1
-1
-1
-3
-1
-3
-1
-3
-3
-1
-3
-3
-3
-1
-1
-3
-3
-1
-3
-1
-1
-1
-3
-1
-3
-1
-1
-3
-1
-1
-3
-1
-3
-3
-1
-1
-1
-1
-3
-3
-1
-1
-3
-3
-1
-1
-1
-1
-1
-1
-1
-1
-1
-3
-3
-3
-1
-3
-1
-3
-3
-1
-1
-1
-1
-1
-1
-3
-3
-1
-3
-1
-1
-1
-1
-1
-1
-1
-3
-3
-1
-1
-3
-1
-1
-1
0
0
0
0
0
0
0
0
0
0
0
0
0
0
0
0
0
0
0
0
0
0
0
0
0
0
0
0
-3
-3
-3
-3
-3
-3
-3
-3
-3
-3
-3
-3
-3
-3
-3
-3
-3
-3
-3
-1
-3
-3
-3
-3
-3
-3
-1
-3
-1
-3
-3
-3
-1
-1
-3
-3
-1
-3
-1
-3
-3
-3
-1
-3
-1
-1
-1
-1
-1
-1
-1
-3
-1
-3
-3
-3
-1
-1
-3
-1
-1
-3
-3
-1
-3
-1
-1
-3
-3
-3
-1
-3
-3
-3
-3
-3
-3
-3
-3
-1
-3
-3
-1
-1
-3
-1
-3
-1
-1
-1
-1
-1
-1
-3
-1
-3
-1
-3
-3
-1
-3
-1
-1
-1
-1
-3
-1
-3
-1
-1
-1
-3
-1
-1
-3
-1
-1
-1
-1
-1
-1
-1
-1
-1
-1
-1
-1
-3
-3
-3
-3
-1
-1
-1
-1
-3
-1
-1
-1
-1
-1
-1
-1
-3
-1
-1
-1
-1
-1
0
0
0
0
0
0
0
0
0
0
0
0
0
0
0
0
0
0
0
0
0
0
0
0
-3
-3
-3
-3
-3
-3
-3
-3
-3
-3
-3
-3
-3
-1
-1
-3
-1
-3
-1
-1
-3
-3
-3
-3
-3
-3
-1
-1
-3
-3
-3
-3
-3
-3
-3
-3
-1
-3
-3
-3
-3
-3
-1
-1
-1
-1
-1
-1
-3
-3
-3
-1
-3
-3
-3
-3
-3
-3
-1
-1
-1
-1
-1
-1
-3
-3
-3
-1
-1
-1
-1
-1
-3
-3
-3
-3
-1
-1
-1
-1
-1
-3
-3
-3
-3
-1
-1
-3
-1
-3
-3
-1
-1
-1
-1
-1
-3
-3
-1
-1
-1
-3
-3
-1
-1
-3
-1
-3
-1
-1
-1
-1
-3
-1
-1
-1
-1
-1
-1
-3
-3
-1
-1
-3
-3
-1
-1
-1
-1
-1
-3
-3
-3
-1
-1
-1
-1
-1
-1
-3
-3
-1
-1
-1
-1
-1
-3
-1
-3
-1
-1
0
0
0
0
0
0
0
0
0
0
0
0
0
0
0
0
0
0
0
0
0
0
-3
-3
-3
-3
-3
-3
-3
-3
-3
-3
-3
-3
-3
-3
-3
-1
-3
-3
-3
-3
-3
-3
-3
-3
-1
-1
-1
-3
-3
-3
-3
-3
-1
-3
-3
-1
-3
-3
-1
-1
-3
-1
-3
-1
-1
-1
-1
-1
-1
-1
-3
-1
-3
-3
-1
-3
-1
-3
-3
-3
-1
-3
-1
-3
-3
-3
-1
-1
-3
-1
-1
-3
-3
-1
-3
-1
-1
-3
-1
-1
-1
-3
-1
-1
-1
-3
-3
-1
-3
-3
-3
-1
-1
-3
-3
-3
-1
-1
-3
-1
-3
-1
-1
-1
-1
-1
-1
-1
-1
-1
-3
-3
-1
-1
-1
-1
-1
-1
-3
-1
-3
-1
-1
-1
-1
-1
-3
-1
-1
-1
-1
-3
-3
-3
-1
-1
-1
-1
-3
-3
-3
-1
-1
-1
-1
0
0
0
0
0
0
0
0
0
0
0
0
0
0
0
0
0
0
0
0
0
0
0
0
0
0
0
0
-3
-3
-3
-3
-3
-3
-3
-3
-3
-3
-3
-3
-3
-3
-3
-3
-3
-3
-1
-3
-3
-1
-3
-3
-3
-1
-3
-3
-3
-3
-3
-3
-3
-1
-3
-1
-3
-1
-1
-1
-3
-1
-1
-3
-1
-3
-3
-1
-1
-3
-3
-1
-3
-3
-3
-1
-1
-1
-1
-3
-3
-1
-3
-1
-1
-3
-1
-1
-1
-3
-3
-3
-3
-1
-1
-1
-1
-3
-3
-1
-1
-3
-3
-1
-1
-1
-1
-3
-1
-3
-1
-1
-3
-1
-1
-3
-1
-1
-3
-3
-1
-3
-1
-1
-3
-1
-3
-1
-1
-1
-3
-3
-1
-3
-1
-1
-1
-1
-1
-1
-1
-3
-1
-1
-1
-1
-3
-1
-1
-3
-1
-1
-1
-1
-1
-1
-1
0
0
0
0
0
0
0
0
0
0
0
0
0
0
0
0
0
0
0
0
0
0
0
0
0
0
0
0
0
0
0
0
0
0
0
0
-3
-3
-3
-3
-3
-3
-3
-3
-3
-3
-3
-3
-3
-3
-3
-3
-3
-3
-3
-1
-3
-3
-1
-3
-3
-3
-3
-3
-3
-3
-3
-3
-1
-3
-1
-3
-1
-1
-1
-3
-3
-3
-3
-3
-3
-1
-1
-3
-3
-1
-3
-1
-3
-3
-1
-3
-1
-3
-1
-3
-3
-3
-1
-1
-1
-3
-1
-3
-1
-3
-3
-1
-1
-3
-3
-1
-3
-3
-1
-1
-1
-1
-1
-1
-1
-3
-1
-3
-1
-3
-1
-1
-1
-1
-1
-1
-1
-3
-1
-3
-1
-1
-1
-3
-1
-1
-1
-1
-1
-1
-1
-3
-1
-1
-1
-1
-1
-1
-3
-3
-3
-3
-1
-1
-1
-3
-3
-1
-1
-3
-3
-1
-3
-3
-1
-1
-3
-1
-1
-3
-1
-1
-1
-1
-1
-1
-1
-3
-1
-1
-1
-1
-3
-1
-1
0
0
0
0
0
0
0
0
0
0
0
0
0
0
0
0
0
0
-3
-3
-3
-3
-3
-3
-1
-3
-3
-3
-3
-3
-3
-3
-3
-3
-1
-1
-3
-3
-3
-3
-1
-3
-3
-1
-1
-1
-1
-3
-3
-1
-3
-1
-3
-3
-3
-3
-1
-3
-3
-3
-3
-1
-3
-3
-3
-1
-1
-1
-3
-1
-1
-1
-1
-1
-1
-3
-3
-3
-1
-3
-3
-1
-3
-3
-3
-1
-1
-1
-3
-3
-3
-3
-1
-3
-3
-3
-1
-1
-1
-3
-1
-3
-3
-3
-1
-3
-3
-1
-1
-1
-1
-3
-1
-1
-1
-1
-3
-3
-1
-3
-3
-1
-1
-1
-3
-3
-1
-1
-3
-1
-1
-1
-1
-1
-1
-3
-1
-3
-1
-1
-1
-1
-1
-1
-3
-1
-1
-3
-1
-1
-1
-1
-1
-1
-3
-1
-1
-1
-1
0
0
0
0
0
0
0
0
0
0
0
0
0
0
0
0
0
0
0
0
0
0
0
0
0
0
0
0
0
0
0
0
-3
-3
-3
-3
-3
-3
-3
-3
-3
-1
-3
-3
-3
-3
-3
-3
-3
-3
-3
-3
-3
-3
-3
-3
-3
-3
-3
-3
-3
-1
-1
-3
-3
-1
-1
-3
-3
-3
-1
-3
-1
-3
-3
-1
-1
-1
-3
-1
-3
-1
-3
-3
-1
-3
-3
-1
-3
-3
-3
-1
-1
-3
-1
-1
-3
-3
-1
-1
-3
-1
-1
-3
-1
-1
-1
-1
-1
-3
-1
-1
-1
-1
-3
-3
-1
-1
-1
-1
-3
-1
-1
-1
-3
-3
-1
-1
-3
-1
-3
-3
-3
-3
-3
-3
-1
-1
-3
-3
-1
-3
-1
-1
-1
-1
-1
-1
-3
-1
-3
-3
-1
-3
-1
-1
-1
-3
-3
-1
-1
-1
-3
-1
-1
-1
-1
-1
-1
-3
-3
-1
-3
-1
-1
-1
-1
-1
-1
-1
-1
-1
-1
-1
-3
-1
-1
0
0
0
0
0
0
0
0
0
0
0
0
0
0
0
0
0
0
-3
-3
-3
-3
-3
-3
-3
-3
-3
-3
-3
-3
-3
-3
-3
-1
-3
-3
-3
-3
-1
-3
-3
-3
-3
-3
-3
-3
-3
-3
-1
-1
-1
-3
-3
-3
-3
-1
-3
-3
-3
-3
-3
-3
-3
-3
-3
-1
-3
-3
-3
-1
-3
-1
-1
-1
-1
-1
-1
-3
-1
-3
-1
-3
-1
-1
-3
-1
-3
-3
-1
-3
-3
-1
-3
-3
-1
-1
-1
-1
-3
-3
-1
-1
-1
-1
-1
-3
-3
-1
-1
-3
-1
-1
-1
-1
-1
-1
-1
-3
-1
-1
-1
-1
-3
-3
-1
-3
-1
-1
-3
-1
-1
-3
-1
-1
-1
-1
-1
-3
-3
-1
-1
-1
-3
-1
-1
-1
-1
-1
-1
-1
-1
-3
-1
-3
-1
-1
-3
-1
-1
-3
-3
-3
-1
-1
-3
-1
-1
-1
-1
-3
-1
-1
-1
0
0
0
0
0
0
0
0
0
0
0
0
0
0
0
0
0
0
-3
-3
-3
-3
-3
-3
-3
-3
-3
-3
-3
-3
-1
-3
-3
-1
-3
-3
-3
-3
-3
-3
-1
-3
-3
-1
-3
-3
-1
-1
-3
-3
-3
-3
-1
-3
-1
-3
-1
-3
-3
-3
-1
-3
-3
-3
-3
-1
-1
-1
-3
-3
-3
-3
-3
-1
-3
-1
-3
-3
-3
-1
-1
-3
-1
-3
-1
-1
-3
-1
-3
-3
-1
-3
-3
-1
-1
-1
-1
-1
-1
-1
-3
-3
-1
-1
-1
-1
-1
-1
-3
-1
-1
-1
-1
-1
-3
-1
-1
-1
-3
-3
-1
-3
-3
-3
-1
-3
-3
-1
-1
-3
-1
-1
-3
-3
-1
-3
-1
-3
-3
-1
-1
-1
-1
-1
-1
-3
-1
-3
-1
-1
-1
-1
-1
-1
-1
-3
-3
-1
-3
-1
-1
-1
-1
-1
-3
-3
-1
-1
-3
-1
-1
-3
-1
-1
-1
-1
-1
0
0
0
0
0
0
0
0
0
0
0
0
0
0
-3
-3
-3
-3
-3
-3
-3
-3
-3
-3
-3
-3
-3
-3
-3
-3
-3
-3
-3
-1
-3
-3
-3
-3
-3
-3
-3
-3
-1
-3
-1
-3
-1
-3
-1
-3
-3
-1
-3
-1
-1
-3
-1
-3
-3
-3
-1
-3
-1
-3
-3
-1
-3
-1
-3
-3
-1
-1
-1
-3
-1
-3
-1
-3
-1
-3
-3
-1
-1
-3
-3
-1
-3
-1
-1
-3
-1
-3
-1
-1
-1
-3
-1
-1
-1
-3
-3
-3
-1
-3
-1
-3
-3
-1
-1
-1
-3
-1
-1
-1
-3
-3
-3
-1
-1
-1
-1
-1
-1
-3
-1
-1
-1
-1
-1
-3
-1
-3
-3
-3
-3
-1
-1
-1
-1
-3
-1
-3
-1
-3
-3
-1
-1
-1
-1
-1
-3
-1
-1
-1
-1
-3
-1
-1
-1
-1
-1
-1
-1
-1
-1
-3
-1
-1
-1
0
0
0
0
0
0
0
0
0
0
0
0
0
0
0
0
0
0
-3
-3
-3
-3
-3
-3
-3
-3
-3
-3
-3
-3
-3
-3
-3
-1
-3
-3
-3
-3
-3
-1
-3
-3
-3
-1
-1
-1
-3
-1
-1
-3
-3
-1
-1
-3
-3
-3
-3
-3
-3
-3
-1
-3
-3
-1
-1
-1
-1
-3
-1
-1
-3
-1
-3
-3
-3
-1
-1
-3
-3
-1
-1
-1
-1
-3
-1
-1
-3
-3
-3
-1
-1
-3
-3
-1
-1
-1
-1
-1
-1
-1
-1
-1
-3
-1
-1
-1
-1
-1
-1
-3
-3
-1
-3
-1
-3
-3
-1
-3
-1
-3
-3
-1
-3
-1
-3
-1
-1
-3
-3
-3
-1
-1
-3
-1
-1
-3
-3
-3
-3
-1
-3
-3
-1
-3
-1
-3
-1
-1
-1
-3
-3
-3
-1
-1
-1
-1
-1
-3
-3
-1
-1
-1
-1
-1
-1
-1
-3
-1
-1
-3
-1
-1
-1
-1
-1
0
0
0
0
0
0
0
0
0
0
0
0
0
0
0
0
-3
-3
-3
-3
-3
-3
-3
-1
-3
-3
-3
-3
-3
-3
-3
-3
-3
-3
-1
-3
-3
-3
-1
-3
-1
-3
-3
-3
-1
-3
-1
-3
-3
-3
-3
-3
-3
-3
-1
-3
-3
-3
-1
-3
-3
-1
-1
-3
-3
-3
-1
-3
-3
-3
-3
-1
-3
-1
-3
-3
-1
-3
-3
-1
-1
-1
-1
-1
-1
-1
-1
-3
-3
-1
-3
-3
-1
-3
-1
-3
-1
-3
-1
-1
-1
-1
-1
-1
-1
-1
-1
-3
-1
-1
-1
-1
-1
-3
-1
-1
-1
-1
-1
-1
-1
-3
-3
-3
-1
-1
-1
-1
-1
-1
-3
-3
-3
-3
-1
-1
-1
-3
-1
-3
-3
-3
-3
-1
-1
-1
-1
-3
-1
-1
-1
-3
-1
-1
-1
-1
-3
-1
-1
-1
-1
-3
-1
-1
-1
0
0
0
0
0
0
0
0
0
0
0
0
0
0
0
0
0
0
0
0
0
0
0
0
-3
-3
-3
-3
-3
-3
-3
-3
-3
-3
-3
-3
-3
-3
-3
-3
-3
-3
-1
-3
-3
-3
-3
-3
-3
-1
-3
-3
-3
-1
-3
-1
-3
-1
-1
-3
-3
-1
-1
-1
-1
-3
-3
-3
-1
-1
-3
-3
-3
-3
-3
-1
-3
-3
-3
-3
-1
-1
-1
-1
-1
-3
-1
-1
-1
-3
-1
-1
-3
-3
-1
-1
-3
-3
-1
-3
-1
-1
-1
-3
-3
-3
-3
-3
-1
-3
-3
-1
-1
-1
-1
-1
-3
-1
-1
-1
-1
-1
-1
-1
-1
-3
-3
-1
-3
-1
-1
-3
-1
-3
-1
-1
-3
-1
-1
-1
-3
-3
-3
-1
-3
-1
-1
-1
-1
-3
-3
-1
-1
-3
-1
-1
-3
-1
-3
-1
-1
-1
-3
-3
-1
-1
-1
-1
-1
-3
-1
-1
-1
-1
-1
-1
-1
0
0
0
0
0
0
0
0
0
0
0
0
0
0
0
0
0
0
0
0
-3
-3
-3
-3
-3
-3
-3
-3
-3
-3
-3
-1
-3
-3
-3
-1
-3
-3
-3
-3
-3
-3
-3
-3
-3
-3
-3
-3
-3
-3
-1
-1
-3
-3
-1
-3
-3
-1
-1
-3
-3
-3
-1
-3
-1
-1
-1
-3
-3
-3
-1
-3
-3
-3
-1
-1
-1
-1
-3
-1
-1
-3
-1
-3
-1
-1
-3
-3
-3
-1
-1
-1
-1
-3
-1
-3
-1
-3
-1
-3
-3
-3
-1
-1
-1
-3
-1
-3
-1
-3
-1
-1
-1
-3
-3
-3
-3
-1
-1
-1
-3
-3
-1
-3
-3
-1
-1
-1
-3
-1
-1
-1
-1
-1
-3
-1
-3
-3
-1
-1
-1
-1
-1
-1
-1
-3
-1
-3
-3
-1
-1
-1
-1
-1
-1
-1
-1
-1
-1
-3
-1
-3
-1
-3
-1
-1
-1
-1
-1
-3
-1
-3
-1
-3
-1
-3
-3
-1
-1
-1
-1
0
0
0
0
0
0
0
0
0
0
0
0
-3
-3
-3
-3
-3
-3
-3
-3
-3
-3
-3
-3
-3
-3
-3
-3
-1
-3
-3
-3
-3
-3
-3
-3
-3
-3
-3
-3
-3
-3
-3
-1
-3
-3
-1
-3
-3
-3
-3
-3
-1
-1
-1
-3
-1
-3
-3
-1
-3
-1
-3
-3
-1
-3
-1
-1
-1
-3
-1
-1
-3
-1
-1
-1
-1
-3
-3
-3
-1
-3
-1
-1
-1
-3
-3
-1
-1
-3
-3
-1
-1
-3
-1
-3
-1
-1
-3
-3
-1
-3
-3
-1
-3
-1
-1
-3
-3
-1
-1
-1
-1
-1
-1
-1
-1
-3
-1
-1
-1
-1
-3
-1
-1
-1
-3
-3
-1
-1
-1
-3
-1
-1
-1
-3
-1
-1
-3
-1
-1
-1
-1
-1
-1
-1
-1
-1
-3
-3
-3
-1
-3
-3
-1
-1
-1
-1
-1
-1
-1
-3
-1
-1
-1
0
0
0
0
0
0
0
0
0
0
0
0
0
0
0
0
0
0
0
0
-3
-3
-3
-3
-3
-3
-3
-3
-3
-3
-1
-3
-3
-3
-3
-3
-3
-3
-3
-3
-3
-1
-3
-1
-3
-3
-1
-3
-3
-3
-1
-3
-1
-3
-1
-3
-3
-3
-3
-3
-3
-3
-1
-1
-3
-3
-1
-1
-3
-1
-3
-3
-1
-3
-1
-3
-1
-3
-1
-1
-1
-3
-1
-3
-1
-1
-3
-3
-1
-3
-3
-1
-1
-3
-1
-3
-1
-1
-3
-1
-1
-1
-1
-3
-1
-3
-3
-1
-1
-3
-1
-1
-1
-3
-3
-3
-1
-1
-1
-3
-3
-1
-1
-1
-1
-1
-3
-1
-3
-1
-1
-3
-1
-1
-1
-3
-3
-1
-1
-3
-3
-3
-1
-1
-1
-1
-1
-1
-1
-3
-1
-1
-1
-1
-3
-1
-3
-3
-1
-1
-1
-3
-1
-1
-1
-1
-1
-1
-3
-3
-1
-1
-1
0
0
0
0
0
0
0
0
0
0
0
0
0
0
0
0
0
0
0
0
-3
-3
-3
-3
-3
-3
-3
-3
-3
-3
-3
-3
-3
-3
-3
-1
-3
-3
-3
-3
-3
-3
-1
-3
-3
-3
-3
-3
-3
-3
-3
-1
-1
-3
-3
-1
-3
-1
-1
-3
-3
-1
-1
-3
-1
-3
-3
-3
-3
-3
-1
-3
-3
-3
-3
-3
-1
-1
-1
-1
-3
-3
-1
-1
-1
-3
-3
-3
-3
-1
-3
-3
-3
-1
-1
-1
-1
-1
-3
-3
-3
-1
-3
-1
-1
-1
-1
-3
-3
-1
-1
-1
-1
-1
-1
-1
-1
-1
-1
-3
-1
-3
-1
-1
-1
-1
-3
-3
-1
-1
-3
-3
-1
-1
-3
-1
-3
-3
-1
-3
-1
-3
-1
-1
-1
-1
-1
-1
-1
-1
-1
-1
-3
-1
-3
-1
-1
-1
-1
-1
-3
-1
-1
-1
-3
-1
-1
-1
-3
-3
-1
-1
-3
-1
-1
-1
-1
0
0
0
0
0
0
0
0
0
0
0
0
0
0
0
0
-3
-3
-3
-3
-3
-3
-3
-3
-3
-3
-3
-3
-3
-3
-3
-3
-3
-1
-1
-3
-3
-1
-1
-1
-1
-3
-1
-3
-3
-3
-3
-1
-1
-1
-3
-3
-1
-3
-1
-3
-3
-3
-1
-3
-3
-3
-3
-3
-3
-1
-1
-1
-1
-1
-1
-1
-1
-1
-1
-3
-1
-3
-1
-3
-3
-1
-3
-3
-3
-3
-3
-3
-3
-1
-1
-3
-3
-1
-3
-3
-3
-1
-1
-1
-1
-1
-3
-3
-1
-3
-1
-1
-1
-1
-3
-1
-3
-3
-1
-3
-1
-3
-1
-3
-1
-1
-1
-1
-3
-1
-1
-1
-1
-3
-3
-1
-1
-1
-1
-3
-1
-3
-1
-1
-3
-3
-3
-3
-1
-1
-1
-1
-1
-1
-1
-1
-3
-1
-1
-1
-1
-1
-1
0
0
0
0
0
0
0
0
0
0
0
0
0
0
0
0
0
0
0
0
0
0
0
0
0
0
0
0
0
0
-3
-3
-3
-3
-3
-3
-3
-3
-3
-3
-3
-1
-3
-3
-3
-1
-3
-3
-3
-3
-3
-3
-1
-3
-1
-3
-3
-3
-3
-1
-1
-1
-3
-3
-3
-3
-3
-3
-3
-1
-1
-1
-1
-3
-3
-3
-3
-3
-3
-3
-3
-3
-3
-1
-1
-3
-1
-1
-1
-3
-3
-3
-1
-3
-1
-1
-3
-1
-1
-3
-3
-3
-3
-1
-1
-3
-3
-1
-1
-3
-3
-1
-1
-1
-3
-1
-1
-1
-3
-3
-3
-3
-3
-3
-1
-1
-1
-1
-3
-1
-1
-3
-3
-3
-1
-1
-1
-3
-1
-1
-1
-1
-1
-1
-1
-1
-1
-3
-1
-3
-1
-1
-1
-1
-3
-1
-1
-1
-1
-1
-1
-1
-3
-1
-1
-3
-3
-1
-1
-1
-1
-1
-1
-3
-3
-1
-1
-1
-1
-1
-1
-1
-1
0
0
0
0
0
0
0
0
0
0
0
0
0
0
0
0
0
0
0
0
-3
-3
-3
-3
-3
-3
-3
-3
-3
-3
-3
-3
-3
-3
-3
-1
-3
-1
-3
-3
-3
-3
-3
-3
-3
-1
-3
-3
-3
-3
-3
-3
-3
-3
-1
-3
-1
-3
-3
-3
-3
-1
-3
-3
-3
-3
-1
-1
-3
-3
-1
-1
-3
-1
-1
-3
-3
-1
-3
-1
-1
-1
-3
-1
-1
-1
-3
-1
-3
-3
-3
-3
-1
-1
-3
-3
-3
-1
-1
-1
-1
-1
-1
-1
-3
-1
-1
-3
-1
-1
-1
-1
-1
-1
-3
-1
-1
-1
-1
-1
-1
-3
-1
-1
-3
-1
-3
-1
-3
-1
-1
-3
-3
-3
-1
-1
-3
-3
-3
-1
-1
-1
-1
-1
-3
-1
-1
-1
-1
-3
-3
-1
-1
-1
-1
-3
-3
-1
-1
-1
-3
-3
-3
-1
-1
-1
-1
-1
-1
-1
-1
-1
-1
0
0
0
0
0
0
0
0
0
0
0
0
0
0
0
0
0
0
0
0
-3
-3
-3
-3
-3
-3
-3
-3
-3
-3
-1
-1
-3
-3
-3
-3
-3
-3
-3
-3
-1
-3
-3
-1
-3
-1
-3
-3
-1
-1
-3
-3
-1
-3
-3
-1
-1
-3
-1
-3
-3
-3
-1
-3
-3
-3
-3
-3
-1
-3
-1
-1
-1
-3
-3
-3
-3
-1
-1
-3
-1
-1
-1
-1
-3
-3
-1
-1
-1
-3
-3
-1
-3
-3
-1
-3
-3
-1
-3
-3
-1
-1
-3
-1
-1
-1
-1
-3
-1
-3
-3
-1
-3
-3
-3
-1
-1
-3
-1
-1
-3
-3
-3
-1
-1
-1
-3
-3
-1
-3
-1
-3
-1
-1
-1
-1
-3
-1
-1
-3
-1
-1
-1
-3
-1
-1
-1
-1
-3
-3
-1
-1
-1
-1
-1
-1
-1
-1
-3
-3
-3
-1
-1
-1
-1
-3
-1
-1
-3
-1
-1
-1
-3
-1
-1
-1
-1
0
0
0
0
0
0
0
0
0
0
0
0
0
0
0
0
-3
-3
-3
-3
-3
-3
-3
-3
-3
-1
-3
-3
-3
-3
-3
-3
-1
-3
-3
-3
-3
-1
-1
-1
-3
-3
-3
-3
-3
-1
-1
-1
-3
-1
-1
-3
-3
-3
-3
-1
-1
-3
-3
-3
-3
-3
-1
-3
-1
-1
-3
-3
-3
-1
-1
-3
-3
-3
-3
-3
-3
-1
-1
-1
-3
-1
-3
-3
-3
-3
-1
-1
-1
-1
-3
-3
-1
-1
-3
-3
-1
-1
-3
-1
-1
-1
-3
-3
-3
-1
-1
-1
-3
-1
-1
-1
-3
-1
-3
-1
-1
-1
-3
-1
-3
-1
-1
-3
-3
-1
-3
-3
-1
-1
-1
-1
-1
-1
-3
-3
-1
-3
-1
-1
-1
-1
-1
-1
-3
-3
-1
-1
-3
-1
-1
-1
-1
-1
-3
-3
-1
-1
-1
-1
-1
-1
-1
-3
-1
-1
-1
0
0
0
0
0
0
0
0
0
0
0
0
0
0
0
0
0
0
0
0
0
0
-3
-1
-3
-3
-3
-3
-3
-3
-3
-3
-3
-3
-3
-1
-1
-3
-3
-3
-3
-1
-1
-3
-3
-3
-3
-3
-1
-1
-3
-1
-1
-1
-1
-3
-3
-3
-3
-3
-3
-3
-3
-3
-1
-3
-1
-3
-3
-1
-1
-1
-3
-3
-1
-3
-1
-3
-1
-3
-1
-3
-3
-1
-3
-1
-1
-1
-1
-3
-1
-3
-3
-3
-1
-3
-1
-3
-3
-3
-1
-3
-1
-3
-3
-1
-1
-3
-1
-1
-3
-3
-3
-1
-1
-1
-1
-1
-3
-3
-1
-1
-1
-3
-3
-1
-1
-3
-1
-3
-1
-1
-3
-3
-3
-1
-1
-1
-3
-1
-1
-1
-1
-3
-3
-3
-1
-1
-1
-3
-3
-3
-1
-1
-3
-1
-1
-1
-1
-3
-1
-1
-1
-1
-1
-3
-1
-1
-1
-1
-3
-1
-1
-3
-3
-1
-1
-1
-3
-1
-1
-1
-1
0
0
0
0
0
0
0
0
0
0
0
0
-3
-3
-3
-3
-3
-3
-3
-3
-3
-3
-3
-3
-3
-3
-3
-3
-3
-3
-3
-3
-1
-3
-1
-1
-1
-3
-3
-1
-3
-3
-3
-3
-1
-1
-3
-3
-1
-3
-3
-3
-1
-3
-3
-1
-3
-1
-3
-1
-1
-3
-3
-1
-1
-1
-3
-3
-3
-3
-3
-1
-3
-1
-3
-3
-1
-3
-1
-1
-3
-3
-1
-3
-1
-1
-3
-3
-3
-3
-1
-1
-3
-1
-1
-1
-3
-1
-1
-1
-1
-1
-3
-1
-1
-1
-1
-1
-1
-3
-3
-3
-1
-1
-3
-1
-3
-1
-1
-3
-3
-1
-1
-1
-3
-1
-3
-1
-1
-1
-3
-1
-1
-1
-1
-1
-1
-3
-1
-3
-1
-1
-3
-1
-1
-3
-1
-3
-3
-1
-1
-1
-1
-1
-1
-3
-3
-3
-1
-1
-1
-1
-1
-1
-3
-1
-1
0
0
0
0
0
0
0
0
0
0
0
0
0
0
0
0
0
0
-3
-3
-3
-3
-3
-3
-3
-1
-3
-3
-3
-3
-3
-3
-3
-3
-3
-1
-1
-3
-1
-3
-1
-1
-3
-3
-3
-3
-3
-1
-3
-3
-3
-3
-3
-1
-3
-3
-1
-3
-1
-3
-1
-3
-1
-3
-3
-1
-3
-3
-3
-3
-3
-1
-1
-3
-3
-1
-1
-3
-1
-1
-1
-3
-3
-1
-3
-3
-1
-1
-3
-1
-3
-1
-3
-1
-1
-3
-1
-3
-3
-3
-1
-1
-3
-3
-1
-1
-3
-1
-1
-1
-3
-1
-3
-1
-3
-3
-1
-1
-1
-3
-3
-1
-1
-1
-1
-1
-1
-1
-1
-3
-3
-1
-3
-1
-3
-3
-1
-1
-1
-1
-1
-3
-3
-1
-1
-1
-3
-1
-1
-1
-1
-1
-1
-1
-1
-1
-1
-1
-3
-1
-3
-1
-3
-3
-3
-3
-3
-1
-1
-1
-1
-1
-3
-1
-1
-1
-1
0
0
0
0
0
0
0
0
0
0
0
0
0
0
-3
-3
-3
-3
-3
-3
-3
-3
-3
-1
-3
-3
-3
-3
-3
-3
-3
-3
-3
-3
-3
-3
-3
-3
-3
-3
-3
-3
-1
-3
-3
-1
-1
-3
-1
-3
-1
-1
-3
-3
-1
-3
-3
-3
-3
-3
-3
-3
-1
-3
-3
-1
-3
-3
-1
-1
-3
-3
-3
-1
-1
-3
-1
-1
-3
-3
-3
-3
-1
-3
-1
-3
-3
-3
-3
-3
-3
-1
-1
-1
-3
-1
-3
-1
-1
-1
-1
-1
-1
-1
-3
-1
-3
-3
-1
-1
-1
-1
-1
-3
-3
-1
-3
-3
-1
-3
-1
-1
-1
-1
-1
-1
-1
-1
-1
-1
-3
-1
-1
-3
-1
-1
-1
-3
-1
-1
-1
-1
-1
-1
-1
-3
-1
-1
-3
-1
-1
-1
-3
-1
-3
-1
-1
-3
-1
-3
-1
-1
-1
-1
-1
-1
-1
-1
-1
-3
-1
-1
-1
0
0
0
0
0
0
0
0
0
0
0
0
0
0
-3
-3
-3
-3
-3
-3
-3
-3
-3
-3
-3
-3
-3
-3
-3
-3
-1
-3
-3
-1
-3
-3
-3
-3
-3
-3
-3
-1
-1
-1
-3
-1
-1
-1
-3
-3
-1
-3
-3
-3
-3
-3
-3
-3
-3
-1
-3
-1
-1
-1
-1
-1
-1
-1
-1
-1
-3
-3
-3
-1
-1
-3
-1
-1
-3
-1
-3
-1
-3
-3
-1
-1
-3
-3
-1
-1
-3
-1
-3
-1
-1
-3
-1
-3
-1
-1
-1
-3
-1
-3
-1
-1
-1
-3
-3
-3
-1
-3
-3
-1
-3
-3
-1
-1
-1
-1
-1
-1
-1
-1
-1
-3
-1
-3
-1
-3
-1
-1
-1
-1
-1
-3
-1
-3
-1
-1
-1
-3
-1
-3
-1
-3
-3
-1
-1
-1
-1
-3
-3
-3
-1
-1
-3
-1
-1
-1
-1
0
0
0
0
0
0
0
0
0
0
0
0
0
0
0
0
0
0
0
0
0
0
0
0
0
0
-3
-3
-3
-3
-3
-3
-3
-3
-3
-3
-3
-3
-3
-3
-1
-3
-3
-1
-1
-1
-3
-3
-3
-3
-3
-3
-3
-1
-3
-3
-1
-3
-1
-3
-1
-3
-3
-3
-3
-3
-1
-3
-3
-1
-1
-1
-3
-1
-3
-3
-1
-3
-1
-3
-3
-3
-3
-3
-3
-1
-1
-1
-3
-3
-3
-3
-3
-3
-1
-1
-1
-3
-1
-1
-3
-3
-3
-1
-3
-1
-1
-3
-3
-3
-1
-1
-3
-3
-1
-1
-1
-1
-1
-1
-1
-3
-1
-3
-3
-1
-1
-3
-1
-1
-3
-1
-1
-1
-1
-3
-1
-1
-3
-1
-1
-1
-1
-1
-1
-1
-3
-1
-1
-1
-1
-1
-1
-1
-1
-1
-1
-3
-1
-1
-3
-3
-3
-1
-1
-1
-1
-1
-3
-1
-1
-3
-3
-1
-3
-1
-1
-1
-3
-1
-3
-1
-1
0
0
0
0
0
0
0
0
0
0
0
0
0
0
0
0
-3
-3
-3
-1
-3
-3
-3
-3
-1
-3
-3
-3
-3
-3
-3
-3
-3
-1
-3
-3
-3
-3
-1
-1
-3
-1
-1
-3
-3
-3
-3
-3
-3
-1
-1
-3
-3
-3
-3
-1
-1
-1
-1
-1
-1
-1
-1
-1
-1
-1
-3
-3
-3
-3
-3
-3
-1
-3
-3
-3
-3
-1
-1
-1
-1
-1
-1
-1
-1
-3
-3
-1
-3
-1
-3
-1
-3
-1
-3
-1
-1
-1
-3
-3
-3
-3
-1
-3
-3
-1
-3
-3
-3
-1
-3
-1
-1
-1
-1
-1
-1
-3
-1
-3
-1
-1
-3
-3
-3
-3
-3
-1
-1
-1
-1
-1
-1
-1
-3
-3
-3
-3
-1
-1
-1
-3
-1
-3
-1
-1
-3
-1
-1
-1
-1
-1
-3
-1
-3
-1
-1
-3
-1
-1
-1
-3
-1
-3
-1
-1
-1
0
0
0
0
0
0
0
0
0
0
0
0
0
0
0
0
0
0
0
0
0
0
-3
-3
-3
-3
-3
-3
-3
-3
-3
-3
-3
-3
-3
-3
-3
-3
-3
-3
-1
-3
-3
-1
-3
-3
-3
-3
-3
-1
-3
-3
-3
-3
-1
-3
-3
-3
-1
-1
-1
-1
-3
-3
-1
-1
-3
-1
-3
-3
-1
-3
-3
-3
-1
-1
-3
-3
-3
-1
-1
-3
-3
-1
-1
-1
-1
-3
-1
-1
-1
-1
-1
-3
-1
-1
-1
-1
-1
-3
-1
-1
-3
-1
-3
-3
-3
-3
-1
-3
-1
-1
-1
-1
-1
-1
-3
-1
-3
-3
-1
-1
-3
-3
-1
-1
-3
-3
-1
-1
-1
-3
-1
-3
-1
-1
-1
-3
-1
-1
-3
-3
-1
-1
-3
-1
-1
-1
-1
-1
-1
-1
-1
-1
-3
-3
-3
-1
-1
-1
-3
-1
-1
-1
-1
0
0
0
0
0
0
0
0
0
0
0
0
0
0
0
0
0
0
0
0
0
0
0
0
0
0
0
0
0
0
-3
-3
-3
-3
-3
-3
-3
-3
-3
-3
-3
-3
-3
-3
-3
-3
-3
-1
-3
-3
-3
-3
-3
-1
-1
-3
-3
-3
-3
-1
-3
-1
-3
-3
-3
-1
-1
-3
-1
-3
-3
-1
-1
-1
-1
-3
-1
-1
-1
-3
-1
-3
-3
-3
-3
-1
-1
-3
-1
-3
-3
-3
-1
-3
-3
-3
-3
-1
-1
-1
-3
-3
-1
-1
-1
-1
-3
-1
-1
-1
-1
-1
-3
-3
-3
-3
-1
-1
-3
-3
-1
-3
-3
-1
-1
-1
-1
-1
-1
-3
-1
-3
-1
-3
-3
-1
-1
-1
-1
-3
-1
-1
-1
-1
-3
-3
-1
-1
-1
-1
-1
-1
-1
-3
-3
-3
-3
-3
-1
-1
-3
-1
-1
-1
-1
-1
-3
-1
-1
-1
-1
-1
-1
-1
-1
0
0
0
0
0
0
0
0
0
0
0
0
0
0
0
0
0
0
0
0
0
0
0
0
0
0
0
0
-3
-3
-3
-3
-3
-3
-3
-3
-3
-3
-1
-3
-3
-3
-3
-3
-1
-1
-3
-3
-3
-1
-1
-3
-3
-3
-3
-3
-3
-3
-3
-3
-3
-3
-3
-3
-3
-3
-1
-1
-3
-3
-3
-3
-3
-3
-1
-1
-3
-1
-1
-3
-3
-1
-1
-1
-1
-3
-3
-1
-3
-3
-3
-3
-1
-3
-3
-3
-3
-1
-1
-1
-1
-3
-3
-1
-3
-1
-3
-1
-1
-3
-1
-3
-1
-3
-3
-3
-1
-1
-3
-1
-1
-1
-3
-1
-1
-1
-1
-3
-1
-1
-1
-1
-1
-3
-3
-1
-3
-1
-1
-1
-1
-3
-1
-1
-1
-1
-1
-1
-1
-3
-1
-1
-1
-1
-3
-3
-1
-1
-3
-1
-1
-1
-3
-1
-3
-3
-3
-1
-3
-1
-1
-1
-1
-1
-1
-1
-1
-1
-1
-1
-1
-1
-3
-1
-1
0
0
0
0
0
0
0
0
0
0
0
0
0
0
0
0
-3
-3
-3
-3
-3
-3
-3
-3
-3
-3
-1
-3
-3
-1
-1
-3
-3
-3
-3
-3
-3
-3
-1
-1
-3
-3
-3
-3
-1
-3
-1
-3
-3
-3
-1
-3
-3
-3
-3
-1
-3
-1
-3
-1
-1
-3
-1
-3
-1
-1
-3
-1
-3
-1
-3
-1
-1
-3
-1
-1
-3
-3
-3
-3
-3
-3
-1
-1
-1
-1
-1
-3
-1
-1
-3
-3
-1
-1
-1
-3
-3
-3
-3
-3
-3
-1
-1
-1
-1
-3
-3
-1
-1
-3
-1
-3
-3
-1
-3
-1
-1
-1
-1
-1
-3
-3
-1
-3
-3
-1
-1
-1
-1
-3
-1
-1
-1
-1
-1
-1
-1
-1
-3
-1
-1
-1
-3
-1
-1
-3
-1
-3
-3
-1
-1
-1
-1
-3
-3
-3
-1
-1
-3
-1
-1
-1
-1
-1
-3
-1
-1
0
0
0
0
0
0
0
0
0
0
0
0
0
0
0
0
0
0
0
0
0
0
-3
-3
-3
-3
-3
-3
-3
-3
-3
-3
-3
-3
-3
-3
-3
-3
-3
-1
-3
-3
-3
-3
-3
-3
-1
-3
-3
-1
-1
-3
-3
-3
-3
-1
-3
-3
-3
-3
-3
-3
-3
-3
-1
-3
-1
-1
-3
-1
-3
-3
-3
-3
-1
-3
-3
-1
-3
-1
-1
-1
-1
-3
-3
-1
-3
-3
-1
-1
-1
-1
-1
-1
-1
-1
-1
-3
-1
-3
-1
-3
-3
-1
-3
-1
-3
-3
-3
-1
-1
-3
-1
-3
-1
-1
-1
-1
-1
-3
-1
-1
-1
-1
-1
-1
-3
-1
-1
-1
-1
-1
-3
-1
-1
-1
-3
-1
-1
-1
-3
-1
-1
-1
-1
-1
-1
-3
-1
-3
-3
-3
-3
-1
-1
-3
-3
-3
-1
-1
-1
-1
-1
-1
-1
-1
-1
-1
-1
0
0
0
0
0
0
0
0
0
0
0
0
0
0
0
0
0
0
0
0
0
0
0
0
0
0
-3
-3
-3
-3
-3
-3
-3
-3
-3
-3
-3
-3
-3
-3
-3
-3
-1
-3
-3
-3
-3
-3
-1
-3
-3
-1
-1
-1
-3
-1
-3
-3
-3
-1
-1
-1
-1
-1
-3
-3
-1
-3
-1
-3
-1
-3
-1
-3
-3
-3
-3
-1
-1
-3
-3
-3
-3
-1
-1
-1
-3
-3
-3
-3
-3
-3
-1
-1
-3
-3
-3
-1
-3
-1
-1
-3
-1
-1
-3
-3
-1
-1
-1
-3
-1
-1
-1
-1
-1
-1
-1
-1
-3
-3
-3
-1
-1
-1
-1
-1
-3
-1
-1
-3
-3
-3
-1
-1
-1
-1
-1
-1
-3
-3
-3
-1
-1
-3
-3
-1
-1
-1
-1
-1
-3
-1
-1
-3
-1
-1
-1
-1
-1
-1
-1
-1
-3
-1
-1
0
0
0
0
0
0
0
0
0
0
0
0
0
0
0
0
0
0
0
0
0
0
0
0
0
0
0
0
0
0
0
0
0
0
-3
-3
-3
-3
-3
-3
-3
-3
-3
-3
-3
-3
-3
-3
-3
-3
-3
-3
-3
-3
-1
-3
-1
-3
-3
-1
-3
-3
-3
-3
-3
-1
-1
-3
-3
-1
-1
-3
-3
-1
-3
-3
-1
-1
-1
-3
-3
-3
-1
-3
-3
-3
-1
-1
-1
-3
-3
-1
-3
-3
-3
-1
-1
-3
-1
-3
-1
-1
-1
-3
-1
-1
-1
-3
-1
-3
-3
-1
-3
-1
-1
-1
-3
-3
-3
-1
-1
-1
-3
-1
-1
-1
-1
-1
-3
-1
-3
-1
-3
-1
-1
-1
-3
-1
-3
-1
-3
-1
-1
-3
-1
-1
-1
-3
-3
-3
-1
-3
-1
-1
-1
-1
-1
-3
-1
-1
-1
-1
-1
-3
-3
-1
-1
-3
-1
-1
-3
-3
-1
-1
-1
-3
-1
-3
-3
-1
-1
-1
-1
-3
-1
-1
-1
-1
-1
0
0
0
0
0
0
0
0
0
0
0
0
0
0
0
0
0
0
-3
-3
-3
-3
-3
-3
-3
-3
-3
-3
-1
-3
-3
-1
-3
-3
-3
-3
-3
-3
-3
-3
-3
-3
-3
-3
-1
-1
-1
-1
-1
-1
-1
-1
-1
-3
-3
-1
-1
-3
-3
-1
-1
-3
-1
-3
-3
-1
-1
-1
-1
-3
-1
-3
-3
-3
-1
-3
-3
-3
-1
-3
-3
-3
-3
-3
-3
-1
-1
-1
-3
-1
-3
-3
-3
-3
-1
-3
-3
-3
-1
-1
-3
-3
-1
-3
-1
-1
-3
-1
-1
-3
-3
-3
-1
-3
-1
-1
-1
-1
-1
-1
-1
-1
-3
-3
-1
-1
-1
-3
-1
-1
-3
-1
-1
-1
-1
-3
-3
-1
-1
-3
-3
-1
-1
-3
-1
-1
-1
-3
-3
-1
-3
-1
-1
-3
-1
-1
-1
-1
-1
-3
-1
-1
-1
-1
-1
-1
-1
0
0
0
0
0
0
0
0
0
0
0
0
0
0
0
0
0
0
0
0
0
0
0
0
-3
-3
-3
-3
-3
-3
-3
-3
-3
-3
-3
-3
-3
-3
-3
-3
-3
-3
-3
-1
-1
-1
-3
-3
-1
-1
-1
-3
-3
-3
-3
-1
-1
-3
-3
-3
-3
-3
-3
-1
-1
-1
-3
-3
-3
-3
-3
-3
-3
-1
-1
-3
-3
-1
-1
-3
-3
-1
-1
-1
-3
-3
-1
-1
-1
-3
-3
-3
-1
-1
-3
-3
-1
-1
-1
-3
-3
-1
-3
-1
-1
-1
-1
-1
-1
-3
-3
-3
-1
-3
-3
-1
-3
-3
-1
-1
-3
-1
-3
-1
-3
-1
-3
-1
-1
-3
-1
-1
-1
-1
-3
-1
-3
-1
-1
-3
-3
-1
-1
-1
-1
-1
-3
-1
-1
-3
-1
-3
-3
-1
-3
-1
-1
-1
-1
-1
-1
-1
-1
-1
-1
-1
-1
-1
-3
-1
-1
-3
-3
-3
-1
-1
-1
-1
-1
0
0
0
0
0
0
0
0
0
0
0
0
0
0
0
0
0
0
-3
-3
-3
-3
-3
-3
-3
-3
-3
-3
-3
-3
-3
-3
-3
-3
-3
-3
-3
-3
-1
-3
-3
-3
-1
-1
-3
-3
-1
-1
-3
-3
-3
-3
-3
-1
-1
-3
-1
-3
-3
-1
-3
-3
-3
-3
-3
-3
-1
-1
-1
-3
-3
-1
-3
-3
-1
-1
-3
-1
-3
-3
-1
-1
-1
-1
-1
-1
-1
-3
-3
-3
-3
-3
-1
-1
-3
-1
-3
-3
-1
-1
-1
-3
-1
-3
-3
-3
-1
-1
-1
-1
-1
-1
-1
-1
-3
-1
-3
-3
-1
-3
-1
-3
-3
-1
-1
-3
-1
-1
-1
-3
-1
-3
-3
-1
-1
-1
-1
-1
-3
-3
-1
-3
-1
-1
-3
-1
-1
-1
-1
-1
-1
-1
-1
-1
-1
-3
-1
-3
-1
-1
-3
-1
-3
-1
-1
-3
-1
-1
-1
-1
-1
-1
-3
-1
-1
0
0
0
0
0
0
0
0
0
0
0
0
0
0
0
0
-3
-3
-3
-3
-3
-3
-3
-3
-3
-3
-3
-3
-3
-1
-1
-1
-3
-3
-3
-3
-3
-3
-3
-3
-1
-3
-1
-1
-1
-1
-3
-1
-3
-3
-3
-1
-3
-3
-3
-3
-1
-3
-3
-3
-3
-3
-3
-1
-3
-1
-3
-1
-1
-3
-3
-1
-3
-1
-3
-1
-3
-3
-1
-3
-1
-1
-1
-1
-1
-1
-3
-1
-1
-1
-1
-1
-1
-1
-1
-3
-3
-1
-3
-1
-3
-1
-3
-1
-3
-3
-1
-1
-1
-3
-3
-3
-1
-1
-1
-1
-1
-1
-1
-3
-1
-3
-1
-1
-3
-3
-3
-1
-1
-3
-1
-1
-1
-1
-1
-1
-1
-3
-3
-1
-1
-1
-3
-3
-1
-3
-3
-3
-1
-1
-3
-1
-3
-1
-1
-1
-1
-3
-3
-1
-1
-1
-1
0
0
0
0
0
0
0
0
0
0
0
0
0
0
0
0
0
0
0
0
0
0
0
0
0
0
-3
-3
-3
-3
-3
-3
-3
-3
-3
-1
-3
-3
-1
-3
-3
-1
-1
-3
-3
-3
-3
-1
-1
-3
-3
-3
-3
-3
-3
-3
-3
-3
-3
-1
-3
-3
-3
-3
-3
-3
-1
-3
-3
-1
-3
-1
-3
-1
-3
-1
-3
-1
-1
-3
-3
-1
-1
-1
-3
-1
-1
-1
-3
-3
-1
-1
-3
-1
-1
-1
-3
-1
-1
-1
-3
-1
-1
-1
-1
-3
-3
-3
-3
-3
-3
-3
-1
-1
-3
-1
-3
-1
-1
-1
-1
-3
-1
-3
-1
-3
-3
-3
-1
-1
-3
-3
-1
-1
-1
-1
-1
-1
-1
-1
-1
-3
-3
-1
-1
-1
-1
-3
-3
-1
-3
-3
-1
-1
-1
-1
-3
-3
-3
-3
-1
-3
-1
-3
-1
-1
-3
-3
-1
-1
-1
-1
-1
-1
-1
-3
-1
-3
-1
-1
-1
-1
-1
-1
-3
-1
-1
0
0
0
0
0
0
0
0
0
0
0
0
-3
-3
-3
-3
-3
-3
-3
-3
-3
-3
-3
-3
-3
-3
-3
-3
-3
-3
-3
-3
-1
-3
-1
-3
-3
-3
-1
-3
-1
-3
-1
-1
-3
-3
-3
-3
-3
-3
-3
-1
-1
-3
-1
-3
-3
-3
-3
-1
-1
-1
-1
-3
-3
-1
-1
-3
-3
-1
-1
-3
-3
-1
-1
-3
-3
-3
-3
-1
-1
-1
-3
-1
-1
-3
-1
-1
-1
-1
-3
-3
-3
-1
-3
-3
-1
-1
-1
-1
-3
-3
-1
-3
-1
-1
-1
-1
-3
-1
-1
-1
-1
-3
-1
-3
-3
-1
-1
-1
-1
-1
-1
-1
-3
-3
-3
-3
-3
-1
-1
-1
-1
-3
-1
-3
-1
-1
-1
-1
-3
-1
-1
-3
-3
-3
-3
-1
-1
-1
-1
-1
-1
-1
-3
-3
-1
-1
-3
-1
-1
-3
-1
-1
-1
-1
-1
-1
-1
0
0
0
0
0
0
0
0
0
0
0
0
0
0
0
0
-3
-3
-3
-3
-3
-3
-3
-3
-3
-3
-3
-3
-3
-3
-3
-3
-3
-3
-3
-3
-3
-3
-3
-3
-3
-3
-3
-3
-3
-3
-3
-1
-3
-3
-3
-1
-1
-1
-3
-1
-1
-1
-3
-3
-1
-3
-3
-3
-1
-1
-1
-1
-1
-1
-1
-1
-3
-1
-3
-3
-3
-3
-3
-3
-3
-1
-1
-3
-3
-3
-3
-3
-1
-1
-3
-3
-1
-3
-3
-1
-1
-1
-3
-1
-1
-3
-3
-3
-3
-3
-3
-3
-1
-3
-1
-1
-1
-1
-1
-1
-1
-1
-1
-1
-3
-1
-1
-3
-1
-3
-1
-1
-1
-1
-1
-3
-1
-1
-1
-1
-1
-3
-1
-1
-3
-1
-1
-3
-1
-1
-1
-1
-1
-1
-1
-3
-1
-1
-1
-1
-1
-1
-1
-1
-1
-3
-3
-1
-1
-1
-3
-1
-1
-1
-3
-1
-1
0
0
0
0
0
0
0
0
0
0
0
0
0
0
0
0
-3
-3
-3
-1
-3
-3
-3
-3
-3
-3
-3
-3
-3
-3
-3
-3
-3
-3
-3
-3
-3
-3
-3
-3
-3
-3
-3
-3
-3
-3
-1
-1
-1
-1
-1
-3
-1
-1
-3
-3
-1
-3
-3
-1
-3
-3
-3
-3
-1
-3
-3
-3
-1
-1
-3
-1
-3
-1
-3
-3
-1
-1
-1
-3
-3
-3
-1
-3
-3
-1
-3
-3
-1
-1
-1
-1
-3
-3
-3
-3
-3
-1
-1
-1
-1
-3
-3
-1
-3
-1
-3
-3
-1
-1
-1
-3
-3
-1
-1
-3
-1
-1
-1
-3
-1
-1
-1
-1
-3
-3
-3
-1
-1
-1
-1
-1
-1
-3
-1
-3
-1
-1
-1
-3
-1
-1
-1
-1
-1
-1
-1
-1
-1
-1
-1
-1
-1
-1
-1
-3
-1
-1
-1
-3
-3
-1
-1
-3
-1
-1
-1
-1
-1
0
0
0
0
0
0
0
0
0
0
0
0
0
0
0
0
0
0
0
0
-3
-3
-3
-3
-3
-3
-3
-3
-3
-3
-3
-3
-3
-3
-3
-3
-1
-3
-3
-3
-3
-1
-3
-3
-1
-3
-1
-1
-1
-3
-1
-3
-1
-3
-3
-3
-3
-3
-3
-3
-3
-1
-1
-3
-1
-3
-3
-3
-3
-1
-3
-3
-1
-1
-3
-1
-1
-1
-3
-1
-1
-3
-3
-1
-1
-1
-1
-3
-3
-3
-1
-3
-1
-1
-3
-1
-1
-3
-3
-3
-3
-1
-1
-3
-3
-3
-1
-3
-1
-3
-3
-1
-1
-1
-1
-1
-3
-1
-1
-1
-3
-1
-1
-1
-1
-1
-1
-1
-1
-3
-1
-1
-1
-1
-1
-3
-1
-3
-3
-3
-1
-3
-1
-1
-1
-3
-1
-1
-3
-1
-1
-1
-1
-3
-1
-1
-3
-1
-1
-1
-1
-1
-1
0
0
0
0
0
0
0
0
0
0
0
0
0
0
0
0
0
0
0
0
0
0
0
0
0
0
0
0
0
0
-3
-3
-3
-3
-3
-3
-3
-3
-3
-3
-3
-3
-3
-3
-1
-3
-3
-3
-3
-3
-3
-3
-3
-1
-3
-3
-3
-3
-1
-1
-1
-3
-3
-3
-3
-3
-3
-3
-1
-1
-3
-1
-3
-3
-3
-3
-1
-3
-1
-1
-3
-1
-3
-3
-1
-1
-3
-1
-1
-1
-1
-1
-1
-1
-1
-1
-1
-1
-1
-3
-3
-3
-1
-1
-3
-3
-1
-3
-1
-3
-3
-1
-1
-3
-3
-3
-1
-1
-3
-1
-1
-3
-1
-3
-1
-1
-1
-1
-1
-3
-3
-1
-1
-1
-1
-3
-3
-3
-3
-3
-1
-1
-1
-1
-1
-3
-1
-3
-1
-3
-1
-1
-3
-3
-1
-1
-1
-1
-3
-1
-3
-1
-3
-1
-3
-1
-1
-3
-1
-1
-1
-1
-1
-1
-1
-3
-3
-3
-1
-1
-1
-1
-1
-3
-1
-1
-1
0
0
0
0
0
0
0
0
0
0
0
0
0
0
0
0
-3
-3
-3
-3
-3
-3
-3
-3
-3
-3
-3
-3
-3
-3
-3
-3
-3
-3
-3
-1
-3
-1
-3
-1
-3
-3
-1
-3
-3
-1
-1
-3
-1
-3
-1
-3
-1
-3
-3
-1
-1
-3
-1
-3
-3
-3
-3
-1
-3
-3
-1
-3
-3
-3
-3
-1
-1
-3
-1
-3
-1
-3
-3
-3
-1
-3
-1
-3
-3
-1
-1
-3
-1
-3
-1
-3
-3
-1
-1
-1
-1
-1
-3
-1
-1
-1
-3
-1
-1
-1
-1
-1
-1
-1
-3
-3
-1
-3
-3
-3
-1
-3
-3
-3
-1
-1
-3
-3
-1
-1
-3
-3
-1
-1
-1
-1
-1
-1
-1
-1
-1
-1
-3
-1
-1
-3
-1
-1
-1
-1
-1
-1
-1
-1
-1
-1
-1
-3
-1
-1
-3
-3
-1
-1
-1
0
0
0
0
0
0
0
0
0
0
0
0
0
0
0
0
0
0
0
0
0
0
0
0
0
0
0
0
-3
-3
-3
-3
-3
-3
-3
-3
-3
-3
-1
-1
-3
-3
-3
-3
-3
-3
-3
-3
-3
-3
-3
-3
-3
-3
-3
-3
-3
-3
-3
-1
-1
-1
-1
-3
-3
-1
-3
-3
-3
-3
-1
-3
-3
-3
-3
-3
-3
-3
-3
-3
-3
-1
-3
-1
-3
-1
-3
-1
-3
-1
-1
-1
-1
-3
-1
-3
-1
-1
-3
-1
-3
-1
-1
-3
-1
-3
-3
-1
-1
-1
-1
-3
-1
-3
-1
-1
-1
-1
-1
-1
-1
-1
-1
-1
-1
-1
-1
-1
-1
-1
-3
-1
-3
-3
-1
-1
-3
-3
-1
-1
-1
-1
-1
-3
-3
-1
-1
-3
-1
-3
-3
-3
-1
-1
-3
-1
-3
-1
-3
-1
-1
-1
-1
-1
-1
-3
-1
-1
-1
-1
-1
-1
-1
-1
-3
-1
-3
-1
-1
0
0
0
0
0
0
0
0
0
0
0
0
0
0
0
0
0
0
0
0
0
0
-3
-3
-3
-3
-3
-3
-1
-3
-3
-3
-3
-3
-3
-1
-3
-1
-3
-1
-1
-3
-3
-3
-3
-3
-1
-3
-3
-3
-3
-3
-3
-3
-1
-3
-3
-3
-3
-1
-1
-3
-1
-1
-3
-3
-1
-3
-3
-3
-1
-1
-1
-3
-3
-1
-1
-1
-1
-3
-3
-3
-3
-1
-3
-1
-3
-3
-3
-1
-1
-1
-3
-3
-1
-1
-1
-1
-3
-3
-3
-1
-1
-3
-3
-1
-3
-1
-3
-1
-1
-1
-1
-1
-1
-3
-1
-3
-1
-1
-1
-3
-1
-3
-1
-3
-3
-3
-1
-3
-1
-1
-1
-3
-1
-3
-3
-1
-1
-1
-3
-3
-1
-1
-3
-3
-3
-3
-1
-1
-1
-1
-1
-1
-1
-1
-1
-3
-1
-1
-1
-1
-1
-3
-1
-1
-1
-1
-1
-1
-1
0
0
0
0
0
0
0
0
0
0
0
0
0
0
0
0
0
0
0
0
0
0
0
0
-3
-3
-3
-3
-3
-3
-3
-3
-3
-3
-3
-3
-3
-3
-3
-3
-3
-1
-3
-3
-3
-3
-3
-3
-1
-3
-3
-3
-3
-3
-3
-3
-3
-3
-3
-1
-3
-3
-1
-3
-1
-1
-1
-1
-3
-3
-1
-3
-3
-3
-1
-3
-3
-3
-3
-3
-3
-3
-3
-1
-1
-1
-3
-3
-3
-1
-3
-1
-1
-1
-1
-1
-1
-1
-3
-1
-1
-1
-3
-3
-3
-1
-1
-3
-1
-3
-3
-1
-1
-1
-1
-1
-3
-1
-1
-1
-3
-3
-1
-1
-3
-1
-1
-1
-3
-1
-1
-3
-3
-1
-1
-1
-1
-3
-3
-1
-1
-1
-1
-1
-3
-3
-3
-1
-1
-1
-1
-1
-1
-1
-3
-1
-1
-1
-1
-3
-1
-1
-3
-1
-3
-1
-1
-3
-1
-1
-3
-1
-1
-3
-1
-1
-1
-3
-1
-1
-1
-1
-1
-1
-3
-1
-1
0
0
0
0
0
0
0
0
0
0
-3
-3
-3
-3
-3
-3
-3
-3
-3
-3
-3
-3
-3
-3
-3
-3
-1
-3
-3
-3
-1
-1
-3
-3
-3
-1
-1
-3
-3
-3
-3
-3
-3
-3
-1
-3
-3
-1
-3
-3
-3
-3
-3
-1
-3
-3
-1
-3
-3
-3
-3
-3
-1
-3
-3
-3
-1
-1
-1
-1
-3
-1
-1
-3
-1
-1
-1
-1
-1
-3
-3
-3
-3
-1
-1
-1
-3
-1
-3
-3
-3
-3
-1
-3
-1
-3
-3
-1
-3
-3
-3
-1
-1
-3
-1
-3
-1
-1
-1
-3
-1
-1
-1
-3
-3
-1
-3
-1
-1
-1
-1
-3
-1
-1
-1
-1
-3
-3
-1
-3
-1
-1
-3
-1
-1
-1
-1
-1
-1
-1
-3
-1
-1
-1
-1
-3
-3
-1
-3
-1
-1
-1
-1
-3
-1
-1
-1
-1
-1
-1
-1
-1
-1
-3
-1
-1
-1
-1
-1
-1
-1
0
0
0
0
0
0
0
0
0
0
0
0
-3
-3
-3
-3
-3
-3
-3
-3
-3
-1
-3
-3
-3
-3
-3
-3
-3
-3
-3
-1
-1
-3
-3
-3
-1
-3
-3
-3
-3
-1
-1
-3
-1
-3
-1
-3
-3
-3
-3
-1
-3
-3
-1
-3
-3
-3
-1
-3
-1
-3
-3
-3
-3
-3
-3
-3
-1
-3
-3
-1
-3
-3
-3
-1
-1
-3
-1
-1
-1
-3
-3
-1
-3
-3
-3
-3
-3
-1
-3
-1
-1
-1
-1
-3
-1
-3
-3
-1
-1
-1
-1
-3
-3
-3
-1
-1
-1
-1
-3
-1
-3
-3
-1
-3
-1
-1
-1
-3
-1
-3
-1
-1
-1
-1
-3
-1
-1
-3
-3
-1
-1
-1
-1
-1
-1
-3
-1
-1
-1
-1
-1
-1
-3
-1
-1
-1
-1
-1
-1
-3
-1
-3
-1
-3
-3
-1
-3
-1
-1
-1
-1
-1
-1
-3
-1
-3
-1
-1
-1
-1
-1
-1
-1
-1
-1
0
0
0
0
0
0
0
0
-3
-3
-3
-3
-3
-3
-3
-3
-3
-3
-3
-3
-3
-3
-3
-1
-3
-3
-3
-1
-1
-3
-3
-3
-3
-1
-1
-3
-1
-3
-3
-1
-1
-1
-3
-3
-3
-3
-3
-3
-1
-1
-1
-1
-1
-3
-1
-3
-1
-3
-3
-1
-1
-3
-3
-3
-3
-3
-3
-3
-1
-1
-3
-1
-1
-1
-3
-3
-3
-3
-1
-1
-1
-1
-3
-1
-3
-1
-1
-1
-3
-3
-1
-1
-1
-3
-3
-3
-1
-3
-3
-1
-3
-3
-1
-1
-3
-1
-3
-1
-1
-1
-3
-1
-3
-1
-3
-3
-1
-1
-3
-1
-1
-1
-3
-1
-1
-1
-1
-1
-1
-1
-1
-3
-1
-3
-1
-3
-3
-1
-1
-3
-3
-3
-1
-1
-1
-1
-3
-3
-1
-1
-3
-1
-1
-1
-1
-1
-1
-1
-1
-3
-1
-3
-1
-3
-1
-1
-1
0
0
0
0
0
0
0
0
0
0
0
0
0
0
-3
-3
-3
-3
-3
-3
-3
-3
-3
-3
-3
-3
-3
-3
-3
-1
-1
-3
-3
-1
-1
-1
-1
-3
-3
-3
-3
-3
-3
-3
-3
-1
-3
-1
-3
-3
-1
-3
-1
-3
-3
-3
-3
-3
-3
-1
-1
-3
-3
-3
-1
-1
-1
-1
-3
-3
-3
-3
-3
-3
-1
-1
-3
-3
-1
-1
-3
-1
-1
-1
-1
-1
-1
-3
-3
-3
-3
-1
-1
-1
-3
-1
-3
-3
-1
-1
-3
-1
-3
-1
-3
-1
-1
-3
-3
-1
-3
-1
-1
-1
-3
-3
-1
-1
-1
-1
-1
-3
-3
-3
-3
-3
-3
-1
-1
-1
-3
-1
-1
-3
-1
-1
-1
-1
-1
-1
-3
-3
-1
-3
-3
-1
-1
-1
-3
-3
-1
-1
-1
-1
-1
-1
-1
-1
-1
-1
-1
-3
-3
-1
-1
-1
-1
-1
-1
-1
-1
0
0
0
0
0
0
0
0
0
0
0
0
0
0
0
0
-3
-3
-3
-3
-3
-3
-3
-3
-3
-3
-3
-3
-3
-3
-3
-3
-3
-3
-1
-3
-3
-3
-3
-3
-3
-3
-3
-3
-3
-3
-3
-3
-1
-3
-1
-1
-1
-1
-1
-3
-3
-3
-1
-3
-3
-3
-3
-3
-1
-3
-1
-3
-3
-3
-1
-1
-1
-3
-3
-3
-1
-3
-1
-3
-3
-3
-1
-1
-3
-1
-1
-3
-3
-1
-1
-1
-1
-1
-1
-1
-3
-3
-1
-1
-1
-3
-1
-1
-3
-3
-3
-1
-1
-1
-1
-1
-3
-1
-1
-1
-1
-3
-3
-3
-1
-1
-3
-3
-1
-1
-1
-3
-3
-1
-1
-1
-3
-3
-3
-1
-1
-1
-1
-1
-3
-1
-1
-1
-1
-1
-1
-3
-1
-1
-3
-1
-3
-3
-1
-1
-1
-3
-3
-1
-1
-1
-1
-1
-1
-1
-1
-1
-1
-1
-1
-1
-1
0
0
0
0
0
0
0
0
0
0
0
0
0
0
0
0
-3
-3
-3
-3
-3
-3
-3
-3
-3
-3
-3
-3
-3
-3
-3
-3
-3
-3
-3
-3
-3
-3
-3
-3
-3
-3
-1
-3
-3
-3
-1
-3
-3
-3
-1
-1
-3
-3
-1
-3
-3
-1
-3
-3
-1
-3
-3
-1
-1
-3
-3
-1
-3
-3
-3
-3
-1
-3
-3
-1
-3
-3
-1
-1
-1
-3
-1
-3
-1
-1
-3
-3
-3
-3
-3
-1
-1
-1
-1
-1
-1
-1
-3
-3
-3
-1
-1
-3
-1
-1
-1
-1
-1
-1
-1
-1
-1
-1
-1
-1
-3
-3
-1
-1
-1
-1
-1
-3
-1
-1
-1
-3
-1
-3
-1
-1
-1
-1
-3
-1
-1
-1
-3
-3
-3
-1
-1
-1
-3
-1
-1
-3
-1
-3
-3
-1
-1
-1
-1
-3
-1
-1
-1
-1
-1
-1
-3
-3
-1
-1
-1
-1
-1
-1
-1
0
0
0
0
0
0
0
0
0
0
0
0
0
0
0
0
0
0
-3
-3
-3
-3
-3
-3
-3
-3
-1
-3
-3
-3
-3
-1
-1
-3
-3
-1
-3
-3
-3
-3
-3
-3
-3
-3
-1
-3
-3
-3
-3
-3
-1
-3
-3
-3
-3
-1
-3
-1
-1
-3
-3
-1
-3
-3
-1
-3
-1
-1
-3
-3
-3
-1
-3
-1
-3
-3
-1
-3
-3
-1
-1
-3
-3
-1
-1
-1
-1
-3
-1
-1
-3
-3
-3
-3
-1
-1
-1
-3
-1
-3
-3
-1
-3
-3
-3
-1
-3
-1
-1
-1
-1
-1
-1
-1
-1
-1
-1
-3
-1
-3
-3
-1
-1
-1
-3
-1
-3
-1
-1
-1
-3
-1
-3
-3
-1
-3
-1
-1
-1
-1
-1
-3
-3
-1
-3
-1
-1
-1
-1
-3
-3
-1
-1
-1
-1
-1
-1
-1
-1
-1
-1
-1
-1
-1
-1
0
0
0
0
0
0
0
0
0
0
0
0
0
0
0
0
0
0
0
0
0
0
0
0
0
0
-3
-3
-3
-3
-3
-3
-3
-3
-3
-3
-3
-3
-3
-1
-1
-3
-1
-3
-3
-3
-3
-1
-3
-3
-3
-3
-3
-3
-3
-3
-3
-3
-1
-1
-3
-3
-1
-3
-1
-3
-1
-1
-3
-3
-3
-3
-3
-3
-1
-1
-1
-1
-1
-3
-1
-1
-1
-3
-3
-1
-3
-1
-3
-3
-3
-1
-1
-1
-1
-1
-1
-3
-3
-3
-3
-1
-1
-1
-1
-1
-1
-3
-3
-3
-1
-3
-1
-1
-3
-3
-1
-1
-3
-1
-1
-1
-1
-1
-3
-3
-3
-1
-1
-1
-3
-1
-3
-1
-1
-3
-3
-3
-1
-1
-1
-1
-1
-1
-1
-3
-1
-1
-1
-3
-3
-1
-1
-3
-3
-3
-3
-1
-1
-1
-1
-1
-1
-1
-1
-1
-3
-1
-1
-1
-1
0
0
0
0
0
0
0
0
0
0
0
0
0
0
0
0
0
0
0
0
0
0
0
0
0
0
0
0
-3
-3
-3
-3
-3
-3
-3
-3
-3
-3
-3
-3
-3
-3
-3
-3
-3
-3
-3
-3
-3
-1
-1
-3
-1
-3
-3
-1
-1
-3
-3
-3
-1
-3
-3
-1
-1
-3
-3
-1
-1
-1
-3
-3
-3
-3
-1
-1
-1
-3
-1
-3
-3
-3
-3
-1
-3
-1
-1
-3
-3
-1
-3
-1
-1
-3
-3
-3
-1
-3
-3
-3
-3
-1
-1
-1
-1
-1
-1
-1
-1
-1
-1
-1
-1
-1
-1
-3
-1
-1
-1
-1
-3
-1
-1
-3
-1
-1
-1
-3
-1
-3
-3
-1
-1
-1
-3
-1
-3
-1
-1
-3
-1
-3
-3
-3
-1
-1
-1
-1
-1
-3
-3
-1
-3
-1
-1
-3
-3
-3
-3
-1
-3
-3
-3
-1
-1
-1
-1
-1
-1
-1
-1
-3
-1
-1
-1
-1
-1
0
0
0
0
0
0
0
0
0
0
0
0
0
0
0
0
0
0
0
0
0
0
0
0
-3
-3
-3
-3
-3
-3
-3
-3
-3
-1
-3
-3
-3
-3
-3
-3
-3
-3
-1
-1
-1
-1
-3
-3
-3
-3
-3
-3
-3
-3
-1
-3
-3
-1
-1
-3
-3
-1
-3
-3
-3
-3
-1
-1
-3
-3
-3
-3
-1
-1
-1
-3
-1
-1
-3
-1
-3
-3
-1
-3
-1
-3
-3
-3
-3
-1
-1
-1
-1
-1
-1
-3
-3
-1
-3
-1
-1
-3
-1
-3
-1
-1
-3
-1
-1
-1
-3
-3
-3
-3
-1
-1
-1
-3
-1
-1
-1
-1
-3
-1
-3
-1
-3
-1
-1
-3
-3
-1
-3
-3
-3
-3
-1
-3
-1
-1
-1
-1
-1
-1
-1
-3
-1
-1
-1
-1
-3
-3
-3
-1
-3
-1
-1
-3
-3
-3
-1
-1
-1
-1
-1
-1
-1
-1
-3
-3
-1
-1
-1
-1
-1
-1
-1
-1
-1
0
0
0
0
0
0
0
0
0
0
0
0
0
0
0
0
0
0
-3
-3
-3
-3
-3
-3
-3
-3
-3
-3
-3
-3
-3
-3
-3
-3
-1
-3
-3
-3
-1
-3
-3
-3
-1
-3
-3
-3
-3
-3
-1
-3
-1
-3
-3
-3
-1
-3
-1
-3
-3
-1
-3
-3
-3
-3
-3
-3
-1
-3
-1
-1
-1
-1
-1
-1
-1
-3
-1
-1
-3
-3
-3
-1
-1
-3
-3
-3
-1
-3
-3
-1
-1
-1
-3
-1
-1
-3
-1
-1
-1
-1
-1
-1
-1
-3
-1
-1
-3
-3
-1
-3
-1
-3
-3
-1
-1
-1
-3
-3
-1
-1
-3
-3
-1
-3
-1
-3
-1
-1
-1
-1
-3
-1
-1
-3
-1
-3
-1
-1
-3
-1
-1
-1
-1
-3
-1
-1
-1
-1
-1
-3
-1
-1
-1
-1
-3
-3
-1
-1
-1
-1
-1
-1
-3
-1
-1
0
0
0
0
0
0
0
0
0
0
0
0
0
0
0
0
0
0
0
0
0
0
0
0
0
0
-3
-3
-3
-3
-3
-3
-3
-3
-3
-3
-3
-3
-3
-3
-3
-3
-3
-3
-3
-3
-3
-3
-3
-3
-3
-3
-3
-1
-3
-3
-3
-1
-3
-1
-3
-3
-1
-1
-3
-1
-3
-3
-3
-3
-3
-3
-3
-1
-1
-3
-3
-3
-1
-1
-1
-1
-3
-3
-3
-3
-1
-1
-3
-1
-1
-1
-1
-1
-3
-3
-1
-3
-3
-1
-1
-3
-3
-3
-1
-1
-1
-1
-3
-1
-1
-1
-1
-1
-1
-3
-1
-3
-3
-1
-3
-1
-1
-1
-3
-1
-1
-1
-1
-1
-1
-1
-1
-3
-3
-3
-3
-3
-1
-1
-1
-3
-3
-3
-1
-3
-1
-1
-1
-1
-1
-1
-3
-1
-1
-1
-1
-1
-1
-1
-1
-1
-1
-3
-1
-3
-1
-1
-3
-1
-1
-3
-1
-1
-3
-1
-1
-1
-1
-3
-1
-3
-1
-1
-1
0
0
0
0
0
0
0
0
0
0
0
0
0
0
-3
-3
-3
-3
-3
-3
-3
-1
-3
-3
-1
-3
-3
-3
-3
-1
-3
-3
-3
-3
-3
-3
-3
-1
-3
-3
-3
-1
-1
-1
-3
-3
-3
-3
-3
-3
-3
-3
-3
-3
-3
-3
-3
-3
-3
-3
-3
-1
-1
-1
-1
-1
-1
-3
-3
-3
-1
-1
-1
-3
-3
-3
-1
-1
-1
-3
-3
-3
-1
-3
-3
-1
-3
-3
-1
-1
-1
-3
-3
-3
-1
-3
-1
-3
-1
-1
-3
-3
-1
-3
-1
-1
-1
-3
-3
-3
-1
-1
-1
-1
-3
-3
-3
-1
-1
-1
-1
-3
-1
-1
-1
-1
-3
-1
-3
-1
-1
-1
-1
-1
-3
-3
-3
-3
-3
-1
-1
-1
-3
-1
-1
-1
-3
-1
-1
-1
-1
-1
-1
-1
-1
-1
-1
-1
-1
-3
-1
-1
-3
-1
-1
-1
-1
-3
-1
-1
-3
-1
-1
-1
-1
-1
-1
0
0
0
0
0
0
0
0
0
0
-3
-3
-3
-3
-3
-3
-3
-3
-3
-3
-3
-3
-3
-3
-3
-3
-3
-3
-3
-3
-1
-3
-3
-3
-3
-1
-3
-1
-3
-1
-1
-1
-1
-3
-1
-3
-3
-3
-1
-3
-3
-3
-3
-3
-3
-3
-3
-3
-3
-3
-1
-3
-1
-1
-3
-1
-3
-1
-3
-3
-3
-1
-1
-3
-3
-1
-1
-1
-3
-3
-1
-3
-3
-3
-3
-1
-1
-3
-3
-1
-1
-1
-3
-1
-3
-1
-3
-1
-1
-1
-1
-3
-1
-1
-1
-3
-3
-1
-1
-1
-1
-3
-3
-1
-1
-1
-1
-3
-1
-1
-1
-1
-3
-3
-1
-1
-1
-1
-1
-1
-1
-1
-1
-1
-3
-1
-3
-1
-1
-1
-1
-3
-1
-1
-1
-1
-1
-3
-3
-1
-1
-1
-3
-1
-3
-3
-1
-3
-3
-1
-1
-1
-3
-1
-1
-1
-1
-1
-1
0
0
0
0
0
0
0
0
0
0
0
0
0
0
-3
-3
-3
-1
-3
-3
-3
-3
-3
-3
-3
-1
-3
-3
-3
-3
-3
-3
-3
-3
-3
-3
-3
-1
-3
-3
-3
-3
-3
-3
-3
-3
-3
-3
-1
-3
-3
-1
-1
-3
-1
-3
-3
-1
-3
-1
-3
-3
-3
-1
-3
-3
-3
-1
-3
-1
-1
-3
-1
-3
-1
-3
-3
-3
-1
-1
-3
-3
-1
-3
-1
-3
-3
-1
-3
-1
-3
-3
-3
-1
-1
-3
-1
-1
-1
-1
-1
-1
-1
-3
-1
-1
-1
-3
-1
-1
-1
-1
-1
-1
-1
-1
-1
-3
-3
-1
-3
-3
-1
-1
-1
-1
-1
-1
-1
-3
-3
-3
-1
-3
-1
-1
-3
-1
-1
-3
-1
-3
-3
-3
-1
-1
-1
-1
-1
-1
-1
-1
-1
-1
-1
-3
-1
-1
-1
-1
-1
-1
-1
-1
-1
0
0
0
0
0
0
0
0
0
0
0
0
0
0
0
0
0
0
0
0
0
0
-3
-3
-3
-3
-3
-3
-3
-3
-3
-1
-1
-3
-3
-3
-3
-3
-3
-3
-1
-3
-3
-3
-3
-3
-3
-3
-1
-3
-1
-3
-1
-3
-3
-3
-3
-3
-3
-3
-1
-1
-3
-3
-3
-3
-1
-3
-1
-1
-3
-3
-1
-1
-3
-1
-1
-1
-1
-3
-1
-1
-1
-3
-1
-3
-3
-3
-1
-1
-3
-1
-1
-3
-1
-3
-3
-3
-1
-3
-1
-3
-3
-1
-3
-1
-1
-1
-1
-1
-1
-3
-3
-1
-3
-1
-3
-1
-1
-3
-1
-1
-1
-1
-1
-1
-3
-1
-3
-1
-1
-3
-3
-3
-1
-3
-1
-1
-1
-3
-1
-3
-1
-3
-1
-3
-3
-1
-1
-3
-1
-1
-1
-3
-1
-1
-1
-1
-3
-1
-1
-1
-1
-1
-1
-1
-1
-1
-3
-1
-1
0
0
0
0
0
0
0
0
0
0
0
0
0
0
0
0
0
0
0
0
0
0
0
0
-3
-3
-3
-3
-3
-3
-3
-3
-3
-3
-3
-3
-1
-3
-3
-3
-3
-3
-3
-3
-1
-1
-3
-3
-3
-3
-3
-3
-3
-1
-1
-3
-3
-1
-1
-3
-3
-1
-3
-1
-3
-3
-3
-3
-1
-3
-1
-3
-1
-1
-3
-3
-3
-3
-1
-3
-1
-1
-3
-1
-1
-1
-1
-1
-1
-3
-3
-3
-1
-1
-3
-3
-1
-3
-3
-3
-1
-3
-3
-1
-3
-1
-1
-3
-1
-1
-1
-1
-1
-1
-3
-3
-1
-1
-3
-3
-3
-1
-3
-1
-1
-1
-3
-1
-1
-1
-1
-3
-3
-1
-3
-3
-1
-3
-1
-1
-1
-1
-3
-1
-1
-1
-1
-3
-3
-3
-3
-1
-1
-3
-1
-1
-1
-1
-1
-1
-1
-1
-1
-1
-1
-1
-1
-1
-1
-3
-1
-1
-1
0
0
0
0
0
0
0
0
0
0
0
0
0
0
0
0
0
0
0
0
0
0
0
0
-3
-3
-3
-3
-3
-3
-3
-3
-3
-3
-1
-1
-3
-3
-3
-1
-3
-3
-3
-1
-3
-3
-3
-3
-3
-3
-3
-3
-3
-1
-3
-3
-3
-1
-3
-3
-1
-1
-1
-1
-3
-3
-3
-3
-3
-3
-3
-1
-1
-1
-3
-1
-1
-3
-3
-3
-1
-3
-1
-3
-1
-1
-3
-1
-3
-1
-1
-1
-3
-1
-1
-1
-3
-1
-3
-1
-3
-1
-3
-1
-1
-1
-1
-3
-3
-1
-1
-1
-3
-3
-1
-3
-1
-1
-3
-1
-1
-1
-1
-1
-1
-1
-3
-1
-1
-1
-3
-1
-1
-3
-3
-3
-3
-1
-1
-1
-1
-1
-3
-1
-3
-1
-1
-1
-1
-3
-3
-3
-1
-3
-1
-1
-1
-1
-1
-3
-1
-3
-1
-1
-1
0
0
0
0
0
0
0
0
0
0
0
0
0
0
0
0
0
0
0
0
0
0
0
0
0
0
0
0
0
0
0
0
-3
-3
-3
-3
-3
-3
-3
-3
-3
-3
-3
-3
-3
-3
-3
-3
-3
-1
-1
-3
-1
-3
-3
-1
-1
-3
-3
-1
-3
-3
-3
-3
-3
-3
-1
-3
-1
-3
-3
-3
-1
-1
-1
-3
-3
-3
-3
-3
-3
-1
-3
-3
-3
-1
-1
-3
-3
-3
-1
-3
-1
-1
-1
-1
-1
-1
-1
-1
-1
-1
-1
-3
-1
-1
-1
-1
-1
-1
-1
-1
-1
-1
-1
-1
-1
-1
-3
-1
-1
-3
-3
-1
-1
-1
-3
-1
-3
-3
-3
-3
-3
-1
-3
-3
-3
-3
-3
-1
-3
-3
-1
-3
-3
-1
-1
-1
-3
-1
-1
-1
-1
-1
-3
-1
-3
-1
-3
-1
-1
-1
-1
-1
-3
-3
-1
-1
-1
-3
-1
-1
-3
-1
-1
-1
-1
0
0
0
0
0
0
0
0
0
0
0
0
0
0
0
0
0
0
0
0
0
0
0
0
0
0
0
0
-3
-3
-3
-3
-3
-3
-3
-3
-3
-3
-3
-3
-3
-3
-3
-3
-3
-1
-1
-3
-3
-1
-3
-3
-3
-3
-1
-3
-3
-1
-3
-3
-3
-3
-3
-1
-3
-3
-3
-3
-1
-3
-1
-3
-1
-1
-3
-1
-1
-3
-1
-1
-3
-1
-1
-3
-1
-3
-3
-1
-3
-3
-1
-1
-3
-3
-3
-1
-3
-1
-3
-3
-3
-3
-1
-1
-1
-1
-3
-1
-1
-1
-1
-1
-1
-3
-1
-3
-3
-1
-3
-1
-1
-1
-1
-1
-1
-3
-3
-3
-1
-3
-3
-1
-1
-3
-1
-3
-3
-1
-1
-1
-1
-1
-1
-1
-1
-1
-3
-1
-3
-1
-1
-1
-1
-3
-3
-1
-1
-1
-1
-1
-1
-1
-1
-3
-1
-1
-1
-3
-1
-3
-1
-1
-1
0
0
0
0
0
0
0
0
0
0
0
0
0
0
0
0
0
0
0
0
0
0
0
0
0
0
0
0
-3
-3
-3
-3
-3
-3
-3
-1
-3
-1
-1
-3
-3
-3
-3
-3
-3
-3
-3
-1
-3
-3
-3
-3
-3
-3
-3
-3
-3
-3
-3
-1
-1
-1
-3
-1
-3
-3
-1
-3
-3
-1
-3
-1
-1
-1
-3
-1
-1
-1
-1
-3
-3
-3
-3
-3
-3
-1
-3
-1
-1
-3
-3
-3
-1
-1
-1
-1
-3
-3
-1
-1
-3
-1
-3
-3
-1
-3
-1
-1
-1
-3
-1
-1
-3
-1
-1
-3
-3
-1
-1
-3
-3
-3
-3
-1
-1
-1
-1
-1
-3
-1
-1
-1
-1
-3
-1
-1
-3
-1
-1
-3
-3
-1
-1
-3
-1
-1
-1
-3
-1
-3
-1
-3
-1
-3
-3
-3
-3
-1
-1
-1
-1
-1
-1
-3
-3
-1
-1
-1
-3
-1
-1
-1
-1
-1
-3
-1
-1
-1
-1
0
0
0
0
0
0
0
0
0
0
0
0
0
0
0
0
0
0
0
0
0
0
-3
-3
-3
-3
-3
-3
-3
-3
-3
-3
-3
-3
-1
-3
-3
-3
-3
-3
-3
-3
-3
-1
-3
-3
-1
-3
-3
-3
-1
-3
-1
-3
-3
-3
-3
-1
-1
-3
-3
-3
-3
-3
-1
-1
-1
-3
-3
-3
-1
-3
-1
-1
-3
-1
-3
-1
-3
-1
-3
-3
-3
-3
-3
-3
-3
-1
-1
-1
-1
-3
-1
-1
-3
-3
-3
-3
-1
-1
-1
-1
-3
-1
-1
-3
-3
-3
-1
-1
-1
-3
-3
-1
-1
-3
-3
-1
-1
-1
-3
-1
-1
-1
-1
-1
-1
-1
-1
-3
-3
-1
-3
-1
-3
-3
-1
-3
-1
-1
-3
-1
-3
-1
-1
-3
-1
-1
-1
-1
-1
-3
-1
-1
-1
-1
-1
-1
-1
-1
-1
-1
-1
-3
-1
-1
-3
-1
-1
-1
-1
-1
-1
0
0
0
0
0
0
0
0
0
0
0
0
0
0
0
0
0
0
0
0
0
0
-3
-3
-3
-3
-3
-3
-3
-3
-3
-3
-3
-1
-3
-3
-3
-3
-3
-1
-1
-3
-3
-3
-3
-3
-3
-3
-3
-3
-3
-3
-3
-3
-1
-1
-3
-3
-3
-3
-1
-1
-1
-3
-1
-1
-3
-1
-3
-3
-3
-1
-1
-3
-3
-1
-1
-1
-3
-1
-1
-1
-1
-1
-1
-3
-1
-1
-3
-1
-1
-3
-1
-3
-3
-1
-3
-1
-3
-3
-3
-1
-3
-1
-1
-1
-3
-3
-1
-3
-1
-1
-3
-1
-1
-1
-3
-1
-3
-1
-1
-1
-1
-3
-1
-1
-1
-3
-1
-3
-1
-1
-1
-3
-1
-1
-3
-1
-3
-1
-1
-3
-3
-1
-1
-3
-1
-1
-1
-3
-1
-1
-3
-1
-1
-1
-1
-1
-1
0
0
0
0
0
0
0
0
0
0
0
0
0
0
0
0
0
0
0
0
0
0
0
0
0
0
0
0
0
0
0
0
0
0
0
0
-3
-3
-3
-3
-3
-3
-3
-3
-3
-3
-3
-3
-3
-3
-3
-3
-3
-3
-3
-3
-3
-3
-3
-3
-3
-3
-3
-3
-1
-3
-3
-1
-3
-3
-3
-3
-1
-1
-1
-3
-1
-3
-3
-1
-1
-1
-3
-1
-3
-3
-1
-3
-1
-3
-3
-1
-1
-3
-1
-3
-3
-1
-3
-3
-1
-3
-3
-1
-1
-3
-1
-1
-3
-1
-1
-1
-1
-1
-3
-1
-1
-3
-1
-1
-3
-3
-3
-1
-3
-1
-1
-1
-3
-1
-1
-1
-1
-3
-1
-3
-3
-3
-1
-1
-1
-3
-1
-1
-3
-1
-1
-1
-1
-1
-1
-3
-3
-3
-1
-1
-3
-1
-1
-1
-1
-1
-1
-1
-1
-1
-1
-3
-3
-1
-1
-1
-1
-1
-1
-3
-3
-1
-3
-1
-3
-1
-1
-1
-1
-3
-1
-1
-1
0
0
0
0
0
0
0
0
0
0
0
0
0
0
0
0
0
0
0
0
-3
-3
-3
-3
-3
-3
-3
-3
-3
-3
-1
-3
-1
-3
-3
-1
-1
-3
-3
-3
-3
-3
-3
-3
-3
-3
-3
-1
-1
-3
-3
-3
-1
-3
-3
-1
-1
-3
-3
-3
-1
-3
-1
-3
-1
-3
-3
-3
-3
-3
-3
-1
-3
-3
-1
-3
-1
-1
-3
-1
-3
-1
-1
-1
-1
-3
-1
-3
-1
-3
-3
-1
-1
-1
-1
-1
-3
-1
-1
-1
-1
-1
-1
-3
-3
-1
-1
-1
-1
-1
-3
-3
-1
-3
-3
-1
-1
-1
-1
-3
-3
-3
-1
-1
-1
-1
-1
-3
-3
-3
-1
-3
-3
-1
-1
-3
-3
-3
-3
-1
-1
-1
-1
-1
-1
-1
-3
-1
-1
-1
-3
-1
-1
-3
-1
-1
-3
-1
-1
-3
-1
-1
-1
-1
-1
0
0
0
0
0
0
0
0
0
0
0
0
0
0
0
0
0
0
0
0
0
0
0
0
0
0
0
0
-3
-3
-3
-3
-3
-3
-3
-3
-3
-1
-1
-3
-3
-3
-3
-1
-1
-3
-1
-3
-3
-3
-3
-3
-3
-3
-3
-1
-1
-1
-3
-3
-1
-3
-3
-3
-3
-3
-1
-1
-3
-3
-1
-1
-3
-3
-1
-3
-3
-3
-3
-3
-3
-3
-3
-1
-3
-1
-3
-3
-1
-3
-3
-3
-1
-3
-1
-1
-1
-3
-1
-1
-1
-1
-3
-3
-3
-1
-1
-3
-1
-3
-3
-1
-1
-1
-1
-3
-1
-3
-3
-1
-1
-1
-3
-3
-1
-1
-1
-1
-1
-1
-1
-1
-3
-1
-3
-1
-1
-3
-1
-3
-1
-1
-1
-3
-3
-1
-1
-1
-3
-1
-3
-1
-1
-3
-1
-1
-1
-3
-1
-1
-1
-1
-3
-1
-1
-1
-3
-3
-1
-1
-1
-1
-3
-1
-1
-1
-1
0
0
0
0
0
0
0
0
0
0
0
0
0
0
0
0
0
0
0
0
0
0
0
0
-3
-3
-3
-3
-3
-3
-3
-3
-3
-3
-3
-3
-3
-3
-3
-3
-3
-3
-3
-1
-1
-1
-1
-3
-3
-1
-1
-3
-3
-3
-3
-1
-3
-3
-3
-1
-3
-1
-3
-3
-3
-1
-3
-1
-3
-3
-3
-3
-1
-3
-3
-1
-3
-3
-3
-3
-3
-3
-3
-1
-1
-1
-1
-1
-1
-1
-1
-1
-3
-1
-1
-1
-1
-3
-3
-1
-3
-3
-3
-3
-3
-3
-3
-1
-3
-1
-3
-3
-1
-1
-1
-1
-1
-1
-1
-3
-1
-3
-1
-3
-3
-3
-1
-1
-3
-1
-1
-1
-3
-1
-3
-1
-1
-1
-1
-3
-1
-3
-1
-3
-1
-1
-1
-3
-1
-1
-1
-1
-1
-3
-1
-1
-1
-1
-1
-1
-1
-1
-3
-1
-1
-1
-3
-1
-1
-3
-1
-3
-1
-3
-1
-1
-1
-1
-1
0
0
0
0
0
0
0
0
0
0
0
0
0
0
0
0
0
0
-3
-3
-3
-3
-3
-3
-3
-3
-3
-3
-3
-1
-3
-3
-3
-1
-1
-1
-3
-3
-3
-3
-1
-3
-1
-3
-3
-3
-3
-1
-1
-3
-3
-3
-3
-1
-3
-3
-1
-1
-3
-1
-3
-3
-1
-3
-3
-3
-1
-1
-3
-1
-3
-1
-3
-1
-1
-1
-1
-3
-3
-1
-1
-3
-1
-3
-1
-3
-3
-3
-3
-3
-3
-1
-1
-1
-1
-1
-3
-3
-1
-3
-1
-1
-3
-3
-3
-1
-1
-3
-1
-1
-3
-3
-1
-1
-1
-1
-3
-3
-1
-1
-1
-1
-3
-1
-3
-1
-1
-1
-1
-3
-3
-1
-1
-3
-3
-1
-1
-1
-3
-1
-1
-1
-1
-3
-1
-3
-3
-3
-1
-1
-1
-3
-1
-1
-3
-1
-1
-1
-1
-1
-1
-1
-3
-3
-1
-1
-1
0
0
0
0
0
0
0
0
0
0
0
0
0
0
0
0
0
0
0
0
0
0
0
0
-3
-3
-3
-3
-3
-3
-3
-3
-3
-3
-1
-3
-3
-3
-1
-1
-1
-3
-3
-3
-1
-3
-3
-3
-1
-3
-3
-3
-3
-1
-1
-3
-1
-3
-3
-3
-1
-1
-3
-1
-3
-3
-3
-1
-3
-3
-3
-1
-1
-3
-1
-1
-1
-3
-3
-3
-3
-1
-1
-1
-3
-3
-3
-1
-1
-3
-1
-1
-3
-3
-3
-3
-1
-1
-1
-1
-3
-1
-1
-1
-3
-3
-3
-3
-1
-3
-1
-1
-1
-1
-3
-1
-1
-1
-3
-1
-1
-1
-3
-1
-3
-3
-3
-1
-3
-1
-3
-1
-1
-3
-1
-1
-1
-3
-1
-1
-1
-3
-1
-1
-1
-1
-1
-3
-3
-3
-1
-3
-3
-3
-3
-1
-1
-1
-1
-3
-1
-1
-1
-1
-1
-1
-1
-1
-1
0
0
0
0
0
0
0
0
0
0
0
0
0
0
0
0
0
0
0
0
0
0
0
0
0
0
0
0
-3
-3
-3
-3
-1
-3
-3
-1
-3
-3
-3
-3
-3
-3
-3
-3
-3
-3
-3
-3
-1
-3
-3
-1
-1
-3
-3
-3
-3
-3
-3
-1
-1
-3
-3
-1
-1
-3
-1
-3
-3
-1
-1
-3
-1
-1
-3
-1
-3
-1
-1
-3
-1
-1
-3
-3
-3
-3
-1
-3
-3
-3
-1
-1
-1
-3
-1
-1
-1
-1
-1
-1
-3
-3
-1
-3
-3
-1
-3
-3
-3
-3
-3
-1
-1
-3
-1
-1
-1
-3
-1
-1
-1
-3
-1
-3
-3
-3
-1
-3
-3
-1
-3
-1
-3
-1
-1
-1
-1
-1
-1
-1
-3
-1
-1
-3
-1
-1
-3
-3
-1
-1
-1
-3
-1
-3
-1
-1
-1
-1
-3
-1
-1
-1
-1
-3
-1
-1
-1
-1
-1
0
0
0
0
0
0
0
0
0
0
0
0
0
0
0
0
0
0
0
0
0
0
0
0
0
0
0
0
0
0
0
0
-3
-3
-3
-3
-3
-3
-3
-3
-3
-3
-3
-1
-3
-3
-3
-3
-3
-3
-3
-3
-3
-3
-3
-3
-3
-3
-3
-3
-3
-1
-1
-3
-1
-1
-1
-1
-3
-3
-1
-3
-3
-3
-1
-3
-3
-3
-3
-1
-1
-1
-1
-1
-1
-3
-3
-3
-3
-1
-1
-3
-1
-3
-3
-3
-1
-3
-1
-3
-1
-1
-1
-1
-3
-1
-1
-3
-3
-3
-3
-1
-3
-1
-3
-3
-1
-1
-1
-1
-1
-1
-1
-3
-1
-3
-1
-3
-1
-3
-3
-1
-1
-1
-1
-1
-3
-3
-3
-3
-1
-1
-3
-1
-3
-3
-1
-1
-1
-1
-1
-1
-3
-3
-1
-1
-1
-1
-3
-1
-3
-3
-3
-1
-1
-1
-1
-1
-1
-1
-1
-1
-3
-3
-1
-1
-1
-1
-1
-3
-1
-1
-1
-1
-1
-1
-1
0
0
0
0
0
0
0
0
0
0
0
0
0
0
0
0
0
0
-3
-3
-3
-3
-3
-3
-3
-1
-3
-3
-3
-3
-3
-3
-3
-3
-3
-3
-3
-3
-3
-3
-3
-1
-3
-3
-1
-3
-3
-3
-3
-3
-3
-1
-1
-3
-3
-3
-1
-3
-3
-1
-1
-3
-3
-3
-3
-3
-3
-1
-1
-3
-3
-3
-1
-3
-3
-1
-1
-1
-3
-1
-3
-3
-1
-1
-1
-1
-1
-1
-1
-3
-1
-1
-3
-1
-1
-1
-3
-3
-3
-1
-3
-3
-3
-3
-1
-1
-3
-1
-1
-1
-1
-3
-3
-3
-1
-3
-3
-1
-1
-1
-1
-1
-1
-3
-3
-1
-1
-1
-3
-1
-1
-3
-3
-1
-1
-1
-1
-1
-3
-1
-1
-3
-1
-1
-1
-1
-3
-1
-3
-3
-1
-3
-1
-1
-3
-1
-1
-1
-1
-1
-1
-1
-1
-1
-3
-1
-1
-1
-1
-1
-1
-1
-1
0
0
0
0
0
0
0
0
0
0
0
0
0
0
0
0
0
0
-3
-3
-3
-3
-3
-3
-3
-1
-3
-3
-3
-3
-3
-3
-3
-1
-1
-3
-3
-3
-3
-3
-3
-3
-3
-3
-3
-3
-3
-3
-1
-3
-1
-1
-1
-3
-1
-1
-1
-3
-1
-3
-3
-3
-3
-3
-3
-3
-3
-1
-3
-3
-3
-3
-3
-1
-1
-1
-1
-1
-1
-3
-1
-3
-3
-3
-1
-1
-3
-3
-3
-1
-1
-3
-3
-1
-1
-3
-1
-3
-1
-1
-3
-1
-1
-1
-1
-1
-1
-1
-1
-1
-3
-1
-3
-1
-3
-1
-1
-3
-1
-3
-1
-1
-1
-3
-1
-3
-1
-3
-1
-3
-1
-1
-1
-1
-3
-1
-1
-1
-3
-3
-1
-1
-3
-1
-1
-1
-1
-3
-1
-3
-1
-3
-1
-1
-1
-1
-1
-1
-3
-3
-3
-1
-3
-1
-1
-1
-1
-1
-1
0
0
0
0
0
0
0
0
0
0
0
0
0
0
0
0
0
0
0
0
0
0
-3
-3
-3
-3
-3
-3
-3
-3
-3
-3
-3
-3
-3
-3
-3
-3
-3
-3
-3
-3
-1
-3
-3
-1
-3
-3
-1
-1
-1
-3
-3
-3
-1
-3
-3
-3
-3
-3
-1
-3
-1
-3
-1
-3
-3
-1
-1
-3
-1
-3
-3
-3
-3
-3
-3
-1
-3
-3
-3
-1
-1
-1
-3
-3
-1
-1
-1
-1
-3
-3
-3
-3
-3
-1
-1
-1
-1
-1
-1
-3
-3
-1
-3
-3
-1
-3
-1
-1
-3
-1
-1
-1
-3
-1
-1
-1
-3
-1
-1
-1
-3
-1
-1
-1
-1
-1
-1
-1
-1
-1
-1
-1
-3
-1
-3
-3
-1
-1
-3
-1
-3
-3
-3
-3
-3
-1
-3
-3
-3
-3
-3
-1
-1
-1
-1
-3
-1
-3
-1
-1
-1
-1
-1
-1
-1
-1
-1
-1
-1
-1
-1
-1
-1
-3
-3
-1
-1
-1
-1
-1
-1
0
0
0
0
0
0
0
0
0
0
0
0
-3
-3
-3
-3
-3
-3
-3
-3
-3
-3
-3
-3
-3
-1
-3
-3
-3
-3
-1
-3
-3
-3
-3
-3
-3
-3
-3
-3
-1
-3
-1
-1
-3
-1
-1
-3
-1
-3
-1
-1
-1
-3
-3
-3
-1
-3
-3
-3
-3
-3
-3
-1
-1
-1
-1
-3
-3
-3
-1
-3
-1
-1
-1
-1
-3
-1
-1
-3
-3
-1
-3
-3
-3
-3
-1
-1
-1
-1
-3
-1
-3
-3
-1
-3
-1
-1
-1
-1
-1
-3
-1
-3
-1
-3
-1
-1
-1
-3
-1
-3
-3
-3
-1
-1
-3
-1
-3
-1
-1
-3
-1
-1
-1
-1
-1
-3
-1
-3
-1
-3
-1
-3
-1
-1
-1
-1
-1
-1
-3
-3
-1
-1
-3
-3
-3
-1
-1
-1
-1
-1
-1
-1
-1
-1
-1
-3
-1
-1
-3
-1
-1
0
0
0
0
0
0
0
0
0
0
0
0
0
0
0
0
0
0
0
0
0
0
-3
-3
-3
-3
-3
-3
-3
-3
-1
-3
-1
-3
-3
-3
-3
-1
-3
-3
-3
-1
-3
-3
-3
-3
-3
-3
-3
-1
-1
-3
-1
-1
-3
-3
-1
-3
-3
-3
-1
-1
-1
-1
-3
-3
-3
-3
-3
-3
-1
-3
-1
-1
-1
-3
-3
-3
-1
-1
-1
-1
-1
-3
-3
-3
-3
-3
-3
-3
-1
-1
-1
-1
-1
-3
-1
-1
-3
-3
-1
-3
-3
-1
-3
-1
-3
-3
-3
-3
-1
-1
-3
-3
-1
-3
-1
-3
-1
-3
-3
-1
-1
-3
-1
-3
-1
-1
-3
-3
-1
-1
-1
-1
-1
-1
-1
-3
-1
-1
-3
-3
-1
-1
-1
-3
-1
-3
-3
-1
-1
-1
-1
-1
-3
-1
-1
-1
-1
-1
-1
-3
-1
-3
-1
-3
-1
-1
-3
-1
-1
-3
-1
-3
-1
-1
-1
-1
-1
-1
-1
0
0
0
0
0
0
0
0
0
0
0
0
0
0
-3
-3
-3
-3
-3
-3
-3
-3
-3
-3
-3
-3
-3
-3
-3
-1
-1
-3
-3
-3
-3
-3
-1
-1
-3
-3
-1
-3
-3
-3
-1
-1
-3
-1
-1
-3
-3
-3
-3
-1
-3
-1
-1
-1
-1
-3
-3
-1
-1
-1
-3
-1
-1
-1
-3
-1
-3
-3
-1
-1
-3
-3
-3
-3
-3
-3
-1
-1
-1
-1
-3
-3
-3
-3
-3
-3
-3
-1
-1
-1
-1
-3
-3
-1
-3
-1
-1
-3
-1
-3
-1
-3
-1
-1
-1
-3
-1
-1
-1
-3
-3
-1
-3
-1
-1
-1
-1
-1
-1
-1
-3
-3
-3
-1
-1
-3
-3
-3
-1
-3
-1
-3
-1
-1
-1
-1
-1
-1
-1
-1
-1
-3
-1
-3
-3
-1
-3
-3
-1
-1
-3
-1
-3
-3
-1
-1
-1
-3
-1
-3
-1
-1
-1
-1
-1
-1
-1
0
0
0
0
0
0
0
0
0
0
0
0
0
0
0
0
-3
-3
-3
-3
-3
-3
-3
-3
-3
-3
-3
-3
-1
-1
-1
-3
-3
-3
-3
-3
-1
-3
-3
-3
-1
-3
-1
-1
-3
-3
-3
-1
-3
-1
-1
-3
-3
-3
-3
-1
-1
-3
-3
-1
-3
-1
-1
-1
-1
-3
-1
-3
-3
-3
-3
-3
-3
-3
-3
-1
-1
-3
-1
-1
-1
-1
-3
-3
-3
-1
-3
-3
-3
-1
-1
-3
-1
-3
-1
-1
-3
-3
-3
-1
-3
-1
-3
-1
-1
-3
-1
-3
-1
-3
-3
-1
-3
-3
-1
-3
-1
-3
-1
-1
-1
-3
-1
-1
-3
-1
-1
-3
-1
-1
-1
-3
-1
-3
-1
-3
-1
-3
-1
-1
-1
-3
-1
-3
-3
-1
-1
-1
-1
-1
-1
-1
-1
-3
-3
-1
-3
-1
-1
-3
-1
-1
-1
-1
-3
-1
-1
-1
-3
-1
-3
-1
-1
-1
-1
-1
-1
0
0
0
0
0
0
0
0
0
0
0
0
-3
-3
-3
-3
-3
-3
-3
-3
-3
-3
-3
-3
-3
-1
-1
-3
-3
-3
-3
-3
-3
-3
-1
-3
-3
-3
-3
-3
-1
-3
-3
-3
-3
-3
-1
-1
-1
-3
-3
-1
-1
-1
-1
-3
-1
-1
-1
-3
-3
-1
-3
-1
-1
-1
-1
-1
-1
-3
-1
-3
-3
-3
-3
-1
-1
-3
-3
-3
-1
-3
-3
-1
-1
-3
-1
-1
-3
-1
-1
-3
-3
-1
-1
-3
-1
-1
-1
-1
-1
-3
-3
-1
-3
-3
-1
-3
-3
-1
-3
-3
-1
-1
-3
-1
-1
-1
-3
-1
-1
-1
-3
-3
-3
-1
-3
-1
-1
-1
-3
-1
-3
-1
-1
-1
-3
-3
-1
-1
-3
-1
-1
-1
-1
-1
-3
-1
-1
-3
-1
-1
-3
-1
-1
-1
-1
-1
-1
0
0
0
0
0
0
0
0
0
0
0
0
0
0
0
0
0
0
0
0
0
0
0
0
0
0
-3
-3
-3
-3
-3
-3
-3
-3
-3
-3
-3
-3
-3
-3
-3
-3
-3
-1
-1
-3
-3
-3
-1
-3
-3
-3
-3
-1
-3
-3
-1
-3
-3
-1
-1
-1
-3
-1
-3
-3
-3
-3
-1
-1
-1
-1
-3
-3
-3
-3
-1
-1
-3
-1
-1
-1
-1
-1
-1
-1
-1
-1
-3
-1
-3
-1
-3
-3
-1
-3
-3
-3
-1
-1
-3
-1
-1
-3
-1
-3
-1
-1
-3
-3
-1
-3
-1
-3
-3
-3
-3
-1
-1
-1
-1
-1
-1
-1
-1
-3
-3
-1
-1
-3
-1
-3
-3
-3
-3
-1
-1
-1
-3
-1
-1
-3
-3
-1
-3
-1
-1
-1
-3
-1
-1
-3
-1
-3
-3
-1
-1
-3
-1
-1
-1
-1
-3
-1
-1
-3
-1
-1
-1
-3
-3
-1
-1
-1
-1
-1
-1
0
0
0
0
0
0
0
0
0
0
0
0
0
0
0
0
0
0
0
0
0
0
-3
-3
-3
-3
-3
-3
-3
-3
-3
-3
-3
-3
-1
-3
-3
-3
-3
-3
-1
-3
-3
-3
-3
-3
-3
-1
-1
-3
-3
-3
-1
-3
-1
-3
-3
-3
-1
-3
-3
-3
-3
-3
-3
-3
-3
-3
-3
-1
-1
-1
-1
-1
-1
-1
-3
-1
-1
-1
-1
-1
-1
-3
-1
-1
-1
-3
-3
-1
-3
-3
-3
-3
-3
-1
-1
-1
-1
-3
-3
-3
-1
-1
-1
-1
-1
-3
-1
-3
-1
-1
-1
-3
-3
-3
-1
-3
-1
-3
-3
-3
-3
-1
-3
-1
-3
-1
-1
-1
-1
-1
-1
-1
-1
-1
-1
-1
-1
-3
-3
-3
-1
-1
-1
-3
-3
-3
-1
-1
-1
-1
-1
-3
-1
-3
-1
-1
-1
-1
-1
-1
-1
-3
-1
-1
-1
-1
-1
0
0
0
0
0
0
0
0
0
0
0
0
0
0
0
0
0
0
0
0
0
0
0
0
0
0
-3
-3
-3
-3
-3
-3
-3
-1
-3
-1
-1
-3
-3
-3
-3
-3
-1
-3
-1
-3
-3
-3
-3
-3
-1
-3
-1
-3
-1
-3
-3
-3
-1
-3
-3
-1
-3
-3
-1
-1
-1
-1
-3
-1
-3
-3
-3
-3
-3
-3
-3
-1
-3
-3
-3
-1
-3
-3
-3
-3
-3
-1
-3
-3
-1
-1
-1
-3
-3
-1
-3
-1
-1
-1
-3
-3
-1
-3
-1
-1
-1
-1
-1
-3
-1
-1
-1
-1
-1
-3
-3
-1
-1
-3
-3
-3
-3
-3
-1
-3
-3
-1
-1
-1
-1
-1
-1
-3
-3
-1
-1
-1
-1
-3
-3
-1
-1
-1
-3
-1
-3
-1
-1
-1
-1
-3
-1
-1
-3
-1
-1
-1
-1
-3
-1
-3
-1
-1
-3
-3
-1
-1
-1
-1
-3
-1
-1
-1
-1
-1
-1
0
0
0
0
0
0
0
0
0
0
0
0
0
0
0
0
0
0
0
0
0
0
-3
-3
-3
-3
-3
-3
-3
-1
-3
-3
-3
-3
-3
-3
-3
-3
-3
-3
-1
-3
-3
-3
-3
-3
-3
-3
-3
-3
-3
-3
-1
-3
-1
-1
-3
-3
-3
-1
-1
-3
-3
-3
-3
-1
-1
-3
-3
-3
-3
-3
-1
-3
-3
-1
-3
-3
-1
-1
-1
-3
-1
-1
-1
-1
-3
-1
-3
-3
-3
-1
-3
-3
-1
-1
-1
-3
-1
-1
-1
-1
-1
-1
-1
-3
-3
-1
-3
-1
-3
-3
-1
-3
-3
-1
-1
-3
-1
-3
-1
-1
-1
-3
-1
-1
-3
-1
-1
-3
-1
-1
-1
-1
-1
-3
-3
-1
-1
-1
-3
-1
-1
-1
-3
-3
-1
-1
-1
-1
-1
-3
-1
-1
-1
-3
-1
-1
-1
-1
-1
-3
-1
-1
-1
-1
-3
-3
-3
-1
-1
-3
-1
-3
-3
-3
-3
-1
-3
-1
-1
-1
-1
-1
-1
-1
-1
0
0
0
0
0
0
0
0
-3
-3
-3
-3
-3
-3
-3
-3
-3
-3
-3
-3
-3
-3
-3
-3
-3
-1
-1
-3
-1
-3
-3
-3
-3
-3
-1
-3
-3
-3
-1
-3
-3
-3
-3
-3
-1
-1
-3
-1
-3
-1
-3
-1
-1
-3
-1
-3
-3
-3
-3
-1
-1
-3
-3
-3
-3
-1
-1
-3
-1
-3
-3
-1
-3
-3
-1
-3
-3
-1
-1
-3
-3
-3
-1
-3
-3
-1
-1
-1
-3
-1
-1
-1
-3
-3
-3
-1
-1
-1
-3
-1
-3
-1
-1
-1
-1
-1
-3
-1
-1
-1
-1
-1
-1
-1
-1
-1
-3
-3
-1
-3
-1
-1
-3
-1
-1
-1
-1
-1
-1
-1
-1
-1
-1
-1
-3
-1
-1
-3
-1
-3
-1
-3
-1
-3
-3
-1
-1
-1
-1
-1
-1
-3
-1
-3
-1
-3
-1
-3
-1
-1
-1
0
0
0
0
0
0
0
0
0
0
0
0
0
0
0
0
0
0
0
0
-3
-3
-3
-3
-3
-3
-3
-3
-3
-1
-3
-3
-3
-3
-3
-3
-3
-3
-3
-3
-1
-3
-3
-3
-1
-3
-3
-3
-1
-3
-3
-3
-1
-3
-1
-3
-1
-1
-1
-3
-3
-3
-3
-1
-1
-1
-3
-3
-1
-3
-3
-1
-1
-3
-1
-3
-3
-3
-1
-1
-1
-1
-1
-1
-3
-3
-1
-1
-1
-1
-1
-3
-1
-3
-3
-1
-3
-3
-1
-1
-1
-3
-1
-1
-1
-1
-3
-3
-3
-1
-1
-3
-1
-1
-3
-3
-1
-3
-1
-1
-1
-3
-3
-1
-3
-3
-3
-1
-1
-3
-1
-1
-3
-3
-3
-1
-1
-1
-1
-3
-3
-1
-1
-3
-1
-1
-1
-1
-1
-1
-1
-1
-1
-3
-3
-1
-1
-1
-3
-3
-1
-1
-1
-1
-3
-3
-1
-1
-1
-1
-1
0
0
0
0
0
0
0
0
0
0
0
0
0
0
0
0
0
0
0
0
0
0
-3
-3
-3
-1
-3
-3
-3
-3
-3
-3
-3
-3
-1
-3
-3
-3
-1
-3
-1
-3
-3
-3
-3
-3
-3
-3
-3
-3
-3
-1
-3
-3
-3
-3
-3
-3
-1
-1
-3
-3
-3
-3
-3
-3
-1
-1
-3
-1
-1
-3
-3
-3
-1
-3
-3
-1
-3
-3
-3
-1
-3
-3
-1
-1
-1
-3
-3
-1
-1
-1
-3
-1
-1
-1
-1
-1
-1
-1
-1
-1
-1
-1
-1
-3
-1
-1
-1
-1
-1
-1
-1
-1
-1
-3
-1
-1
-3
-3
-1
-3
-3
-3
-1
-3
-3
-1
-1
-1
-1
-3
-1
-3
-1
-1
-3
-1
-1
-1
-3
-3
-1
-1
-3
-3
-1
-1
-1
-3
-1
-3
-3
-1
-3
-1
-1
-1
-3
-1
-1
-1
-3
-1
-3
-1
-3
-1
-1
-1
-1
-1
-1
0
0
0
0
0
0
0
0
0
0
0
0
0
0
0
0
0
0
0
0
0
0
-3
-3
-3
-3
-3
-3
-3
-3
-3
-3
-3
-1
-3
-3
-3
-3
-3
-3
-3
-1
-3
-3
-3
-3
-3
-3
-3
-3
-3
-3
-3
-3
-3
-1
-3
-1
-3
-3
-3
-1
-1
-3
-1
-1
-3
-3
-1
-3
-3
-3
-3
-3
-3
-3
-1
-1
-1
-3
-3
-1
-1
-1
-3
-1
-1
-3
-1
-3
-1
-3
-3
-3
-1
-1
-3
-1
-1
-1
-1
-3
-3
-3
-1
-3
-1
-1
-1
-1
-1
-1
-3
-1
-3
-3
-1
-3
-1
-1
-1
-1
-3
-3
-1
-1
-1
-1
-3
-1
-3
-1
-3
-1
-3
-1
-1
-1
-1
-1
-1
-1
-1
-1
-1
-1
-1
-1
-1
-1
-1
-3
-3
-3
-1
-3
-1
-3
-3
-3
-1
-1
-1
-1
-1
-1
-1
-1
-1
-1
-1
-1
-1
0
0
0
0
0
0
0
0
0
0
0
0
0
0
0
0
0
0
0
0
0
0
-3
-3
-3
-3
-3
-3
-3
-3
-3
-3
-3
-3
-3
-3
-3
-1
-3
-3
-3
-3
-3
-3
-3
-1
-1
-3
-1
-3
-1
-3
-3
-3
-1
-3
-1
-1
-1
-3
-3
-1
-3
-3
-3
-3
-3
-3
-1
-3
-3
-1
-1
-1
-3
-1
-3
-3
-1
-3
-1
-1
-1
-1
-1
-3
-1
-1
-3
-3
-1
-3
-3
-3
-1
-3
-3
-1
-1
-1
-3
-3
-1
-1
-1
-1
-3
-3
-1
-1
-1
-3
-3
-1
-3
-1
-1
-1
-1
-3
-1
-3
-1
-3
-1
-1
-1
-3
-3
-1
-3
-3
-1
-1
-1
-1
-1
-1
-1
-1
-1
-3
-1
-3
-1
-1
-3
-1
-3
-1
-1
-3
-3
-1
-3
-1
-1
-1
-3
-3
-3
-1
-1
-1
-1
-1
-3
-3
-1
-3
-1
-1
-1
-1
-1
-1
-1
0
0
0
0
0
0
0
0
0
0
0
0
0
0
0
0
0
0
-3
-3
-3
-3
-3
-3
-3
-3
-3
-3
-3
-3
-3
-3
-3
-3
-3
-1
-3
-3
-3
-3
-3
-3
-1
-1
-3
-3
-3
-1
-3
-3
-1
-1
-1
-1
-1
-3
-3
-1
-3
-3
-3
-3
-1
-1
-3
-3
-3
-3
-3
-1
-3
-3
-1
-3
-1
-1
-1
-1
-1
-3
-3
-3
-1
-3
-3
-1
-1
-1
-3
-1
-1
-1
-3
-3
-3
-3
-3
-1
-1
-3
-3
-1
-1
-3
-1
-3
-3
-3
-3
-1
-1
-1
-1
-1
-1
-3
-3
-1
-1
-1
-1
-1
-3
-3
-1
-3
-1
-1
-1
-3
-1
-3
-1
-3
-1
-1
-1
-3
-1
-3
-3
-1
-1
-1
-1
-3
-1
-3
-3
-1
-1
-1
-1
-1
-1
-1
-1
-3
-1
-3
-1
-1
-1
-1
-1
-1
-3
-1
-3
-1
-1
-1
-1
-1
-1
0
0
0
0
0
0
0
0
0
0
0
0
0
0
0
0
-3
-3
-3
-3
-3
-3
-3
-3
-3
-3
-3
-1
-3
-3
-3
-1
-1
-3
-1
-3
-3
-3
-3
-3
-1
-3
-3
-3
-3
-1
-3
-3
-3
-1
-3
-3
-1
-3
-3
-3
-3
-1
-1
-3
-1
-3
-3
-3
-3
-1
-1
-3
-3
-1
-3
-3
-3
-1
-3
-3
-1
-3
-1
-1
-3
-1
-1
-1
-3
-3
-1
-1
-3
-1
-1
-3
-1
-1
-3
-1
-1
-1
-3
-1
-3
-3
-1
-1
-3
-3
-1
-1
-3
-3
-1
-1
-1
-1
-3
-1
-1
-3
-3
-1
-3
-1
-1
-3
-1
-3
-3
-3
-1
-3
-3
-1
-1
-1
-3
-3
-1
-1
-1
-1
-1
-1
-1
-1
-1
-1
-1
-1
-1
-1
-1
-1
-1
-3
-1
-3
-1
-3
-1
-1
-1
-1
-1
-1
-1
0
0
0
0
0
0
0
0
0
0
0
0
0
0
0
0
0
0
0
0
0
0
0
0
-3
-3
-3
-3
-3
-3
-3
-1
-3
-3
-1
-3
-3
-3
-3
-3
-3
-3
-3
-3
-3
-3
-3
-3
-3
-3
-3
-1
-1
-3
-3
-1
-1
-3
-3
-3
-3
-3
-3
-3
-1
-3
-1
-3
-3
-3
-1
-3
-3
-3
-1
-3
-1
-1
-1
-3
-1
-3
-3
-1
-3
-3
-1
-3
-3
-1
-3
-1
-1
-3
-1
-1
-3
-3
-1
-1
-3
-3
-1
-3
-3
-3
-3
-3
-1
-3
-1
-1
-1
-1
-3
-3
-3
-3
-3
-1
-1
-3
-1
-1
-1
-3
-1
-3
-1
-1
-1
-1
-3
-1
-1
-1
-3
-3
-1
-1
-1
-1
-3
-1
-3
-3
-1
-3
-1
-1
-1
-1
-1
-1
-1
-3
-3
-1
-1
-1
-3
-3
-1
-3
-1
-1
-1
-1
-1
-1
-1
-1
-1
-1
-1
-1
-3
-1
-1
-1
-1
-3
-1
-1
-1
-1
-3
-1
-1
-1
-1
-1
-1
0
0
0
0
-3
-3
-3
-3
-3
-3
-3
-3
-3
-3
-3
-3
-3
-3
-3
-1
-1
-3
-1
-3
-3
-3
-3
-3
-3
-3
-3
-3
-3
-3
-3
-1
-1
-1
-3
-1
-3
-3
-3
-1
-3
-1
-3
-1
-3
-1
-3
-1
-3
-1
-1
-3
-3
-3
-3
-3
-3
-1
-1
-1
-3
-3
-1
-1
-1
-1
-1
-3
-1
-3
-1
-3
-3
-3
-1
-1
-1
-1
-1
-1
-3
-1
-3
-1
-3
-1
-3
-1
-1
-1
-3
-1
-1
-1
-1
-1
-3
-3
-3
-3
-1
-3
-1
-1
-1
-3
-1
-1
-3
-1
-1
-1
-3
-3
-3
-3
-1
-1
-1
-1
-3
-1
-1
-1
-1
-1
-1
-3
-1
-1
-1
-1
-3
-3
-1
-3
-1
-1
-1
-1
-1
-3
-1
-3
-1
-1
-3
-1
-1
0
0
0
0
0
0
0
0
0
0
0
0
0
0
0
0
0
0
0
0
0
0
0
0
-3
-3
-3
-3
-3
-3
-3
-3
-3
-3
-3
-3
-3
-3
-3
-1
-3
-1
-3
-3
-3
-3
-3
-3
-3
-3
-3
-3
-3
-3
-1
-3
-1
-3
-3
-3
-3
-3
-3
-3
-1
-3
-3
-3
-1
-1
-3
-3
-3
-3
-1
-3
-3
-3
-3
-3
-1
-3
-1
-1
-1
-1
-1
-1
-1
-1
-3
-1
-1
-3
-1
-1
-1
-1
-3
-1
-3
-3
-1
-1
-1
-3
-3
-1
-1
-1
-1
-1
-1
-1
-3
-3
-3
-1
-1
-3
-1
-3
-1
-3
-1
-3
-3
-1
-1
-1
-1
-3
-1
-1
-1
-1
-1
-1
-3
-3
-3
-1
-1
-1
-1
-1
-1
-1
-3
-1
-1
-3
-3
-1
-3
-1
-1
-1
-3
-1
-3
-1
-1
-3
-1
-1
-1
-1
-1
-1
-3
-1
-1
-1
-1
-1
-1
0
0
0
0
0
0
0
0
0
0
0
0
0
0
0
0
0
0
0
0
-3
-3
-3
-3
-3
-3
-3
-3
-3
-3
-3
-3
-3
-3
-3
-1
-3
-3
-1
-3
-3
-3
-3
-1
-3
-3
-3
-3
-1
-3
-3
-1
-3
-3
-3
-3
-3
-3
-1
-3
-1
-3
-1
-1
-3
-3
-3
-1
-1
-3
-1
-3
-3
-3
-3
-1
-1
-3
-3
-3
-1
-1
-3
-1
-1
-1
-1
-3
-1
-3
-3
-1
-1
-1
-1
-3
-1
-1
-1
-1
-3
-3
-1
-3
-3
-1
-1
-1
-3
-1
-1
-1
-3
-1
-3
-1
-1
-1
-3
-1
-1
-3
-1
-3
-3
-1
-1
-1
-1
-1
-1
-3
-3
-3
-3
-1
-1
-1
-3
-1
-1
-3
-1
-3
-3
-3
-1
-3
-1
-3
-1
-1
-1
-3
-1
-1
-1
-3
-1
-1
-3
-1
-1
-1
-1
-1
-1
-1
-1
-1
-3
-1
-1
-1
-1
0
0
0
0
0
0
0
0
0
0
0
0
0
0
0
0
0
0
-3
-3
-3
-3
-3
-3
-1
-3
-3
-3
-3
-3
-3
-3
-3
-3
-3
-3
-3
-1
-3
-3
-3
-3
-3
-1
-3
-3
-1
-1
-1
-1
-1
-1
-1
-3
-3
-3
-3
-1
-3
-1
-1
-3
-3
-3
-1
-1
-1
-3
-3
-1
-3
-3
-3
-3
-3
-3
-1
-1
-1
-3
-1
-3
-3
-1
-1
-1
-3
-1
-3
-1
-3
-3
-1
-1
-3
-3
-3
-1
-1
-1
-1
-3
-1
-1
-3
-3
-1
-1
-1
-1
-1
-1
-1
-3
-1
-1
-1
-3
-1
-3
-1
-1
-3
-3
-3
-1
-3
-1
-1
-3
-3
-3
-3
-3
-1
-1
-3
-3
-1
-1
-3
-3
-1
-1
-3
-1
-1
-1
-3
-1
-1
-1
-1
-1
-1
-1
-1
-3
-1
-3
-1
-1
-1
-1
-1
-1
-1
0
0
0
0
0
0
0
0
0
0
0
0
0
0
0
0
0
0
0
0
0
0
0
0
-3
-3
-3
-3
-3
-3
-3
-3
-3
-1
-3
-3
-3
-3
-3
-3
-1
-3
-3
-3
-3
-3
-1
-3
-1
-3
-1
-3
-3
-3
-3
-3
-3
-3
-1
-1
-3
-1
-1
-3
-3
-3
-3
-3
-3
-1
-3
-3
-3
-3
-1
-3
-1
-3
-1
-1
-1
-1
-1
-3
-1
-3
-1
-1
-3
-3
-3
-3
-3
-1
-3
-1
-1
-1
-1
-1
-3
-1
-1
-1
-3
-1
-1
-3
-1
-1
-3
-3
-3
-3
-1
-3
-1
-3
-1
-3
-3
-1
-3
-3
-1
-3
-3
-1
-1
-3
-1
-1
-3
-1
-1
-1
-3
-1
-1
-1
-1
-1
-3
-1
-3
-1
-1
-1
-1
-1
-3
-1
-1
-1
-3
-1
-3
-1
-1
-1
-3
-1
-1
-1
-1
-1
-1
-1
-1
-1
-1
-3
-1
-3
-1
-3
-1
-1
-1
0
0
0
0
0
0
0
0
0
0
0
0
0
0
0
0
0
0
-3
-3
-3
-3
-3
-3
-3
-3
-1
-3
-3
-3
-3
-3
-3
-3
-3
-3
-3
-3
-3
-3
-3
-3
-3
-3
-1
-1
-3
-3
-3
-1
-3
-3
-1
-3
-1
-1
-3
-3
-1
-1
-1
-3
-3
-3
-3
-1
-1
-1
-1
-3
-1
-1
-1
-3
-1
-1
-3
-1
-3
-3
-1
-1
-1
-3
-3
-1
-1
-1
-1
-3
-1
-3
-3
-3
-1
-3
-3
-3
-3
-3
-3
-3
-3
-3
-1
-3
-3
-1
-3
-1
-3
-3
-3
-3
-1
-1
-1
-1
-3
-1
-1
-1
-3
-3
-1
-3
-1
-3
-1
-1
-1
-3
-1
-3
-3
-3
-1
-1
-1
-1
-3
-3
-3
-1
-3
-1
-1
-1
-1
-1
-1
-3
-1
-3
-3
-1
-1
-1
-1
-1
-1
-1
-1
-1
-3
-3
-1
-1
-1
-1
-1
-1
-1
-1
-1
-1
-3
-1
-1
-1
-1
-1
-1
-1
-1
0
0
0
0
0
0
-3
-3
-3
-3
-3
-3
-3
-1
-3
-1
-3
-3
-3
-3
-3
-3
-3
-3
-3
-3
-3
-3
-1
-3
-3
-3
-3
-1
-1
-3
-3
-3
-3
-1
-3
-1
-1
-3
-1
-3
-1
-3
-3
-3
-3
-3
-1
-3
-3
-3
-1
-3
-1
-1
-1
-1
-1
-3
-3
-1
-1
-1
-3
-3
-3
-1
-1
-3
-1
-1
-3
-3
-3
-1
-1
-1
-3
-1
-3
-1
-3
-3
-3
-1
-1
-1
-1
-1
-1
-1
-1
-1
-3
-1
-3
-3
-3
-3
-3
-1
-3
-1
-1
-1
-1
-3
-3
-1
-3
-1
-1
-3
-3
-1
-3
-3
-1
-1
-1
-1
-1
-1
-1
-3
-1
-3
-1
-3
-1
-1
-1
-1
-3
-1
-3
-1
-1
-1
-1
-1
-1
-1
-1
-1
-1
-3
-1
-3
-1
-1
-1
0
0
0
0
0
0
0
0
0
0
0
0
0
0
0
0
0
0
0
0
0
0
-3
-3
-3
-3
-3
-3
-3
-3
-3
-3
-3
-3
-3
-3
-3
-3
-1
-3
-1
-3
-3
-3
-1
-1
-3
-3
-3
-3
-3
-3
-1
-3
-1
-3
-1
-3
-3
-3
-3
-1
-1
-3
-1
-3
-3
-3
-3
-3
-1
-3
-3
-1
-1
-3
-1
-1
-1
-3
-1
-3
-1
-1
-3
-3
-3
-3
-3
-3
-1
-1
-3
-3
-1
-1
-3
-3
-1
-1
-1
-1
-1
-1
-1
-3
-1
-1
-3
-3
-1
-3
-1
-1
-3
-1
-1
-1
-1
-1
-3
-3
-1
-1
-3
-1
-1
-1
-3
-1
-1
-3
-1
-1
-3
-1
-1
-3
-1
-1
-3
-1
-3
-1
-1
-1
-3
-1
-3
-1
-1
-1
-1
-3
-3
-3
-1
-1
-3
-1
-1
-1
-1
-1
-1
-1
-1
-1
-3
-1
-1
0
0
0
0
0
0
0
0
0
0
0
0
0
0
0
0
0
0
0
0
0
0
0
0
-3
-3
-3
-3
-3
-3
-3
-3
-3
-3
-3
-3
-1
-3
-3
-3
-3
-3
-1
-1
-1
-3
-3
-3
-3
-3
-1
-3
-3
-3
-1
-3
-3
-3
-3
-1
-1
-3
-3
-3
-3
-3
-1
-1
-3
-1
-3
-3
-3
-1
-1
-3
-3
-3
-1
-1
-1
-3
-1
-3
-1
-1
-1
-1
-3
-3
-3
-3
-3
-3
-3
-1
-1
-1
-1
-1
-1
-1
-3
-3
-1
-1
-1
-1
-3
-1
-1
-1
-1
-3
-1
-1
-1
-1
-3
-3
-1
-1
-3
-1
-3
-1
-1
-3
-1
-3
-3
-1
-1
-3
-3
-3
-3
-3
-1
-3
-3
-1
-1
-1
-1
-1
-1
-1
-3
-1
-1
-1
-1
-3
-3
-3
-1
-3
-1
-3
-1
-1
-1
-1
-1
-1
-1
-1
-1
-1
-3
-1
-3
-1
-3
-1
-1
-1
-3
-1
-1
0
0
0
0
0
0
0
0
0
0
0
0
0
0
0
0
-3
-3
-3
-3
-3
-3
-3
-3
-3
-3
-3
-3
-3
-3
-3
-3
-3
-1
-3
-1
-3
-3
-1
-3
-3
-3
-3
-1
-3
-3
-3
-3
-1
-3
-3
-3
-3
-3
-1
-1
-1
-1
-3
-1
-1
-3
-3
-3
-3
-1
-3
-3
-3
-3
-1
-1
-1
-1
-3
-3
-1
-1
-3
-1
-1
-3
-1
-3
-3
-3
-1
-3
-3
-1
-1
-3
-1
-3
-3
-3
-1
-1
-3
-3
-1
-1
-1
-1
-1
-1
-3
-3
-1
-1
-1
-1
-1
-3
-3
-1
-1
-1
-3
-1
-3
-3
-1
-1
-1
-3
-1
-1
-3
-1
-1
-3
-1
-3
-3
-1
-1
-1
-1
-1
-1
-1
-1
-1
-1
-1
-3
-1
-1
-1
-3
-1
-1
-1
-3
-1
-1
-1
-1
-3
-1
-1
-1
0
0
0
0
0
0
0
0
0
0
0
0
0
0
0
0
0
0
0
0
0
0
0
0
0
0
-3
-3
-3
-3
-3
-3
-3
-3
-3
-3
-3
-3
-1
-3
-3
-3
-1
-3
-1
-3
-3
-3
-3
-3
-1
-3
-3
-3
-3
-3
-1
-1
-3
-3
-3
-1
-1
-3
-3
-3
-1
-3
-3
-3
-3
-3
-3
-1
-3
-3
-1
-1
-1
-3
-3
-1
-3
-3
-3
-3
-3
-1
-3
-1
-1
-3
-3
-1
-3
-3
-3
-3
-3
-1
-3
-1
-3
-1
-1
-3
-1
-3
-1
-3
-1
-3
-1
-1
-3
-3
-1
-3
-1
-1
-3
-1
-1
-1
-1
-3
-1
-1
-1
-1
-1
-3
-3
-1
-1
-1
-1
-3
-1
-1
-3
-1
-3
-1
-1
-1
-1
-3
-1
-1
-3
-1
-1
-1
-1
-1
-1
-1
-1
-1
-1
-1
-1
-1
-3
-1
-1
-1
-1
-1
-1
-3
-3
-1
-1
-1
-3
-1
-1
-1
-1
0
0
0
0
0
0
0
0
0
0
0
0
0
0
0
0
0
0
-3
-3
-3
-3
-3
-3
-3
-3
-3
-3
-3
-1
-3
-1
-3
-3
-3
-3
-3
-3
-3
-3
-3
-3
-1
-1
-1
-3
-3
-3
-3
-3
-3
-3
-1
-1
-3
-3
-3
-1
-3
-3
-3
-1
-1
-3
-1
-1
-1
-3
-1
-3
-1
-3
-1
-3
-3
-3
-1
-3
-1
-1
-3
-1
-1
-1
-1
-3
-3
-1
-3
-3
-3
-3
-3
-1
-1
-1
-3
-1
-1
-3
-3
-1
-1
-1
-3
-1
-1
-1
-3
-3
-1
-1
-3
-1
-1
-1
-3
-3
-3
-3
-1
-1
-1
-1
-1
-1
-3
-1
-1
-3
-1
-1
-3
-3
-1
-1
-1
-3
-1
-3
-1
-1
-3
-1
-3
-1
-1
-1
-3
-1
-1
-1
-1
-3
-1
-1
-1
-3
-1
-3
-1
-3
-1
-1
-3
-1
-1
-1
-1
-1
-1
0
0
0
0
0
0
0
0
0
0
0
0
0
0
0
0
0
0
0
0
-3
-3
-3
-3
-3
-3
-3
-3
-3
-3
-3
-3
-3
-3
-3
-1
-3
-3
-3
-3
-3
-3
-3
-3
-3
-3
-1
-3
-3
-3
-3
-3
-1
-1
-1
-3
-1
-3
-1
-3
-3
-3
-1
-3
-3
-3
-3
-3
-3
-3
-3
-1
-1
-3
-3
-1
-3
-1
-3
-3
-1
-3
-1
-1
-3
-1
-1
-1
-1
-1
-3
-1
-1
-3
-3
-3
-1
-1
-1
-3
-3
-1
-1
-1
-3
-3
-1
-3
-1
-1
-1
-1
-1
-1
-3
-1
-1
-1
-1
-3
-1
-3
-3
-3
-3
-1
-1
-1
-1
-1
-1
-3
-1
-1
-1
-1
-1
-1
-3
-1
-1
-1
-3
-1
-1
-1
-1
-1
-1
-3
-3
-3
-1
-1
-3
-1
-1
-1
-3
-1
-1
-1
-3
-1
-1
-1
-1
-1
-1
0
0
0
0
0
0
0
0
0
0
0
0
0
0
0
0
0
0
0
0
0
0
0
0
-3
-3
-3
-3
-3
-3
-3
-3
-3
-3
-3
-3
-3
-3
-3
-1
-3
-1
-1
-3
-3
-3
-3
-3
-3
-3
-3
-3
-3
-3
-3
-3
-3
-1
-1
-3
-3
-3
-1
-1
-1
-1
-1
-3
-3
-3
-3
-1
-1
-3
-3
-1
-3
-3
-3
-3
-1
-3
-3
-3
-3
-3
-1
-1
-1
-1
-3
-1
-3
-1
-1
-3
-3
-1
-1
-3
-3
-1
-1
-1
-1
-3
-3
-3
-1
-1
-3
-3
-1
-3
-3
-1
-1
-1
-3
-1
-1
-1
-1
-3
-1
-3
-1
-1
-3
-1
-3
-1
-1
-1
-1
-1
-1
-1
-3
-1
-3
-1
-3
-1
-3
-1
-1
-1
-3
-1
-1
-3
-3
-1
-1
-3
-1
-1
-1
-3
-1
-1
-1
-1
-1
-1
-1
-1
-1
-1
-1
-1
-1
-3
-1
-3
-1
-1
-1
0
0
0
0
0
0
0
0
0
0
0
0
0
0
0
0
0
0
-3
-3
-3
-3
-3
-3
-3
-3
-3
-1
-3
-3
-3
-3
-3
-1
-3
-3
-3
-3
-3
-3
-1
-1
-3
-3
-3
-3
-3
-1
-1
-3
-3
-3
-1
-3
-1
-1
-3
-3
-1
-1
-1
-3
-1
-3
-3
-3
-1
-3
-3
-3
-3
-1
-1
-3
-1
-1
-3
-3
-1
-1
-3
-3
-3
-3
-3
-1
-1
-3
-3
-3
-3
-3
-3
-3
-1
-1
-3
-1
-1
-1
-1
-1
-1
-3
-3
-1
-1
-3
-1
-3
-3
-3
-3
-3
-3
-1
-1
-3
-1
-1
-3
-1
-1
-1
-1
-1
-1
-1
-1
-1
-1
-1
-1
-1
-3
-1
-3
-1
-1
-1
-1
-1
-3
-1
-1
-1
-1
-1
-1
-3
-1
-1
-3
-1
-1
-1
-1
-3
-3
-1
-1
-1
-1
-1
-1
0
0
0
0
0
0
0
0
0
0
0
0
0
0
0
0
0
0
0
0
0
0
0
0
0
0
-3
-3
-3
-3
-3
-3
-3
-3
-3
-3
-1
-3
-3
-3
-3
-3
-1
-1
-3
-3
-3
-3
-3
-3
-3
-3
-3
-1
-3
-3
-3
-1
-1
-3
-1
-3
-3
-3
-1
-3
-1
-3
-3
-3
-3
-3
-3
-3
-3
-1
-3
-1
-1
-3
-1
-3
-3
-3
-3
-3
-1
-1
-1
-1
-3
-1
-1
-1
-3
-3
-3
-1
-1
-3
-1
-3
-1
-3
-3
-3
-3
-1
-1
-1
-1
-1
-1
-1
-1
-1
-1
-1
-1
-1
-1
-1
-1
-3
-1
-1
-3
-3
-3
-1
-3
-3
-1
-1
-3
-1
-1
-3
-1
-3
-3
-3
-1
-1
-1
-1
-1
-1
-1
-3
-1
-3
-1
-1
-1
-1
-1
-3
-1
-1
-1
-1
-1
-3
-1
-3
-1
-1
-3
-3
-1
-1
-3
-1
-1
-1
-1
-1
-1
0
0
0
0
0
0
0
0
0
0
0
0
0
0
0
0
0
0
0
0
-3
-3
-3
-1
-3
-3
-3
-3
-3
-3
-3
-3
-3
-1
-3
-3
-3
-1
-3
-3
-3
-3
-1
-1
-3
-3
-3
-3
-3
-3
-3
-3
-1
-3
-3
-3
-3
-1
-3
-3
-3
-3
-1
-3
-3
-3
-1
-1
-1
-1
-1
-3
-3
-1
-1
-3
-3
-1
-1
-3
-1
-3
-3
-3
-3
-1
-1
-3
-1
-1
-1
-1
-3
-1
-1
-3
-3
-1
-3
-3
-3
-3
-1
-1
-1
-1
-1
-1
-1
-3
-3
-3
-3
-3
-1
-1
-1
-1
-3
-1
-3
-1
-1
-1
-3
-3
-1
-1
-1
-1
-3
-3
-1
-1
-1
-3
-3
-1
-1
-3
-1
-1
-1
-1
-1
-1
-1
-1
-3
-1
-1
-1
-1
-1
-1
-1
-1
-3
-1
-1
-1
-3
-1
-1
-3
-1
-1
0
0
0
0
0
0
0
0
0
0
0
0
0
0
0
0
0
0
0
0
0
0
0
0
0
0
-3
-3
-3
-3
-3
-3
-3
-3
-1
-3
-3
-3
-3
-1
-3
-3
-3
-1
-3
-3
-3
-1
-3
-3
-3
-1
-1
-3
-1
-1
-3
-1
-3
-3
-1
-3
-3
-3
-3
-3
-3
-1
-1
-3
-1
-1
-3
-1
-1
-3
-3
-3
-3
-1
-1
-1
-3
-3
-3
-3
-3
-3
-3
-3
-1
-1
-3
-3
-3
-1
-3
-3
-1
-1
-3
-3
-1
-1
-3
-1
-1
-1
-1
-3
-3
-1
-3
-1
-3
-3
-3
-3
-1
-1
-3
-3
-1
-1
-1
-1
-3
-1
-1
-1
-1
-3
-3
-1
-1
-1
-1
-1
-3
-3
-3
-3
-3
-3
-1
-1
-1
-1
-1
-1
-1
-1
-1
-1
-1
-1
-1
-3
-1
-3
-1
-1
-3
-1
-1
-3
-3
-1
-3
-3
-3
-1
-1
-3
-1
-1
-1
-1
-1
-3
-1
-1
-1
-1
-1
-1
-1
-3
-1
-1
-1
0
0
0
0
0
0
0
0
-3
-3
-3
-3
-3
-3
-3
-3
-3
-1
-3
-3
-3
-3
-1
-3
-3
-3
-1
-3
-3
-3
-3
-3
-3
-1
-1
-1
-1
-1
-3
-1
-1
-1
-3
-1
-1
-1
-3
-3
-3
-3
-1
-3
-1
-3
-3
-3
-1
-3
-1
-3
-3
-3
-3
-3
-3
-1
-1
-1
-1
-3
-3
-1
-1
-3
-3
-3
-1
-3
-3
-3
-1
-1
-3
-1
-1
-3
-3
-3
-1
-3
-1
-3
-3
-3
-1
-3
-1
-3
-3
-3
-3
-1
-1
-3
-1
-3
-1
-1
-3
-1
-3
-1
-1
-1
-1
-3
-1
-1
-1
-1
-3
-3
-1
-1
-1
-3
-1
-1
-1
-1
-1
-3
-1
-3
-1
-1
-1
-1
-1
-1
-1
-1
-3
-3
-1
-3
-1
-1
-1
-3
-1
-1
-1
-1
-1
-1
-1
0
0
0
0
0
0
0
0
0
0
0
0
0
0
0
0
0
0
0
0
0
0
0
0
-3
-3
-3
-3
-3
-3
-3
-3
-3
-3
-3
-1
-3
-3
-3
-3
-3
-3
-3
-3
-3
-3
-3
-3
-3
-3
-3
-3
-3
-3
-1
-3
-1
-1
-3
-1
-3
-3
-3
-1
-3
-3
-3
-3
-1
-1
-1
-3
-3
-3
-3
-3
-1
-3
-3
-3
-1
-1
-1
-1
-1
-3
-1
-1
-1
-3
-1
-1
-1
-1
-1
-3
-3
-3
-1
-1
-1
-3
-1
-1
-1
-1
-1
-3
-1
-3
-1
-1
-3
-3
-3
-3
-1
-1
-3
-1
-1
-3
-1
-3
-1
-1
-1
-1
-1
-3
-3
-3
-1
-1
-3
-3
-3
-1
-1
-1
-1
-3
-1
-3
-1
-1
-1
-1
-1
-1
-1
-1
-1
-3
-1
-1
-1
-3
-1
-3
-1
-3
-1
-1
-1
-3
-1
-3
-1
-1
-3
-1
-1
-1
-1
-3
-1
-1
-1
0
0
0
0
0
0
0
0
0
0
0
0
0
0
0
0
0
0
-3
-3
-3
-3
-3
-3
-3
-3
-3
-3
-3
-3
-3
-3
-3
-3
-3
-3
-3
-3
-1
-3
-3
-3
-1
-3
-1
-3
-3
-1
-1
-3
-1
-3
-1
-1
-1
-3
-1
-3
-3
-3
-1
-3
-3
-1
-1
-3
-1
-3
-3
-3
-3
-3
-1
-1
-1
-1
-1
-1
-1
-1
-3
-1
-1
-3
-3
-3
-3
-3
-3
-1
-1
-3
-1
-3
-3
-3
-3
-1
-3
-1
-1
-1
-3
-3
-3
-1
-1
-1
-1
-3
-3
-1
-1
-1
-1
-1
-3
-1
-1
-1
-1
-1
-1
-1
-1
-1
-3
-3
-1
-1
-3
-1
-1
-1
-1
-3
-3
-1
-1
-1
-1
-3
-1
-3
-1
-1
-3
-3
-1
-1
-1
-3
-1
-1
-1
-3
-1
-1
-1
0
0
0
0
0
0
0
0
0
0
0
0
0
0
0
0
0
0
0
0
0
0
0
0
0
0
0
0
0
0
0
0
-3
-3
-3
-3
-3
-3
-3
-3
-3
-3
-3
-3
-3
-3
-3
-3
-3
-3
-3
-3
-3
-1
-3
-3
-3
-3
-1
-3
-3
-3
-3
-1
-3
-1
-1
-3
-3
-3
-3
-3
-1
-3
-3
-3
-1
-1
-3
-3
-1
-3
-3
-3
-3
-3
-1
-3
-1
-3
-3
-1
-1
-1
-1
-1
-1
-3
-3
-1
-1
-1
-3
-1
-1
-1
-1
-1
-1
-1
-1
-3
-1
-1
-1
-1
-1
-1
-1
-3
-1
-1
-1
-3
-3
-1
-3
-1
-3
-1
-3
-1
-1
-1
-3
-1
-3
-1
-1
-1
-1
-3
-1
-1
-1
-1
-1
-3
-3
-3
-3
-3
-3
-1
-1
-1
-1
-1
-1
-3
-1
-3
-3
-1
-1
-3
-1
-1
-1
-1
-1
-3
-1
-1
-1
-1
-1
0
0
0
0
0
0
0
0
0
0
0
0
0
0
0
0
0
0
0
0
0
0
0
0
0
0
0
0
-3
-3
-3
-3
-3
-3
-1
-3
-3
-3
-3
-3
-3
-3
-3
-3
-3
-3
-3
-3
-1
-1
-3
-3
-1
-1
-3
-1
-1
-1
-3
-3
-1
-3
-3
-3
-3
-3
-1
-3
-3
-3
-3
-1
-1
-1
-1
-1
-1
-3
-3
-3
-3
-1
-3
-1
-1
-1
-3
-1
-3
-3
-1
-1
-1
-1
-1
-3
-1
-1
-1
-3
-3
-3
-1
-3
-1
-3
-1
-3
-1
-1
-3
-3
-1
-3
-1
-1
-3
-3
-3
-1
-3
-1
-1
-1
-3
-1
-3
-1
-1
-1
-3
-3
-1
-1
-1
-3
-3
-1
-1
-3
-1
-3
-3
-1
-1
-1
-1
-3
-1
-1
-3
-1
-3
-1
-3
-3
-1
-1
-3
-1
-1
-1
-1
-3
-1
-1
-3
-1
-1
-1
-1
-1
-1
0
0
0
0
0
0
0
0
0
0
0
0
0
0
0
0
0
0
0
0
0
0
0
0
0
0
0
0
-3
-3
-3
-3
-3
-3
-3
-3
-3
-3
-3
-1
-3
-3
-3
-3
-3
-3
-3
-3
-1
-3
-3
-3
-3
-3
-3
-3
-3
-3
-3
-3
-3
-1
-3
-3
-1
-1
-1
-3
-3
-3
-3
-3
-1
-1
-3
-3
-3
-3
-3
-1
-3
-1
-3
-3
-3
-3
-1
-1
-1
-1
-1
-1
-1
-1
-1
-3
-3
-1
-3
-3
-3
-1
-3
-1
-1
-1
-3
-3
-1
-1
-1
-3
-3
-3
-1
-1
-3
-1
-1
-3
-3
-1
-1
-1
-3
-1
-3
-1
-3
-3
-1
-1
-3
-1
-1
-1
-1
-1
-1
-1
-1
-1
-3
-1
-3
-1
-1
-1
-1
-1
-1
-1
-3
-1
-1
-3
-1
-1
-3
-1
-1
-1
-1
-3
-3
-1
-1
-1
-1
-1
-1
-1
-1
-1
-1
-3
-1
-3
-1
-1
-1
0
0
0
0
0
0
0
0
0
0
0
0
0
0
0
0
0
0
0
0
-3
-3
-3
-3
-3
-3
-3
-3
-3
-3
-3
-3
-3
-1
-3
-1
-3
-3
-3
-3
-3
-1
-3
-3
-3
-3
-3
-3
-3
-3
-1
-3
-3
-3
-3
-1
-1
-3
-3
-1
-3
-3
-3
-3
-1
-3
-3
-3
-3
-1
-1
-3
-1
-1
-3
-3
-1
-1
-3
-1
-3
-1
-1
-3
-1
-1
-1
-1
-3
-1
-3
-3
-1
-1
-1
-1
-3
-3
-3
-3
-1
-1
-3
-1
-1
-1
-1
-3
-3
-1
-3
-1
-1
-1
-1
-1
-3
-1
-1
-1
-3
-1
-3
-1
-1
-1
-1
-1
-3
-1
-3
-1
-1
-3
-1
-3
-1
-3
-3
-3
-1
-3
-3
-1
-3
-1
-3
-3
-1
-1
-1
-1
-1
-3
-1
-3
-1
-1
-1
-1
-1
-1
-1
-1
-1
-1
-1
-3
-1
-1
-1
-3
-1
-1
-3
-1
-1
0
0
0
0
0
0
0
0
0
0
0
0
0
0
0
0
-3
-3
-3
-3
-3
-3
-3
-3
-3
-3
-1
-3
-3
-3
-3
-3
-3
-3
-3
-3
-3
-3
-3
-3
-3
-3
-3
-3
-3
-1
-3
-1
-3
-3
-3
-1
-3
-3
-3
-3
-1
-1
-1
-3
-1
-1
-1
-3
-3
-3
-3
-3
-3
-3
-1
-3
-3
-1
-3
-3
-1
-3
-3
-1
-3
-3
-1
-1
-3
-3
-3
-3
-1
-1
-3
-3
-3
-1
-1
-1
-1
-1
-1
-1
-1
-1
-3
-1
-3
-1
-3
-3
-1
-1
-1
-3
-3
-3
-1
-3
-3
-1
-1
-1
-1
-1
-1
-1
-1
-1
-3
-1
-1
-3
-1
-3
-3
-1
-1
-1
-1
-3
-3
-1
-1
-1
-1
-1
-1
-1
-1
-1
-1
-1
-1
-1
-1
-3
-1
-1
-1
-1
-1
-1
-1
-1
-1
-1
-1
-1
-1
0
0
0
0
0
0
0
0
0
0
0
0
0
0
0
0
0
0
0
0
0
0
-3
-3
-3
-3
-3
-3
-3
-3
-3
-3
-3
-3
-3
-3
-3
-3
-3
-3
-3
-3
-3
-3
-3
-3
-3
-3
-3
-3
-3
-3
-3
-1
-3
-3
-3
-3
-3
-1
-3
-3
-3
-3
-3
-3
-1
-3
-3
-3
-3
-1
-1
-1
-3
-3
-3
-3
-3
-1
-3
-3
-1
-3
-1
-3
-1
-1
-1
-1
-1
-1
-1
-3
-3
-1
-1
-1
-1
-3
-1
-3
-1
-3
-1
-1
-3
-3
-1
-3
-3
-1
-1
-1
-1
-1
-1
-1
-3
-1
-1
-1
-1
-3
-1
-1
-1
-1
-3
-1
-1
-1
-1
-1
-3
-1
-3
-1
-3
-1
-1
-3
-1
-1
-1
-1
-1
-1
-1
-3
-1
-1
-3
-1
-1
-1
-1
-1
-1
-1
-3
-1
-1
-1
-3
-3
-1
-1
-1
-1
-1
-1
-1
-1
-1
0
0
0
0
0
0
0
0
0
0
0
0
0
0
0
0
0
0
0
0
-3
-3
-3
-3
-3
-3
-3
-3
-3
-3
-3
-3
-3
-3
-3
-3
-3
-3
-3
-1
-3
-3
-1
-3
-3
-1
-1
-3
-3
-3
-3
-3
-3
-1
-3
-1
-3
-3
-1
-3
-1
-1
-3
-1
-3
-3
-3
-3
-3
-3
-3
-3
-1
-1
-1
-3
-1
-1
-1
-3
-3
-1
-1
-3
-3
-1
-3
-1
-1
-3
-3
-1
-1
-1
-3
-1
-1
-3
-3
-3
-1
-1
-3
-1
-3
-1
-1
-3
-1
-3
-3
-1
-3
-3
-1
-1
-3
-1
-1
-1
-1
-1
-1
-1
-1
-1
-1
-3
-1
-1
-1
-1
-1
-1
-1
-3
-1
-3
-3
-3
-1
-3
-3
-3
-3
-1
-3
-3
-1
-1
-1
-1
-1
-1
-1
-1
-1
-1
-1
-1
-1
-1
-1
-3
-1
-1
-3
-1
-1
-1
-3
-1
-1
0
0
0
0
0
0
0
0
0
0
0
0
0
0
0
0
0
0
0
0
-3
-3
-3
-3
-3
-3
-3
-3
-3
-3
-3
-3
-3
-3
-3
-3
-3
-3
-3
-3
-1
-3
-3
-3
-3
-3
-1
-3
-3
-3
-3
-1
-1
-3
-3
-1
-3
-1
-3
-1
-1
-3
-1
-3
-1
-3
-3
-3
-1
-3
-3
-3
-3
-1
-3
-1
-1
-1
-3
-3
-1
-1
-3
-1
-1
-1
-1
-3
-1
-1
-1
-3
-1
-1
-1
-3
-3
-3
-1
-1
-3
-3
-1
-1
-1
-1
-3
-1
-3
-3
-3
-1
-3
-3
-1
-1
-3
-3
-3
-3
-3
-1
-1
-1
-3
-1
-1
-3
-3
-1
-1
-3
-3
-1
-1
-1
-1
-1
-1
-1
-1
-1
-1
-1
-1
-1
-3
-1
-1
-1
-1
-3
-1
-3
-1
-1
-1
-1
-3
-1
-1
-3
-1
-1
-1
-1
-1
-1
-1
0
0
0
0
0
0
0
0
0
0
0
0
0
0
0
0
0
0
0
0
0
0
0
0
-3
-3
-3
-3
-3
-3
-3
-3
-3
-3
-3
-3
-3
-3
-3
-1
-3
-3
-3
-1
-3
-3
-1
-3
-3
-1
-1
-3
-3
-3
-3
-3
-3
-3
-1
-3
-1
-3
-3
-3
-1
-3
-3
-3
-3
-3
-3
-1
-1
-3
-1
-1
-3
-3
-3
-1
-3
-3
-1
-1
-1
-1
-1
-3
-1
-1
-1
-1
-1
-1
-1
-3
-1
-1
-1
-3
-3
-1
-3
-3
-1
-3
-3
-1
-1
-3
-3
-3
-1
-1
-3
-1
-3
-3
-1
-1
-3
-3
-1
-3
-1
-1
-1
-3
-1
-1
-1
-3
-1
-1
-3
-3
-1
-1
-1
-1
-3
-3
-3
-1
-1
-1
-1
-1
-1
-1
-3
-1
-1
-1
-3
-1
-1
-1
-1
-3
-3
-1
-1
-1
-3
-3
-1
-1
-1
-3
-1
-1
-1
-1
-3
-3
-1
-1
-1
-1
-1
0
0
0
0
0
0
0
0
0
0
0
0
0
0
0
0
-3
-3
-3
-3
-3
-3
-3
-3
-3
-3
-3
-3
-3
-3
-3
-3
-3
-3
-3
-3
-3
-3
-3
-3
-3
-3
-1
-1
-1
-3
-1
-3
-3
-1
-1
-3
-3
-3
-3
-1
-1
-3
-3
-3
-3
-3
-1
-1
-1
-1
-3
-3
-1
-1
-3
-1
-1
-1
-3
-1
-1
-3
-1
-3
-1
-3
-1
-1
-3
-1
-3
-3
-3
-3
-1
-1
-3
-3
-3
-1
-3
-3
-3
-1
-1
-1
-1
-1
-1
-1
-1
-1
-1
-1
-3
-1
-1
-3
-1
-1
-3
-1
-1
-1
-1
-3
-1
-1
-3
-3
-3
-1
-1
-3
-3
-1
-3
-1
-1
-1
-1
-3
-1
-3
-1
-1
-1
-1
-3
-1
-3
-3
-1
-1
-1
-1
-3
-1
-1
-1
-1
-1
-3
-1
-1
-1
-1
0
0
0
0
0
0
0
0
0
0
0
0
0
0
0
0
0
0
0
0
0
0
0
0
0
0
-3
-3
-3
-3
-3
-3
-3
-1
[truncated: 4,014,035 more chars]
