# Supplementary material for: Modeling Posidonia oceanica shoot density and rhizome primary production
Source: Sci Rep. 2020 Oct 12;10:16978. doi: 10.1038/s41598-020-73722-9 (PMC7550612; doi:10.1038/s41598-020-73722-9)
Supplement: Supplementary file 1 — Supplementary Information. [file 41598_2020_73722_MOESM1_ESM.zip › supplementary_materials/production.txt]

##Modeling Posidonia oceanica shoot density and rhizome primary production##
#Catucci E., Scardi M.#

library(randomForest)

### IMPORTING DATA ###
#training set
training <- read.csv("training_set_example.csv")
#test set
test <- read.csv("test_set_example.csv")


##########################
### RANDOM FOREST TRAINING
rf_prod <- randomForest(training$prod_obs~., # response var: rhizome primary production
                           data=training[,-(training$prod_obs)], #predictive variables only
                           mtry=7, # numb of available pred variable at each split
                           nodesize=3, #min numb of cases contained in each leaf
                           ntree=1000, #total numb of trees in the forest
                           importance=TRUE, #compute predictive variables importance? Yes/No (True/False)
                           keep.forest=TRUE #set it to TRUE to keep the forest in output. If set to FALSE, the forest will not be retained in the output objec
)
# test set predicted values
pred_prod_test <- predict(rf_prod, # random forest model 
                          newdata = test) #specifying for which data the predicting is desidered 


# training set predicted values (also for plotting)
pred_prod_training <- rf_prod$predicted    


########################
### MODEL EVALUATION ###
# R-squared (R2) and Mean Squared Error (MSE) ###

# total sum of squared errors: \sum(observed - predicted)^2
ss.err=0 
# total sum of squared residual: \sum(observed - mean(observed))^2
ss.res=0 

for (i in 1:nrow(test)){
  #squared errors
  err<-(test[i,19]-pred_prod_test[i])^2
  ss.err = ss.err+err
  
  #squared residual
  res<-(test[i,19]-mean(test[[19]]))^2
  ss.res=ss.res + res
}

R2=1-(ss.err/ss.res)
R2
MSE=ss.err/(nrow(test))
MSE


############################################
#RELATIVE IMPORTANCE OF PREDICTIVE VARIABLES
#ASSESSED USING PERMUTATION MEASURE
#The "standard errors" of the permutation-based importance measure
var_imp_PERM <- rf_prod$importanceSD 


###########################
#### PLOTTING prod Model
plot(training$dens_obs,  # OBSERVED training data
     pred_prod_training, # PREDICTED training data
     xlab = "observed",
     ylab = "predicted", 
     pch=0, # empty squares
     col="blue")

points(test$dens_obs, # OBSERVED test data 
       pred_prod_test, # PREDICTED test data
       col="blue", 
       pch=15 #solid squares
) 
abline(coef = c(0,1))
