# Supplementary material for: Modeling Posidonia oceanica shoot density and rhizome primary production
Source: Sci Rep. 2020 Oct 12;10:16978. doi: 10.1038/s41598-020-73722-9 (PMC7550612; doi:10.1038/s41598-020-73722-9)
Supplement: Supplementary file 1 — Supplementary Information. [file 41598_2020_73722_MOESM1_ESM.zip › supplementary_materials/productionmodel.asc]

##Modeling Posidonia oceanica shoot density and rhizome primary production##
#Catucci E., Scardi M.#

A
2
197635
131840
787
18
6
1
262153
12
randomForest
1026
1
262153
7
formula
6
1
262153
1
~
2
6
1
262153
2
[[
2
1
262153
4
tra3
2
14
1
20
254
2
1
262153
1
.
254
1026
1
262153
4
data
6
1
262153
1
[
2
1535
2
251
2
6
1
262153
1
-
2
6
1
262153
1
(
2
14
1
20
254
254
254
5122
1
262153
5
ntree
14
1
1000
5122
1
262153
4
mtry
6
2303
2
1
262153
1
m
2
1
262153
1
i
254
5122
1
262153
8
nodesize
6
2303
2
1
262153
2
nd
2
1
262153
1
j
254
5122
1
262153
10
importance
1
262153
1
T
5122
1
262153
11
keep.forest
5119
254
16
1
262153
10
regression
526
136
37.66555223085498
29.00409937019603
25.078548569195
40.42900115849757
23.15313246411826
47.90500064475989
37.55248143467432
16.03780575500991
22.71784609910394
13.62603212270636
37.82097175654014
16.85903852377228
16.06623770128266
25.43270614503045
26.24862639813153
29.8995943180367
16.0719443657354
28.04831030168383
30.38359831986674
32.98021403046394
43.65218981327379
21.50647177494763
13.07222996641942
16.228712021543
32.19252352322138
35.6943611519
26.39218718372334
14.33542363006456
25.51866577657412
23.37745347456481
32.43909735237145
35.22437350618211
32.5353038008459
34.67939441514253
42.05448207838769
38.52338410557422
41.28968947187973
34.21309329440583
37.53333379318518
38.83879464015472
31.76539034596658
46.1942517635861
23.45964839608243
29.72191816663928
43.03328234175474
37.13083614830214
36.37966110492587
37.65354579108601
35.40133838529414
35.36134938822192
38.97392795366096
39.38154362858636
36.49771274708548
37.70459147190986
39.41301949238963
45.49508869751396
39.7043547975
32.50675520055239
53.20487804702513
39.32812042694675
31.86657165275198
62.50733620183566
41.57838551299869
33.92929966082423
58.73089764694598
37.96553599809562
45.63470195423668
44.74505293221961
21.9709299742912
14.89484267786007
10.69396838152926
24.85158454274638
13.31740060889242
11.14150913226914
23.82793753215123
13.62007410026792
26.23079845082107
21.10380306665671
12.41353642846686
24.88856579804393
12.72416981688634
18.64919184579601
14.89365295861022
18.71557898208027
17.64261616775965
11.50225055646855
16.43871540089869
12.4380750448664
13.31139682587501
12.62345608554222
13.392317841847
12.59354358958765
16.85191760284765
28.26017293923352
21.54700184747202
23.87117198087076
18.55423147380556
14.35524443422365
15.35187026535999
14.33231907861636
16.77463559027413
28.61737951020081
17.35575766084697
18.93452961423856
20.19633322069842
13.22060413622223
19.85140826137032
17.36377224305585
17.17432660304189
15.23016434204444
13.94936721143447
14.23089831188477
15.68397928136149
11.9005409939387
42.14130272218194
32.97151521685338
23.86850478168207
38.91161067109174
39.80839385651538
40.48209583566015
32.28438971468933
31.91623104871486
26.9618445036241
17.27608450778926
15.73002230475895
14.32393899235258
34.85989388017124
32.4585542781467
20.7890838814601
42.18670972406184
31.74653109646476
33.19403795714243
20.27755413461352
39.70263173787267
25.52213070470126
31.81683862800447
1026
1
262153
5
names
16
136
262153
1
2
262153
1
3
262153
1
4
262153
1
5
262153
1
7
262153
1
8
262153
1
9
262153
2
10
262153
2
11
262153
2
13
262153
2
14
262153
2
15
262153
2
16
262153
2
18
262153
2
19
262153
2
20
262153
2
21
262153
2
22
262153
2
23
262153
2
25
262153
2
26
262153
2
27
262153
2
28
262153
2
30
262153
2
31
262153
2
32
262153
2
34
262153
2
36
262153
2
37
262153
2
39
262153
2
40
262153
2
41
262153
2
42
262153
2
43
262153
2
45
262153
2
46
262153
2
48
262153
2
49
262153
2
51
262153
2
52
262153
2
53
262153
2
54
262153
2
56
262153
2
59
262153
2
60
262153
2
61
262153
2
62
262153
2
64
262153
2
65
262153
2
68
262153
2
69
262153
2
70
262153
2
71
262153
2
72
262153
2
73
262153
2
75
262153
2
76
262153
2
77
262153
2
78
262153
2
79
262153
2
80
262153
2
81
262153
2
82
262153
2
83
262153
2
84
262153
2
86
262153
2
87
262153
2
88
262153
2
90
262153
2
91
262153
2
92
262153
2
93
262153
2
94
262153
2
95
262153
2
96
262153
2
98
262153
2
99
262153
3
100
262153
3
103
262153
3
105
262153
3
106
262153
3
108
262153
3
111
262153
3
112
262153
3
114
262153
3
116
262153
3
118
262153
3
119
262153
3
120
262153
3
121
262153
3
123
262153
3
124
262153
3
127
262153
3
128
262153
3
129
262153
3
131
262153
3
134
262153
3
136
262153
3
137
262153
3
138
262153
3
139
262153
3
140
262153
3
141
262153
3
143
262153
3
144
262153
3
146
262153
3
149
262153
3
152
262153
3
153
262153
3
155
262153
3
157
262153
3
160
262153
3
162
262153
3
163
262153
3
164
262153
3
165
262153
3
166
262153
3
167
262153
3
168
262153
3
169
262153
3
170
262153
3
171
262153
3
174
262153
3
175
262153
3
176
262153
3
178
262153
3
179
262153
3
180
262153
3
181
262153
3
182
262153
3
183
262153
3
185
262153
3
187
262153
3
188
262153
3
190
262153
3
191
254
14
1000
79.24439368668202
126.7986590194433
145.9215957432373
126.6779300511603
139.3205233041189
127.335755524221
119.7675034154467
112.735075557503
108.8130932078389
112.0295968887459
102.1729492264297
102.1040847950005
104.2274015310492
104.0284711576969
100.4203650643651
104.6790804019498
105.2572154828483
105.6086469670076
103.288345134787
102.6352146522623
101.5962294533296
100.8457094200187
96.83798780328101
96.68455424622383
95.10344942861072
94.32617836688965
91.71292048962093
93.18278541162431
94.45588288834074
94.05895908750233
93.43796724324913
95.51193968834225
95.79521685009524
96.3854691244246
96.61068022404315
97.19209759937849
96.31672453309704
97.10568848379592
97.31469126010083
97.25122120760709
96.79711359711456
96.42169855662117
96.17701314772327
96.32977906655053
96.69068369244198
95.92241412987724
93.44091061278188
93.72767340399565
92.85336647336482
91.92681247904586
91.63621805112514
91.56085853798625
91.66306927651478
92.01500393764381
92.84318737218278
92.78365826083383
92.62045525641469
92.8868625603734
93.28084976846536
93.20581399890555
92.91730841473735
93.28840877432685
93.42321684042334
93.59138135423994
92.87997328299747
92.48926502427726
91.49281612620213
91.79631800119535
92.52151415478245
92.63108218019059
92.92983168239206
92.85165632860172
92.45328485535504
92.5621384873797
93.2235353636712
93.80218046814093
93.86512599368481
94.05181984479442
94.08568925091679
94.36703803042622
92.90637114840517
93.00425835855314
93.44038559039502
93.50260837112319
93.13276772128904
93.19338800387834
92.66373205965802
92.57709539700747
93.04652792057315
93.0637244358096
92.66344748405434
92.2014560989179
91.91314206038288
91.65281893519152
91.17464209270889
91.35122572678183
91.37751040913865
91.37140201413435
91.047691731021
90.90184152493804
91.19342674773372
91.34371721080157
91.32688196078502
90.76063632101206
91.03838410813408
91.2780940317993
91.74855344818698
91.76842651530376
91.73844773146517
91.73165600675233
91.85679826481672
91.90645185705803
91.64005087337543
91.68772672171835
91.96582522465968
91.77223076040495
92.14735229290156
92.21334971789166
92.39326936717343
92.13114367263432
92.73948713596609
92.65778360256513
92.93879475637198
92.88479351182876
93.04907508401742
92.86732807207532
92.90687493111194
92.92892210691794
92.805118629321
92.87887980370783
92.58082243874946
92.58436015672183
92.50608125363362
92.59754880357453
92.68075493648819
92.31497557899812
92.34012712530358
92.41918606948077
92.33919162272322
92.23737692285889
92.27114687489892
92.35609234183116
92.48088705289157
92.47428280000382
92.40045960604586
91.99065397437732
91.83680017379453
92.17247963316106
92.11520077703057
92.1037163356177
92.27633582224392
92.14928039863656
92.21793432847561
91.83987674673588
91.69310775892293
91.55412982474425
91.7601123139365
91.88388949377682
91.83766147928917
91.73668078760386
91.86201693881127
91.78637579431145
91.90822983427654
92.06384994216043
92.4872289822285
92.26459723124174
92.26210235917333
92.1469683294262
92.05894335651126
92.21515557195249
92.09655144211881
91.85470244587638
91.81179188607851
91.93674894312478
92.05423869701096
91.97612903195127
91.89781143637254
91.80920080775256
91.84500866584567
91.76197590608881
91.87930420623667
91.46905960008044
91.55562994636463
91.72968273910445
91.85410246198524
92.25509124565625
92.1105760240883
92.2563400307663
91.99588526476624
91.9023424830492
91.76918546212478
92.09526440535699
92.07307444721717
92.10824871586651
92.14894600390558
92.06365502782781
91.92391757809585
91.99419014010873
91.91748983571874
91.51221785346517
91.46170931044377
91.69420587304501
91.48541891443146
91.6329807592751
91.66472539018798
91.83035394592389
91.90090120885068
91.912673798193
91.7503750537001
91.832670213705
91.87710198240995
91.8842378848922
91.9516253961168
91.84481045663875
91.96848471343903
91.94616232766826
91.82981010315005
91.86727157001141
91.95206830951486
91.84846618314945
91.83150035752709
91.68277163289872
91.94642954587805
91.74359083124486
91.74058666254139
91.64017486058312
91.48105214916488
91.4030289825065
91.37185526947134
91.13016702372668
91.10818941704375
90.9975326883301
90.8757104706276
90.89199308990837
90.92325030090119
91.02406063666444
90.98414910400817
91.09027424487917
91.17361124320398
91.01413165184519
90.97247314618556
91.03746295680961
91.05343380638936
91.1665347627569
91.16980992732074
91.30696801119886
91.26058571231287
91.36866640947109
91.45698228707904
91.50871994328317
91.52637308633751
91.58731560789022
91.76783364204
91.58151050916943
91.47230175498282
91.4614491627274
91.71259396907118
91.75321941883411
91.61141489712999
91.73992401469957
91.63853433657941
91.76318044517299
91.84803917415324
91.74750135709897
91.62690398606991
91.68120285377844
91.56599205880275
91.51242043110889
91.42977310243852
91.3335835498921
91.22679621857601
91.06174440986929
90.86682574119911
91.07637861463473
91.19884948952219
91.25037925973157
91.19148369246741
91.24923244917433
91.29850221438778
91.28634107087998
91.24815418511105
91.32056104087287
91.31324652992187
91.2893411516463
91.11371264507983
91.19020953783101
91.20088199189846
91.14860806879636
91.00871368855591
91.03134104218431
91.20519228333873
91.20315320827578
91.07797577421366
91.11898637652257
91.21651868538309
91.01516282414531
90.93472784393184
91.0126905229546
90.8779681642349
90.84747398257585
90.89097460102381
90.95501830056257
90.95708364467812
90.87633120391901
90.72407541856813
90.72344803426155
90.85364296603723
90.7950322361305
90.70049038299673
90.8528871126185
90.75689194259512
90.83494049704166
90.81365011578856
90.98395878104714
91.07522312078505
91.25711726456284
91.27861558224794
91.3674642242825
91.28743878329702
91.27693120144352
91.28948433286192
91.36455391294929
91.53191264987154
91.54743981475494
91.51470534080599
91.64091720906008
91.596456519312
91.57664928163013
91.4532492963384
91.49635134108215
91.44227369760291
91.37394173948586
91.31656680048334
91.14938532174739
91.09415684983267
91.28852856880378
91.16862391918337
91.21677707705005
91.22261059309848
91.16738996315135
91.04964081098746
91.06211678305812
91.05974726391351
91.06565582232969
91.18815694760326
91.05874671979457
90.99315321760844
91.08422149755609
91.15889368630128
91.14729230780742
91.20545575789698
91.25875422398406
91.20809926600391
91.39048810668942
91.31296497639718
91.34982604324119
91.26845727351241
91.25407990062104
91.23390612074938
91.20135450335125
91.22409484642759
91.30058467552942
91.28123354488858
91.1808359576807
91.11818816927919
91.19999187970339
91.22150042118496
91.29132588178875
91.26205305602419
91.20923160583575
91.20480047504302
91.1741006088502
91.08959763991857
91.15615642350369
91.12829170507284
91.40829215877693
91.3374430537252
91.23893878351612
91.16085270631342
91.18659440970259
91.12392449117816
91.13250029660986
91.0683204486763
91.01445165614372
91.01731480952776
91.05895228568095
91.00931662976319
91.11391647662862
91.0894724565396
91.02776090884973
91.14109708433386
91.31172388086522
91.48233574138132
91.39088082137116
91.45644653854774
91.41437144077334
91.44654782581213
91.54286665234457
91.51635637263902
91.4756303651899
91.48290805674044
91.50455882224169
91.46491753542185
91.46957560539985
91.4061692652172
91.37465765202784
91.3972696541811
91.45286076996855
91.40898822415015
91.45511219476424
91.40685216377906
91.49964681177359
91.52562952256713
91.47935939025827
91.43760739267051
91.38291986031214
91.39028283176903
91.29730270982144
91.30873883822242
91.32113579950109
91.27931910968415
91.36195941379229
91.33691675821035
91.55637359320384
91.4269261529963
91.50649492415822
91.52507895627373
91.50775283101318
91.47377635762933
91.51963812958239
91.41301654424858
91.3915050648755
91.44888558342369
91.53027901597409
91.63602146530336
91.60679057031885
91.62502029111225
91.628055967522
91.62137222085946
91.58818565876035
91.6336448727407
91.47585613006036
91.50702924685365
91.49480139332722
91.59840499678693
91.58119919091041
91.58973654213082
91.63491187944675
91.57925124833586
91.60476474744367
91.57343550073423
91.4966949737542
91.54280588157896
91.50381878112229
91.43237956612768
91.41596579196869
91.53230399014102
91.61735058264134
91.77618545937571
91.89154141823707
91.95049094901066
92.02170614834105
92.05330532675659
92.03209541212024
91.9809340615069
92.0535153682935
92.06100919344426
92.13202358688983
92.17957357217745
92.25817213175445
92.23863653393245
92.35065897794391
92.29805382316657
92.3401311902181
92.36278355265425
92.39947571020799
92.44191090193961
92.4926887515976
92.55345751657089
92.54594285101147
92.57997296168723
92.52587519843578
92.52036776791954
92.49781928126539
92.51048730817381
92.51047559999795
92.46508590969047
92.48538074472411
92.43461728215864
92.39518978612553
92.38247366567805
92.35283911688528
92.33139771028061
92.34817508629416
92.33412317937351
92.35042728513467
92.35273410923685
92.28859485891829
92.26326735833037
92.20411339647009
92.29529327294244
92.26129448669911
92.22271569226324
92.2310692034584
92.326454212626
92.2365325385084
92.24632447621813
92.32093079456374
92.19502531972759
92.25489635033873
92.19637610278173
92.27150250536909
92.35373378256784
92.34137146478091
92.35450233924381
92.37902928064858
92.38145358347361
92.42027637311288
92.41427364529487
92.43447901768489
92.37662505679945
92.34136583991796
92.38787622327294
92.43782122039104
92.40945477331599
92.39367008194235
92.38714440765284
92.41341087214059
92.43269642003332
92.38029565702155
92.41386852670482
92.4112902276493
92.42994632033255
92.38902381723031
92.37182554891515
92.43488867668003
92.48531415942779
92.46294625398812
92.42633972867452
92.45106332867728
92.36926559179926
92.28570461060255
92.28344089567778
92.27141467471475
92.28600632625705
92.30847997938869
92.30399173984912
92.38589521007378
92.36459119932266
92.3495155044062
92.36316193998799
92.34045166451402
92.29243086867207
92.32925787168446
92.32482339612932
92.31175217273251
92.29341777530978
92.34537013918168
92.39385546299312
92.50470970595892
92.50026319846094
92.48875294189513
92.39500194100917
92.46220412416676
92.49322837194275
92.54191254496149
92.5648858195611
92.6501328679572
92.70258319581835
92.69792629502307
92.74513393315453
92.82332622020424
92.78966474648783
92.78319648701456
92.8484688766498
92.88755523149257
92.93013248162869
92.93166529050666
92.91044047737293
92.92218752680424
92.95985547645761
92.97508546752209
93.01112892686861
93.04020211871745
93.01415849951393
93.00761241071719
93.00941971077502
93.06528943767559
92.98699706633107
93.01306160438266
93.00164813793111
93.0401041248185
93.05536619321026
93.09291550775062
93.12569075431344
93.08560707568279
93.11945547220485
93.10416471047944
93.12125016357106
93.13940238733109
93.19528069344369
93.19320267746804
93.11129123261532
93.02020035235105
92.99637017592663
92.98443305069351
92.94469625393779
93.01184279704347
92.99850354114943
92.98919534260779
93.0137593403941
93.01777831275376
93.09642707816914
93.05172728467427
93.05490020088507
93.01860102396782
92.96887209075902
92.93215751151968
92.9362785617935
92.83671729738799
92.89215958466576
92.87798417576586
92.8625831649489
92.95990888258943
92.96390493884473
92.94239294551583
92.99209467394159
92.99226464510974
92.96914945901997
93.00949375998299
93.04839973265257
93.06006683536957
93.08129506847018
93.12302149180606
93.11209509351868
93.15663363168447
93.13205654141704
93.11845065403918
93.21114965215823
93.13469910543084
93.09832732060752
93.13726084633981
93.10506594071806
93.04410618065535
93.06331737486505
93.09347610696226
93.11248993743241
93.17932206215443
93.11667886274364
93.15681177287611
93.24321693635574
93.30933492026739
93.283978464553
93.27292517858504
93.27643908382998
93.32024646829633
93.39193979493969
93.41558447440757
93.31243204990599
93.25654302164344
93.25270027506969
93.2656971964969
93.30646976468518
93.33974569233698
93.35065150994649
93.36920477820155
93.40811550361198
93.30279203497543
93.31484610809096
93.32441779125699
93.30269143078239
93.26664132969989
93.23474770017361
93.26399750382343
93.2565362349978
93.32457080694482
93.28893783916168
93.25822360118889
93.27247476581306
93.35158775670499
93.32354428031496
93.25671857893337
93.231556722609
93.2373558145551
93.15497571938644
93.19365003543692
93.26941986976315
93.17454636291438
93.20184797999245
93.19988508235419
93.21863327015964
93.16130406356891
93.19153816099201
93.15938320652948
93.1608523510556
93.16118261379285
93.14771867801852
93.1483854682921
93.07811438469881
93.12400841399281
93.11519520460291
93.07316580062081
93.04786174317071
93.00984112550127
92.97184100538773
92.92132102674958
92.93669597775124
92.90903430750534
92.91943336210416
92.89593054160163
92.92052206067092
92.93260351431492
92.87386764487535
92.8599770869813
92.84155009871309
92.84228425785209
92.83108020861576
92.85273173978402
92.89239727074161
92.8682243647665
92.83779014638144
92.82754946399548
92.84420302647092
92.8528260295552
92.8298651169402
92.78083392436443
92.76529407381481
92.70892856524277
92.7775546746857
92.82970768412719
92.85726665278139
92.87842885476331
92.88606162805439
92.89050937775585
92.86930248602778
92.87810833230817
92.92052472983916
92.88960806804482
92.87166349998876
92.95802057251717
92.91103578686725
92.87518112170279
92.92659384337706
92.97537401713424
93.00844884322582
93.04913402202322
93.07811002257559
93.09553019860179
93.08405499310864
93.13696919497485
93.14693457898343
93.11524359415336
93.0977832072893
93.0680149602255
93.05011989736445
93.08671766187956
93.08452739873597
93.11775014699781
93.17118440478822
93.13338544971364
93.0896370253198
93.09383028359713
93.05577811601709
93.03236815424499
92.9796450209262
92.97217332324152
92.90514046752013
92.91890773803644
92.92809023753165
92.85727498850247
92.85175570627177
92.84146541497387
92.83816137076148
92.74108525155442
92.76485374517276
92.75303909174878
92.72782046562837
92.71065620169549
92.69558765892783
92.6975603918105
92.67650897108044
92.67935081639344
92.73733556969815
92.6461415266389
92.60637867702165
92.57669128791565
92.63045468382288
92.63660004119411
92.63247531893168
92.56254160254218
92.56822678747366
92.53323435693497
92.53978465490157
92.56043828127305
92.58498299648718
92.53386105886253
92.51207487739264
92.53560222330235
92.53157947095967
92.55320687921994
92.58014975543676
92.63274869249572
92.6231621545912
92.6529369132743
92.65406327975248
92.64858795905347
92.64264248146428
92.61419037986447
92.63839424133295
92.68603456512567
92.69187451403444
92.64890419379894
92.71097534270338
92.68501241077244
92.67177623081061
92.64871103871347
92.69912032780519
92.69223737021291
92.67456076533097
92.67377358439398
92.65781353683381
92.6644619234396
92.71892999432478
92.66771577105845
92.63231853996697
92.6691534037308
92.68819207569393
92.66209061796526
92.63540149565297
92.66044111483521
92.67189815172388
92.68960371524511
92.7174380291784
92.71286055415484
92.66765129488702
92.71019141114432
92.6996438717907
92.70361975142416
92.67297356997287
92.60111735613665
92.57123293404315
92.54698384790743
92.55741321339177
92.55560980161496
92.58304986767365
92.60331710959358
92.63603696241685
92.60918604127934
92.60836890980917
92.59152548457362
92.58641329194037
92.55378280257436
92.58650609534445
92.57251311316448
92.55727514566095
92.50913676515466
92.52726140659372
92.54207675520534
92.57159731140027
92.56026772166672
92.57379595134897
92.65129754934615
92.60604816140237
92.54285837036849
92.52446483790067
92.50713337277887
92.42900132193422
92.43758934489044
92.43400166070046
92.3525539646827
92.38071641642814
92.41228812231029
92.39584190165509
92.46336042343137
92.48251845110539
92.43988920897449
92.42805945833396
92.47104946638562
92.48905208143704
92.47855330233918
92.49175319909716
92.55384907436324
92.50896526552324
92.56423180207224
92.50652515925628
92.43791281031133
92.44000668373344
92.44004562481817
92.45332789920631
92.45740458620894
92.42741740652612
92.37849265233488
92.32450479430086
92.34426493143681
92.34191932046559
92.38286506181726
92.4525486715746
92.49428095671873
92.4792449190101
92.44442379304381
92.3763951282281
92.36989793579419
92.37273215947609
92.39915660961294
92.4452914534142
92.4094352265643
92.3937947018316
92.38504076626741
92.38281276624191
92.42793046239615
92.44587266712053
92.43119025758389
92.44483042568473
92.42021826083057
92.44495241126999
92.42474637456345
92.46706088003879
92.45988860754557
92.44439520353511
92.49935890271405
92.49581498515201
92.47812956942803
92.49978588536747
92.5334953188479
92.59721333891208
92.61461178815456
92.63582179606681
92.61925213492444
92.60345022098834
92.56179603682936
92.58118818855905
92.58687219556013
92.55789616663414
92.52785414744704
92.5087228018032
92.50069872144296
92.49863285542635
92.48815909525037
92.52095482458951
92.52995030850127
92.53521869168034
92.51607529920652
92.54176957645085
92.53538701535699
92.54564771741646
92.52004765076674
92.50865657625957
92.49787112150517
92.52025814354263
92.57666144805282
92.57573817586238
92.5998828469311
92.55224133750795
92.53449726139708
92.53730883033106
92.49708069062947
92.52070533300396
92.59277171039361
92.62030911441336
92.66002817348947
92.65424700480172
92.67548949991109
92.64499029553195
92.713926420877
92.79621571227253
92.79089361025797
92.82036272786648
92.83206698473923
92.85106093588377
92.89869538048465
92.88107438720853
92.87030858703058
92.87709345471256
92.85140315636316
92.89222218169193
92.8344620609291
92.81294548962317
92.78554081080776
92.80119398859216
92.80269584582291
92.8307396058145
92.84738946715952
92.85415259191272
92.88550583838894
92.88498488239007
92.88258502439062
92.87349772256641
92.85354415258234
92.8461589372691
92.88363453315256
92.86263952059969
92.85440652608277
92.89879133509629
92.90434439276497
92.9163893250989
92.87417136032771
92.86868300661297
92.83975692484334
92.86547883843598
92.88035788349781
14
1000
0.6655921315971253
0.4649152160001794
0.3842172611052109
0.4654246869552811
0.4120734975005123
0.4626486922887423
0.4945863845024959
0.5242629218607111
0.5408135154919838
0.5272400109246459
0.5688346320834081
0.5691252369659952
0.5601649333960844
0.5610044108533334
0.5762304604387853
0.5582588683561061
0.5558191636519905
0.5543361381906304
0.5641277102333425
0.5668838922455813
0.5712683642506415
0.5744355258990163
0.5913479354797411
0.5919954183661624
0.598667611403187
0.6019476612190652
0.6129754949328251
0.6067727293800877
0.6014003138229558
0.6030753148669608
0.6056958732341982
0.5969438004095631
0.5957483832018351
0.5932575444724878
0.5923071635021711
0.5898536076593814
0.5935476436350982
0.5902182503401847
0.5893362677839077
0.5896041086238006
0.5915204228384155
0.5931046578564049
0.5941372195584018
0.5934925540760508
0.5919695523717501
0.5952116162556872
0.6056834523437657
0.6044733259324739
0.6081628628624695
0.6120728801114554
0.6132991758617258
0.6136171897044753
0.61318586486736
0.61170071602124
0.6082058182233496
0.6084570284643267
0.609145737990461
0.6080215108432885
0.6063589020919748
0.6066755497510088
0.6078930306721889
0.6063270034185193
0.6057581192876736
0.6050484724093246
0.6080505832918863
0.6096993550205543
0.6139043257001859
0.61262356108895
0.6095632651031686
0.609100892837861
0.6078401830315292
0.6081700795984211
0.6098511897565435
0.6093918322000051
0.6066007663683521
0.6041589093871181
0.6038932820279657
0.6031054421583046
0.6029625147488247
0.6017752352296514
0.6079391854567755
0.6075261057199437
0.6056856679152287
0.6054230905075236
0.6069838018412335
0.6067279869054436
0.6089631117774179
0.6093287146968757
0.6073477300207197
0.6072751614800742
0.6089643126739936
0.6109138960720926
0.6121305686790952
0.6132291208585139
0.6152470061772719
0.6145018309804164
0.6143909107728198
0.6144166879320323
0.615782731139884
0.6163982126175412
0.615167735756321
0.6145335165887859
0.6146045606060362
0.6169940923896672
0.6158220089005522
0.6148104435281823
0.612825125409322
0.6127412619370437
0.6128677710909961
0.612896431871631
0.6123683370270683
0.6121588010439221
0.6132830015198063
0.613081811529235
0.6119082480347329
0.612725208189441
0.6111422117623349
0.6108637055212716
0.6101044524864386
0.6112106114295057
0.6086434286754304
0.6089882140056535
0.6078023592521485
0.608030242137469
0.6073369811026166
0.6081039455277903
0.6079370595158315
0.607844021400167
0.6083664666498303
0.608055197726566
0.6093129867440653
0.6092980577292655
0.6096283912696563
0.6092424022175511
0.6088912759832371
0.6104348488412447
0.6103287104181241
0.6099950851385239
0.610332658198014
0.6107623117693232
0.6106198040517119
0.6102613379040673
0.6097347096926298
0.609762579350379
0.6100741099935155
0.6118034717990661
0.612452728094748
0.6110361754876674
0.6112778897502422
0.6113263535896887
0.6105979069213262
0.6111340752406341
0.6108443586655319
0.6124397450917691
0.6130591037880604
0.6136455845794648
0.6127763475024364
0.6122540132281535
0.6124490934233082
0.6128752275166529
0.6123463144515242
0.612665516766274
0.6121512980579814
0.6114945880228988
0.6097079470287686
0.6106474432609015
0.6106579715116902
0.6111438320713733
0.6115152935993029
0.6108560848962781
0.6113565891262464
0.6123771812911454
0.6125582619728995
0.6120309486685167
0.6115351470562084
0.6118647664195358
0.612195263240541
0.6125691962098788
0.6124180886180366
0.6127684832252271
0.6122733629406187
0.614004577199269
0.6136392541319708
0.6129047589746248
0.6123797131968712
0.6106875581034641
0.6112974060049747
0.6106822882850287
0.6117813959828908
0.6121761424221425
0.6127380592147205
0.6113620203649757
0.6114556610158315
0.6113072271436744
0.6111354863717438
0.6114954105528403
0.6120850964665929
0.6117885493346552
0.612112221257723
0.6138224512614336
0.6140355950994029
0.613054469794591
0.613935541609669
0.6133128370914558
0.6131788761402397
0.6124799308938507
0.6121822245360951
0.6121325447250145
0.61281743831389
0.6124701563453268
0.612282656228653
0.6122525430329151
0.611968170688864
0.6124189250522032
0.6118970251086385
0.611991224598293
0.6124822258865218
0.6123241401381485
0.6119663016137353
0.6124034980465434
0.6124750930871277
0.6131027217868927
0.6119900969491588
0.6128460674353267
0.612858744895595
0.6132824782992238
0.6139539691677166
0.6142832235115814
0.6144147752143745
0.6154346890192179
0.6155274335562322
0.6159944001017758
0.616508484521515
0.6164397725817501
0.6163078685212351
0.6158824533224154
0.616050878241067
0.6156030347976186
0.6152513563170048
0.6159243532032062
0.6161001502713693
0.6158258961187713
0.6157584998334811
0.6152812187543585
0.615267397703436
0.6146885966005435
0.6148843278690974
0.614428232063821
0.6140555429308361
0.6138372122891027
0.6137627167990778
0.6135055420289848
0.6127437638362336
0.6135300392911729
0.6139908954476712
0.6140366929113648
0.6129768728352349
0.6128054352176813
0.6134038440845654
0.6128615412404463
0.6132894012386221
0.6127634001230819
0.6124053000057934
0.6128295651876046
0.6133384808080617
0.6131093419660272
0.6135955264716106
0.6138215963926552
0.6141703644975527
0.6145762801937074
0.6150269180518129
0.6157234294510152
0.6165459776903222
0.6156616737482619
0.6151448520236302
0.6149273986516839
0.6151759353643889
0.6149322381419755
0.6147243218920653
0.6147756413846954
0.6149367883690666
0.6146312346110456
0.614662101526694
0.6147629811753428
0.6155041257759801
0.6151813122411135
0.6151362749526785
0.6153568686172188
0.61594721677084
0.6158517303301917
0.6151180857117029
0.6151266905191042
0.6156549338048358
0.6154818708604177
0.6150702887914652
0.6159200017012917
0.6162594337926591
0.6159304347039657
0.6164989571534376
0.6166276412636045
0.6164440705602068
0.6161738089549245
0.6161650932932723
0.6165058650542294
0.617148377795667
0.617151025329945
0.6166016084237587
0.6168489431352985
0.6172479056121435
0.6166047980920597
0.617009893502486
0.6166805320232678
0.6167703764990864
0.6160516813956215
0.615666549881667
0.6148989645665949
0.6148082426081463
0.6144333052326301
0.6147710090864037
0.6148153506213215
0.6147623769568878
0.6144455866189091
0.6137393400837404
0.6136738161284241
0.6138119541738717
0.6132793456211851
0.6134669677833933
0.6135505534583413
0.61407129598816
0.6138894072483262
0.6141176125338086
0.6144059704023546
0.6146480901304383
0.6153535886438294
0.6155866503748734
0.614766410239326
0.6152724026057979
0.6150691983899548
0.6150445812078893
0.6152776098461739
0.6157745061078458
0.6157218580524779
0.6157318573194219
0.6157069234618535
0.615189974081918
0.6157360795717541
0.6160128812762871
0.615628577126055
0.6153134637621243
0.6153624210709279
0.615116973860614
0.6148920566695786
0.6151058183722569
0.6143361454579146
0.6146632896702289
0.6145077375836157
0.6148511102258135
0.6149117821093142
0.614996914576239
0.615134280975056
0.6150383177238892
0.6147155339973132
0.6147971949205373
0.6152208683385425
0.6154852392600026
0.6151400311871318
0.6150492660847102
0.6147546057011242
0.6148781357429434
0.6151010399477923
0.6151197391255394
0.6152492912154246
0.6156058900408995
0.6153250148911673
0.6154426027817497
0.6142610131383834
0.6145599932566778
0.6149756769599242
0.6153051967835288
0.6151965679233793
0.6154610322329883
0.6154248427099087
0.6156956788554504
0.6159230027990908
0.6159109204172903
0.6157352120927229
0.6159446723853697
0.6155032656157774
0.6156064183092724
0.6158668383359611
0.6153885646424752
0.6146685270389816
0.6139485524648178
0.6143344882191688
0.6140578037661586
0.6142353588347884
0.614099575900083
0.6136931146733731
0.6138049868918942
0.6139768488584766
0.6139461373190844
0.6138547720375329
0.6140220565305986
0.6140023996794355
0.6142699716561679
0.6144029492828029
0.614307527624707
0.6140729355524133
0.6142580757730142
0.6140634346384461
0.6142670898541654
0.6138755005064352
0.6137658546056015
0.6139611125361158
0.6141373041361183
0.6143680831259417
0.6143370117090823
0.614729383748766
0.614681123788112
0.6146288091548238
0.6148052737531982
0.6144565352916456
0.614562214200685
0.6136361159749004
0.6141823784994289
0.6138466017722966
0.6137681779712306
0.6138412934604975
0.6139846726891287
0.6137911380214192
0.6142410764387434
0.6143318539389384
0.6140897106654165
0.6137462339471923
0.6133000054452782
0.6134233585410432
0.6133464299182285
0.6133336194968206
0.6133618246148155
0.6135018704524435
0.6133100345617364
0.6139758961406176
0.613844346953939
0.6138959479599242
0.6134587452938429
0.6135313530405823
0.613495325792589
0.6133046878489645
0.6135395732728766
0.613431907424793
0.6135641154728753
0.6138879571335101
0.6136933711233405
0.613857894978624
0.614159365335015
0.6142286307426179
0.6137376886449541
0.6133787957518442
0.6127085195331026
0.6122217224422835
0.6119729580059338
0.611672432985828
0.6115390858377761
0.6116285907479984
0.6118444894053956
0.6115381994716955
0.6115065758579827
0.6112068982299104
0.6110062393759164
0.6106745568991521
0.6107569962657964
0.6102842664615495
0.6105062579092431
0.610328693264363
0.6102331012876421
0.6100782619908311
0.6098991873414832
0.6096849070413102
0.6094284655163673
0.6094601770756911
0.6093165715000388
0.6095448616900782
0.6095681028054887
0.6096632564309621
0.609609797912596
0.6096098473205849
0.6098013898244397
0.6097157465100365
0.6099299660973097
0.6100963484026248
0.6101500098736181
0.6102750663707636
0.6103655481669468
0.6102947483754528
0.6103540468068209
0.6102852441950505
0.6102755094984378
0.6105461743238234
0.6106530552663045
0.6109026823928807
0.6105179073102054
0.6106613806981256
0.6108241815198956
0.6107889300687519
0.6103864095103961
0.6107658750342764
0.6107245534862815
0.6104097180925503
0.6109410336784411
0.6106883805531624
0.610935333433152
0.6106183033067136
0.6102712909207926
0.6103234593600642
0.6102680476453027
0.6101645450274893
0.6101543145758148
0.6099904841049799
0.6100158153532971
0.6099305495673293
0.6101746907467653
0.6103234830967392
0.6101272113173395
0.6099164456183843
0.6100361507818566
0.6101027614876755
0.6101302995471838
0.6100194562181963
0.609938072051295
0.6101592009746954
0.6100175249359924
0.6100284052450105
0.6099496773515067
0.6101223685211337
0.6101949444596945
0.6099288208243234
0.6097160274970689
0.6098104190777311
0.6099648970102416
0.6098605645017634
0.6102057473665312
0.6105583710450482
0.6105679238228214
0.6106186739482258
0.6105570978182091
0.6104622599869212
0.6104812001610771
0.6101355711062202
0.6102254730979231
0.610289091869765
0.6102315045096769
0.6103273408768792
0.6105299865307789
0.6103745781920422
0.6103932914845402
0.6104484514744168
0.6105258218280198
0.6103065851293382
0.6101019791877658
0.6096341791407343
0.6096529432075037
0.6097015159857644
0.6100971411007834
0.6098135508330529
0.609682629867103
0.6094771847905904
0.609380238578604
0.609020499770399
0.6087991616855064
0.6088188136027697
0.6086195994387711
0.6082896314142667
0.6084316813581063
0.6084589771296065
0.6081835305059653
0.6080185878015225
0.6078389136719334
0.6078324452856451
0.6079220130668734
0.607872441033098
0.6077134839363916
0.6076492140415672
0.607497112222761
0.6073744246273171
0.6074843275589715
0.6075119517668057
0.6075043250397681
0.6072685572407874
0.6075989476166296
0.6074889564083531
0.6075371207365734
0.6073748381572759
0.6073104328975363
0.6071519764358075
0.6070136663317163
0.6071828176988353
0.6070399789489478
0.607104505293298
0.6070324054300363
0.6069558038413061
0.6067199998384266
0.606728768974773
0.6070744316822108
0.6074588312047884
0.6075593935049211
0.6076097676502499
0.6077774551910591
0.6074940997219092
0.6075503907971774
0.6075896709870832
0.6074860119929637
0.6074690521057409
0.607137157762539
0.6073257889320798
0.607312399364726
0.6074655803004736
0.6076754342192007
0.6078303681345422
0.6078129774829952
0.6082331216554269
0.6079991576329216
0.6080589772372293
0.6081239688279142
0.6077132585648559
0.6076963953825891
0.6077871750516552
0.6075774359359203
0.6075767186650398
0.6076742637372954
0.6075040125553557
0.6073398310557785
0.6072905963936337
0.607201014180295
0.6070249305025146
0.6070710394244284
0.6068830887453092
0.6069868029891252
0.6070442192375699
0.6066530335281223
0.6069756514847997
0.6071291388227288
0.6069648410504344
0.6071007021411883
0.607357949657038
0.6072768792594205
0.6071496107317031
0.6070693732004169
0.6067873445630663
0.6070516961191867
0.6068823369972877
0.6065177109941855
0.606238695999757
0.6063456991316027
0.6063923435139676
0.6063775149878339
0.606192649745283
0.6058901070488707
0.6057903275377651
0.6062256262484165
0.6064614754982989
0.6064776917204283
0.6064228452816069
0.6062507868307458
0.606110363874402
0.6060643418020468
0.6059860478231237
0.6058218462671883
0.6062663066889413
0.606215439028674
0.6061750469452007
0.6062667312342269
0.6064188610808678
0.6065534507997025
0.6064300179101985
0.606461504137646
0.6061744012257042
0.6063247707881031
0.6064543835262699
0.6063942442361256
0.6060603908817578
0.6061787331230938
0.6064607346542292
0.6065669165851777
0.6065424446713155
0.6068900850625474
0.6067268811437502
0.6064071357635727
0.6068074978045601
0.6066922861770079
0.6067005695190157
0.6066214529881324
0.6068633797274426
0.606735793161353
0.6068714856599657
0.6068652859344521
0.606863892240175
0.6069207094590738
0.606917895633342
0.6072144365264139
0.6070207657341393
0.607057957091518
0.607235319334347
0.607342101347814
0.6075025466880922
0.6076629055295828
0.6078760976253536
0.6078112160059472
0.607927947042088
0.6078840634874287
0.6079832443599176
0.6078794692271901
0.6078284860222927
0.6080763488171768
0.6081349663627238
0.6082127274456368
0.6082096293262453
0.6082569099229954
0.6081655414103626
0.6079981546080983
0.6081001632119144
0.6082285942796931
0.608271809510555
0.6082015322067655
0.6081651435116606
0.6082620375566138
0.6084689470404486
0.6085345245287204
0.6087723845046267
0.6084827853303769
0.608262701916185
0.6081464042762603
0.6080571007113487
0.6080248907425732
0.6080061214337595
0.6080956135874415
0.6080584533020621
0.607879457963417
0.6080099249212394
0.6080856502119996
0.6077212271506041
0.6079195008868974
0.6080708060025293
0.6078538465702714
0.6076479963748499
0.6075084220582766
0.6073367323868152
0.6072144549343828
0.6071409425550067
0.6071893674192768
0.6069660718064127
0.6069240183226381
0.6070577528897358
0.6071314349570854
0.6072570556550752
0.607332572036082
0.6071781310737574
0.6071873738882331
0.6070471753465841
0.6068216851205117
0.6069811950543542
0.6071658114879832
0.6071481161218261
0.6073086946013442
0.6074074836140604
0.6076299729260283
0.6076615031628039
0.6079443788761747
0.6078862815979584
0.6078475318525198
0.6081463690998827
0.6081696602290088
0.608213084807305
0.6082270277290786
0.6086366846976865
0.6085363826962922
0.6085862400159538
0.6086926615129535
0.6087650939545115
0.6088286825445988
0.6088203576982907
0.6089091937711746
0.6088972013085001
0.6086525081907869
0.6090373430558381
0.6092051405385812
0.6093304200195327
0.609103540845032
0.6090776077062512
0.609095013853429
0.6093901310716864
0.6093661398404338
0.6095138063637331
0.6094861643933867
0.6093990069952622
0.6092954293727522
0.6095111617090646
0.6096030984400691
0.6095038140714366
0.6095207899100221
0.6094295231950038
0.609315825438164
0.6090938602289697
0.6091343149987883
0.6090086668220505
0.6090039136048766
0.6090270192182656
0.6090521088731262
0.6091721754949393
0.6090700362602977
0.6088689961817713
0.6088443518533171
0.609025684721499
0.6087637471934448
0.6088733096283451
0.6089291657276968
0.6090264998274946
0.6088137748367587
0.6088428206161465
0.6089174151140556
0.6089207369831108
0.6089880876843516
0.6089600317842465
0.608730178912222
0.6089463006898977
0.6090956754537892
0.6089402339430259
0.608859891581728
0.6089700385894238
0.6090826655159074
0.6089769994203417
0.6089286512267862
0.6088539345246884
0.608736474939753
0.6087557916837406
0.6089465727765155
0.6087670553502675
0.6088115655040847
0.6087947874662778
0.6089241130089066
0.6092273430821339
0.6093534540336576
0.6094557841144128
0.609411772649145
0.609419382967807
0.6093035870916244
0.6092180602189519
0.6090799838740137
0.609193293584449
0.6091967418434416
0.6092678203597577
0.6092893935886237
0.6094270928236886
0.6092890019623257
0.6093480517338705
0.6094123552889181
0.609615497144948
0.6095390119524035
0.609476491830558
0.6093519163771797
0.6093997267493261
0.6093426382129534
0.6090155848659807
0.6092065353000095
0.6094731934488244
0.6095508133497261
0.6096239513729734
0.6099536652033323
0.6099174241228347
0.609932563992883
0.6102762697005614
0.6101574253884396
0.6100241941732747
0.6100935965036696
0.6098086713008321
0.609727825263665
0.6099077187971935
0.6099576398264475
0.6097762238765441
0.6097002536300076
0.6097445580176823
0.6096888550318607
0.6094268131596439
0.6096162208658764
0.609382998503744
0.6096265180073832
0.6099160591129347
0.6099072230588591
0.6099070587291883
0.6098510081133777
0.6098338046728909
0.6099603492569381
0.6101668095754549
0.6103946359702932
0.6103112490575848
0.610321147433085
0.6101483581990639
0.609854296419833
0.6096781880054789
0.6097416394256417
0.6098885830511531
0.6101756610352597
0.6102030789025856
0.6101911186028603
0.6100796085813575
0.609884921562416
0.6100362332682921
0.6101022355972044
0.6101391768216364
0.6101485788840999
0.6099581841836517
0.6098824688660476
0.6099444279908227
0.6098868670792295
0.6099907293362644
0.6098863523054058
0.6099716208947601
0.6097930555361245
0.6098233222117148
0.6098887036976268
0.609656759295924
0.6096717144727205
0.6097463461519969
0.6096549574478394
0.6095127051158975
0.6092438178637246
0.6091703971704236
0.6090808918665811
0.609150815110422
0.6092174984946996
0.6093932773263194
0.6093114432958981
0.6092874570354603
0.609409734607628
0.6095365106119799
0.6096172440521488
0.6096511053196068
0.6096598231836584
0.6097040219925793
0.6095656254520697
0.6095276649041971
0.6095054325580729
0.6095862168353365
0.6094777881114396
0.6095047222395344
0.6094614225265277
0.6095694536858441
0.6096175235210406
0.6096630376674221
0.6095685654155549
0.6093305459424461
0.6093344421106266
0.6092325526568779
0.6094335977387128
0.609508476962251
0.6094966122645691
0.6096663732510763
0.6095666782956266
0.6092625613414143
0.6091463547033018
0.6089787420147232
0.6090031382932207
0.6089134958948301
0.6090422012006558
0.6087512937728856
0.6084040365695969
0.6084264956068524
0.6083021372220544
0.6082527457710007
0.6081725921295973
0.6079715768610028
0.6080459366803725
0.6080913678853028
0.6080627360410377
0.6081711479741723
0.6079988934762144
0.6082426386544457
0.6083334376423741
0.6084490841859411
0.6083830284617052
0.6083766906900117
0.6082583472518894
0.6081880855667083
0.6081595454766496
0.6080272361506034
0.6080294345620874
0.6080395618576691
0.6080779098731084
0.6081621130639584
0.6081932783489168
0.6080351329766893
0.6081237310095378
0.608158473885581
0.6079711719367469
0.6079477382767527
0.6078969091901832
0.6080750671512785
0.6080982277634227
0.6082202945607798
0.6081117492127042
0.6080489602946304
13
136
339
369
353
345
365
361
371
353
372
361
382
396
375
394
370
349
371
369
347
379
392
355
331
380
390
370
347
382
389
378
351
370
385
352
368
357
352
338
360
349
359
389
368
353
386
371
371
352
370
380
380
357
386
365
364
358
360
350
358
357
379
365
381
366
352
359
369
384
356
349
370
368
371
379
367
373
367
368
372
368
368
375
372
353
380
355
357
363
356
375
354
348
373
354
393
383
384
351
395
361
363
380
367
357
357
372
356
361
370
360
379
384
367
378
349
366
368
367
336
358
353
370
372
363
372
355
364
384
355
361
364
385
370
381
371
373
526
38
28.26675222621285
43.96943396974333
12.41387767784909
22.16685962743168
3.097513602098941
1.791982085915946
0.8148574581155681
0.4826750841768363
-0.4810341160462062
1.198336978383268
6.627299031367277
6.735504751491085
1.342467775701687
2.4887940500191
0.5306211098117635
-0.01289911770440673
1.853515463140694
0.04304199349552635
149.6254587816275
4201.856127895526
5194.912789459087
2707.281641800469
2237.525159862708
447.5104222782241
223.4252478831647
126.2662665116017
115.0708915419204
252.171146190048
395.9049368314779
771.181386785457
713.1137845273914
227.7711598836939
316.0166928235651
163.7636359691093
145.282886410149
202.3988945805485
36.51666086348075
13063.20686682459
1026
1
262153
3
dim
13
2
19
2
1026
1
262153
8
dimnames
19
2
16
19
262153
3
lat
262153
3
lon
262153
5
depth
262153
8
gradient
262153
14
grad_ang_winds
262153
15
grad_prev_winds
262153
7
concave
262153
6
linear
262153
6
convex
262153
12
irregularity
262153
8
coast_op
262153
9
exp_winds
262153
4
sand
262153
4
rock
262153
5
matte
262153
9
anchoring
262153
6
sewage
262153
9
pollution
262153
7
density
16
2
262153
7
%IncMSE
262153
13
IncNodePurity
254
526
19
1.808684580329093
2.131019021901861
1.262749415508812
1.412078701348947
0.4696579524664536
0.3283234913812042
0.2325569859567786
0.294717790980366
0.3335145550563655
0.5339287584315707
0.7833633752966486
0.7868400820722918
0.4932000761562122
0.4131614278636832
0.3082558341840876
0.1909553810143529
0.4268768233019808
0.03727136703807974
3.169948175656996
1026
5631
16
19
262153
3
lat
262153
3
lon
262153
5
depth
262153
8
gradient
262153
14
grad_ang_winds
262153
15
grad_prev_winds
262153
7
concave
262153
6
linear
262153
6
convex
262153
12
irregularity
262153
8
coast_op
262153
9
exp_winds
262153
4
sand
262153
4
rock
262153
5
matte
262153
9
anchoring
262153
6
sewage
262153
9
pollution
262153
7
density
254
254
254
14
1
1000
14
1
7
531
11
13
1000
133
127
123
123
119
125
147
119
121
123
131
119
121
127
125
125
127
125
121
123
121
129
125
127
133
131
125
133
139
131
123
127
123
121
129
125
129
131
127
123
133
127
129
121
129
139
133
117
125
125
125
133
129
127
129
125
125
123
131
129
131
121
137
127
133
123
127
121
119
121
123
127
119
127
131
129
125
129
127
129
137
127
119
131
131
135
129
135
123
125
117
135
133
125
127
125
125
127
129
121
127
133
135
125
125
127
135
127
131
127
137
133
131
129
133
125
125
129
125
129
127
129
123
125
123
129
129
119
133
131
131
129
127
131
133
125
121
123
127
127
129
129
127
129
131
127
117
129
123
129
131
131
123
121
131
127
123
135
117
127
131
125
123
129
121
131
127
121
123
125
135
137
121
129
119
135
121
123
117
131
129
123
129
121
135
121
127
133
127
129
127
127
129
121
115
119
137
133
123
133
129
131
137
127
133
133
129
129
123
137
131
129
129
119
125
125
131
129
127
123
133
129
131
123
127
129
123
125
121
129
125
125
121
125
127
129
127
119
123
127
129
123
135
135
131
127
117
133
123
129
127
127
129
139
133
131
133
127
125
129
133
129
129
123
143
125
131
125
123
137
123
137
129
137
119
123
127
127
125
131
127
133
129
133
129
135
135
135
131
121
135
125
137
131
129
131
123
137
137
129
137
125
119
121
133
129
135
119
125
121
119
125
135
129
125
133
133
129
129
125
133
121
127
133
137
119
125
137
143
125
127
123
135
121
131
125
127
127
123
119
131
127
131
123
135
117
131
123
109
135
133
127
131
123
123
127
129
135
121
127
119
127
133
123
121
131
123
121
127
123
125
129
127
125
127
121
129
129
131
129
121
125
117
127
133
117
135
129
121
121
119
123
129
127
125
121
137
131
129
129
127
123
123
121
125
133
129
129
129
129
129
131
125
133
125
129
125
131
119
133
125
131
131
139
103
115
133
129
131
119
127
125
127
131
135
129
127
129
127
125
131
121
135
125
117
129
127
121
121
127
121
133
121
123
129
123
125
129
129
127
135
123
123
129
125
123
129
131
141
125
127
121
117
123
131
131
131
125
127
131
127
123
123
121
127
141
131
121
127
133
129
131
117
123
117
119
133
131
127
127
123
123
133
135
125
131
121
127
133
127
125
121
121
125
117
131
133
125
133
121
117
125
125
129
131
123
127
127
137
125
125
123
133
123
125
115
127
127
127
123
129
129
129
133
125
125
135
125
127
137
127
133
129
141
129
131
123
123
143
119
125
125
135
125
137
131
123
119
127
119
125
129
127
125
119
127
113
131
125
127
133
135
125
139
127
129
139
127
131
125
129
129
125
137
129
121
119
123
129
127
129
129
133
127
121
135
131
129
135
137
127
135
131
131
129
131
123
125
121
131
127
123
121
127
135
127
125
131
125
143
125
129
127
123
135
131
127
129
127
139
125
127
127
131
137
131
139
131
131
139
127
127
125
117
129
123
119
127
137
131
131
123
125
133
127
113
135
131
139
131
129
135
131
131
141
115
125
121
129
129
127
129
131
131
121
129
123
125
131
123
127
129
129
123
123
123
125
129
113
129
125
133
129
129
125
125
127
137
125
127
131
137
133
125
119
123
133
131
123
131
127
129
129
137
133
135
129
121
131
129
127
127
133
127
137
117
123
127
119
129
131
117
119
123
135
125
131
121
123
129
125
129
123
129
109
129
129
123
121
133
127
131
123
135
133
129
125
123
133
133
127
131
127
127
123
135
125
133
125
119
127
133
129
135
125
129
127
127
127
121
131
127
125
125
133
129
133
133
141
135
121
133
123
127
129
123
127
121
127
129
121
127
119
133
129
133
143
129
119
133
131
125
135
127
131
127
131
127
125
129
123
127
127
115
123
131
127
133
127
127
127
133
127
121
125
137
131
113
133
135
129
129
133
125
133
135
131
131
129
115
129
141
131
125
129
121
127
129
121
127
123
117
137
127
135
125
133
123
133
139
129
135
121
133
143
127
129
125
131
139
123
131
131
131
125
129
123
133
123
133
127
133
127
125
123
131
129
121
125
127
137
123
133
119
133
127
129
137
123
121
123
125
131
131
137
119
119
121
131
131
133
127
121
121
123
135
129
125
133
113
133
125
125
133
127
133
125
127
133
123
129
121
121
123
123
121
127
121
131
133
133
129
121
131
127
129
121
125
119
117
109
129
119
135
127
123
131
131
123
131
133
127
129
129
133
131
129
135
129
123
117
123
123
131
133
123
129
133
137
125
525
147000
-3
-3
-3
-3
-3
-3
-3
-3
-1
-1
-3
-3
-1
-1
-1
-3
-3
-1
-3
-3
-3
-1
-3
-3
-3
-3
-1
-3
-3
-3
-3
-1
-3
-3
-3
-3
-3
-3
-1
-1
-1
-3
-3
-3
-1
-1
-3
-1
-1
-1
-1
-3
-1
-1
-1
-1
-1
-1
-1
-3
-3
-1
-3
-1
-1
-1
-1
-3
-3
-3
-1
-1
-3
-3
-3
-3
-1
-3
-1
-1
-3
-1
-3
-3
-3
-3
-1
-1
-3
-3
-1
-3
-3
-1
-1
-3
-3
-1
-1
-3
-1
-1
-1
-1
-1
-3
-1
-1
-1
-1
-3
-1
-1
-3
-1
-1
-3
-3
-3
-1
-1
-1
-1
-3
-1
-3
-1
-1
-1
-1
-3
-1
-1
0
0
0
0
0
0
0
0
0
0
0
0
0
0
-3
-3
-1
-3
-3
-1
-3
-3
-1
-3
-3
-3
-3
-3
-3
-3
-3
-3
-1
-3
-1
-3
-3
-3
-1
-1
-3
-3
-1
-1
-3
-3
-3
-3
-1
-1
-3
-1
-3
-3
-3
-3
-3
-3
-3
-3
-3
-1
-1
-3
-1
-1
-3
-3
-1
-1
-1
-3
-1
-3
-1
-1
-3
-1
-3
-1
-3
-3
-3
-3
-3
-1
-1
-3
-1
-1
-1
-1
-1
-3
-1
-1
-3
-1
-1
-1
-3
-3
-1
-3
-1
-3
-3
-1
-1
-1
-3
-3
-1
-1
-1
-3
-3
-1
-1
-1
-1
-1
-1
-1
-1
-3
-1
-3
-1
-1
-1
-3
-1
-1
-1
-1
-1
-3
-1
-1
-1
0
0
0
0
0
0
0
0
0
0
0
0
0
0
0
0
0
0
0
0
-3
-3
-3
-3
-3
-3
-3
-1
-3
-3
-3
-3
-3
-3
-1
-3
-3
-3
-3
-3
-1
-3
-1
-3
-3
-3
-3
-1
-3
-1
-3
-3
-1
-1
-1
-3
-1
-3
-3
-1
-3
-3
-1
-1
-3
-1
-1
-1
-1
-3
-3
-3
-3
-1
-1
-1
-1
-3
-1
-1
-3
-1
-3
-1
-3
-3
-3
-3
-1
-1
-1
-1
-3
-1
-1
-3
-3
-3
-3
-1
-1
-1
-1
-3
-1
-3
-3
-1
-3
-3
-1
-1
-1
-3
-1
-1
-3
-1
-1
-1
-1
-1
-1
-1
-3
-3
-1
-1
-3
-1
-1
-3
-1
-1
-3
-1
-1
-1
-1
-3
-1
-1
-1
0
0
0
0
0
0
0
0
0
0
0
0
0
0
0
0
0
0
0
0
0
0
0
0
-3
-3
-3
-3
-3
-3
-3
-1
-3
-3
-3
-3
-1
-3
-3
-3
-3
-1
-3
-3
-3
-3
-1
-3
-3
-3
-1
-1
-3
-1
-1
-1
-3
-1
-3
-3
-3
-3
-3
-3
-1
-1
-3
-3
-3
-1
-1
-3
-3
-1
-3
-1
-1
-1
-3
-1
-3
-3
-1
-3
-3
-1
-1
-1
-3
-1
-1
-1
-1
-1
-1
-1
-3
-1
-1
-3
-1
-1
-1
-3
-3
-3
-3
-1
-3
-1
-1
-1
-1
-1
-3
-3
-1
-1
-1
-3
-3
-3
-3
-3
-3
-1
-3
-3
-1
-1
-1
-1
-1
-1
-1
-3
-1
-1
-1
-1
-1
-3
-1
-1
-1
-1
-1
0
0
0
0
0
0
0
0
0
0
0
0
0
0
0
0
0
0
0
0
0
0
0
0
-3
-3
-3
-3
-3
-3
-3
-3
-1
-3
-3
-3
-3
-3
-3
-3
-1
-3
-1
-3
-1
-3
-1
-3
-1
-3
-3
-3
-3
-3
-3
-1
-1
-3
-3
-3
-1
-3
-3
-3
-3
-1
-1
-3
-1
-3
-1
-3
-3
-3
-1
-1
-1
-1
-1
-1
-1
-1
-3
-1
-3
-1
-3
-1
-1
-1
-3
-1
-1
-3
-3
-3
-1
-1
-3
-3
-3
-1
-1
-1
-3
-1
-3
-3
-1
-1
-3
-1
-3
-1
-1
-1
-3
-1
-3
-1
-1
-1
-1
-1
-1
-3
-1
-1
-3
-1
-1
-1
-3
-1
-3
-1
-3
-1
-1
-1
-1
-1
-1
0
0
0
0
0
0
0
0
0
0
0
0
0
0
0
0
0
0
0
0
0
0
0
0
0
0
0
0
-3
-3
-3
-3
-3
-3
-3
-3
-3
-3
-3
-3
-3
-3
-3
-3
-3
-1
-3
-3
-3
-3
-1
-3
-1
-3
-1
-3
-3
-3
-1
-1
-1
-1
-3
-1
-1
-3
-3
-3
-1
-3
-1
-1
-3
-3
-3
-1
-3
-3
-1
-3
-1
-1
-3
-3
-3
-3
-3
-1
-3
-1
-3
-3
-3
-3
-3
-1
-1
-1
-1
-3
-1
-1
-1
-1
-1
-3
-1
-3
-3
-1
-1
-1
-1
-1
-3
-1
-1
-3
-1
-1
-3
-1
-1
-1
-1
-1
-1
-1
-1
-1
-3
-1
-3
-1
-1
-3
-1
-3
-3
-1
-1
-3
-3
-1
-1
-1
-1
-1
-1
-1
-1
-1
-1
0
0
0
0
0
0
0
0
0
0
0
0
0
0
0
0
0
0
0
0
0
0
-3
-3
-3
-3
-3
-3
-3
-3
-1
-3
-3
-3
-3
-3
-3
-3
-1
-3
-1
-1
-1
-3
-3
-3
-3
-1
-3
-3
-1
-1
-3
-1
-3
-1
-1
-1
-3
-1
-3
-1
-3
-3
-3
-1
-3
-1
-3
-1
-1
-3
-3
-3
-3
-3
-3
-3
-1
-3
-3
-1
-3
-1
-1
-1
-1
-3
-1
-1
-1
-1
-3
-3
-3
-3
-1
-1
-3
-3
-1
-1
-1
-1
-1
-3
-3
-1
-3
-1
-1
-3
-1
-1
-1
-1
-1
-3
-3
-3
-1
-1
-3
-1
-1
-3
-1
-3
-3
-1
-3
-3
-1
-1
-1
-3
-1
-3
-3
-3
-1
-3
-1
-1
-1
-3
-1
-3
-3
-1
-1
-1
-3
-1
-1
-1
-1
-1
-3
-3
-1
-1
-1
-1
-3
-1
-1
-1
-1
-3
-3
-1
-3
-3
-3
-3
-3
-3
-3
-3
-3
-1
-3
-3
-3
-3
-1
-3
-1
-3
-3
-3
-3
-3
-1
-1
-3
-1
-1
-3
-3
-3
-3
-3
-1
-1
-1
-1
-3
-3
-1
-1
-1
-3
-1
-3
-3
-3
-1
-1
-3
-3
-3
-3
-3
-1
-3
-1
-1
-3
-1
-1
-1
-1
-3
-3
-1
-3
-3
-1
-1
-1
-1
-1
-1
-3
-3
-1
-1
-3
-3
-3
-3
-1
-1
-3
-1
-1
-1
-3
-1
-1
-3
-3
-3
-1
-1
-1
-3
-1
-1
-1
-1
-1
-1
-1
-1
-3
-1
-1
-1
-1
-3
-1
-1
-3
-1
-1
0
0
0
0
0
0
0
0
0
0
0
0
0
0
0
0
0
0
0
0
0
0
0
0
0
0
0
0
-3
-3
-3
-3
-3
-3
-3
-3
-1
-3
-3
-3
-3
-3
-3
-3
-1
-3
-1
-3
-3
-3
-3
-1
-3
-3
-1
-3
-3
-1
-3
-3
-1
-3
-1
-1
-1
-3
-1
-1
-1
-1
-1
-3
-1
-3
-3
-3
-3
-1
-3
-1
-3
-3
-3
-1
-3
-1
-1
-1
-3
-3
-1
-1
-1
-1
-3
-1
-1
-3
-3
-3
-1
-1
-1
-1
-1
-1
-1
-3
-1
-1
-1
-1
-1
-3
-3
-3
-1
-1
-3
-3
-1
-1
-1
-1
-1
-1
-1
-3
-3
-3
-1
-1
-3
-3
-3
-1
-1
-3
-1
-3
-1
-3
-1
-3
-1
-1
-1
-1
-1
0
0
0
0
0
0
0
0
0
0
0
0
0
0
0
0
0
0
0
0
0
0
0
0
0
0
-3
-3
-1
-3
-3
-3
-3
-3
-3
-3
-3
-1
-3
-3
-3
-1
-3
-3
-3
-3
-3
-1
-1
-3
-3
-1
-3
-1
-1
-1
-3
-1
-3
-3
-3
-1
-3
-3
-3
-3
-1
-1
-1
-1
-1
-3
-3
-3
-3
-1
-1
-1
-3
-3
-3
-1
-1
-3
-3
-1
-1
-3
-3
-1
-3
-1
-1
-1
-1
-3
-1
-3
-3
-3
-3
-3
-1
-1
-1
-1
-1
-1
-3
-3
-1
-3
-1
-3
-3
-3
-3
-1
-3
-1
-1
-1
-1
-1
-3
-1
-1
-3
-1
-1
-1
-1
-3
-1
-1
-1
-1
-3
-1
-1
-1
-1
-1
-3
-1
-1
-3
-1
-1
0
0
0
0
0
0
0
0
0
0
0
0
0
0
0
0
0
0
0
0
0
0
0
0
-3
-3
-3
-3
-3
-3
-3
-3
-3
-3
-3
-3
-3
-3
-3
-3
-3
-3
-3
-1
-1
-1
-1
-3
-3
-3
-1
-1
-3
-3
-3
-1
-1
-3
-3
-3
-1
-1
-1
-1
-3
-3
-3
-3
-1
-1
-3
-3
-3
-1
-3
-1
-3
-3
-1
-3
-3
-1
-3
-3
-1
-1
-3
-3
-1
-1
-3
-1
-3
-1
-1
-3
-3
-1
-3
-1
-3
-1
-3
-3
-1
-3
-1
-3
-1
-1
-1
-1
-1
-1
-1
-1
-3
-1
-3
-1
-3
-1
-3
-1
-1
-3
-1
-1
-3
-3
-1
-1
-1
-1
-1
-1
-1
-1
-3
-3
-1
-1
-1
-1
-1
-1
-1
-3
-1
-1
-3
-1
-1
-1
-1
0
0
0
0
0
0
0
0
0
0
0
0
0
0
0
0
-3
-3
-3
-3
-3
-3
-3
-3
-1
-3
-1
-3
-3
-3
-1
-3
-1
-1
-3
-1
-3
-1
-1
-3
-1
-3
-3
-3
-1
-1
-3
-1
-3
-3
-3
-3
-1
-1
-3
-3
-1
-3
-3
-3
-1
-3
-1
-3
-3
-1
-1
-3
-1
-1
-3
-3
-3
-1
-1
-1
-3
-1
-3
-1
-1
-1
-3
-3
-3
-3
-1
-3
-3
-1
-1
-3
-3
-1
-1
-1
-3
-3
-3
-3
-1
-1
-1
-1
-1
-3
-1
-1
-1
-3
-3
-1
-1
-1
-3
-3
-3
-1
-3
-1
-1
-1
-3
-3
-1
-1
-1
-1
-1
-1
-1
-1
-1
-1
-1
0
0
0
0
0
0
0
0
0
0
0
0
0
0
0
0
0
0
0
0
0
0
0
0
0
0
0
0
-3
-3
-3
-3
-3
-3
-3
-3
-3
-3
-1
-3
-3
-3
-1
-3
-3
-3
-3
-3
-3
-3
-3
-3
-3
-3
-1
-1
-3
-1
-1
-1
-3
-3
-3
-3
-3
-3
-1
-1
-3
-3
-3
-3
-3
-1
-3
-1
-1
-3
-1
-3
-3
-1
-3
-3
-3
-1
-1
-3
-3
-1
-1
-1
-1
-3
-3
-1
-3
-3
-3
-3
-1
-1
-1
-1
-1
-3
-1
-1
-1
-1
-1
-1
-1
-1
-1
-3
-1
-1
-1
-1
-1
-1
-1
-1
-3
-1
-3
-1
-1
-3
-1
-1
-1
-3
-3
-3
-1
-1
-1
-1
-1
-1
-1
-1
-1
-1
-3
-1
-1
0
0
0
0
0
0
0
0
0
0
0
0
0
0
0
0
0
0
0
0
0
0
0
0
0
0
-3
-3
-1
-3
-3
-3
-1
-3
-3
-3
-3
-3
-3
-3
-3
-1
-1
-3
-1
-3
-1
-1
-3
-3
-3
-3
-3
-3
-1
-1
-3
-1
-1
-3
-3
-3
-1
-1
-1
-3
-1
-1
-3
-3
-1
-3
-1
-1
-3
-3
-1
-1
-1
-1
-3
-3
-3
-1
-1
-3
-3
-1
-3
-1
-1
-1
-3
-3
-3
-1
-3
-3
-3
-1
-3
-1
-3
-3
-1
-3
-1
-3
-1
-1
-3
-1
-3
-1
-1
-3
-1
-3
-1
-1
-1
-3
-3
-1
-1
-1
-1
-3
-1
-1
-1
-3
-3
-1
-1
-1
-3
-1
-1
-3
-1
-1
-3
-1
-1
-1
-3
-3
-1
-1
-3
-1
-1
0
0
0
0
0
0
0
0
0
0
0
0
0
0
0
0
0
0
0
0
-3
-3
-3
-3
-3
-3
-3
-3
-3
-3
-3
-3
-3
-3
-1
-3
-3
-1
-3
-3
-1
-3
-3
-3
-3
-3
-3
-3
-3
-3
-3
-1
-3
-3
-3
-3
-1
-3
-3
-1
-1
-3
-1
-3
-1
-3
-1
-1
-1
-1
-1
-3
-1
-3
-1
-3
-1
-3
-1
-3
-1
-1
-1
-3
-3
-1
-3
-1
-3
-1
-3
-1
-1
-1
-1
-3
-1
-1
-1
-1
-1
-1
-1
-1
-3
-1
-1
-3
-1
-3
-3
-1
-3
-3
-3
-3
-1
-1
-3
-1
-1
-1
-1
-1
-1
-3
-1
-1
-3
-3
-1
-1
-1
-3
-1
-1
-1
-1
-1
-3
-1
-1
-1
-1
-1
0
0
0
0
0
0
0
0
0
0
0
0
0
0
0
0
0
0
0
0
0
0
-3
-3
-3
-3
-3
-3
-3
-3
-3
-3
-3
-3
-3
-3
-3
-3
-3
-1
-1
-3
-1
-3
-3
-3
-1
-1
-3
-3
-3
-1
-3
-1
-1
-3
-1
-3
-3
-3
-3
-3
-3
-1
-1
-3
-1
-1
-3
-3
-1
-1
-1
-3
-1
-3
-3
-3
-1
-1
-3
-3
-1
-1
-1
-3
-3
-1
-3
-3
-1
-1
-1
-1
-1
-1
-3
-3
-3
-3
-1
-1
-1
-1
-1
-3
-1
-1
-1
-1
-1
-1
-1
-1
-3
-1
-1
-3
-3
-1
-3
-1
-1
-1
-3
-3
-1
-3
-1
-1
-1
-3
-1
-3
-1
-1
-3
-3
-1
-1
-1
-1
-1
-3
-1
-1
-1
0
0
0
0
0
0
0
0
0
0
0
0
0
0
0
0
0
0
0
0
0
0
-3
-3
-3
-3
-3
-3
-3
-3
-3
-3
-1
-3
-1
-3
-3
-1
-3
-1
-3
-3
-3
-1
-1
-3
-3
-3
-3
-3
-3
-1
-1
-3
-3
-3
-3
-1
-3
-3
-3
-1
-1
-1
-3
-1
-3
-3
-1
-3
-1
-1
-1
-1
-3
-3
-1
-1
-1
-3
-3
-1
-3
-1
-1
-3
-1
-3
-1
-3
-3
-3
-1
-1
-1
-1
-1
-1
-1
-3
-3
-1
-3
-3
-1
-1
-3
-1
-1
-1
-3
-3
-3
-1
-3
-1
-1
-1
-1
-3
-1
-1
-3
-1
-3
-1
-1
-3
-1
-1
-3
-3
-3
-1
-1
-1
-1
-3
-1
-1
-1
-1
-3
-1
-1
-3
-1
-1
-1
0
0
0
0
0
0
0
0
0
0
0
0
0
0
0
0
0
0
0
0
-3
-3
-3
-3
-3
-3
-3
-3
-3
-3
-3
-3
-1
-3
-3
-3
-3
-3
-1
-3
-1
-1
-3
-3
-3
-1
-1
-3
-1
-1
-3
-3
-3
-3
-3
-3
-3
-1
-3
-3
-1
-3
-3
-3
-1
-3
-1
-1
-1
-1
-1
-1
-3
-1
-3
-1
-3
-3
-3
-1
-3
-1
-3
-3
-1
-3
-3
-1
-1
-3
-1
-1
-3
-3
-1
-1
-1
-1
-1
-3
-3
-1
-1
-3
-1
-3
-1
-3
-1
-1
-1
-1
-3
-1
-3
-1
-3
-1
-3
-1
-1
-1
-1
-3
-1
-1
-3
-1
-1
-1
-1
-1
-1
-1
-1
-1
-1
-3
-3
-3
-1
-1
-1
-1
-1
0
0
0
0
0
0
0
0
0
0
0
0
0
0
0
0
0
0
0
0
0
0
-3
-3
-3
-3
-3
-3
-3
-3
-1
-3
-3
-3
-3
-3
-1
-3
-3
-1
-3
-3
-3
-1
-3
-3
-1
-3
-3
-3
-3
-3
-3
-3
-3
-1
-3
-3
-1
-1
-3
-3
-3
-3
-3
-3
-1
-3
-1
-1
-3
-3
-3
-1
-1
-1
-1
-1
-3
-3
-3
-3
-1
-1
-1
-3
-1
-3
-3
-1
-1
-1
-1
-3
-1
-1
-1
-3
-3
-1
-1
-3
-3
-1
-1
-1
-1
-1
-1
-1
-3
-1
-1
-1
-3
-1
-1
-3
-3
-1
-1
-1
-1
-3
-1
-1
-1
-1
-1
-1
-3
-3
-1
-3
-1
-1
-1
-1
-1
-1
-1
-1
-1
0
0
0
0
0
0
0
0
0
0
0
0
0
0
0
0
0
0
0
0
0
0
0
0
0
0
-3
-3
-3
-3
-3
-3
-1
-3
-3
-3
-3
-3
-3
-3
-3
-1
-1
-3
-1
-3
-1
-3
-3
-3
-3
-1
-1
-1
-3
-3
-1
-1
-1
-3
-3
-3
-1
-3
-1
-1
-1
-3
-1
-3
-1
-1
-3
-3
-3
-3
-3
-3
-1
-3
-3
-1
-3
-3
-3
-1
-1
-3
-3
-1
-1
-3
-1
-1
-1
-3
-1
-1
-3
-1
-1
-1
-3
-1
-3
-1
-1
-1
-3
-3
-3
-1
-3
-1
-1
-1
-1
-1
-1
-3
-1
-1
-3
-1
-3
-3
-1
-1
-1
-1
-3
-3
-1
-1
-3
-1
-1
-3
-1
-1
-1
-3
-3
-3
-1
-1
-1
-1
-1
0
0
0
0
0
0
0
0
0
0
0
0
0
0
0
0
0
0
0
0
0
0
0
0
-3
-3
-1
-3
-3
-3
-1
-3
-3
-3
-3
-3
-3
-3
-1
-3
-3
-3
-3
-3
-1
-3
-3
-3
-3
-1
-1
-3
-3
-3
-3
-1
-3
-1
-3
-3
-1
-1
-1
-3
-3
-1
-1
-1
-3
-1
-3
-3
-3
-3
-1
-1
-1
-1
-3
-1
-3
-3
-3
-3
-3
-3
-1
-1
-3
-1
-1
-1
-1
-1
-1
-3
-1
-1
-1
-1
-3
-3
-1
-1
-1
-1
-1
-1
-3
-1
-1
-1
-1
-3
-3
-1
-3
-1
-3
-1
-3
-3
-3
-1
-1
-1
-1
-1
-1
-1
-3
-3
-1
-1
-1
-1
-3
-3
-3
-1
-3
-1
-1
-1
-1
0
0
0
0
0
0
0
0
0
0
0
0
0
0
0
0
0
0
0
0
0
0
0
0
0
0
-3
-3
-3
-3
-3
-3
-3
-1
-3
-3
-3
-3
-3
-3
-3
-3
-1
-3
-3
-3
-3
-3
-1
-1
-3
-3
-3
-1
-1
-1
-1
-3
-3
-3
-1
-1
-3
-1
-3
-3
-3
-1
-3
-3
-3
-3
-3
-3
-3
-1
-3
-3
-3
-1
-3
-3
-1
-1
-1
-1
-1
-1
-1
-1
-3
-3
-1
-1
-3
-1
-1
-1
-1
-1
-3
-3
-1
-1
-3
-1
-1
-3
-1
-1
-3
-3
-1
-1
-1
-3
-1
-3
-3
-1
-1
-3
-1
-3
-1
-1
-1
-1
-3
-1
-3
-3
-1
-1
-3
-3
-1
-1
-1
-1
-1
-1
-1
-3
-1
-1
-3
-1
-1
-1
-1
-1
-3
-1
-1
0
0
0
0
0
0
0
0
0
0
0
0
0
0
0
0
0
0
-3
-3
-3
-3
-3
-3
-3
-3
-3
-3
-3
-3
-3
-3
-3
-3
-1
-1
-3
-1
-1
-3
-1
-3
-3
-3
-3
-3
-3
-1
-3
-1
-3
-3
-1
-3
-1
-1
-3
-3
-3
-3
-1
-3
-1
-3
-3
-1
-3
-1
-1
-1
-3
-3
-3
-1
-1
-1
-1
-3
-3
-3
-1
-1
-3
-3
-1
-3
-1
-1
-1
-3
-3
-1
-1
-3
-3
-1
-1
-1
-1
-3
-1
-1
-3
-3
-1
-3
-1
-3
-1
-1
-1
-1
-1
-3
-1
-3
-1
-1
-3
-1
-3
-1
-1
-3
-1
-1
-1
-1
-1
-1
-1
-3
-1
-1
-1
-1
-3
-1
-1
-3
-1
-1
-1
0
0
0
0
0
0
0
0
0
0
0
0
0
0
0
0
0
0
0
0
0
0
-3
-3
-3
-3
-3
-3
-3
-3
-3
-3
-3
-3
-3
-3
-1
-1
-3
-3
-3
-1
-3
-1
-1
-3
-3
-3
-3
-1
-3
-1
-1
-1
-3
-1
-1
-3
-3
-1
-3
-3
-3
-3
-1
-3
-3
-1
-1
-3
-1
-1
-3
-1
-1
-1
-1
-3
-1
-3
-1
-3
-1
-1
-3
-3
-3
-3
-1
-3
-1
-3
-1
-1
-3
-3
-3
-1
-1
-3
-3
-3
-1
-1
-1
-1
-1
-1
-3
-3
-1
-1
-1
-1
-1
-1
-3
-1
-3
-1
-1
-3
-1
-3
-1
-3
-3
-3
-1
-1
-1
-1
-3
-1
-3
-1
-3
-1
-1
-3
-1
-1
-3
-1
-1
-1
-1
-1
-1
0
0
0
0
0
0
0
0
0
0
0
0
0
0
0
0
0
0
0
0
-3
-3
-3
-3
-3
-3
-3
-1
-3
-3
-3
-3
-3
-3
-3
-3
-3
-1
-1
-3
-1
-3
-3
-3
-1
-1
-3
-1
-3
-3
-3
-1
-1
-3
-3
-3
-3
-3
-3
-3
-1
-3
-1
-3
-1
-1
-1
-3
-1
-3
-1
-3
-1
-1
-3
-1
-3
-3
-1
-1
-3
-1
-1
-1
-1
-3
-1
-3
-3
-3
-3
-1
-3
-1
-3
-1
-1
-3
-1
-3
-3
-3
-1
-3
-3
-1
-3
-3
-1
-1
-1
-1
-3
-1
-1
-1
-3
-1
-1
-3
-1
-1
-1
-1
-3
-3
-3
-1
-1
-1
-1
-1
-1
-1
-1
-1
-1
-3
-1
-1
-3
-1
-1
-3
-1
-1
-3
-3
-1
-1
-1
-1
-1
0
0
0
0
0
0
0
0
0
0
0
0
0
0
-3
-3
-3
-3
-3
-3
-3
-3
-3
-3
-3
-3
-1
-3
-3
-3
-3
-3
-3
-1
-3
-3
-3
-1
-3
-3
-1
-1
-3
-1
-3
-1
-3
-1
-3
-1
-1
-3
-1
-3
-3
-3
-1
-1
-3
-3
-3
-1
-3
-3
-1
-1
-1
-1
-3
-1
-1
-3
-1
-3
-3
-1
-1
-3
-1
-3
-3
-3
-3
-3
-1
-1
-1
-1
-1
-3
-1
-1
-1
-1
-1
-1
-1
-3
-3
-1
-1
-3
-3
-1
-3
-3
-3
-1
-1
-1
-1
-3
-3
-1
-1
-1
-3
-1
-1
-1
-3
-3
-3
-1
-1
-1
-1
-3
-1
-3
-1
-1
-1
-1
-3
-1
-3
-1
-1
-3
-1
-1
-1
-1
-1
0
0
0
0
0
0
0
0
0
0
0
0
0
0
0
0
-3
-3
-3
-1
-3
-3
-1
-3
-3
-3
-3
-3
-3
-3
-3
-3
-3
-3
-3
-3
-1
-3
-3
-3
-3
-3
-1
-1
-3
-3
-3
-3
-3
-3
-3
-1
-1
-3
-1
-3
-1
-1
-3
-3
-1
-1
-3
-1
-1
-1
-3
-1
-1
-3
-1
-3
-3
-3
-1
-3
-1
-1
-3
-3
-1
-1
-3
-1
-1
-3
-1
-1
-3
-1
-1
-1
-3
-3
-3
-1
-3
-3
-1
-1
-3
-1
-1
-3
-1
-1
-1
-1
-1
-3
-1
-1
-1
-3
-3
-1
-1
-1
-1
-3
-1
-1
-3
-1
-3
-1
-1
-1
-1
-1
-3
-1
-1
-1
-1
-3
-1
-1
-3
-1
-1
0
0
0
0
0
0
0
0
0
0
0
0
0
0
0
0
0
0
0
0
0
0
-3
-3
-3
-3
-3
-3
-1
-3
-3
-3
-3
-3
-3
-1
-1
-1
-3
-3
-3
-3
-3
-1
-3
-3
-1
-3
-1
-3
-3
-3
-1
-1
-3
-3
-1
-3
-3
-3
-3
-1
-1
-3
-3
-3
-3
-1
-1
-3
-3
-1
-1
-1
-3
-1
-3
-3
-1
-3
-3
-3
-1
-3
-1
-1
-3
-1
-1
-1
-3
-1
-3
-3
-1
-3
-1
-3
-1
-3
-1
-1
-1
-1
-1
-1
-1
-3
-3
-3
-1
-1
-3
-3
-3
-3
-1
-1
-1
-1
-1
-1
-3
-1
-1
-1
-3
-1
-3
-3
-1
-1
-1
-1
-1
-1
-1
-1
-1
-1
-3
-3
-3
-1
-1
-1
-3
-1
-3
-3
-1
-1
-1
-1
-1
0
0
0
0
0
0
0
0
0
0
0
0
0
0
-3
-3
-3
-3
-3
-3
-3
-3
-3
-3
-3
-3
-3
-3
-3
-3
-1
-1
-3
-3
-3
-3
-1
-1
-3
-3
-1
-3
-3
-1
-3
-3
-3
-3
-1
-1
-1
-1
-1
-3
-3
-1
-3
-1
-1
-3
-1
-3
-3
-3
-3
-3
-3
-1
-3
-3
-1
-1
-3
-1
-1
-1
-1
-3
-1
-1
-3
-3
-1
-3
-3
-1
-3
-1
-3
-3
-3
-3
-1
-1
-1
-1
-3
-1
-3
-1
-1
-3
-1
-1
-1
-3
-1
-3
-1
-3
-1
-1
-1
-1
-1
-3
-1
-1
-3
-1
-3
-3
-1
-1
-1
-1
-3
-3
-1
-1
-3
-1
-3
-1
-1
-3
-1
-3
-1
-1
-1
-1
-3
-3
-1
-1
-1
-1
-1
-1
-1
-1
-1
0
0
0
0
0
0
0
0
-3
-3
-3
-3
-3
-3
-3
-1
-3
-3
-3
-3
-3
-1
-3
-3
-3
-1
-3
-3
-3
-3
-3
-3
-1
-3
-3
-3
-3
-1
-1
-1
-3
-1
-3
-1
-1
-1
-3
-3
-3
-1
-1
-1
-3
-1
-1
-1
-1
-1
-3
-3
-1
-3
-3
-1
-1
-1
-1
-3
-3
-1
-1
-3
-1
-3
-1
-3
-1
-3
-1
-1
-1
-3
-3
-3
-3
-3
-1
-3
-3
-1
-1
-1
-1
-3
-3
-1
-3
-3
-1
-1
-1
-1
-1
-1
-3
-1
-1
-3
-3
-1
-1
-3
-3
-1
-1
-3
-1
-1
-1
-1
-3
-1
-1
-1
-1
-3
-3
-3
-3
-1
-1
-3
-1
-1
-1
-3
-1
-1
-1
0
0
0
0
0
0
0
0
0
0
0
0
0
0
0
0
-3
-3
-3
-3
-3
-3
-3
-3
-3
-1
-1
-3
-3
-3
-3
-3
-1
-1
-3
-3
-3
-3
-3
-3
-3
-3
-3
-3
-3
-1
-3
-1
-1
-1
-1
-3
-3
-3
-1
-3
-3
-1
-3
-1
-3
-3
-1
-1
-3
-1
-1
-1
-1
-3
-3
-3
-3
-3
-3
-1
-1
-3
-3
-1
-1
-1
-1
-1
-3
-1
-1
-3
-1
-1
-3
-1
-1
-1
-3
-3
-1
-3
-3
-1
-3
-1
-1
-1
-3
-1
-3
-3
-1
-1
-1
-1
-1
-1
-3
-3
-3
-3
-3
-3
-1
-1
-1
-1
-1
-1
-1
-3
-1
-1
-1
-1
-1
-1
-1
-1
-1
-1
-1
0
0
0
0
0
0
0
0
0
0
0
0
0
0
0
0
0
0
0
0
0
0
0
0
-3
-3
-3
-3
-3
-3
-1
-3
-3
-3
-3
-3
-3
-3
-3
-1
-3
-3
-3
-3
-1
-3
-3
-3
-1
-1
-3
-3
-3
-3
-3
-3
-1
-1
-3
-3
-3
-1
-1
-1
-1
-1
-1
-3
-1
-1
-1
-1
-1
-3
-1
-1
-3
-3
-1
-3
-1
-3
-3
-1
-3
-1
-3
-3
-3
-3
-1
-1
-3
-1
-1
-3
-3
-3
-1
-1
-1
-1
-1
-1
-1
-1
-1
-3
-3
-1
-1
-1
-1
-3
-3
-1
-1
-3
-1
-1
-3
-1
-1
-3
-3
-1
-3
-3
-1
-1
-1
-1
-3
-1
-1
-3
-1
-3
-3
-3
-1
-3
-1
-1
-1
-1
-3
-1
-1
-1
-1
0
0
0
0
0
0
0
0
0
0
0
0
0
0
0
0
0
0
0
0
-3
-3
-3
-3
-1
-3
-1
-3
-3
-3
-3
-3
-3
-3
-3
-3
-1
-3
-3
-3
-3
-3
-3
-1
-1
-3
-1
-3
-3
-1
-1
-3
-3
-1
-3
-3
-1
-1
-3
-3
-3
-3
-1
-1
-3
-3
-1
-3
-3
-3
-1
-1
-1
-1
-3
-3
-3
-1
-1
-1
-1
-1
-1
-1
-1
-3
-3
-3
-3
-1
-1
-3
-1
-1
-1
-3
-1
-3
-1
-1
-1
-3
-1
-3
-3
-1
-1
-1
-1
-1
-3
-1
-1
-1
-3
-3
-3
-1
-3
-1
-1
-1
-1
-3
-3
-3
-3
-1
-1
-1
-1
-3
-1
-1
-3
-1
-3
-1
-1
-1
-1
-1
-1
0
0
0
0
0
0
0
0
0
0
0
0
0
0
0
0
0
0
0
0
0
0
0
0
-3
-3
-3
-3
-3
-3
-3
-3
-3
-1
-3
-3
-1
-3
-1
-3
-3
-3
-3
-3
-1
-3
-3
-3
-1
-3
-1
-1
-1
-3
-3
-1
-1
-3
-3
-3
-1
-3
-3
-3
-1
-3
-1
-3
-1
-3
-3
-3
-3
-3
-3
-3
-1
-1
-1
-3
-1
-3
-1
-1
-1
-1
-1
-3
-3
-1
-3
-1
-1
-1
-1
-3
-3
-1
-1
-3
-1
-1
-1
-1
-1
-1
-1
-1
-1
-3
-1
-1
-1
-1
-3
-1
-1
-3
-1
-1
-3
-3
-3
-1
-3
-1
-1
-3
-1
-1
-3
-3
-1
-1
-1
-3
-1
-3
-3
-1
-3
-1
-1
-1
-1
0
0
0
0
0
0
0
0
0
0
0
0
0
0
0
0
0
0
0
0
0
0
0
0
0
0
-3
-3
-3
-3
-3
-3
-3
-3
-1
-3
-3
-3
-3
-3
-3
-3
-1
-3
-3
-3
-1
-3
-1
-1
-1
-1
-1
-3
-3
-1
-3
-1
-3
-3
-3
-3
-3
-3
-1
-3
-3
-1
-1
-1
-3
-3
-3
-3
-1
-1
-1
-3
-1
-1
-1
-3
-1
-3
-1
-1
-3
-1
-1
-3
-3
-3
-3
-3
-1
-1
-3
-3
-3
-3
-3
-1
-1
-1
-1
-1
-1
-3
-3
-1
-1
-3
-1
-1
-1
-1
-1
-1
-1
-3
-1
-3
-3
-1
-3
-3
-3
-3
-1
-1
-3
-1
-1
-3
-1
-3
-1
-1
-1
-1
-1
-1
-1
-1
-1
-3
-1
-3
-1
-1
-1
-1
-3
-1
-1
0
0
0
0
0
0
0
0
0
0
0
0
0
0
0
0
0
0
-3
-3
-3
-3
-3
-3
-3
-1
-3
-3
-1
-3
-3
-3
-1
-3
-3
-3
-3
-3
-3
-3
-3
-1
-3
-3
-1
-3
-3
-1
-1
-1
-3
-1
-3
-1
-3
-1
-3
-3
-3
-1
-1
-1
-1
-1
-3
-1
-3
-1
-1
-3
-1
-3
-1
-1
-1
-3
-3
-3
-1
-1
-1
-3
-3
-3
-3
-1
-1
-1
-3
-3
-1
-1
-1
-3
-1
-1
-3
-3
-3
-1
-3
-1
-1
-1
-1
-3
-3
-1
-3
-3
-1
-1
-1
-3
-1
-1
-3
-3
-1
-1
-3
-1
-3
-3
-1
-1
-3
-1
-3
-1
-1
-1
-1
-1
-1
-1
-1
-3
-1
-3
-1
-1
-1
0
0
0
0
0
0
0
0
0
0
0
0
0
0
0
0
0
0
0
0
0
0
-3
-3
-3
-3
-3
-3
-1
-1
-3
-3
-3
-3
-3
-3
-3
-3
-3
-1
-3
-3
-3
-3
-1
-1
-3
-3
-3
-3
-3
-3
-3
-3
-3
-3
-3
-3
-1
-1
-1
-1
-1
-3
-1
-3
-1
-1
-3
-3
-1
-3
-1
-1
-1
-1
-1
-1
-1
-3
-3
-3
-1
-1
-1
-3
-1
-3
-3
-1
-3
-3
-3
-1
-1
-1
-3
-1
-3
-3
-1
-3
-1
-1
-1
-3
-3
-1
-3
-3
-3
-1
-1
-1
-3
-3
-3
-1
-3
-3
-1
-1
-1
-3
-1
-1
-3
-1
-3
-1
-1
-1
-1
-3
-1
-1
-1
-1
-1
-1
-1
-1
-1
-3
-1
-1
-1
-1
-1
-1
-1
0
0
0
0
0
0
0
0
0
0
0
0
0
0
0
0
0
0
-3
-3
-3
-3
-3
-3
-1
-3
-3
-3
-3
-3
-3
-3
-3
-3
-3
-3
-3
-1
-1
-1
-3
-3
-3
-3
-3
-1
-3
-1
-3
-3
-1
-3
-3
-3
-1
-1
-3
-3
-3
-3
-3
-1
-3
-3
-3
-3
-3
-1
-1
-3
-1
-1
-1
-1
-3
-1
-1
-1
-1
-1
-3
-3
-1
-3
-3
-3
-1
-1
-1
-1
-1
-1
-1
-1
-1
-3
-1
-1
-1
-3
-1
-3
-3
-1
-1
-1
-3
-1
-1
-1
-1
-3
-3
-3
-3
-3
-1
-3
-1
-1
-1
-1
-3
-1
-1
-1
-3
-1
-1
-3
-1
-3
-1
-1
-3
-1
-3
-1
-3
-1
-1
-1
-1
-1
-1
-3
-1
-1
-1
0
0
0
0
0
0
0
0
0
0
0
0
0
0
0
0
-3
-3
-3
-3
-3
-3
-3
-3
-3
-3
-1
-3
-3
-3
-1
-3
-3
-3
-1
-3
-3
-3
-3
-3
-3
-3
-1
-3
-3
-1
-1
-3
-1
-1
-1
-1
-3
-1
-1
-3
-3
-3
-1
-1
-3
-1
-3
-3
-3
-1
-1
-1
-3
-1
-1
-3
-1
-1
-1
-1
-3
-3
-1
-1
-1
-3
-3
-3
-3
-3
-1
-1
-1
-1
-1
-3
-1
-3
-1
-3
-1
-1
-1
-1
-3
-1
-1
-1
-3
-3
-3
-3
-3
-3
-1
-1
-3
-1
-1
-3
-1
-1
-3
-1
-1
-1
-1
-3
-1
-3
-3
-1
-1
-1
-3
-3
-1
-1
-1
-3
-3
-1
-1
-1
-1
-1
-1
0
0
0
0
0
0
0
0
0
0
0
0
0
0
0
0
0
0
0
0
-3
-3
-3
-3
-1
-3
-3
-3
-3
-3
-3
-3
-1
-3
-3
-3
-3
-3
-3
-1
-3
-3
-3
-1
-3
-1
-3
-3
-3
-1
-3
-1
-1
-1
-3
-3
-3
-1
-3
-1
-3
-3
-3
-3
-1
-3
-1
-3
-3
-1
-3
-1
-1
-1
-3
-1
-3
-1
-1
-1
-1
-1
-3
-1
-1
-1
-1
-3
-3
-3
-1
-3
-1
-3
-1
-1
-3
-3
-1
-1
-1
-3
-3
-3
-1
-1
-1
-3
-3
-1
-1
-3
-1
-1
-1
-3
-1
-3
-1
-1
-1
-1
-1
-3
-3
-3
-1
-1
-1
-1
-3
-1
-1
-3
-1
-1
-1
-1
-1
-1
-3
-1
-1
0
0
0
0
0
0
0
0
0
0
0
0
0
0
0
0
0
0
0
0
0
0
0
0
-3
-3
-3
-3
-3
-3
-3
-3
-3
-3
-3
-3
-3
-3
-3
-3
-1
-3
-3
-3
-1
-3
-1
-1
-3
-3
-1
-3
-3
-3
-3
-3
-1
-3
-1
-3
-3
-3
-3
-3
-3
-1
-3
-1
-3
-3
-3
-1
-1
-1
-3
-1
-3
-3
-3
-1
-1
-3
-3
-3
-1
-3
-1
-1
-3
-1
-3
-1
-1
-1
-1
-1
-1
-3
-1
-3
-1
-3
-1
-3
-1
-1
-1
-3
-1
-1
-1
-3
-3
-1
-1
-1
-3
-1
-3
-1
-3
-1
-3
-1
-1
-1
-1
-1
-1
-1
-1
-1
-1
-1
-1
-1
-3
-3
-1
-3
-1
-3
-1
-1
-1
-1
-1
-1
-1
-3
-3
-1
-1
-3
-1
-1
-1
0
0
0
0
0
0
0
0
0
0
0
0
0
0
-3
-3
-3
-3
-3
-3
-3
-3
-3
-3
-3
-3
-3
-3
-3
-3
-1
-3
-1
-1
-3
-3
-1
-3
-3
-3
-1
-1
-3
-1
-1
-3
-3
-3
-1
-1
-3
-1
-3
-1
-3
-3
-1
-1
-1
-3
-3
-3
-1
-3
-1
-3
-1
-3
-3
-1
-1
-3
-3
-3
-3
-3
-1
-1
-1
-1
-3
-3
-1
-3
-1
-1
-1
-1
-3
-3
-1
-3
-1
-3
-1
-3
-3
-1
-1
-1
-3
-1
-3
-3
-3
-3
-1
-1
-1
-1
-1
-3
-3
-3
-1
-1
-1
-1
-1
-3
-1
-1
-1
-1
-1
-1
-1
-1
-1
-1
-3
-1
-1
-3
-1
-1
-1
-3
-1
-1
-1
0
0
0
0
0
0
0
0
0
0
0
0
0
0
0
0
0
0
0
0
-3
-3
-3
-3
-3
-3
-3
-3
-3
-3
-3
-3
-1
-3
-3
-3
-3
-3
-3
-3
-1
-1
-1
-1
-1
-1
-3
-3
-3
-1
-3
-3
-3
-3
-3
-1
-3
-3
-1
-3
-3
-1
-3
-1
-3
-3
-1
-1
-1
-1
-3
-1
-3
-3
-1
-1
-1
-3
-1
-3
-1
-1
-3
-3
-3
-3
-3
-1
-3
-1
-1
-3
-1
-3
-3
-3
-1
-3
-1
-1
-1
-1
-3
-3
-3
-3
-1
-1
-3
-1
-1
-1
-1
-1
-3
-1
-1
-1
-1
-1
-1
-3
-1
-1
-1
-3
-3
-1
-3
-3
-1
-1
-1
-1
-1
-1
-1
-1
-1
-1
-3
-1
-3
-1
-1
-1
-3
-1
-1
0
0
0
0
0
0
0
0
0
0
0
0
0
0
0
0
0
0
-3
-3
-3
-3
-3
-3
-3
-3
-3
-3
-3
-3
-1
-3
-1
-1
-3
-3
-3
-3
-3
-3
-3
-3
-3
-3
-3
-1
-1
-1
-3
-3
-1
-3
-3
-1
-1
-1
-1
-3
-3
-3
-1
-1
-1
-3
-1
-3
-3
-1
-1
-3
-1
-1
-1
-1
-3
-3
-3
-3
-3
-1
-1
-3
-3
-1
-1
-1
-3
-1
-1
-3
-1
-1
-3
-1
-1
-1
-1
-1
-1
-1
-1
-3
-1
-3
-1
-3
-3
-1
-3
-1
-3
-1
-1
-1
-1
-1
-3
-1
-1
-3
-3
-3
-1
-1
-3
-1
-1
-1
-1
-3
-1
-1
-3
-3
-1
-3
-1
-1
-1
0
0
0
0
0
0
0
0
0
0
0
0
0
0
0
0
0
0
0
0
0
0
0
0
0
0
-3
-3
-3
-3
-3
-3
-3
-3
-3
-3
-3
-1
-3
-1
-3
-3
-1
-3
-1
-1
-1
-1
-1
-3
-3
-3
-3
-1
-3
-1
-1
-3
-1
-3
-3
-3
-3
-3
-3
-1
-3
-3
-1
-3
-1
-3
-3
-1
-3
-3
-3
-3
-3
-3
-1
-1
-1
-3
-1
-3
-3
-1
-1
-3
-3
-1
-1
-1
-3
-1
-3
-1
-3
-3
-1
-1
-1
-1
-1
-1
-3
-1
-1
-3
-3
-3
-1
-1
-1
-3
-3
-3
-3
-1
-1
-1
-1
-1
-3
-1
-1
-1
-1
-1
-1
-3
-1
-3
-1
-3
-1
-1
-3
-3
-3
-1
-3
-1
-1
-3
-1
-1
-1
-1
-1
-1
-1
-1
-1
0
0
0
0
0
0
0
0
0
0
0
0
0
0
0
0
0
0
-3
-3
-3
-3
-3
-3
-3
-1
-3
-3
-3
-3
-3
-3
-1
-3
-1
-3
-3
-1
-3
-3
-1
-3
-3
-1
-1
-3
-3
-3
-3
-1
-1
-3
-3
-3
-1
-3
-1
-1
-1
-3
-1
-1
-3
-3
-1
-3
-1
-1
-3
-1
-1
-1
-1
-3
-3
-3
-1
-3
-3
-1
-1
-1
-3
-1
-1
-3
-3
-3
-1
-1
-3
-3
-1
-3
-1
-1
-1
-3
-1
-1
-1
-1
-3
-1
-3
-1
-3
-3
-1
-1
-3
-3
-1
-1
-1
-1
-1
-1
-3
-3
-1
-3
-1
-1
-3
-1
-3
-1
-3
-3
-3
-1
-1
-3
-3
-1
-1
-1
-1
-3
-1
-3
-1
-1
-3
-1
-3
-3
-1
-1
-3
-1
-1
-3
-1
-1
-1
0
0
0
0
0
0
0
0
-3
-3
-3
-3
-3
-3
-3
-3
-3
-3
-3
-3
-1
-3
-1
-3
-1
-3
-3
-3
-3
-1
-1
-3
-3
-3
-3
-1
-1
-3
-3
-3
-1
-3
-1
-1
-3
-1
-1
-3
-1
-3
-3
-3
-1
-3
-3
-1
-1
-1
-3
-3
-1
-1
-1
-3
-1
-3
-3
-3
-1
-1
-1
-1
-1
-1
-3
-1
-3
-3
-1
-1
-1
-3
-1
-3
-1
-1
-3
-3
-3
-1
-3
-3
-1
-3
-1
-1
-3
-1
-1
-1
-1
-1
-1
-3
-3
-1
-3
-3
-1
-1
-1
-3
-3
-1
-3
-1
-1
-1
-1
-1
-3
-1
-1
-3
-3
-3
-1
-1
-1
-3
-1
-1
-3
-1
-1
-3
-1
-1
-3
-1
-1
0
0
0
0
0
0
0
0
0
0
0
0
0
0
-3
-3
-3
-3
-3
-3
-1
-3
-3
-3
-3
-3
-3
-3
-1
-3
-3
-3
-3
-3
-1
-3
-3
-3
-1
-1
-3
-3
-1
-3
-1
-3
-1
-1
-1
-3
-3
-3
-3
-1
-3
-1
-3
-1
-1
-1
-3
-1
-3
-1
-3
-1
-3
-1
-3
-3
-1
-1
-1
-1
-3
-1
-1
-3
-1
-3
-3
-1
-3
-1
-3
-3
-3
-1
-1
-3
-3
-1
-1
-1
-1
-3
-3
-1
-1
-1
-1
-1
-3
-3
-3
-3
-1
-1
-3
-3
-3
-1
-1
-1
-1
-1
-1
-1
-1
-1
-1
-3
-1
-1
-1
-3
-1
-1
-1
-1
-1
0
0
0
0
0
0
0
0
0
0
0
0
0
0
0
0
0
0
0
0
0
0
0
0
0
0
0
0
0
0
-3
-3
-1
-3
-3
-3
-3
-3
-3
-1
-3
-1
-1
-3
-3
-3
-1
-3
-1
-3
-3
-3
-1
-3
-3
-1
-1
-3
-3
-3
-3
-1
-3
-3
-3
-1
-1
-3
-1
-1
-3
-1
-3
-1
-3
-1
-3
-1
-3
-3
-1
-1
-3
-1
-3
-1
-3
-1
-3
-1
-1
-3
-1
-3
-3
-3
-3
-3
-1
-1
-3
-1
-3
-1
-1
-3
-1
-3
-1
-3
-1
-1
-1
-1
-1
-3
-1
-1
-1
-1
-3
-3
-1
-3
-3
-3
-1
-3
-3
-1
-1
-1
-3
-1
-3
-1
-1
-1
-1
-3
-1
-1
-3
-1
-1
-1
-1
-3
-3
-3
-1
-1
-1
-1
-1
0
0
0
0
0
0
0
0
0
0
0
0
0
0
0
0
0
0
0
0
0
0
-3
-3
-3
-3
-3
-3
-3
-3
-3
-3
-1
-3
-3
-3
-3
-3
-3
-3
-3
-3
-1
-3
-3
-3
-3
-3
-1
-3
-3
-3
-1
-1
-3
-3
-3
-3
-3
-1
-3
-1
-1
-1
-1
-1
-1
-1
-1
-1
-3
-1
-1
-3
-3
-3
-3
-3
-1
-1
-3
-3
-1
-1
-3
-3
-1
-1
-1
-3
-1
-1
-3
-1
-3
-3
-3
-1
-1
-1
-1
-1
-3
-3
-1
-1
-1
-1
-1
-3
-3
-1
-1
-1
-1
-3
-1
-3
-1
-3
-3
-1
-1
-3
-1
-1
-3
-1
-3
-1
-1
-1
-1
-1
-1
-1
-3
-1
-1
-1
-1
-1
-3
-3
-1
-1
-1
0
0
0
0
0
0
0
0
0
0
0
0
0
0
0
0
0
0
0
0
0
0
-3
-3
-3
-3
-3
-3
-3
-3
-3
-3
-3
-1
-3
-3
-3
-1
-1
-3
-1
-3
-3
-3
-3
-1
-1
-3
-3
-3
-3
-1
-1
-3
-1
-3
-1
-1
-1
-3
-1
-1
-3
-1
-1
-1
-3
-3
-1
-1
-3
-3
-3
-3
-1
-3
-1
-1
-3
-3
-3
-1
-3
-1
-1
-3
-3
-1
-1
-1
-1
-3
-3
-3
-3
-3
-1
-1
-1
-1
-1
-3
-1
-1
-1
-3
-1
-3
-1
-1
-3
-1
-1
-1
-1
-3
-3
-3
-3
-1
-3
-1
-3
-1
-1
-1
-1
-1
-1
-1
-3
-3
-1
-1
-1
-3
-1
-3
-1
-1
-3
-1
-3
-3
-1
-1
-1
0
0
0
0
0
0
0
0
0
0
0
0
0
0
0
0
0
0
0
0
0
0
-3
-3
-3
-3
-3
-3
-3
-3
-3
-3
-3
-3
-3
-1
-3
-1
-3
-1
-3
-3
-3
-1
-3
-3
-1
-3
-3
-1
-1
-1
-1
-3
-1
-3
-1
-3
-3
-3
-3
-1
-1
-3
-1
-3
-3
-3
-1
-1
-3
-3
-1
-1
-3
-3
-3
-3
-1
-1
-3
-1
-3
-3
-1
-1
-3
-1
-1
-3
-1
-1
-3
-1
-3
-3
-3
-1
-1
-1
-3
-1
-3
-1
-1
-3
-1
-3
-1
-1
-1
-3
-1
-3
-3
-3
-3
-1
-3
-1
-3
-1
-1
-3
-1
-3
-3
-1
-1
-1
-1
-1
-1
-1
-1
-1
-1
-1
-1
-1
-3
-1
-1
-3
-1
-1
-1
-3
-1
-3
-1
-1
-3
-1
-1
0
0
0
0
0
0
0
0
0
0
0
0
0
0
-3
-3
-3
-3
-3
-3
-3
-1
-3
-3
-3
-3
-3
-3
-3
-1
-1
-3
-1
-3
-3
-3
-1
-3
-3
-3
-3
-3
-1
-1
-1
-3
-3
-1
-1
-3
-3
-3
-1
-3
-1
-3
-1
-3
-3
-1
-1
-3
-3
-3
-3
-1
-1
-3
-3
-3
-1
-3
-1
-3
-1
-1
-1
-3
-3
-1
-3
-3
-3
-1
-3
-1
-1
-1
-1
-3
-1
-3
-1
-3
-1
-1
-3
-1
-3
-3
-3
-1
-1
-1
-1
-3
-1
-1
-3
-3
-1
-1
-1
-1
-1
-1
-1
-1
-3
-1
-1
-1
-1
-3
-1
-1
-1
-3
-1
-1
-3
-1
-3
-3
-3
-1
-1
-1
-1
-1
-1
-1
-1
0
0
0
0
0
0
0
0
0
0
0
0
0
0
0
0
0
0
-3
-3
-3
-3
-1
-3
-3
-3
-3
-3
-3
-3
-1
-3
-3
-3
-3
-3
-1
-3
-3
-3
-3
-3
-3
-3
-3
-1
-3
-3
-1
-3
-3
-3
-1
-1
-1
-3
-1
-1
-3
-1
-3
-3
-3
-3
-3
-1
-1
-1
-1
-1
-3
-3
-1
-3
-1
-3
-3
-1
-3
-3
-3
-3
-3
-1
-1
-1
-3
-3
-1
-1
-1
-1
-1
-1
-1
-1
-1
-1
-1
-1
-3
-1
-1
-1
-1
-1
-1
-3
-1
-1
-1
-3
-1
-3
-1
-3
-3
-3
-1
-3
-1
-3
-1
-1
-1
-3
-1
-3
-3
-1
-1
-1
-1
-3
-1
-3
-1
-1
-1
-1
-1
-3
-1
-1
-1
0
0
0
0
0
0
0
0
0
0
0
0
0
0
0
0
0
0
0
0
-3
-3
-3
-3
-3
-3
-3
-3
-3
-3
-1
-3
-3
-1
-1
-3
-3
-1
-3
-3
-3
-3
-3
-3
-1
-1
-3
-3
-3
-3
-3
-3
-3
-3
-3
-1
-3
-1
-1
-1
-3
-3
-3
-3
-1
-1
-3
-3
-3
-3
-1
-3
-1
-1
-1
-3
-3
-1
-1
-3
-3
-3
-1
-1
-3
-3
-3
-3
-1
-1
-3
-3
-1
-3
-1
-1
-1
-3
-1
-1
-1
-3
-1
-1
-3
-3
-1
-1
-3
-1
-1
-3
-1
-1
-1
-3
-1
-1
-1
-1
-1
-1
-1
-1
-1
-1
-1
-1
-3
-3
-3
-1
-1
-1
-1
-1
-1
-3
-3
-3
-1
-1
-1
-1
-1
-1
-1
-1
-1
0
0
0
0
0
0
0
0
0
0
0
0
0
0
0
0
0
0
-3
-3
-3
-3
-3
-3
-3
-3
-3
-1
-1
-3
-3
-3
-3
-1
-3
-3
-3
-1
-1
-3
-3
-3
-3
-3
-3
-3
-3
-3
-3
-3
-3
-1
-3
-3
-1
-3
-1
-3
-1
-1
-1
-1
-3
-3
-1
-1
-1
-3
-3
-3
-1
-1
-1
-3
-3
-3
-1
-1
-1
-1
-3
-3
-3
-1
-3
-1
-1
-3
-3
-1
-1
-1
-1
-1
-1
-1
-1
-1
-3
-1
-1
-1
-3
-3
-3
-1
-1
-3
-1
-3
-1
-1
-1
-1
-3
-1
-1
-1
-1
-1
-3
-1
-3
-3
-1
-1
-1
-3
-3
-1
-1
-3
-3
-1
-3
-1
-3
-1
-1
-1
-1
-1
-1
0
0
0
0
0
0
0
0
0
0
0
0
0
0
0
0
0
0
0
0
0
0
-3
-3
-3
-3
-3
-3
-3
-3
-1
-1
-3
-3
-3
-3
-1
-3
-3
-3
-1
-3
-3
-3
-3
-3
-3
-3
-1
-3
-1
-1
-1
-3
-1
-3
-3
-1
-1
-3
-3
-3
-3
-1
-1
-3
-3
-1
-1
-3
-1
-3
-3
-1
-3
-3
-3
-1
-3
-1
-1
-1
-1
-1
-1
-3
-3
-3
-1
-3
-1
-1
-1
-1
-1
-3
-3
-3
-1
-3
-3
-1
-3
-1
-1
-1
-3
-1
-1
-1
-1
-1
-1
-1
-1
-1
-1
-3
-3
-1
-3
-3
-1
-1
-3
-3
-1
-1
-1
-3
-1
-3
-3
-1
-3
-1
-3
-1
-1
-1
-1
-1
-3
-1
-1
-1
-1
0
0
0
0
0
0
0
0
0
0
0
0
0
0
0
0
0
0
0
0
0
0
-3
-3
-3
-3
-3
-1
-3
-3
-1
-3
-3
-3
-3
-3
-3
-3
-1
-3
-3
-3
-1
-3
-3
-1
-3
-3
-3
-3
-3
-3
-3
-1
-3
-3
-1
-3
-1
-3
-3
-1
-3
-1
-3
-3
-3
-1
-3
-3
-1
-1
-3
-1
-3
-1
-3
-1
-1
-3
-3
-3
-3
-1
-1
-1
-1
-3
-1
-1
-1
-3
-3
-1
-3
-1
-1
-1
-1
-1
-3
-1
-1
-1
-3
-3
-3
-3
-1
-3
-1
-1
-3
-1
-1
-1
-3
-1
-1
-1
-1
-1
-1
-3
-1
-1
-1
-1
-3
-3
-1
-1
-1
-1
-1
-3
-1
-1
-1
-1
-1
-3
-1
-1
-1
0
0
0
0
0
0
0
0
0
0
0
0
0
0
0
0
0
0
0
0
0
0
0
0
-3
-3
-3
-3
-3
-3
-3
-3
-3
-3
-3
-1
-1
-3
-3
-3
-3
-1
-3
-3
-3
-1
-1
-3
-1
-3
-3
-3
-1
-1
-1
-1
-1
-1
-3
-3
-3
-3
-1
-3
-3
-3
-3
-1
-3
-3
-1
-3
-3
-1
-3
-3
-3
-3
-1
-1
-3
-3
-1
-3
-3
-1
-3
-1
-1
-3
-1
-3
-1
-1
-1
-3
-1
-1
-3
-3
-3
-1
-3
-1
-1
-1
-1
-1
-3
-3
-1
-1
-1
-3
-3
-1
-1
-1
-1
-1
-1
-3
-3
-1
-1
-1
-1
-1
-3
-3
-1
-1
-3
-3
-1
-3
-1
-1
-1
-1
-1
-3
-1
-3
-1
-1
-1
-1
-3
-3
-1
-1
-1
-1
-1
0
0
0
0
0
0
0
0
0
0
0
0
0
0
0
0
-3
-3
-3
-3
-3
-3
-1
-3
-1
-3
-3
-3
-3
-3
-1
-3
-3
-1
-3
-3
-3
-1
-1
-1
-1
-3
-1
-1
-3
-3
-1
-3
-3
-3
-3
-1
-1
-1
-1
-1
-3
-3
-3
-3
-3
-1
-3
-3
-3
-1
-1
-1
-3
-3
-1
-3
-3
-1
-3
-3
-3
-3
-1
-1
-1
-1
-3
-1
-1
-3
-1
-3
-1
-3
-3
-3
-3
-1
-3
-1
-1
-1
-3
-1
-3
-3
-3
-3
-3
-3
-1
-3
-1
-1
-1
-1
-1
-3
-1
-1
-1
-1
-1
-1
-1
-1
-1
-1
-3
-3
-1
-3
-1
-1
-1
-3
-3
-3
-1
-1
-1
-1
-3
-1
-1
-1
-1
-1
-1
0
0
0
0
0
0
0
0
0
0
0
0
0
0
0
0
0
0
-3
-3
-3
-1
-3
-3
-3
-3
-3
-3
-1
-3
-1
-3
-3
-3
-3
-3
-3
-3
-3
-3
-3
-1
-1
-3
-3
-3
-3
-3
-1
-3
-1
-1
-1
-1
-3
-1
-1
-3
-3
-1
-1
-3
-3
-1
-3
-3
-1
-1
-3
-1
-3
-1
-1
-1
-3
-1
-1
-1
-3
-1
-1
-3
-3
-3
-1
-3
-3
-1
-1
-1
-1
-3
-3
-1
-1
-1
-1
-1
-1
-3
-3
-3
-1
-3
-1
-1
-1
-1
-1
-3
-3
-3
-1
-3
-1
-3
-1
-3
-3
-3
-1
-1
-1
-1
-1
-1
-1
-1
-3
-1
-1
-3
-1
-3
-1
-3
-3
-3
-1
-1
-3
-1
-3
-1
-3
-1
-1
-1
-1
0
0
0
0
0
0
0
0
0
0
0
0
0
0
0
0
-3
-3
-3
-3
-3
-3
-3
-3
-3
-3
-3
-3
-1
-3
-3
-3
-3
-3
-3
-3
-3
-3
-3
-3
-3
-1
-3
-1
-3
-3
-3
-3
-3
-1
-3
-3
-3
-3
-3
-3
-1
-1
-1
-1
-3
-3
-1
-1
-3
-3
-3
-3
-1
-1
-1
-1
-3
-3
-1
-1
-3
-1
-1
-1
-3
-3
-3
-3
-3
-1
-3
-1
-1
-1
-3
-3
-3
-1
-1
-1
-1
-3
-1
-1
-1
-1
-1
-1
-1
-1
-1
-1
-1
-1
-1
-1
-1
-1
-1
-3
-1
-1
-1
-1
-1
-1
-3
-1
-3
-1
-3
-1
-1
-3
-1
-1
-1
-1
-1
-1
-1
0
0
0
0
0
0
0
0
0
0
0
0
0
0
0
0
0
0
0
0
0
0
0
0
0
0
-3
-3
-3
-1
-3
-3
-3
-3
-3
-3
-3
-3
-1
-3
-3
-3
-3
-3
-3
-3
-1
-3
-3
-1
-3
-1
-3
-1
-3
-1
-3
-3
-3
-3
-3
-1
-3
-1
-3
-3
-3
-3
-1
-1
-1
-3
-3
-3
-1
-3
-3
-1
-3
-1
-3
-3
-1
-1
-3
-1
-3
-3
-1
-1
-3
-1
-1
-3
-1
-1
-3
-1
-3
-3
-1
-1
-3
-1
-3
-1
-3
-1
-3
-1
-1
-1
-1
-1
-1
-1
-1
-1
-3
-3
-3
-3
-1
-3
-1
-1
-1
-3
-1
-1
-1
-3
-3
-1
-1
-3
-3
-3
-1
-1
-1
-3
-1
-1
-1
-1
-1
-1
-1
-3
-1
-3
-3
-1
-1
-1
-1
-1
-1
-1
-1
-1
-1
0
0
0
0
0
0
0
0
0
0
-3
-3
-3
-3
-3
-3
-3
-3
-3
-3
-3
-3
-3
-3
-3
-1
-3
-3
-1
-3
-1
-3
-3
-3
-3
-1
-3
-3
-3
-3
-3
-1
-3
-1
-1
-3
-3
-1
-1
-3
-3
-3
-1
-3
-1
-3
-3
-1
-3
-3
-1
-1
-3
-1
-1
-3
-1
-3
-1
-3
-1
-1
-1
-3
-1
-1
-3
-3
-1
-1
-1
-3
-1
-1
-1
-1
-3
-3
-1
-3
-1
-3
-1
-3
-1
-1
-1
-3
-1
-1
-1
-1
-1
-1
-3
-1
-3
-3
-3
-3
-1
-1
-1
-1
-1
-3
-1
-1
-1
-1
-1
-3
-1
-3
-3
-3
-1
-1
-1
-1
-1
-3
-1
-1
-1
-1
-1
0
0
0
0
0
0
0
0
0
0
0
0
0
0
0
0
0
0
0
0
-3
-3
-3
-3
-3
-3
-3
-3
-3
-1
-3
-1
-3
-3
-3
-3
-3
-1
-1
-1
-3
-3
-3
-3
-3
-3
-3
-3
-3
-1
-3
-3
-1
-3
-1
-1
-3
-1
-1
-1
-3
-3
-1
-3
-1
-1
-1
-3
-3
-1
-1
-1
-1
-1
-3
-1
-1
-1
-1
-3
-1
-3
-1
-3
-1
-3
-3
-3
-3
-3
-1
-1
-3
-3
-1
-3
-1
-3
-1
-3
-3
-1
-3
-3
-3
-3
-1
-1
-1
-1
-1
-3
-1
-3
-1
-3
-1
-1
-1
-1
-3
-3
-1
-1
-1
-1
-1
-1
-1
-3
-1
-3
-1
-3
-3
-1
-3
-1
-1
-1
-3
-3
-3
-1
-1
-3
-1
-1
-1
-1
-1
-1
-1
0
0
0
0
0
0
0
0
0
0
0
0
0
0
-3
-3
-3
-3
-3
-3
-3
-3
-1
-3
-3
-3
-3
-3
-3
-3
-3
-1
-3
-3
-3
-3
-1
-1
-3
-3
-1
-3
-1
-1
-3
-3
-1
-3
-1
-3
-3
-3
-1
-3
-3
-3
-1
-1
-3
-1
-3
-3
-1
-1
-1
-3
-1
-3
-3
-1
-3
-3
-3
-3
-1
-3
-1
-1
-1
-1
-1
-1
-1
-1
-3
-3
-1
-3
-3
-3
-1
-3
-1
-3
-3
-1
-1
-1
-3
-1
-1
-1
-1
-1
-1
-1
-1
-3
-1
-1
-1
-3
-1
-1
-3
-3
-1
-1
-1
-1
-3
-1
-1
-1
-1
-3
-1
-3
-3
-1
-3
-1
-1
-1
-1
-1
-1
0
0
0
0
0
0
0
0
0
0
0
0
0
0
0
0
0
0
0
0
0
0
0
0
-3
-3
-3
-3
-3
-3
-3
-3
-3
-3
-1
-3
-3
-3
-3
-1
-3
-3
-3
-3
-3
-3
-3
-1
-3
-3
-3
-1
-1
-3
-1
-3
-3
-1
-1
-3
-3
-1
-3
-1
-3
-3
-1
-1
-1
-1
-1
-3
-1
-1
-1
-1
-3
-1
-1
-3
-3
-1
-1
-3
-3
-3
-1
-3
-1
-1
-1
-1
-1
-3
-3
-1
-3
-1
-3
-3
-1
-1
-3
-3
-1
-1
-1
-3
-1
-1
-1
-3
-1
-1
-1
-3
-3
-1
-3
-3
-1
-1
-1
-3
-1
-1
-1
-1
-1
-1
-3
-1
-1
-3
-1
-3
-3
-1
-1
-3
-1
-3
-3
-3
-3
-1
-1
-1
-1
-1
-1
0
0
0
0
0
0
0
0
0
0
0
0
0
0
0
0
0
0
0
0
-3
-3
-3
-3
-3
-3
-3
-3
-3
-3
-3
-3
-3
-1
-1
-3
-3
-3
-3
-3
-1
-1
-1
-3
-3
-3
-3
-3
-3
-3
-1
-1
-3
-3
-3
-1
-1
-3
-1
-3
-3
-3
-3
-1
-1
-1
-1
-3
-3
-3
-1
-1
-3
-1
-1
-3
-3
-1
-1
-3
-1
-3
-3
-3
-1
-1
-1
-1
-1
-3
-3
-3
-1
-3
-1
-1
-3
-1
-1
-3
-1
-1
-3
-1
-3
-3
-1
-3
-1
-3
-1
-1
-3
-1
-3
-1
-1
-1
-1
-1
-1
-3
-1
-3
-1
-1
-1
-1
-3
-1
-1
-1
-1
-1
-1
-1
-3
-1
-1
-1
-1
0
0
0
0
0
0
0
0
0
0
0
0
0
0
0
0
0
0
0
0
0
0
0
0
0
0
-3
-3
-3
-3
-3
-3
-1
-1
-3
-3
-3
-3
-3
-1
-1
-3
-3
-1
-3
-3
-3
-3
-1
-1
-1
-3
-3
-1
-1
-1
-3
-3
-3
-3
-1
-3
-1
-1
-1
-3
-1
-1
-3
-1
-3
-1
-3
-3
-3
-3
-3
-3
-3
-3
-1
-1
-3
-1
-3
-3
-1
-3
-1
-3
-3
-1
-1
-1
-1
-1
-3
-1
-1
-3
-1
-3
-3
-1
-3
-3
-3
-1
-1
-1
-1
-3
-3
-3
-1
-3
-1
-3
-1
-3
-1
-1
-3
-1
-1
-1
-1
-1
-3
-1
-1
-3
-1
-1
-3
-1
-1
-1
-1
-1
-1
-3
-1
-1
-1
0
0
0
0
0
0
0
0
0
0
0
0
0
0
0
0
0
0
0
0
0
0
0
0
0
0
0
0
-3
-3
-3
-3
-3
-3
-3
-1
-3
-3
-3
-3
-1
-3
-3
-3
-3
-3
-1
-3
-3
-3
-3
-3
-3
-3
-1
-1
-3
-3
-3
-3
-1
-3
-1
-1
-1
-3
-3
-3
-3
-3
-1
-3
-1
-3
-1
-3
-1
-1
-3
-1
-3
-1
-1
-1
-1
-3
-3
-3
-1
-1
-1
-1
-3
-1
-3
-1
-1
-3
-3
-1
-1
-3
-3
-3
-3
-1
-1
-1
-3
-1
-3
-3
-1
-1
-1
-1
-1
-1
-1
-1
-1
-1
-1
-3
-1
-1
-3
-3
-1
-1
-3
-1
-1
-1
-1
-1
-3
-1
-1
-1
-1
-3
-3
-1
-1
-1
-3
-1
-1
0
0
0
0
0
0
0
0
0
0
0
0
0
0
0
0
0
0
0
0
0
0
0
0
0
0
-3
-3
-3
-3
-3
-3
-3
-3
-3
-3
-3
-3
-3
-3
-3
-3
-3
-3
-3
-3
-3
-3
-1
-3
-3
-1
-1
-3
-1
-3
-1
-1
-1
-1
-1
-1
-3
-1
-3
-3
-1
-1
-3
-3
-1
-3
-1
-1
-3
-3
-3
-1
-3
-1
-3
-1
-1
-1
-1
-1
-1
-1
-3
-1
-1
-1
-3
-3
-3
-1
-3
-1
-1
-3
-3
-1
-1
-3
-1
-3
-1
-1
-1
-1
-3
-1
-3
-3
-1
-1
-3
-3
-1
-1
-1
-1
-1
-1
-3
-1
-3
-1
-1
-3
-3
-1
-1
-3
-1
-3
-3
-1
-1
-3
-3
-1
-1
-3
-1
-1
-1
-1
-1
0
0
0
0
0
0
0
0
0
0
0
0
0
0
0
0
0
0
0
0
0
0
0
0
-3
-3
-3
-3
-1
-3
-3
-3
-3
-3
-3
-3
-3
-3
-3
-3
-3
-3
-3
-1
-3
-1
-1
-3
-1
-3
-3
-3
-3
-3
-1
-3
-3
-1
-3
-3
-3
-1
-1
-3
-3
-3
-1
-1
-3
-3
-3
-1
-3
-1
-3
-3
-3
-3
-1
-1
-3
-3
-3
-1
-1
-1
-1
-1
-3
-3
-1
-1
-1
-3
-1
-1
-1
-1
-3
-3
-1
-1
-3
-1
-1
-1
-3
-1
-1
-3
-3
-3
-1
-1
-3
-1
-3
-1
-1
-1
-3
-1
-1
-1
-1
-1
-1
-3
-3
-1
-1
-1
-1
-1
-3
-3
-1
-3
-1
-1
-1
-1
-1
-1
-1
-1
-3
-1
-1
-1
-1
0
0
0
0
0
0
0
0
0
0
0
0
0
0
0
0
0
0
0
0
-3
-3
-3
-3
-3
-3
-3
-3
-1
-3
-3
-3
-3
-3
-3
-3
-1
-1
-1
-3
-3
-3
-3
-3
-1
-3
-1
-3
-3
-3
-3
-1
-3
-1
-1
-3
-3
-1
-1
-3
-1
-1
-1
-1
-1
-1
-3
-3
-3
-3
-3
-1
-1
-1
-1
-1
-1
-1
-3
-3
-1
-3
-3
-1
-1
-3
-1
-3
-3
-3
-3
-1
-1
-1
-3
-3
-3
-1
-1
-1
-1
-1
-1
-1
-3
-3
-1
-3
-3
-1
-3
-1
-1
-1
-1
-3
-1
-3
-1
-3
-3
-1
-1
-1
-1
-1
-1
-1
-3
-1
-3
-1
-3
-1
-1
-3
-1
-1
-1
0
0
0
0
0
0
0
0
0
0
0
0
0
0
0
0
0
0
0
0
0
0
0
0
0
0
0
0
-3
-3
-3
-3
-3
-3
-3
-3
-3
-3
-3
-3
-3
-1
-1
-3
-3
-1
-1
-3
-3
-3
-3
-1
-3
-1
-1
-1
-3
-3
-1
-3
-3
-1
-1
-3
-1
-1
-3
-3
-3
-1
-3
-3
-3
-3
-3
-3
-3
-1
-3
-3
-3
-1
-3
-1
-1
-1
-1
-3
-3
-1
-1
-1
-1
-1
-3
-1
-1
-1
-3
-3
-1
-1
-3
-1
-1
-3
-3
-3
-1
-1
-1
-1
-1
-3
-1
-1
-1
-1
-3
-3
-3
-1
-1
-1
-1
-1
-3
-1
-1
-3
-3
-3
-1
-1
-1
-3
-3
-1
-1
-1
-1
-1
-1
-3
-1
-3
-3
-1
-3
-1
-1
-3
-1
-1
-1
0
0
0
0
0
0
0
0
0
0
0
0
0
0
0
0
0
0
0
0
-3
-3
-3
-3
-3
-3
-3
-3
-3
-3
-1
-3
-1
-3
-3
-1
-1
-3
-3
-3
-3
-3
-3
-3
-1
-3
-1
-1
-3
-3
-3
-3
-3
-1
-3
-1
-3
-3
-3
-1
-1
-3
-3
-1
-1
-1
-3
-1
-3
-3
-1
-1
-3
-3
-3
-1
-1
-1
-3
-1
-3
-3
-3
-1
-1
-1
-1
-1
-1
-1
-1
-3
-1
-1
-3
-3
-3
-3
-3
-3
-1
-3
-3
-1
-1
-1
-3
-3
-1
-1
-3
-1
-3
-1
-1
-1
-1
-1
-1
-1
-3
-1
-1
-3
-1
-3
-3
-1
-1
-3
-1
-3
-3
-3
-1
-1
-1
-1
-1
-3
-1
-1
-1
-1
-1
-1
-3
-1
-1
-1
-1
0
0
0
0
0
0
0
0
0
0
0
0
0
0
0
0
-3
-3
-3
-3
-3
-1
-3
-3
-3
-3
-3
-3
-3
-3
-1
-3
-3
-3
-1
-3
-1
-3
-3
-3
-1
-3
-1
-1
-3
-3
-1
-3
-3
-3
-3
-3
-3
-3
-3
-3
-3
-1
-1
-1
-3
-1
-3
-3
-3
-3
-1
-3
-3
-3
-1
-1
-3
-1
-3
-1
-3
-3
-1
-3
-1
-1
-3
-1
-1
-1
-3
-1
-1
-3
-1
-3
-1
-1
-1
-3
-1
-1
-1
-1
-1
-1
-1
-3
-1
-3
-1
-1
-3
-3
-1
-3
-1
-1
-3
-3
-1
-3
-1
-1
-1
-1
-1
-1
-1
-1
-3
-1
-1
-1
-1
-1
-1
-1
-3
-3
-1
-1
-1
-3
-1
-3
-1
-1
-1
0
0
0
0
0
0
0
0
0
0
0
0
0
0
0
0
0
0
-3
-3
-1
-3
-3
-3
-3
-3
-3
-1
-1
-1
-1
-3
-3
-1
-3
-3
-3
-3
-3
-3
-1
-1
-3
-3
-3
-3
-3
-3
-1
-1
-3
-3
-1
-3
-3
-3
-1
-3
-1
-3
-3
-3
-3
-1
-1
-3
-1
-3
-3
-3
-1
-3
-3
-1
-3
-3
-1
-1
-3
-1
-1
-1
-3
-1
-3
-3
-3
-1
-3
-3
-3
-3
-1
-1
-1
-1
-3
-1
-3
-3
-1
-1
-3
-1
-3
-1
-1
-1
-1
-1
-1
-1
-3
-1
-1
-1
-3
-1
-1
-1
-1
-3
-1
-3
-1
-1
-1
-1
-1
-3
-3
-1
-1
-1
-1
-1
-3
-1
-1
-3
-1
-1
-1
0
0
0
0
0
0
0
0
0
0
0
0
0
0
0
0
0
0
0
0
0
0
-3
-3
-3
-3
-3
-3
-3
-1
-3
-3
-3
-3
-3
-3
-1
-3
-3
-1
-1
-1
-1
-3
-3
-1
-1
-3
-3
-3
-3
-1
-3
-3
-1
-3
-1
-3
-1
-1
-1
-3
-1
-3
-3
-3
-1
-3
-1
-3
-1
-1
-3
-3
-1
-3
-1
-1
-3
-1
-1
-3
-1
-3
-1
-1
-1
-1
-3
-3
-1
-3
-3
-1
-1
-3
-3
-1
-1
-1
-1
-3
-3
-1
-1
-1
-1
-3
-3
-1
-3
-1
-1
-1
-1
-3
-1
-3
-1
-3
-3
-3
-1
-1
-3
-3
-3
-3
-1
-3
-1
-1
-1
-3
-3
-1
-1
-1
-1
-1
-3
-1
-3
-1
-1
-1
-3
-3
-1
-1
-1
0
0
0
0
0
0
0
0
0
0
0
0
0
0
0
0
0
0
-3
-3
-3
-3
-3
-3
-3
-1
-3
-3
-3
-3
-3
-3
-3
-3
-3
-3
-3
-1
-3
-1
-1
-3
-1
-3
-3
-1
-1
-3
-3
-1
-1
-1
-3
-3
-1
-3
-1
-1
-1
-3
-1
-1
-1
-3
-3
-1
-3
-1
-1
-1
-1
-3
-1
-3
-3
-3
-3
-3
-1
-3
-1
-1
-3
-3
-3
-3
-3
-1
-3
-1
-1
-1
-3
-1
-3
-1
-1
-1
-1
-3
-3
-1
-3
-1
-3
-1
-1
-1
-1
-3
-1
-1
-3
-1
-1
-3
-3
-1
-1
-1
-3
-1
-1
-3
-1
-1
-1
-1
-3
-1
-3
-1
-1
-3
-1
-3
-3
-1
-1
-1
-3
-3
-1
-1
-1
0
0
0
0
0
0
0
0
0
0
0
0
0
0
0
0
0
0
0
0
-3
-3
-3
-3
-3
-3
-3
-3
-3
-3
-3
-3
-1
-3
-3
-1
-3
-1
-3
-1
-1
-3
-3
-3
-1
-1
-1
-3
-1
-3
-3
-3
-1
-1
-3
-3
-3
-1
-1
-3
-3
-3
-3
-1
-3
-1
-3
-1
-3
-1
-1
-1
-1
-1
-3
-3
-3
-3
-3
-3
-1
-3
-3
-3
-1
-1
-1
-3
-1
-3
-3
-1
-1
-1
-3
-1
-1
-1
-1
-1
-3
-1
-1
-3
-3
-3
-3
-3
-3
-3
-1
-1
-3
-1
-1
-1
-1
-1
-1
-3
-3
-1
-1
-3
-1
-3
-1
-1
-1
-3
-1
-1
-3
-1
-1
-1
-3
-1
-1
-1
-1
-1
-3
-3
-1
-1
-1
-1
-1
0
0
0
0
0
0
0
0
0
0
0
0
0
0
0
0
0
0
-3
-3
-3
-3
-3
-3
-3
-3
-3
-3
-3
-3
-3
-3
-1
-3
-3
-1
-1
-3
-3
-1
-3
-3
-1
-3
-3
-3
-3
-1
-3
-3
-1
-3
-3
-3
-1
-3
-1
-3
-1
-1
-1
-3
-1
-3
-3
-1
-3
-1
-3
-3
-3
-3
-3
-3
-1
-3
-3
-1
-1
-1
-1
-3
-1
-3
-1
-3
-1
-3
-1
-3
-3
-3
-3
-1
-1
-3
-3
-1
-1
-3
-1
-1
-1
-1
-3
-3
-1
-1
-1
-1
-1
-1
-3
-3
-1
-1
-1
-3
-3
-3
-3
-1
-3
-1
-3
-1
-1
-1
-1
-1
-1
-1
-1
-3
-1
-1
-1
-3
-1
-1
-1
-1
-1
-1
-1
-1
-1
-1
-1
-3
-1
-3
-1
-1
-1
0
0
0
0
0
0
0
0
0
0
-3
-3
-3
-3
-3
-3
-3
-3
-3
-3
-3
-3
-3
-3
-1
-3
-1
-1
-3
-1
-1
-3
-3
-3
-3
-3
-3
-1
-1
-3
-1
-3
-3
-1
-1
-1
-1
-3
-3
-1
-1
-1
-3
-1
-3
-1
-1
-3
-1
-1
-3
-3
-3
-1
-1
-1
-3
-3
-1
-1
-1
-3
-3
-3
-1
-1
-3
-3
-3
-1
-3
-3
-3
-1
-3
-1
-3
-3
-1
-3
-1
-3
-1
-1
-1
-1
-1
-1
-3
-1
-1
-3
-3
-1
-1
-1
-3
-3
-3
-1
-1
-1
-1
-1
-1
-1
-1
-1
-1
-3
-1
-3
-3
-3
-3
-1
-1
-1
-3
-3
-1
-1
-1
-1
-3
-1
-1
0
0
0
0
0
0
0
0
0
0
0
0
0
0
0
0
0
0
0
0
-3
-3
-3
-3
-3
-3
-1
-3
-1
-3
-3
-3
-3
-1
-3
-3
-3
-3
-3
-3
-1
-3
-1
-3
-1
-3
-3
-3
-3
-3
-3
-1
-3
-3
-1
-1
-1
-3
-3
-3
-3
-1
-3
-3
-1
-1
-3
-3
-1
-1
-1
-3
-3
-3
-1
-1
-1
-3
-1
-3
-3
-1
-1
-1
-3
-1
-1
-1
-3
-1
-1
-3
-1
-1
-3
-3
-1
-1
-3
-3
-3
-3
-1
-1
-1
-3
-1
-1
-3
-3
-1
-1
-1
-1
-1
-1
-1
-3
-1
-1
-1
-3
-1
-3
-3
-1
-1
-3
-1
-1
-1
-1
-1
-1
-1
-3
-1
-1
-1
0
0
0
0
0
0
0
0
0
0
0
0
0
0
0
0
0
0
0
0
0
0
0
0
0
0
0
0
-3
-3
-3
-3
-3
-3
-3
-1
-3
-3
-3
-3
-1
-3
-3
-1
-3
-3
-1
-3
-3
-3
-3
-3
-3
-1
-3
-1
-3
-3
-3
-1
-3
-1
-3
-1
-1
-1
-1
-1
-3
-1
-3
-3
-1
-3
-1
-3
-1
-3
-1
-3
-1
-1
-3
-3
-1
-1
-3
-1
-1
-1
-3
-3
-1
-3
-3
-1
-1
-1
-1
-1
-3
-1
-3
-1
-1
-1
-1
-3
-3
-3
-3
-1
-3
-1
-3
-3
-3
-1
-3
-3
-3
-1
-3
-1
-1
-3
-1
-1
-1
-1
-1
-3
-1
-3
-1
-3
-1
-3
-1
-1
-3
-1
-1
-1
-1
-3
-1
-1
-1
-3
-3
-3
-1
-1
-1
-1
-1
-1
-1
0
0
0
0
0
0
0
0
0
0
0
0
0
0
0
0
-3
-3
-3
-3
-1
-3
-3
-1
-1
-3
-3
-3
-3
-3
-3
-3
-3
-1
-3
-3
-3
-3
-1
-3
-3
-1
-1
-1
-1
-3
-1
-3
-3
-3
-1
-1
-3
-3
-1
-3
-3
-1
-3
-3
-1
-3
-1
-3
-1
-1
-3
-3
-1
-1
-3
-3
-3
-1
-3
-1
-1
-3
-1
-3
-1
-1
-3
-3
-1
-1
-1
-3
-3
-3
-3
-1
-1
-3
-1
-1
-3
-1
-1
-3
-1
-1
-3
-1
-3
-1
-3
-3
-1
-1
-1
-1
-1
-3
-1
-1
-1
-1
-3
-1
-1
-1
-1
-3
-1
-1
-1
-3
-1
-3
-3
-1
-3
-1
-1
-3
-3
-1
-3
-3
-1
-1
-1
-1
-3
-1
-1
0
0
0
0
0
0
0
0
0
0
0
0
0
0
0
0
-3
-3
-3
-3
-3
-3
-3
-3
-3
-3
-1
-3
-3
-1
-3
-3
-1
-3
-1
-1
-3
-3
-3
-1
-3
-3
-1
-3
-3
-1
-3
-3
-1
-3
-3
-3
-1
-3
-3
-3
-1
-1
-3
-1
-3
-1
-1
-3
-1
-1
-1
-3
-1
-1
-1
-3
-3
-3
-1
-3
-1
-3
-3
-3
-1
-1
-1
-1
-3
-3
-3
-3
-1
-3
-3
-3
-1
-3
-3
-1
-1
-1
-3
-1
-3
-3
-1
-1
-3
-1
-3
-1
-3
-1
-1
-1
-1
-1
-1
-3
-1
-1
-1
-1
-3
-1
-3
-3
-1
-1
-3
-1
-1
-3
-3
-1
-1
-3
-1
-1
-1
-1
-1
-3
-1
-3
-3
-1
-1
-1
-1
-1
-1
-1
-1
0
0
0
0
0
0
0
0
0
0
0
0
-3
-3
-3
-3
-3
-3
-3
-3
-1
-3
-3
-3
-3
-3
-3
-3
-1
-3
-3
-1
-3
-3
-3
-3
-1
-3
-3
-1
-3
-3
-1
-3
-1
-3
-3
-1
-1
-3
-3
-3
-3
-1
-1
-1
-3
-3
-3
-1
-3
-3
-1
-1
-3
-3
-3
-1
-1
-1
-3
-3
-1
-1
-1
-3
-1
-3
-1
-3
-1
-3
-1
-1
-3
-3
-1
-1
-3
-1
-1
-3
-1
-1
-1
-3
-3
-3
-1
-3
-1
-1
-1
-1
-1
-3
-1
-1
-3
-1
-1
-1
-3
-1
-1
-1
-1
-3
-1
-3
-1
-3
-3
-1
-1
-1
-1
-3
-3
-1
-1
-1
-1
-1
-1
-1
-1
-3
-1
-1
-1
0
0
0
0
0
0
0
0
0
0
0
0
0
0
0
0
0
0
-3
-3
-3
-3
-3
-3
-3
-3
-3
-3
-3
-3
-3
-1
-1
-3
-3
-3
-3
-3
-1
-3
-3
-3
-3
-3
-3
-1
-1
-3
-1
-1
-3
-1
-3
-3
-3
-3
-1
-3
-3
-1
-3
-1
-3
-1
-3
-1
-3
-3
-1
-1
-3
-1
-3
-3
-1
-1
-1
-3
-1
-1
-3
-3
-3
-1
-1
-3
-3
-3
-3
-1
-1
-1
-1
-1
-1
-3
-1
-1
-1
-1
-3
-1
-3
-1
-1
-3
-3
-3
-1
-3
-1
-3
-1
-3
-1
-1
-1
-3
-3
-1
-1
-1
-1
-3
-1
-1
-1
-1
-1
-3
-1
-3
-1
-1
-1
-1
-3
-3
-1
-1
-3
-1
-1
-1
-1
-3
-3
-1
-1
-1
-1
-1
-1
0
0
0
0
0
0
0
0
0
0
0
0
-3
-3
-3
-3
-3
-3
-3
-3
-1
-3
-3
-3
-3
-1
-3
-1
-3
-1
-1
-3
-1
-3
-3
-3
-3
-3
-3
-3
-3
-3
-1
-3
-3
-3
-3
-1
-1
-1
-1
-1
-1
-3
-1
-1
-3
-3
-3
-1
-1
-3
-3
-1
-3
-3
-3
-1
-3
-1
-1
-3
-3
-1
-1
-1
-1
-1
-3
-3
-1
-1
-1
-1
-1
-1
-1
-3
-1
-3
-1
-1
-1
-1
-1
-3
-3
-1
-1
-3
-1
-1
-1
-3
-3
-1
-3
-3
-3
-1
-3
-3
-3
-1
-1
-1
-1
-3
-3
-3
-3
-1
-3
-1
-3
-1
-1
-1
-1
-1
-1
-1
-1
-1
-1
0
0
0
0
0
0
0
0
0
0
0
0
0
0
0
0
0
0
0
0
0
0
0
0
-3
-3
-3
-3
-3
-3
-3
-3
-3
-3
-3
-3
-3
-3
-3
-3
-3
-3
-1
-3
-3
-1
-1
-3
-3
-3
-1
-3
-3
-3
-3
-3
-3
-1
-3
-3
-3
-3
-1
-1
-1
-1
-1
-3
-1
-3
-3
-3
-3
-1
-1
-3
-3
-1
-1
-3
-1
-3
-3
-3
-1
-3
-1
-1
-3
-1
-1
-1
-3
-1
-3
-1
-3
-3
-1
-3
-1
-1
-3
-1
-1
-1
-3
-1
-1
-3
-1
-1
-1
-1
-3
-1
-1
-3
-3
-1
-1
-1
-1
-1
-1
-3
-1
-1
-1
-1
-1
-1
-1
-1
-1
-1
-1
-3
-1
-3
-1
-1
-3
-3
-1
-1
-1
-1
-1
0
0
0
0
0
0
0
0
0
0
0
0
0
0
0
0
0
0
0
0
0
0
-3
-3
-3
-3
-3
-3
-3
-3
-3
-3
-3
-3
-3
-3
-3
-3
-3
-3
-1
-1
-3
-1
-1
-3
-3
-3
-3
-3
-1
-1
-3
-3
-3
-3
-3
-3
-1
-1
-3
-3
-1
-3
-3
-3
-3
-3
-1
-1
-3
-1
-1
-3
-3
-1
-3
-3
-1
-3
-1
-1
-1
-1
-1
-1
-3
-3
-1
-3
-1
-1
-1
-1
-3
-1
-1
-1
-1
-1
-1
-1
-3
-1
-1
-1
-1
-3
-1
-3
-3
-3
-1
-3
-1
-1
-3
-1
-1
-3
-1
-1
-1
-1
-1
-3
-3
-1
-1
-1
-1
-1
-1
-1
-3
-1
-1
-1
-1
0
0
0
0
0
0
0
0
0
0
0
0
0
0
0
0
0
0
0
0
0
0
0
0
0
0
0
0
0
0
-3
-3
-3
-3
-3
-3
-3
-3
-3
-3
-1
-3
-3
-3
-3
-1
-3
-1
-3
-3
-1
-3
-3
-1
-3
-3
-3
-3
-3
-1
-3
-1
-1
-3
-3
-1
-3
-3
-1
-3
-1
-3
-3
-3
-3
-3
-3
-1
-1
-1
-3
-3
-1
-3
-1
-1
-1
-1
-1
-1
-1
-3
-3
-3
-3
-3
-3
-1
-3
-3
-1
-3
-1
-3
-3
-3
-3
-3
-1
-1
-1
-3
-1
-1
-1
-3
-1
-1
-1
-3
-1
-1
-1
-3
-1
-1
-3
-1
-1
-3
-1
-1
-1
-3
-3
-1
-3
-3
-1
-1
-1
-3
-1
-1
-1
-1
-1
-1
-3
-1
-1
-3
-1
-1
-1
-1
-1
-1
-3
-1
-1
-1
-1
-1
-1
0
0
0
0
0
0
0
0
0
0
0
0
-3
-3
-3
-3
-3
-3
-3
-3
-3
-3
-1
-3
-3
-3
-1
-1
-1
-3
-3
-1
-1
-3
-3
-3
-3
-1
-3
-3
-3
-1
-3
-3
-3
-3
-1
-3
-1
-1
-3
-1
-1
-3
-3
-3
-1
-1
-3
-3
-1
-3
-1
-1
-1
-1
-1
-3
-1
-3
-1
-1
-1
-3
-1
-3
-3
-3
-3
-1
-3
-3
-1
-3
-1
-3
-3
-1
-3
-3
-3
-3
-1
-3
-1
-1
-1
-3
-1
-1
-1
-1
-3
-3
-1
-1
-1
-1
-1
-1
-3
-1
-1
-3
-1
-3
-1
-1
-1
-3
-1
-1
-1
-1
-1
-3
-3
-1
-3
-1
-1
-3
-1
-3
-3
-3
-1
-1
-1
-3
-1
-1
-1
-1
-1
0
0
0
0
0
0
0
0
0
0
0
0
0
0
-3
-3
-3
-3
-1
-3
-3
-3
-3
-3
-3
-3
-1
-3
-3
-3
-3
-3
-3
-3
-3
-3
-3
-3
-1
-1
-1
-3
-1
-3
-1
-3
-1
-1
-3
-3
-3
-3
-1
-1
-1
-1
-1
-1
-3
-1
-3
-3
-3
-3
-1
-3
-3
-1
-1
-1
-1
-3
-1
-3
-3
-3
-1
-1
-3
-1
-1
-1
-1
-1
-1
-1
-1
-1
-1
-3
-3
-3
-1
-1
-3
-3
-1
-3
-1
-1
-3
-3
-1
-1
-3
-3
-1
-1
-1
-1
-3
-3
-1
-1
-1
-1
-1
-3
-1
-3
-1
-3
-3
-3
-3
-3
-3
-1
-1
-1
-1
-1
-1
-3
-1
-1
-1
-1
-1
0
0
0
0
0
0
0
0
0
0
0
0
0
0
0
0
0
0
0
0
0
0
-3
-3
-3
-3
-3
-3
-3
-1
-3
-1
-1
-3
-3
-3
-1
-3
-3
-3
-1
-3
-3
-3
-3
-3
-3
-3
-3
-1
-3
-3
-1
-1
-1
-3
-3
-3
-3
-3
-1
-1
-1
-3
-3
-3
-3
-3
-3
-3
-1
-1
-1
-1
-3
-1
-1
-3
-1
-1
-1
-3
-3
-1
-3
-1
-3
-1
-1
-1
-3
-3
-3
-1
-1
-3
-1
-3
-1
-1
-3
-3
-1
-1
-3
-3
-3
-1
-1
-3
-1
-3
-1
-3
-3
-1
-1
-1
-3
-1
-1
-3
-1
-1
-1
-1
-1
-1
-3
-1
-1
-3
-1
-1
-3
-1
-1
-1
-1
-3
-1
-1
-1
-1
-3
-1
-1
-1
-1
0
0
0
0
0
0
0
0
0
0
0
0
0
0
0
0
0
0
0
0
-3
-3
-3
-3
-3
-3
-3
-3
-3
-3
-3
-3
-3
-3
-3
-1
-3
-3
-1
-3
-3
-1
-3
-1
-3
-3
-3
-3
-1
-3
-1
-3
-1
-3
-1
-3
-1
-3
-1
-3
-3
-3
-1
-3
-3
-3
-3
-1
-1
-1
-3
-3
-1
-1
-1
-1
-1
-1
-1
-1
-1
-3
-3
-1
-1
-3
-1
-3
-1
-3
-3
-3
-3
-1
-1
-1
-1
-3
-3
-1
-1
-3
-1
-1
-1
-3
-1
-3
-1
-1
-1
-1
-1
-3
-1
-3
-3
-1
-1
-1
-1
-3
-1
-3
-3
-1
-3
-1
-3
-1
-1
-1
-3
-1
-1
-1
-1
-3
-1
-1
-1
-1
-3
-1
-1
0
0
0
0
0
0
0
0
0
0
0
0
0
0
0
0
0
0
0
0
0
0
-3
-3
-3
-3
-3
-3
-3
-3
-3
-3
-1
-3
-3
-1
-3
-3
-3
-3
-3
-1
-1
-1
-3
-1
-3
-1
-3
-1
-3
-3
-3
-1
-1
-3
-1
-3
-1
-1
-1
-3
-3
-3
-1
-3
-3
-1
-1
-1
-3
-1
-3
-3
-1
-1
-3
-1
-1
-1
-3
-1
-1
-1
-1
-3
-3
-3
-3
-1
-3
-3
-1
-1
-3
-3
-1
-3
-1
-1
-3
-1
-1
-3
-3
-3
-1
-3
-1
-1
-3
-1
-1
-3
-1
-3
-3
-3
-1
-1
-1
-3
-1
-1
-1
-3
-3
-1
-1
-3
-3
-3
-1
-1
-1
-3
-1
-1
-1
-1
-3
-1
-1
-1
-1
-1
-1
0
0
0
0
0
0
0
0
0
0
0
0
0
0
0
0
0
0
0
0
0
0
-3
-3
-3
-3
-3
-3
-1
-3
-3
-1
-3
-3
-3
-3
-3
-3
-3
-1
-3
-3
-3
-3
-3
-1
-3
-1
-3
-1
-1
-3
-1
-1
-1
-3
-1
-3
-1
-3
-3
-3
-1
-3
-1
-3
-3
-3
-1
-1
-3
-1
-1
-1
-1
-3
-1
-3
-3
-1
-1
-1
-1
-1
-3
-1
-1
-3
-3
-1
-3
-3
-3
-1
-1
-3
-3
-1
-1
-3
-1
-3
-3
-3
-3
-3
-3
-3
-1
-1
-1
-1
-1
-1
-3
-1
-3
-1
-1
-3
-1
-3
-1
-1
-1
-1
-3
-1
-1
-3
-3
-3
-1
-1
-3
-1
-1
-1
-1
-1
-1
-1
-3
-1
-1
-3
-1
-1
-1
0
0
0
0
0
0
0
0
0
0
0
0
0
0
0
0
0
0
0
0
-3
-3
-3
-3
-3
-3
-1
-3
-3
-3
-3
-3
-3
-3
-3
-3
-3
-3
-3
-3
-1
-3
-3
-3
-1
-3
-3
-1
-1
-3
-3
-1
-3
-1
-1
-3
-1
-3
-1
-3
-1
-1
-1
-3
-1
-3
-3
-3
-3
-3
-3
-1
-3
-1
-3
-1
-1
-1
-1
-3
-1
-1
-3
-1
-3
-3
-3
-1
-3
-3
-1
-1
-1
-1
-1
-3
-1
-1
-1
-1
-3
-3
-1
-1
-1
-1
-3
-1
-3
-1
-1
-1
-3
-3
-1
-3
-3
-1
-1
-1
-1
-1
-1
-3
-1
-1
-3
-3
-1
-1
-3
-1
-1
-3
-1
-3
-3
-1
-1
-1
-1
-3
-1
-1
-3
-1
-1
-1
-1
0
0
0
0
0
0
0
0
0
0
0
0
0
0
0
0
0
0
-3
-3
-3
-3
-3
-3
-3
-1
-3
-3
-3
-3
-3
-3
-1
-3
-1
-3
-1
-1
-3
-3
-1
-1
-1
-3
-3
-1
-1
-1
-3
-3
-3
-3
-3
-3
-3
-1
-3
-1
-1
-3
-1
-1
-1
-3
-3
-3
-1
-1
-3
-3
-1
-1
-3
-3
-1
-1
-1
-3
-3
-1
-1
-1
-3
-3
-1
-1
-1
-1
-1
-3
-1
-3
-3
-1
-3
-3
-3
-1
-1
-1
-3
-1
-1
-1
-1
-3
-1
-3
-1
-1
-3
-1
-1
-3
-3
-3
-1
-3
-3
-3
-1
-3
-1
-1
-3
-3
-1
-1
-1
-1
-1
-3
-1
-1
-3
-1
-1
-1
-1
0
0
0
0
0
0
0
0
0
0
0
0
0
0
0
0
0
0
0
0
0
0
0
0
0
0
-3
-3
-3
-3
-3
-3
-3
-3
-3
-3
-3
-1
-3
-3
-3
-3
-3
-3
-3
-3
-3
-1
-3
-1
-3
-3
-3
-1
-1
-3
-1
-3
-1
-3
-3
-3
-3
-1
-1
-1
-1
-1
-1
-3
-3
-1
-1
-1
-1
-1
-1
-1
-1
-1
-3
-1
-3
-1
-3
-1
-3
-3
-3
-3
-3
-3
-1
-1
-3
-1
-1
-3
-3
-3
-1
-1
-1
-3
-1
-1
-3
-3
-1
-3
-1
-3
-1
-1
-1
-3
-3
-1
-3
-1
-1
-1
-1
-3
-3
-3
-1
-3
-1
-1
-1
-1
-1
-1
-3
-1
-3
-1
-1
-3
-1
-1
-1
-1
-1
-3
-1
-1
-3
-3
-1
-1
-1
0
0
0
0
0
0
0
0
0
0
0
0
0
0
0
0
0
0
0
0
-3
-3
-3
-3
-3
-3
-3
-3
-3
-1
-1
-3
-3
-3
-3
-3
-3
-3
-1
-3
-1
-3
-3
-1
-3
-3
-1
-3
-3
-1
-3
-3
-1
-3
-1
-1
-1
-3
-3
-3
-3
-1
-3
-3
-1
-1
-3
-3
-1
-3
-3
-1
-1
-1
-3
-1
-1
-1
-3
-3
-3
-1
-1
-1
-3
-3
-3
-1
-3
-3
-1
-1
-3
-1
-1
-1
-3
-3
-3
-1
-3
-3
-1
-1
-1
-1
-3
-1
-1
-1
-1
-3
-1
-3
-1
-1
-3
-3
-3
-1
-3
-1
-1
-3
-1
-1
-1
-1
-1
-1
-3
-1
-1
-1
-3
-1
-1
-1
-1
-3
-1
-3
-1
-3
-1
-1
-1
-3
-3
-1
-1
-1
-1
0
0
0
0
0
0
0
0
0
0
0
0
0
0
-3
-3
-3
-3
-3
-3
-3
-3
-1
-3
-3
-1
-3
-3
-3
-3
-3
-1
-3
-3
-3
-3
-3
-3
-3
-3
-3
-3
-3
-3
-3
-3
-3
-3
-3
-1
-1
-3
-1
-3
-1
-1
-1
-3
-1
-1
-1
-1
-3
-3
-1
-1
-3
-3
-3
-1
-1
-3
-3
-3
-1
-1
-1
-1
-3
-3
-3
-1
-1
-1
-1
-3
-1
-3
-1
-3
-1
-1
-3
-1
-3
-1
-1
-1
-3
-1
-3
-1
-3
-1
-1
-1
-1
-1
-1
-3
-3
-1
-1
-1
-3
-1
-1
-1
-1
-1
-1
-1
-1
-3
-3
-1
-3
-3
-3
-1
-1
-1
-1
-1
-1
-1
-3
-3
-1
-3
-1
-1
-3
-1
-1
-1
-3
-1
-1
0
0
0
0
0
0
0
0
0
0
0
0
-3
-3
-3
-3
-3
-3
-3
-3
-3
-3
-3
-3
-1
-3
-3
-1
-3
-3
-3
-3
-3
-3
-3
-3
-1
-3
-1
-1
-1
-1
-1
-1
-3
-1
-1
-3
-1
-3
-3
-1
-1
-3
-1
-3
-1
-3
-3
-1
-1
-3
-1
-1
-1
-1
-3
-1
-1
-1
-1
-1
-3
-3
-1
-3
-3
-1
-1
-1
-1
-3
-1
-1
-3
-1
-3
-3
-3
-3
-1
-1
-1
-3
-3
-1
-3
-3
-3
-1
-3
-3
-3
-3
-3
-3
-1
-1
-1
-1
-1
-1
-3
-1
-1
-1
-3
-3
-1
-3
-1
-1
-3
-1
-1
-1
-3
-1
-1
-1
-3
-1
-1
-1
-3
-1
-1
0
0
0
0
0
0
0
0
0
0
0
0
0
0
0
0
0
0
0
0
0
0
-3
-3
-3
-3
-3
-3
-3
-3
-1
-3
-3
-3
-1
-3
-3
-3
-3
-3
-3
-3
-1
-3
-1
-3
-1
-3
-3
-3
-3
-3
-1
-1
-1
-3
-1
-3
-3
-1
-1
-1
-1
-3
-1
-1
-3
-3
-3
-1
-3
-1
-3
-1
-1
-1
-1
-3
-1
-1
-3
-3
-3
-3
-3
-1
-3
-3
-1
-1
-1
-3
-1
-1
-1
-3
-3
-1
-1
-3
-1
-3
-3
-3
-3
-1
-1
-3
-1
-1
-1
-1
-3
-1
-3
-1
-1
-1
-1
-3
-1
-1
-1
-3
-3
-3
-3
-1
-1
-1
-3
-3
-1
-1
-1
-1
-1
-1
-3
-1
-1
-1
-3
-1
-1
-1
-1
0
0
0
0
0
0
0
0
0
0
0
0
0
0
0
0
0
0
0
0
0
0
-3
-3
-3
-3
-3
-3
-1
-3
-3
-3
-3
-3
-3
-3
-3
-3
-3
-1
-1
-3
-3
-3
-3
-3
-1
-3
-1
-1
-3
-3
-1
-3
-1
-1
-1
-1
-1
-3
-3
-3
-3
-3
-1
-3
-1
-3
-1
-3
-1
-1
-1
-3
-3
-1
-3
-1
-1
-3
-1
-1
-3
-1
-1
-1
-3
-1
-3
-1
-1
-3
-3
-3
-3
-1
-1
-3
-3
-1
-3
-3
-1
-1
-3
-1
-3
-3
-3
-1
-1
-3
-1
-3
-1
-3
-3
-1
-3
-3
-1
-1
-1
-1
-1
-3
-3
-1
-1
-1
-1
-1
-1
-3
-1
-1
-3
-1
-1
-3
-1
-1
-1
-1
-1
-1
-1
-1
-1
0
0
0
0
0
0
0
0
0
0
0
0
0
0
0
0
0
0
0
0
-3
-3
-3
-3
-3
-3
-3
-3
-3
-1
-1
-3
-3
-1
-1
-3
-3
-3
-1
-3
-3
-3
-1
-3
-3
-3
-3
-3
-1
-1
-1
-3
-3
-1
-3
-3
-1
-1
-3
-1
-1
-3
-1
-3
-3
-3
-3
-3
-3
-1
-3
-1
-1
-3
-3
-1
-1
-3
-1
-3
-1
-3
-1
-1
-1
-1
-3
-3
-3
-1
-1
-3
-3
-3
-3
-1
-3
-1
-3
-3
-1
-1
-3
-1
-1
-1
-3
-1
-3
-3
-3
-3
-1
-1
-1
-1
-1
-1
-1
-3
-1
-3
-3
-1
-1
-3
-1
-3
-1
-3
-1
-3
-1
-1
-1
-1
-3
-3
-1
-1
-1
-1
-1
-1
-1
-3
-1
-1
-1
-1
-1
-3
-1
-1
-1
0
0
0
0
0
0
0
0
0
0
0
0
-3
-3
-3
-3
-3
-3
-3
-1
-3
-3
-3
-3
-3
-3
-1
-1
-3
-1
-1
-3
-1
-3
-3
-3
-3
-3
-3
-3
-3
-1
-1
-3
-3
-3
-3
-1
-3
-1
-1
-3
-1
-1
-1
-3
-1
-3
-3
-3
-3
-3
-1
-3
-1
-1
-3
-3
-1
-1
-3
-1
-1
-3
-3
-1
-1
-1
-3
-1
-1
-3
-1
-1
-1
-1
-1
-3
-3
-1
-3
-3
-1
-3
-1
-3
-1
-1
-1
-3
-1
-1
-1
-1
-3
-3
-3
-1
-1
-1
-1
-1
-3
-3
-3
-1
-3
-1
-1
-1
-1
-1
-3
-1
-1
-1
-3
-3
-3
-3
-1
-3
-1
-1
-1
-1
-1
-1
-1
0
0
0
0
0
0
0
0
0
0
0
0
0
0
0
0
0
0
0
0
-3
-3
-3
-3
-3
-3
-3
-3
-3
-3
-3
-3
-3
-3
-3
-3
-3
-3
-3
-1
-3
-1
-3
-3
-3
-3
-3
-3
-3
-1
-3
-1
-3
-3
-1
-1
-1
-3
-1
-3
-1
-3
-1
-3
-3
-3
-3
-3
-1
-1
-1
-1
-3
-3
-3
-3
-1
-3
-3
-3
-3
-3
-3
-3
-3
-1
-3
-1
-1
-1
-1
-1
-3
-3
-1
-3
-1
-3
-1
-1
-3
-1
-1
-1
-3
-1
-3
-3
-1
-1
-1
-1
-1
-1
-1
-3
-1
-1
-1
-1
-3
-1
-1
-1
-1
-3
-1
-1
-1
-3
-1
-1
-1
-1
-1
-1
-1
-1
-1
-1
-1
-1
-3
-1
-1
-3
-1
-1
-1
-1
-1
0
0
0
0
0
0
0
0
0
0
0
0
0
0
0
0
-3
-3
-3
-3
-3
-3
-3
-3
-3
-3
-3
-3
-3
-3
-3
-3
-3
-3
-3
-1
-1
-3
-1
-1
-1
-3
-3
-1
-1
-1
-3
-1
-3
-3
-1
-1
-3
-3
-3
-1
-3
-3
-3
-1
-3
-1
-1
-3
-1
-1
-3
-1
-1
-1
-1
-1
-1
-1
-1
-3
-3
-3
-3
-1
-3
-3
-1
-1
-1
-1
-1
-3
-3
-3
-1
-1
-1
-1
-3
-3
-1
-3
-3
-1
-3
-1
-3
-1
-1
-3
-3
-1
-1
-1
-3
-1
-1
-1
-1
-1
-3
-3
-1
-1
-3
-3
-1
-1
-1
-1
-3
-1
-1
-3
-1
-1
-3
-3
-3
-1
-1
-3
-1
-1
-3
-1
-1
0
0
0
0
0
0
0
0
0
0
0
0
0
0
0
0
0
0
0
0
-3
-3
-3
-3
-3
-3
-3
-3
-3
-3
-3
-3
-3
-3
-3
-3
-3
-3
-3
-1
-1
-1
-1
-3
-3
-1
-1
-1
-3
-1
-1
-3
-3
-1
-3
-3
-3
-3
-3
-1
-3
-3
-1
-1
-3
-1
-3
-3
-1
-1
-1
-1
-1
-1
-3
-3
-1
-3
-1
-3
-1
-1
-1
-3
-1
-3
-1
-1
-3
-1
-1
-3
-1
-1
-1
-3
-1
-3
-1
-1
-3
-3
-3
-3
-3
-1
-1
-3
-1
-1
-1
-3
-3
-1
-3
-3
-3
-3
-3
-1
-3
-1
-1
-3
-1
-1
-1
-1
-3
-3
-1
-1
-1
-1
-1
-3
-1
-1
-1
-3
-1
-3
-3
-1
-3
-1
-1
-3
-1
-1
-1
-1
-3
-1
-1
-1
-1
0
0
0
0
0
0
0
0
0
0
-3
-3
-3
-3
-3
-3
-3
-3
-3
-3
-3
-3
-3
-3
-1
-3
-3
-3
-3
-1
-3
-3
-3
-3
-1
-3
-1
-1
-1
-3
-1
-3
-1
-3
-1
-3
-3
-3
-1
-3
-3
-1
-3
-3
-1
-3
-3
-3
-3
-3
-3
-3
-3
-1
-1
-1
-1
-1
-3
-1
-3
-1
-1
-3
-1
-3
-3
-1
-1
-3
-1
-3
-3
-1
-3
-1
-3
-3
-1
-3
-1
-1
-1
-1
-1
-3
-3
-3
-1
-1
-3
-1
-3
-3
-1
-1
-3
-1
-1
-1
-3
-3
-1
-1
-1
-1
-1
-1
-1
-3
-1
-1
-1
-3
-1
-1
-1
-1
-1
-1
-3
-1
-1
-1
-1
-1
-1
-1
-1
-3
-1
-1
-1
0
0
0
0
0
0
0
0
0
0
0
0
0
0
-3
-3
-3
-3
-3
-3
-3
-3
-3
-3
-3
-3
-1
-3
-1
-3
-1
-3
-3
-3
-3
-3
-1
-3
-3
-3
-3
-1
-3
-3
-3
-1
-3
-3
-1
-1
-1
-3
-3
-1
-3
-1
-1
-1
-3
-1
-3
-1
-1
-3
-3
-3
-1
-3
-1
-3
-1
-1
-3
-3
-1
-3
-3
-1
-1
-1
-1
-1
-3
-1
-3
-3
-1
-1
-1
-3
-1
-3
-3
-1
-3
-3
-1
-3
-1
-3
-1
-1
-3
-1
-3
-1
-1
-3
-1
-1
-1
-1
-1
-3
-1
-1
-1
-3
-3
-1
-3
-1
-1
-1
-1
-1
-3
-1
-3
-1
-1
-3
-1
-1
-3
-3
-1
-1
-1
-1
-1
-3
-1
-1
-1
0
0
0
0
0
0
0
0
0
0
0
0
0
0
0
0
-3
-3
-3
-3
-3
-3
-3
-3
-3
-1
-3
-3
-3
-3
-3
-3
-3
-3
-3
-1
-3
-1
-1
-1
-3
-3
-3
-3
-3
-1
-3
-1
-3
-1
-3
-1
-1
-3
-1
-3
-3
-3
-3
-3
-1
-1
-1
-1
-3
-3
-1
-1
-1
-3
-3
-1
-1
-1
-1
-1
-1
-3
-1
-1
-1
-3
-3
-3
-3
-1
-1
-3
-1
-3
-3
-3
-1
-1
-1
-1
-1
-3
-3
-3
-3
-3
-1
-1
-1
-3
-1
-3
-3
-3
-3
-1
-3
-1
-1
-1
-3
-3
-1
-1
-1
-1
-1
-1
-1
-3
-1
-1
-1
-1
-1
-1
-3
-3
-1
-1
-3
-1
-1
-3
-1
-1
-1
-1
-1
0
0
0
0
0
0
0
0
0
0
0
0
0
0
0
0
0
0
-3
-3
-3
-3
-3
-3
-3
-3
-3
-3
-3
-3
-3
-3
-1
-1
-3
-3
-3
-3
-3
-3
-3
-1
-3
-1
-3
-1
-1
-3
-3
-1
-1
-3
-3
-3
-3
-3
-3
-3
-3
-3
-1
-3
-1
-1
-1
-3
-3
-3
-3
-1
-3
-1
-3
-3
-3
-3
-3
-1
-3
-1
-1
-3
-1
-1
-3
-1
-3
-1
-1
-1
-3
-1
-1
-3
-1
-1
-1
-1
-3
-1
-3
-3
-1
-1
-1
-3
-3
-1
-1
-1
-1
-1
-1
-1
-3
-1
-1
-1
-3
-3
-1
-1
-1
-1
-1
-3
-3
-1
-3
-1
-1
-1
-3
-1
-1
-3
-1
-1
-3
-1
-1
-1
-3
-1
-1
-1
-1
-1
-1
-1
-1
0
0
0
0
0
0
0
0
0
0
0
0
0
0
-3
-3
-3
-3
-3
-3
-1
-3
-3
-3
-1
-3
-3
-3
-3
-1
-3
-1
-1
-3
-3
-3
-1
-1
-3
-3
-1
-1
-1
-3
-1
-3
-3
-3
-1
-1
-3
-1
-3
-3
-3
-3
-3
-3
-1
-3
-3
-1
-1
-3
-3
-3
-3
-3
-3
-3
-1
-3
-1
-1
-1
-1
-3
-1
-1
-3
-3
-3
-1
-3
-3
-3
-1
-1
-1
-1
-1
-3
-1
-3
-3
-1
-1
-3
-1
-1
-3
-1
-3
-1
-1
-3
-1
-1
-1
-1
-1
-3
-1
-3
-1
-3
-1
-1
-1
-1
-1
-1
-1
-1
-1
-3
-1
-3
-1
-1
-3
-1
-3
-1
-3
-1
-1
-1
-1
0
0
0
0
0
0
0
0
0
0
0
0
0
0
0
0
0
0
0
0
0
0
-3
-3
-3
-3
-3
-3
-3
-3
-3
-3
-3
-3
-3
-3
-3
-3
-1
-3
-3
-3
-1
-3
-1
-3
-1
-3
-1
-3
-1
-3
-3
-1
-1
-1
-1
-1
-1
-3
-3
-3
-3
-3
-1
-3
-3
-1
-1
-1
-3
-1
-3
-3
-3
-3
-1
-1
-3
-1
-3
-1
-1
-3
-3
-1
-3
-3
-1
-1
-1
-3
-1
-1
-3
-3
-3
-1
-1
-1
-1
-1
-3
-1
-3
-1
-1
-1
-1
-1
-1
-1
-3
-3
-1
-3
-3
-1
-1
-3
-1
-1
-3
-1
-3
-3
-1
-3
-1
-1
-3
-3
-1
-1
-1
-1
-1
-3
-3
-1
-1
-1
-1
-1
-1
-1
-1
0
0
0
0
0
0
0
0
0
0
0
0
0
0
0
0
0
0
0
0
0
0
-3
-3
-3
-3
-3
-3
-3
-3
-3
-3
-3
-3
-3
-3
-1
-1
-3
-1
-1
-3
-3
-3
-3
-3
-3
-3
-3
-3
-3
-3
-1
-3
-1
-3
-1
-3
-1
-1
-3
-3
-3
-1
-1
-1
-3
-3
-1
-3
-3
-1
-3
-3
-1
-3
-1
-1
-1
-1
-3
-1
-1
-3
-1
-3
-3
-1
-1
-3
-1
-3
-3
-1
-3
-1
-1
-1
-1
-3
-1
-3
-1
-1
-1
-3
-3
-1
-3
-1
-1
-3
-1
-1
-3
-1
-1
-3
-1
-3
-1
-1
-3
-3
-1
-3
-1
-3
-1
-1
-1
-1
-1
-1
-3
-1
-1
-3
-1
-3
-1
-1
-3
-1
-1
-1
-1
-1
-1
-1
-1
0
0
0
0
0
0
0
0
0
0
0
0
0
0
0
0
0
0
-3
-3
-3
-1
-3
-3
-3
-3
-3
-3
-3
-3
-3
-1
-3
-3
-3
-3
-3
-3
-1
-3
-1
-1
-3
-3
-3
-3
-1
-1
-3
-3
-3
-3
-3
-1
-1
-1
-1
-1
-3
-3
-3
-3
-1
-1
-3
-3
-1
-1
-1
-3
-1
-1
-3
-3
-1
-1
-1
-3
-1
-1
-1
-1
-1
-1
-1
-1
-1
-1
-1
-1
-3
-3
-3
-3
-3
-3
-3
-3
-3
-1
-1
-1
-3
-1
-1
-1
-3
-1
-3
-1
-3
-1
-1
-1
-1
-3
-3
-1
-1
-3
-3
-1
-3
-3
-3
-1
-3
-3
-1
-1
-1
-3
-1
-3
-1
-1
-1
-1
-1
-1
-1
-1
-1
0
0
0
0
0
0
0
0
0
0
0
0
0
0
0
0
0
0
0
0
0
0
-3
-3
-3
-3
-3
-3
-3
-3
-3
-1
-3
-3
-3
-3
-3
-3
-3
-3
-3
-1
-3
-3
-3
-3
-3
-3
-3
-3
-1
-3
-1
-1
-3
-1
-1
-1
-1
-1
-3
-3
-1
-1
-1
-1
-3
-3
-1
-3
-1
-3
-1
-3
-3
-3
-3
-1
-1
-3
-1
-3
-1
-3
-3
-1
-3
-3
-3
-1
-1
-1
-3
-3
-1
-3
-3
-1
-1
-1
-1
-1
-3
-1
-1
-1
-1
-1
-1
-3
-1
-3
-1
-1
-3
-3
-1
-3
-3
-1
-1
-1
-3
-3
-3
-1
-3
-3
-1
-1
-1
-3
-1
-1
-1
-1
-1
-1
-1
-3
-1
-1
-1
-1
-1
-1
-1
-1
-3
-1
-1
0
0
0
0
0
0
0
0
0
0
0
0
0
0
0
0
0
0
-3
-3
-3
-3
-1
-3
-3
-3
-3
-1
-3
-3
-3
-3
-1
-3
-3
-3
-3
-1
-3
-3
-3
-3
-3
-1
-1
-1
-1
-3
-3
-3
-3
-3
-1
-1
-1
-3
-3
-1
-3
-1
-3
-3
-3
-3
-1
-1
-3
-3
-3
-1
-3
-3
-3
-3
-3
-1
-1
-1
-3
-3
-3
-1
-1
-1
-1
-1
-1
-1
-3
-1
-1
-1
-3
-3
-3
-1
-1
-3
-3
-1
-3
-1
-1
-3
-1
-1
-3
-1
-3
-1
-3
-1
-1
-1
-1
-3
-1
-3
-1
-1
-1
-3
-3
-3
-1
-1
-1
-1
-1
-1
-1
-3
-1
-3
-1
-3
-1
-1
-1
-1
-1
-1
-1
-1
-1
0
0
0
0
0
0
0
0
0
0
0
0
0
0
0
0
0
0
0
0
-3
-3
-3
-3
-3
-3
-3
-3
-3
-3
-3
-3
-1
-3
-3
-1
-3
-1
-3
-3
-3
-3
-1
-3
-1
-3
-3
-1
-3
-1
-1
-1
-3
-3
-3
-3
-1
-3
-1
-1
-3
-3
-3
-3
-3
-1
-1
-3
-1
-3
-3
-3
-1
-3
-1
-3
-3
-1
-1
-1
-3
-3
-1
-1
-3
-1
-3
-1
-1
-1
-3
-3
-3
-1
-3
-1
-1
-1
-3
-1
-3
-1
-3
-3
-1
-1
-1
-3
-3
-3
-1
-1
-3
-1
-3
-1
-1
-1
-1
-1
-1
-1
-1
-1
-3
-1
-3
-1
-1
-1
-1
-3
-1
-3
-3
-1
-1
-3
-1
-1
-1
-1
-1
-3
-1
-1
-1
-1
-1
0
0
0
0
0
0
0
0
0
0
0
0
0
0
0
0
0
0
-3
-3
-3
-3
-3
-3
-3
-3
-3
-3
-1
-3
-3
-3
-3
-3
-1
-3
-1
-1
-3
-3
-3
-1
-3
-3
-3
-3
-3
-1
-3
-3
-1
-3
-1
-3
-1
-3
-3
-1
-3
-1
-1
-3
-3
-3
-3
-3
-3
-1
-1
-1
-3
-1
-3
-3
-3
-1
-1
-1
-3
-1
-3
-1
-3
-1
-1
-3
-3
-3
-1
-3
-1
-3
-1
-3
-1
-3
-1
-1
-1
-3
-3
-3
-1
-1
-1
-1
-1
-3
-1
-1
-3
-1
-1
-1
-3
-1
-1
-1
-1
-1
-1
-1
-3
-3
-1
-1
-1
-1
-1
-1
-1
-1
-3
-3
-1
-1
-1
-1
-1
-1
-1
0
0
0
0
0
0
0
0
0
0
0
0
0
0
0
0
0
0
0
0
0
0
0
0
-3
-3
-3
-3
-3
-3
-3
-3
-3
-1
-1
-3
-1
-3
-3
-3
-3
-3
-3
-3
-3
-3
-1
-3
-3
-1
-3
-3
-3
-3
-3
-3
-3
-3
-1
-3
-3
-3
-1
-1
-1
-1
-1
-3
-1
-3
-1
-1
-3
-1
-1
-3
-1
-3
-1
-3
-1
-3
-3
-3
-3
-1
-1
-3
-1
-3
-3
-3
-1
-1
-3
-1
-3
-3
-1
-1
-1
-3
-1
-1
-3
-1
-1
-3
-3
-1
-1
-1
-1
-1
-1
-1
-1
-3
-3
-1
-1
-1
-1
-3
-1
-1
-3
-1
-1
-3
-1
-1
-1
-1
-1
-1
-1
-1
-1
-1
-3
-3
-3
-1
-1
-1
-3
-1
-1
0
0
0
0
0
0
0
0
0
0
0
0
0
0
0
0
0
0
0
0
0
0
-3
-3
-3
-3
-3
-3
-3
-3
-3
-3
-3
-1
-3
-1
-1
-3
-3
-3
-3
-1
-3
-3
-3
-3
-1
-3
-1
-3
-3
-3
-1
-1
-1
-3
-3
-3
-1
-3
-3
-3
-1
-3
-1
-3
-1
-3
-1
-3
-3
-3
-1
-3
-1
-3
-3
-3
-3
-3
-1
-1
-3
-1
-1
-1
-1
-1
-3
-3
-3
-1
-3
-1
-1
-1
-1
-1
-3
-1
-1
-1
-3
-3
-3
-3
-1
-1
-1
-1
-1
-3
-3
-1
-3
-1
-1
-1
-1
-1
-1
-3
-1
-3
-3
-1
-1
-1
-1
-1
-1
-1
-1
-3
-1
-1
-1
-1
-1
-3
-1
-3
-1
-1
-1
0
0
0
0
0
0
0
0
0
0
0
0
0
0
0
0
0
0
0
0
0
0
0
0
-3
-3
-3
-3
-3
-3
-1
-1
-1
-3
-1
-3
-3
-3
-1
-3
-3
-3
-3
-3
-3
-1
-3
-3
-3
-1
-1
-3
-3
-3
-3
-3
-1
-3
-3
-3
-1
-3
-1
-3
-3
-3
-3
-1
-1
-1
-1
-1
-1
-3
-1
-1
-3
-3
-1
-3
-1
-1
-1
-3
-3
-1
-3
-3
-1
-1
-1
-1
-3
-3
-1
-1
-1
-3
-3
-1
-3
-1
-3
-3
-1
-3
-1
-3
-1
-3
-1
-3
-1
-1
-1
-1
-1
-1
-3
-3
-1
-1
-3
-3
-1
-1
-1
-1
-1
-1
-3
-1
-1
-1
-1
-1
-3
-3
-3
-3
-1
-3
-1
-1
-3
-3
-1
-1
-3
-1
-1
-1
-1
0
0
0
0
0
0
0
0
0
0
0
0
0
0
0
0
0
0
-3
-3
-3
-3
-3
-3
-3
-1
-3
-3
-3
-3
-3
-3
-1
-3
-3
-3
-3
-3
-3
-3
-1
-3
-1
-1
-1
-1
-3
-3
-3
-1
-1
-1
-3
-3
-3
-3
-3
-1
-1
-1
-1
-3
-1
-1
-1
-1
-3
-3
-1
-3
-3
-3
-1
-3
-1
-3
-3
-1
-1
-3
-1
-3
-3
-3
-1
-1
-1
-3
-3
-1
-3
-3
-1
-3
-1
-1
-3
-3
-1
-1
-3
-1
-3
-1
-1
-3
-1
-1
-1
-3
-1
-1
-1
-1
-3
-1
-3
-1
-1
-3
-1
-1
-3
-1
-3
-3
-3
-1
-1
-1
-1
-1
-3
-3
-1
-1
-1
-3
-1
-1
-1
-1
-1
-1
-3
-1
-1
0
0
0
0
0
0
0
0
0
0
0
0
0
0
0
0
0
0
-3
-3
-3
-3
-3
-3
-3
-3
-1
-3
-1
-3
-3
-3
-3
-3
-1
-3
-1
-3
-1
-3
-1
-3
-1
-3
-3
-3
-3
-1
-3
-3
-3
-3
-1
-3
-1
-1
-1
-1
-1
-3
-1
-3
-3
-3
-3
-3
-3
-3
-1
-3
-1
-3
-1
-1
-1
-3
-3
-3
-1
-1
-3
-3
-1
-1
-1
-3
-1
-1
-1
-1
-3
-3
-1
-1
-1
-3
-3
-3
-1
-3
-1
-1
-1
-3
-3
-1
-1
-3
-1
-1
-3
-3
-3
-1
-3
-1
-1
-1
-1
-1
-1
-1
-1
-1
-3
-3
-1
-3
-1
-1
-1
-1
-1
-1
-1
-1
-1
0
0
0
0
0
0
0
0
0
0
0
0
0
0
0
0
0
0
0
0
0
0
0
0
0
0
0
0
-3
-3
-3
-3
-3
-3
-1
-3
-3
-1
-3
-3
-1
-1
-1
-3
-3
-3
-3
-3
-3
-3
-3
-3
-3
-1
-1
-1
-3
-3
-3
-3
-1
-3
-1
-1
-1
-1
-3
-1
-3
-3
-1
-3
-3
-3
-1
-1
-3
-1
-3
-3
-1
-1
-1
-1
-1
-3
-1
-1
-3
-3
-3
-3
-1
-1
-1
-1
-3
-3
-1
-3
-3
-1
-3
-1
-1
-1
-1
-3
-1
-3
-1
-3
-1
-3
-1
-1
-1
-1
-1
-1
-1
-3
-3
-3
-3
-3
-1
-1
-3
-3
-1
-3
-3
-3
-1
-1
-1
-3
-3
-1
-1
-1
-1
-1
-1
-1
-1
-3
-3
-3
-1
-3
-1
-1
-1
-1
-3
-3
-1
-1
-1
0
0
0
0
0
0
0
0
0
0
0
0
0
0
-3
-3
-3
-3
-3
-3
-3
-3
-3
-3
-1
-1
-3
-1
-3
-3
-3
-1
-3
-3
-3
-3
-3
-3
-3
-3
-3
-1
-1
-1
-1
-3
-3
-3
-3
-3
-1
-1
-1
-1
-1
-1
-1
-3
-1
-3
-3
-3
-3
-1
-3
-1
-3
-1
-3
-1
-3
-3
-3
-3
-3
-1
-3
-3
-3
-1
-3
-1
-1
-1
-3
-3
-1
-1
-3
-1
-1
-1
-3
-1
-3
-1
-1
-1
-1
-1
-1
-3
-3
-1
-3
-1
-1
-1
-3
-1
-3
-1
-3
-3
-1
-3
-1
-1
-1
-1
-3
-1
-1
-1
-1
-3
-1
-3
-1
-3
-1
-1
-1
-1
-1
-3
-1
-1
-1
-1
-3
-1
-3
-1
-1
0
0
0
0
0
0
0
0
0
0
0
0
0
0
0
0
-3
-3
-3
-3
-3
-3
-3
-3
-3
-3
-3
-1
-3
-3
-3
-1
-3
-3
-1
-3
-1
-3
-3
-3
-1
-3
-3
-3
-1
-1
-3
-3
-3
-3
-1
-1
-3
-3
-3
-1
-3
-1
-3
-3
-3
-3
-3
-1
-1
-3
-3
-1
-1
-1
-1
-3
-1
-3
-1
-1
-1
-3
-3
-3
-1
-3
-1
-1
-1
-3
-1
-1
-1
-3
-3
-1
-3
-1
-1
-1
-1
-1
-1
-1
-1
-3
-3
-1
-3
-1
-1
-3
-1
-1
-1
-1
-3
-3
-1
-3
-3
-1
-1
-3
-1
-1
-1
-3
-1
-1
-1
-3
-1
-3
-1
-1
-3
-3
-1
-1
-1
-1
-1
-3
-1
-1
-3
-1
-3
-1
-1
0
0
0
0
0
0
0
0
0
0
0
0
0
0
0
0
-3
-3
-3
-3
-3
-3
-3
-3
-3
-1
-3
-3
-1
-3
-1
-1
-3
-3
-3
-1
-3
-3
-1
-3
-3
-3
-3
-3
-3
-3
-3
-1
-3
-3
-1
-3
-3
-3
-3
-1
-1
-3
-1
-1
-3
-3
-3
-3
-3
-1
-3
-1
-1
-1
-1
-1
-3
-3
-1
-3
-1
-3
-3
-1
-3
-1
-1
-1
-1
-1
-1
-3
-3
-3
-1
-1
-1
-1
-3
-1
-1
-3
-3
-1
-1
-1
-1
-3
-1
-1
-1
-3
-1
-1
-1
-1
-1
-1
-3
-1
-3
-1
-1
-1
-1
-3
-3
-3
-1
-3
-3
-3
-1
-1
-1
-1
-1
-3
-1
-1
-1
-3
-1
-1
-3
-3
-1
-1
-1
0
0
0
0
0
0
0
0
0
0
0
0
0
0
0
0
0
0
-3
-3
-3
-3
-3
-3
-3
-3
-3
-3
-3
-3
-3
-3
-3
-3
-3
-3
-3
-3
-3
-3
-3
-1
-1
-3
-1
-3
-1
-3
-1
-3
-1
-1
-1
-3
-3
-1
-3
-1
-1
-3
-3
-3
-3
-1
-3
-1
-1
-3
-1
-1
-1
-3
-1
-1
-1
-3
-3
-1
-1
-1
-3
-1
-3
-1
-3
-1
-3
-3
-1
-1
-1
-1
-3
-1
-1
-1
-1
-1
-3
-1
-3
-3
-1
-3
-3
-1
-3
-3
-3
-1
-1
-1
-3
-3
-1
-1
-3
-1
-1
-3
-1
-3
-1
-3
-1
-1
-3
-1
-1
-1
-1
-1
-1
-1
-3
-1
-3
-1
-1
-1
-1
-3
-1
-1
-1
0
0
0
0
0
0
0
0
0
0
0
0
0
0
0
0
0
0
0
0
-3
-3
-3
-3
-3
-3
-3
-3
-3
-3
-3
-3
-3
-3
-3
-1
-3
-1
-3
-3
-1
-3
-1
-1
-3
-1
-3
-3
-3
-3
-1
-1
-3
-3
-1
-1
-3
-1
-3
-3
-3
-3
-3
-3
-1
-1
-1
-3
-1
-1
-3
-3
-3
-1
-3
-1
-1
-3
-1
-1
-1
-1
-3
-1
-3
-1
-1
-3
-3
-1
-1
-3
-1
-3
-1
-1
-1
-1
-3
-1
-3
-3
-1
-1
-3
-3
-1
-3
-3
-1
-3
-1
-3
-1
-1
-1
-1
-3
-1
-3
-1
-1
-1
-3
-1
-1
-3
-1
-1
-3
-1
-1
-1
-1
-1
-1
-1
-3
-1
-1
-3
-3
-3
-3
-1
-1
-1
-1
-3
-1
-1
0
0
0
0
0
0
0
0
0
0
0
0
0
0
0
0
-3
-3
-3
-3
-3
-3
-3
-3
-1
-3
-3
-3
-3
-3
-1
-3
-1
-3
-3
-1
-1
-3
-3
-3
-1
-3
-3
-1
-1
-1
-1
-3
-3
-3
-1
-3
-3
-1
-3
-1
-3
-3
-3
-1
-3
-3
-1
-3
-1
-3
-3
-3
-3
-3
-1
-3
-1
-3
-3
-1
-1
-3
-1
-1
-1
-1
-3
-1
-3
-3
-1
-1
-1
-1
-1
-3
-3
-1
-1
-1
-1
-3
-1
-3
-1
-1
-1
-3
-3
-3
-1
-1
-1
-3
-1
-3
-1
-1
-1
-1
-3
-1
-3
-3
-1
-1
-1
-1
-3
-3
-1
-3
-1
-1
-3
-1
-1
-1
-3
-3
-1
-3
-1
-3
-1
-1
-1
-3
-1
-1
-1
-1
-1
0
0
0
0
0
0
0
0
0
0
0
0
0
0
-3
-3
-3
-3
-3
-3
-3
-3
-3
-1
-3
-3
-3
-1
-3
-1
-3
-1
-3
-3
-1
-1
-3
-1
-3
-1
-3
-3
-3
-3
-1
-3
-3
-1
-3
-1
-1
-3
-3
-3
-3
-3
-1
-1
-1
-3
-1
-3
-3
-3
-3
-3
-1
-3
-1
-3
-1
-3
-1
-3
-3
-1
-1
-1
-1
-1
-1
-3
-3
-3
-3
-1
-1
-1
-1
-1
-1
-1
-1
-1
-3
-3
-1
-3
-3
-1
-1
-1
-1
-3
-3
-3
-1
-1
-1
-1
-1
-1
-3
-1
-3
-1
-1
-3
-1
-3
-3
-3
-1
-1
-1
-3
-1
-3
-1
-1
-1
-3
-1
-3
-1
-1
-1
-1
-1
0
0
0
0
0
0
0
0
0
0
0
0
0
0
0
0
0
0
0
0
0
0
-3
-3
-3
-3
-3
-3
-3
-3
-3
-3
-3
-1
-3
-3
-3
-3
-3
-3
-3
-1
-3
-1
-3
-3
-3
-3
-3
-1
-3
-1
-3
-3
-3
-3
-3
-1
-3
-3
-1
-1
-1
-1
-3
-1
-3
-3
-3
-1
-3
-3
-1
-1
-3
-1
-1
-1
-1
-1
-1
-1
-1
-1
-3
-3
-3
-3
-1
-3
-1
-1
-1
-3
-3
-1
-1
-1
-3
-3
-1
-1
-1
-1
-1
-1
-3
-3
-1
-3
-1
-1
-1
-1
-3
-1
-1
-3
-1
-3
-1
-1
-1
-1
-3
-3
-1
-1
-3
-1
-1
-1
-3
-1
-3
-3
-1
-1
-1
-1
-1
-1
-1
0
0
0
0
0
0
0
0
0
0
0
0
0
0
0
0
0
0
0
0
0
0
0
0
0
0
-3
-3
-3
-3
-3
-3
-1
-1
-3
-3
-3
-3
-3
-3
-3
-3
-3
-3
-3
-3
-3
-1
-3
-1
-3
-3
-3
-3
-1
-3
-3
-1
-1
-1
-3
-3
-1
-3
-1
-3
-3
-3
-3
-3
-1
-1
-3
-1
-1
-1
-1
-1
-3
-1
-1
-1
-1
-3
-3
-1
-3
-3
-3
-1
-1
-3
-3
-1
-1
-3
-1
-3
-1
-1
-1
-3
-3
-3
-3
-1
-1
-1
-3
-3
-3
-3
-1
-1
-3
-1
-1
-1
-3
-1
-1
-1
-1
-1
-1
-3
-3
-1
-1
-1
-3
-1
-1
-1
-1
-1
-1
-1
-1
-1
-1
-3
-1
-3
-1
-3
-1
-1
-1
0
0
0
0
0
0
0
0
0
0
0
0
0
0
0
0
0
0
0
0
0
0
0
0
-3
-3
-3
-3
-3
-3
-3
-3
-3
-3
-3
-3
-1
-1
-3
-1
-3
-3
-1
-3
-1
-1
-3
-3
-3
-3
-3
-1
-1
-3
-1
-3
-3
-1
-1
-3
-1
-3
-3
-1
-3
-3
-3
-1
-1
-3
-1
-3
-3
-3
-3
-3
-3
-1
-1
-1
-1
-1
-1
-3
-1
-3
-1
-1
-3
-1
-1
-3
-1
-1
-3
-1
-1
-1
-3
-1
-1
-1
-1
-1
-3
-3
-3
-3
-3
-3
-1
-3
-3
-1
-1
-3
-3
-3
-1
-3
-3
-1
-1
-1
-1
-1
-3
-1
-3
-1
-1
-1
-1
-1
-1
-1
-3
-3
-1
-3
-1
-3
-1
-1
-1
-3
-1
-1
-1
-1
-1
0
0
0
0
0
0
0
0
0
0
0
0
0
0
0
0
0
0
0
0
-3
-3
-3
-3
-3
-3
-3
-3
-3
-3
-3
-3
-3
-3
-1
-3
-3
-3
-3
-3
-3
-3
-1
-3
-3
-1
-3
-3
-3
-3
-1
-3
-1
-1
-1
-1
-3
-1
-3
-1
-3
-3
-1
-3
-1
-1
-1
-3
-1
-3
-1
-3
-1
-3
-3
-1
-1
-3
-1
-3
-3
-3
-1
-1
-1
-3
-3
-1
-1
-3
-1
-1
-1
-1
-1
-3
-1
-3
-1
-3
-3
-1
-3
-1
-1
-1
-3
-1
-1
-3
-3
-1
-1
-3
-3
-3
-3
-3
-1
-1
-3
-1
-1
-1
-3
-3
-1
-1
-1
-1
-1
-1
-1
-1
-1
-1
-3
-1
-1
-1
-1
-1
-1
-1
-3
-1
-1
0
0
0
0
0
0
0
0
0
0
0
0
0
0
0
0
0
0
0
0
-3
-3
-3
-3
-3
-3
-3
-3
-1
-3
-1
-3
-3
-3
-3
-3
-3
-3
-3
-3
-3
-3
-3
-1
-3
-3
-1
-1
-1
-1
-3
-3
-3
-3
-1
-1
-1
-3
-3
-1
-3
-3
-1
-1
-3
-3
-3
-3
-3
-1
-1
-3
-3
-3
-3
-1
-1
-1
-1
-3
-1
-1
-1
-1
-1
-1
-3
-1
-3
-3
-1
-3
-1
-3
-3
-3
-1
-1
-3
-1
-1
-3
-1
-1
-1
-3
-1
-1
-1
-3
-1
-1
-3
-3
-1
-1
-1
-1
-1
-1
-1
-1
-1
-1
-3
-1
-1
-1
-3
-3
-1
-3
-3
-1
-1
-3
-3
-1
-1
-3
-1
-3
-1
-1
-3
-1
-1
-1
-1
0
0
0
0
0
0
0
0
0
0
0
0
0
0
0
0
0
0
-3
-3
-3
-1
-3
-3
-1
-3
-3
-3
-3
-3
-3
-3
-3
-3
-1
-3
-3
-1
-3
-1
-1
-3
-3
-1
-3
-3
-3
-1
-3
-3
-1
-1
-1
-3
-1
-1
-3
-3
-3
-3
-3
-3
-3
-3
-1
-1
-1
-3
-1
-3
-1
-1
-1
-3
-1
-3
-1
-3
-3
-3
-3
-3
-1
-1
-1
-3
-1
-1
-3
-3
-1
-1
-1
-1
-3
-3
-1
-1
-1
-1
-3
-3
-1
-3
-1
-1
-3
-1
-1
-1
-1
-1
-1
-1
-3
-1
-1
-1
-1
-1
-1
-3
-1
-1
-3
-3
-3
-3
-1
-3
-1
-1
-3
-1
-3
-3
-1
-1
-1
-3
-3
-3
-1
-1
-1
-1
-1
0
0
0
0
0
0
0
0
0
0
0
0
0
0
0
0
0
0
-3
-3
-3
-3
-3
-3
-3
-3
-3
-3
-3
-3
-3
-3
-3
-3
-3
-3
-3
-3
-3
-3
-3
-1
-3
-3
-3
-3
-1
-3
-3
-3
-1
-3
-1
-1
-3
-3
-1
-1
-1
-3
-3
-1
-3
-1
-3
-3
-3
-1
-1
-3
-1
-3
-1
-3
-1
-3
-1
-1
-3
-1
-1
-1
-1
-1
-3
-3
-3
-3
-1
-3
-3
-3
-1
-1
-1
-3
-1
-1
-1
-3
-1
-1
-3
-1
-1
-1
-1
-1
-1
-3
-1
-3
-3
-1
-1
-1
-1
-1
-1
-3
-3
-1
-3
-1
-1
-1
-1
-1
-1
-1
-1
-1
-1
-3
-1
-3
-3
-1
-1
-1
-1
-1
-1
-1
-1
0
0
0
0
0
0
0
0
0
0
0
0
0
0
0
0
0
0
0
0
-3
-3
-3
-3
-3
-3
-3
-3
-3
-1
-3
-3
-1
-3
-3
-3
-3
-3
-3
-3
-3
-3
-1
-1
-3
-3
-3
-3
-1
-3
-1
-1
-3
-1
-3
-3
-1
-3
-3
-1
-1
-1
-1
-3
-3
-3
-3
-1
-1
-3
-3
-1
-1
-3
-1
-3
-1
-3
-3
-1
-1
-1
-3
-3
-3
-3
-1
-1
-3
-1
-1
-3
-1
-1
-1
-1
-1
-3
-1
-3
-3
-3
-1
-1
-3
-3
-3
-1
-1
-3
-1
-3
-1
-1
-1
-3
-3
-3
-1
-1
-1
-1
-1
-1
-1
-1
-1
-1
-3
-1
-1
-1
-3
-1
-1
-3
-1
-1
-1
-3
-3
-3
-1
-1
-1
-1
-1
-1
-1
0
0
0
0
0
0
0
0
0
0
0
0
0
0
0
0
0
0
-3
-3
-3
-3
-3
-3
-3
-3
-3
-3
-3
-3
-3
-3
-3
-3
-3
-1
-3
-3
-1
-3
-3
-3
-1
-3
-3
-3
-1
-3
-3
-1
-3
-3
-3
-1
-3
-3
-1
-3
-1
-1
-1
-3
-3
-1
-3
-1
-1
-3
-1
-1
-3
-3
-1
-1
-3
-3
-3
-1
-3
-3
-1
-1
-3
-3
-3
-1
-3
-3
-3
-1
-1
-1
-1
-1
-1
-1
-3
-1
-3
-1
-1
-3
-1
-1
-1
-1
-1
-3
-1
-1
-1
-1
-1
-1
-1
-3
-3
-3
-3
-1
-3
-1
-1
-1
-3
-1
-1
-1
-1
-1
-1
-1
-3
-1
-3
-3
-1
-1
-1
-3
-1
-1
-1
-1
-1
-3
-1
-1
-1
0
0
0
0
0
0
0
0
0
0
0
0
0
0
0
0
-3
-3
-3
-3
-3
-3
-1
-3
-1
-3
-3
-3
-3
-3
-3
-3
-1
-3
-3
-3
-3
-3
-3
-1
-1
-1
-3
-3
-1
-3
-3
-1
-1
-1
-3
-3
-1
-3
-3
-1
-3
-1
-3
-3
-3
-1
-3
-3
-1
-3
-1
-1
-3
-1
-3
-1
-1
-3
-1
-3
-1
-3
-3
-3
-1
-1
-1
-1
-1
-1
-1
-1
-1
-1
-3
-3
-3
-1
-1
-3
-1
-1
-3
-1
-1
-3
-1
-1
-3
-1
-3
-3
-3
-3
-3
-1
-1
-1
-1
-1
-1
-3
-1
-3
-1
-1
-3
-3
-1
-1
-1
-3
-1
-3
-3
-1
-1
-1
-3
-1
-1
-3
-1
-1
-1
-1
-1
0
0
0
0
0
0
0
0
0
0
0
0
0
0
0
0
0
0
0
0
-3
-3
-3
-3
-3
-3
-3
-3
-3
-3
-3
-3
-3
-3
-3
-3
-3
-1
-1
-3
-1
-3
-1
-3
-1
-1
-1
-1
-1
-3
-3
-1
-1
-3
-1
-1
-1
-3
-3
-3
-1
-3
-1
-3
-3
-1
-1
-3
-3
-3
-3
-1
-3
-3
-3
-3
-3
-1
-3
-1
-1
-3
-3
-1
-3
-3
-3
-1
-1
-1
-1
-1
-1
-1
-1
-1
-1
-3
-3
-3
-1
-3
-3
-1
-3
-3
-3
-1
-1
-1
-3
-1
-3
-1
-1
-1
-1
-3
-3
-1
-1
-1
-1
-1
-1
-3
-1
-1
-1
-1
-3
-1
-1
-1
-1
-1
-1
0
0
0
0
0
0
0
0
0
0
0
0
0
0
0
0
0
0
0
0
0
0
0
0
0
0
0
0
0
0
-3
-3
-3
-3
-3
-3
-3
-3
-3
-3
-3
-3
-3
-1
-3
-1
-3
-3
-1
-1
-3
-3
-3
-1
-3
-3
-3
-3
-1
-1
-3
-3
-3
-3
-3
-1
-3
-3
-1
-3
-1
-3
-1
-3
-3
-3
-1
-1
-3
-1
-1
-3
-1
-1
-3
-1
-1
-1
-3
-1
-1
-1
-3
-1
-1
-3
-1
-3
-3
-1
-3
-1
-1
-1
-1
-3
-3
-3
-1
-3
-1
-3
-1
-3
-1
-1
-1
-1
-1
-3
-1
-3
-3
-1
-1
-1
-1
-3
-3
-1
-3
-3
-3
-1
-1
-1
-1
-1
-1
-1
-1
-1
-1
-1
-3
-3
-3
-3
-1
-1
-3
-1
-1
-1
-3
-1
-1
-1
-1
0
0
0
0
0
0
0
0
0
0
0
0
0
0
0
0
0
0
-3
-3
-3
-3
-3
-3
-3
-3
-3
-3
-3
-3
-3
-1
-3
-1
-3
-1
-1
-3
-1
-3
-3
-3
-3
-3
-1
-1
-1
-3
-1
-3
-1
-1
-3
-3
-3
-1
-3
-3
-3
-3
-3
-1
-1
-3
-3
-1
-3
-1
-1
-3
-3
-1
-3
-3
-1
-3
-1
-3
-3
-1
-3
-1
-3
-3
-1
-1
-1
-1
-1
-1
-1
-1
-1
-3
-3
-1
-1
-3
-1
-3
-3
-1
-3
-1
-1
-1
-1
-3
-1
-3
-1
-1
-1
-3
-1
-1
-3
-1
-3
-1
-3
-3
-1
-1
-1
-3
-1
-1
-3
-1
-1
-1
-3
-1
-1
-1
-1
-1
-3
-1
-1
0
0
0
0
0
0
0
0
0
0
0
0
0
0
0
0
0
0
0
0
0
0
0
0
-3
-3
-3
-3
-3
-3
-3
-3
-3
-3
-3
-3
-3
-3
-1
-3
-1
-3
-1
-1
-3
-3
-3
-3
-1
-3
-3
-3
-3
-1
-1
-1
-1
-3
-3
-3
-3
-3
-1
-1
-3
-3
-1
-3
-1
-3
-3
-1
-3
-3
-3
-3
-1
-1
-1
-1
-1
-1
-1
-3
-1
-1
-3
-1
-1
-1
-3
-1
-3
-3
-1
-1
-3
-3
-3
-1
-3
-1
-1
-1
-1
-1
-1
-1
-3
-1
-1
-1
-1
-3
-1
-1
-1
-1
-1
-3
-3
-1
-3
-1
-1
-3
-3
-3
-1
-1
-3
-1
-1
-3
-1
-3
-1
-1
-3
-1
-3
-3
-1
-1
-3
-1
-1
-3
-1
-3
-1
-1
-1
0
0
0
0
0
0
0
0
0
0
0
0
0
0
0
0
0
0
-3
-3
-3
-3
-3
-3
-3
-3
-3
-3
-3
-3
-1
-3
-1
-3
-3
-3
-3
-3
-3
-3
-3
-1
-3
-1
-3
-1
-3
-3
-3
-3
-1
-3
-1
-3
-1
-1
-1
-3
-3
-3
-1
-3
-1
-1
-1
-1
-1
-3
-3
-3
-3
-1
-3
-3
-1
-1
-1
-3
-1
-3
-1
-3
-1
-1
-1
-3
-3
-3
-3
-1
-1
-3
-1
-1
-1
-3
-1
-1
-1
-1
-1
-3
-3
-1
-3
-3
-1
-3
-1
-1
-1
-1
-3
-1
-3
-1
-1
-3
-1
-3
-1
-1
-1
-1
-3
-1
-1
-3
-1
-1
-3
-3
-3
-1
-3
-1
-1
-3
-1
-1
-1
-1
-1
-3
-1
-1
-1
-1
-1
0
0
0
0
0
0
0
0
0
0
0
0
0
0
0
0
-3
-3
-3
-3
-3
-3
-3
-3
-3
-3
-1
-3
-3
-3
-1
-3
-3
-3
-3
-3
-3
-1
-3
-3
-3
-1
-1
-3
-1
-1
-3
-3
-1
-3
-3
-1
-3
-3
-3
-3
-3
-1
-1
-3
-3
-3
-1
-1
-1
-3
-1
-1
-1
-1
-1
-1
-1
-3
-3
-1
-1
-3
-1
-1
-3
-3
-3
-3
-3
-3
-1
-3
-1
-1
-3
-3
-3
-1
-1
-1
-1
-3
-1
-1
-3
-3
-1
-3
-1
-1
-1
-1
-1
-3
-3
-1
-1
-3
-1
-1
-3
-1
-3
-1
-1
-1
-3
-1
-1
-3
-3
-1
-1
-1
-3
-1
-1
-1
-3
-1
-3
-1
-1
-3
-1
-1
-1
-1
-1
-1
-1
0
0
0
0
0
0
0
0
0
0
0
0
0
0
0
0
-3
-3
-3
-3
-3
-3
-3
-3
-3
-3
-3
-3
-3
-1
-3
-1
-3
-3
-1
-1
-3
-3
-3
-3
-3
-3
-3
-1
-3
-1
-3
-3
-3
-3
-1
-1
-3
-3
-1
-1
-3
-3
-3
-3
-3
-3
-1
-3
-3
-1
-3
-3
-1
-1
-1
-1
-1
-1
-3
-1
-3
-3
-1
-1
-1
-1
-3
-1
-1
-1
-1
-1
-3
-1
-1
-1
-1
-3
-1
-1
-1
-3
-3
-3
-1
-1
-1
-1
-1
-3
-3
-1
-1
-1
-1
-3
-1
-3
-1
-3
-1
-1
-1
-3
-3
-3
-1
-1
-1
-1
-3
-1
-3
-1
-3
-1
-1
-1
-3
-1
-1
-1
-1
0
0
0
0
0
0
0
0
0
0
0
0
0
0
0
0
0
0
0
0
0
0
0
0
-3
-3
-3
-3
-3
-3
-3
-3
-3
-3
-3
-3
-3
-3
-3
-3
-3
-3
-3
-1
-1
-3
-3
-3
-3
-3
-1
-3
-1
-1
-1
-1
-3
-1
-3
-1
-1
-3
-3
-1
-3
-1
-1
-3
-3
-3
-1
-3
-1
-3
-1
-1
-1
-3
-1
-1
-1
-1
-1
-1
-3
-3
-3
-3
-1
-1
-1
-1
-3
-1
-1
-3
-3
-1
-1
-1
-3
-3
-1
-1
-1
-1
-1
-1
-1
-1
-1
-3
-1
-3
-1
-1
-1
-3
-3
-3
-1
-1
-3
-3
-3
-1
-3
-1
-1
-1
-3
-3
-1
-1
-1
-3
-1
-1
-3
-1
-3
-1
-3
-1
-1
0
0
0
0
0
0
0
0
0
0
0
0
0
0
0
0
0
0
0
0
0
0
0
0
0
0
-3
-3
-3
-3
-3
-3
-1
-3
-3
-1
-3
-3
-3
-3
-1
-1
-1
-1
-3
-3
-3
-1
-3
-3
-3
-1
-1
-3
-3
-1
-3
-1
-3
-3
-3
-1
-1
-3
-3
-3
-3
-3
-1
-1
-1
-3
-1
-3
-3
-1
-3
-1
-3
-3
-3
-1
-1
-1
-1
-1
-3
-1
-3
-1
-3
-3
-3
-3
-1
-3
-1
-1
-1
-1
-3
-1
-1
-1
-1
-1
-1
-3
-1
-3
-1
-1
-1
-3
-3
-1
-1
-1
-3
-1
-1
-3
-3
-3
-3
-3
-1
-3
-1
-3
-3
-1
-3
-1
-1
-1
-3
-3
-1
-3
-1
-3
-1
-1
-1
-1
-1
-1
-3
-1
-1
-3
-1
-3
-1
-1
-1
0
0
0
0
0
0
0
0
0
0
0
0
0
0
0
0
-3
-3
-3
-3
-3
-3
-1
-3
-3
-3
-3
-3
-3
-3
-3
-1
-3
-3
-3
-3
-3
-3
-3
-3
-3
-3
-1
-3
-1
-1
-3
-1
-3
-3
-1
-3
-3
-3
-3
-3
-1
-1
-1
-3
-3
-3
-3
-3
-3
-1
-3
-1
-1
-1
-1
-1
-3
-3
-1
-1
-1
-1
-1
-1
-3
-3
-1
-3
-1
-3
-1
-3
-1
-1
-1
-1
-1
-1
-1
-1
-1
-1
-1
-3
-3
-1
-1
-3
-1
-3
-1
-3
-1
-1
-3
-1
-3
-3
-1
-1
-3
-1
-3
-3
-1
-1
-1
-1
-1
-1
-1
-1
-1
-3
-1
-3
-1
-1
-3
-3
-1
-3
-1
-1
-1
-1
-1
0
0
0
0
0
0
0
0
0
0
0
0
0
0
0
0
0
0
0
0
-3
-3
-3
-3
-3
-3
-3
-3
-3
-3
-3
-3
-3
-3
-1
-3
-3
-3
-1
-1
-3
-3
-3
-3
-1
-1
-3
-3
-3
-3
-3
-3
-3
-1
-1
-1
-1
-3
-3
-1
-3
-1
-1
-1
-1
-3
-3
-1
-3
-3
-3
-1
-1
-3
-1
-3
-1
-3
-1
-1
-1
-3
-3
-1
-3
-1
-1
-1
-3
-1
-3
-1
-1
-1
-1
-3
-1
-3
-1
-1
-1
-3
-3
-3
-3
-1
-3
-1
-1
-1
-1
-3
-1
-1
-1
-3
-1
-1
-3
-1
-1
-1
-3
-1
-1
-3
-1
-3
-1
-1
-3
-1
-1
-1
-1
-3
-1
-3
-1
-3
-1
-1
-1
0
0
0
0
0
0
0
0
0
0
0
0
0
0
0
0
0
0
0
0
0
0
0
0
-3
-3
-3
-3
-3
-3
-3
-3
-3
-3
-1
-3
-3
-3
-1
-3
-3
-3
-1
-3
-3
-3
-3
-3
-1
-1
-3
-3
-3
-3
-3
-1
-1
-1
-1
-3
-1
-1
-3
-1
-3
-3
-1
-1
-3
-3
-3
-3
-3
-1
-3
-1
-3
-3
-1
-3
-1
-1
-1
-3
-1
-1
-1
-1
-3
-3
-1
-1
-3
-3
-1
-3
-1
-3
-1
-1
-3
-1
-1
-3
-1
-1
-1
-1
-3
-3
-1
-3
-1
-1
-3
-3
-3
-3
-1
-1
-1
-1
-1
-1
-1
-3
-1
-1
-1
-3
-3
-3
-1
-1
-1
-1
-1
-3
-1
-3
-3
-3
-1
-1
-3
-3
-1
-3
-1
-1
-1
-1
-1
-1
-1
-1
-3
-1
-1
0
0
0
0
0
0
0
0
0
0
0
0
-3
-3
-3
-3
-3
-3
-3
-3
-3
-1
-3
-3
-3
-3
-3
-1
-1
-1
-3
-3
-3
-3
-1
-1
-3
-3
-3
-1
-3
-3
-3
-1
-1
-1
-1
-1
-1
-3
-3
-3
-3
-3
-1
-3
-3
-1
-3
-3
-3
-1
-1
-3
-1
-3
-1
-3
-1
-1
-1
-3
-3
-3
-1
-3
-3
-1
-3
-3
-1
-1
-1
-1
-1
-1
-1
-1
-1
-1
-1
-3
-1
-3
-3
-3
-1
-3
-1
-1
-3
-3
-1
-3
-3
-1
-3
-1
-3
-1
-3
-1
-3
-1
-1
-1
-1
-1
-1
-1
-1
-3
-1
-1
-1
-1
-1
-1
-1
0
0
0
0
0
0
0
0
0
0
0
0
0
0
0
0
0
0
0
0
0
0
0
0
0
0
0
0
0
0
-3
-3
-3
-3
-3
-3
-3
-3
-3
-3
-3
-3
-3
-3
-3
-1
-3
-3
-3
-3
-1
-1
-3
-3
-3
-1
-1
-3
-3
-1
-1
-3
-3
-3
-1
-1
-1
-3
-1
-3
-1
-1
-1
-3
-1
-3
-3
-1
-1
-3
-1
-3
-1
-1
-1
-3
-1
-3
-1
-1
-3
-3
-3
-3
-3
-3
-3
-1
-1
-1
-3
-3
-3
-3
-1
-3
-1
-3
-3
-3
-3
-1
-1
-3
-1
-1
-1
-1
-3
-1
-1
-1
-3
-1
-1
-1
-1
-1
-1
-1
-3
-3
-3
-1
-3
-3
-1
-1
-1
-1
-3
-1
-1
-1
-1
-1
-3
-1
-3
-1
-1
-1
-1
-1
-1
-1
-1
0
0
0
0
0
0
0
0
0
0
0
0
0
0
0
0
0
0
0
0
-3
-3
-3
-3
-3
-3
-3
-3
-3
-3
-3
-3
-1
-3
-3
-3
-3
-3
-1
-1
-1
-3
-3
-3
-3
-1
-3
-1
-3
-3
-3
-3
-1
-3
-1
-3
-1
-1
-3
-3
-3
-3
-1
-1
-1
-3
-3
-3
-3
-1
-3
-3
-3
-1
-1
-1
-1
-1
-3
-1
-3
-3
-1
-3
-3
-1
-1
-3
-3
-1
-3
-3
-1
-3
-1
-1
-3
-1
-1
-1
-3
-1
-1
-3
-3
-1
-1
-1
-3
-3
-1
-3
-1
-1
-1
-1
-1
-1
-3
-1
-1
-1
-1
-1
-3
-1
-1
-3
-1
-1
-3
-3
-1
-1
-1
-3
-1
-3
-3
-1
-1
-3
-1
-1
-1
-1
-1
-1
-1
-1
-1
0
0
0
0
0
0
0
0
0
0
0
0
0
0
0
0
-3
-3
-3
-3
-3
-3
-3
-3
-3
-3
-1
-3
-3
-1
-3
-3
-1
-3
-3
-3
-3
-3
-3
-1
-3
-3
-3
-1
-3
-3
-3
-3
-3
-3
-3
-1
-1
-3
-3
-3
-1
-1
-3
-3
-1
-3
-1
-1
-1
-3
-1
-3
-1
-1
-1
-3
-3
-1
-3
-3
-3
-1
-3
-1
-3
-1
-1
-3
-3
-1
-3
-3
-1
-3
-3
-1
-1
-1
-1
-1
-3
-1
-1
-3
-1
-1
-3
-1
-1
-1
-1
-1
-1
-3
-1
-1
-1
-1
-1
-1
-1
-1
-1
-1
-1
-3
-3
-3
-1
-3
-3
-1
-1
-3
-3
-1
-1
-1
-1
-1
-1
-1
-1
-1
-1
0
0
0
0
0
0
0
0
0
0
0
0
0
0
0
0
0
0
0
0
0
0
-3
-3
-3
-3
-1
-3
-3
-3
-3
-1
-3
-3
-1
-3
-3
-3
-3
-3
-3
-1
-3
-3
-1
-3
-3
-1
-3
-3
-1
-1
-3
-1
-3
-3
-1
-3
-1
-3
-3
-1
-3
-3
-1
-3
-3
-1
-1
-3
-1
-3
-1
-1
-1
-1
-3
-3
-3
-1
-3
-1
-1
-1
-3
-1
-1
-1
-3
-3
-3
-1
-1
-3
-1
-1
-1
-1
-3
-1
-1
-3
-1
-1
-3
-1
-3
-3
-3
-3
-1
-1
-1
-1
-1
-3
-1
-1
-3
-3
-3
-1
-3
-1
-3
-1
-1
-3
-1
-3
-1
-1
-3
-1
-1
-3
-1
-1
-1
-3
-1
-1
-1
-1
-1
0
0
0
0
0
0
0
0
0
0
0
0
0
0
0
0
0
0
0
0
0
0
0
0
-3
-3
-3
-3
-3
-3
-3
-3
-3
-3
-1
-3
-3
-3
-3
-3
-3
-3
-3
-3
-1
-1
-1
-3
-1
-3
-3
-3
-3
-1
-3
-3
-3
-3
-3
-3
-1
-3
-3
-1
-3
-1
-1
-1
-1
-1
-3
-3
-1
-3
-1
-3
-1
-1
-3
-3
-3
-1
-1
-1
-3
-3
-3
-3
-1
-3
-3
-1
-1
-1
-3
-1
-3
-3
-3
-1
-3
-3
-1
-1
-1
-3
-1
-1
-1
-1
-1
-1
-1
-3
-1
-3
-1
-1
-3
-1
-1
-1
-3
-1
-1
-1
-1
-3
-1
-1
-3
-3
-3
-1
-1
-1
-1
-1
-1
-3
-1
-1
-3
-1
-3
-1
-1
-1
-1
-1
-1
-1
-1
0
0
0
0
0
0
0
0
0
0
0
0
0
0
0
0
0
0
-3
-3
-3
-3
-3
-3
-3
-3
-1
-3
-3
-3
-3
-1
-3
-1
-3
-3
-3
-1
-3
-1
-3
-3
-3
-3
-3
-3
-1
-3
-1
-1
-3
-3
-3
-1
-1
-3
-1
-3
-3
-3
-3
-1
-3
-1
-1
-1
-3
-1
-1
-3
-3
-3
-3
-3
-1
-3
-3
-1
-3
-3
-3
-1
-3
-3
-1
-1
-3
-1
-3
-1
-1
-1
-3
-1
-1
-1
-1
-3
-1
-3
-1
-3
-1
-1
-3
-1
-1
-1
-1
-3
-1
-3
-1
-1
-3
-1
-1
-1
-1
-3
-1
-1
-1
-1
-1
-1
-3
-1
-1
-1
-3
-1
-1
-3
-1
-1
-1
-1
-1
0
0
0
0
0
0
0
0
0
0
0
0
0
0
0
0
0
0
0
0
0
0
0
0
0
0
-3
-3
-3
-3
-3
-3
-3
-3
-3
-3
-3
-3
-1
-3
-1
-3
-3
-3
-3
-3
-3
-3
-3
-3
-3
-3
-1
-1
-1
-3
-3
-1
-1
-3
-3
-3
-3
-1
-1
-3
-3
-3
-3
-1
-1
-3
-1
-1
-3
-3
-3
-3
-1
-3
-3
-3
-1
-3
-1
-3
-1
-3
-1
-1
-3
-3
-1
-1
-1
-1
-1
-1
-1
-3
-1
-3
-3
-1
-1
-3
-1
-1
-1
-1
-1
-1
-3
-1
-3
-1
-1
-3
-1
-1
-3
-3
-1
-1
-1
-1
-1
-1
-3
-1
-1
-1
-1
-3
-1
-1
-3
-1
-3
-1
-1
-3
-1
-1
-1
-3
-1
-3
-1
-3
-1
-3
-1
-1
-1
-1
-1
0
0
0
0
0
0
0
0
0
0
0
0
0
0
0
0
-3
-3
-3
-3
-3
-3
-3
-3
-3
-3
-3
-3
-1
-3
-3
-3
-1
-3
-1
-3
-3
-1
-3
-3
-1
-1
-3
-3
-1
-1
-3
-3
-3
-3
-1
-3
-1
-1
-1
-3
-1
-1
-3
-1
-1
-1
-1
-1
-1
-1
-3
-3
-1
-1
-1
-3
-3
-1
-1
-3
-1
-1
-3
-3
-3
-3
-3
-1
-1
-3
-1
-1
-1
-3
-3
-3
-3
-1
-3
-1
-1
-3
-3
-3
-1
-1
-1
-3
-3
-3
-1
-1
-3
-3
-1
-1
-3
-1
-1
-1
-3
-1
-1
-3
-3
-1
-3
-1
-1
-1
-3
-3
-1
-1
-3
-1
-1
-1
-1
-1
-1
-3
-1
-3
-1
-1
-1
0
0
0
0
0
0
0
0
0
0
0
0
0
0
0
0
0
0
0
0
-3
-3
-3
-3
-3
-3
-3
-1
-3
-3
-3
-3
-1
-3
-3
-1
-3
-3
-3
-1
-3
-3
-3
-3
-3
-1
-3
-1
-3
-1
-3
-3
-3
-1
-1
-1
-3
-1
-3
-1
-1
-3
-3
-3
-1
-3
-1
-3
-3
-1
-1
-3
-1
-3
-1
-3
-3
-1
-3
-1
-3
-1
-1
-1
-1
-1
-1
-1
-1
-3
-1
-3
-1
-1
-1
-1
-3
-1
-3
-3
-3
-3
-3
-1
-3
-3
-1
-1
-3
-3
-3
-1
-1
-3
-3
-1
-1
-1
-1
-1
-1
-1
-1
-1
-1
-3
-3
-1
-1
-1
-1
-3
-3
-1
-1
-3
-1
-1
-1
-1
-1
0
0
0
0
0
0
0
0
0
0
0
0
0
0
0
0
0
0
0
0
0
0
0
0
0
0
-3
-3
-3
-3
-3
-3
-3
-3
-3
-3
-3
-3
-3
-3
-3
-3
-3
-1
-3
-3
-3
-1
-3
-3
-3
-1
-1
-3
-3
-1
-3
-1
-1
-1
-1
-1
-3
-3
-3
-3
-3
-1
-1
-3
-3
-3
-1
-3
-3
-3
-1
-1
-1
-1
-1
-1
-3
-3
-1
-1
-3
-1
-1
-1
-1
-3
-1
-3
-3
-1
-3
-1
-1
-3
-3
-1
-3
-1
-1
-1
-1
-1
-3
-1
-1
-1
-3
-3
-3
-3
-3
-3
-3
-3
-3
-1
-1
-3
-1
-1
-1
-1
-1
-1
-1
-1
-3
-3
-1
-1
-1
-1
-1
-1
-3
-1
-1
-1
-1
-1
-1
-1
-1
0
0
0
0
0
0
0
0
0
0
0
0
0
0
0
0
0
0
0
0
0
0
0
0
-3
-3
-3
-3
-3
-3
-3
-3
-3
-3
-3
-3
-3
-3
-3
-3
-1
-1
-1
-3
-1
-3
-3
-3
-3
-3
-3
-1
-1
-3
-3
-3
-1
-1
-3
-1
-1
-3
-1
-3
-1
-3
-1
-1
-3
-3
-1
-1
-3
-1
-1
-1
-3
-3
-3
-3
-1
-1
-3
-3
-1
-3
-1
-1
-1
-1
-1
-1
-3
-3
-1
-1
-3
-1
-1
-3
-1
-1
-1
-3
-1
-1
-1
-3
-1
-1
-1
-3
-3
-1
-3
-3
-1
-3
-1
-3
-3
-1
-1
-3
-1
-1
-1
-3
-3
-1
-3
-3
-1
-3
-3
-1
-3
-1
-1
-1
-1
-1
-1
-1
-1
-1
-3
-1
-1
0
0
0
0
0
0
0
0
0
0
0
0
0
0
0
0
0
0
0
0
0
0
-3
-3
-3
-3
-3
-3
-3
-3
-3
-1
-3
-3
-1
-3
-1
-3
-3
-1
-3
-1
-1
-3
-3
-3
-3
-1
-3
-3
-3
-1
-3
-3
-3
-1
-3
-3
-3
-3
-3
-1
-3
-3
-3
-3
-1
-3
-1
-3
-1
-3
-3
-1
-1
-3
-3
-1
-1
-1
-1
-3
-3
-1
-1
-1
-1
-1
-1
-1
-3
-1
-1
-3
-3
-3
-3
-3
-1
-1
-3
-1
-1
-3
-3
-3
-3
-1
-3
-1
-3
-3
-1
-1
-1
-1
-3
-1
-3
-3
-1
-1
-3
-1
-3
-1
-1
-1
-1
-3
-1
-3
-1
-1
-1
-3
-1
-1
-1
-1
-1
-1
-1
-1
-3
-1
-1
-1
-1
-1
-3
-1
-1
-1
-3
-1
-1
0
0
0
0
0
0
0
0
0
0
0
0
-3
-3
-3
-3
-3
-3
-3
-3
-3
-1
-3
-3
-1
-3
-3
-3
-1
-1
-3
-3
-3
-3
-3
-3
-3
-3
-3
-1
-3
-1
-1
-3
-3
-3
-1
-1
-3
-3
-1
-3
-1
-1
-3
-3
-1
-3
-1
-3
-3
-1
-1
-3
-1
-3
-3
-3
-3
-3
-3
-1
-3
-1
-1
-1
-1
-1
-3
-3
-1
-1
-1
-1
-1
-1
-1
-3
-3
-3
-1
-1
-1
-1
-1
-3
-1
-3
-3
-1
-1
-1
-3
-1
-3
-1
-1
-1
-3
-1
-1
-3
-1
-3
-1
-3
-3
-3
-1
-3
-1
-1
-1
-1
-3
-1
-1
-3
-1
-1
-1
-1
-1
-3
-1
-3
-1
-3
-1
-3
-1
-3
-3
-1
-1
-1
-1
-1
-1
0
0
0
0
0
0
0
0
0
0
-3
-3
-3
-1
-3
-3
-3
-3
-3
-3
-3
-3
-3
-3
-1
-3
-1
-3
-3
-3
-1
-3
-3
-1
-1
-3
-1
-3
-3
-3
-3
-1
-3
-3
-1
-1
-1
-1
-1
-3
-1
-3
-3
-3
-1
-3
-1
-3
-3
-3
-1
-1
-1
-1
-1
-1
-1
-3
-3
-1
-3
-3
-3
-3
-1
-1
-1
-1
-1
-3
-3
-3
-3
-1
-1
-3
-3
-3
-3
-1
-1
-1
-1
-1
-3
-3
-1
-1
-1
-3
-3
-3
-1
-1
-3
-1
-1
-3
-1
-3
-1
-3
-1
-1
-1
-1
-1
-3
-1
-1
-1
-3
-1
-1
-3
-1
-1
-1
-1
-1
-1
0
0
0
0
0
0
0
0
0
0
0
0
0
0
0
0
0
0
0
0
0
0
0
0
0
0
-3
-3
-3
-3
-3
-3
-3
-3
-3
-3
-3
-3
-3
-3
-3
-1
-3
-1
-1
-3
-3
-3
-3
-1
-3
-3
-3
-3
-3
-3
-1
-1
-3
-3
-3
-1
-3
-3
-1
-1
-1
-1
-1
-3
-3
-1
-1
-1
-3
-1
-1
-1
-3
-1
-1
-3
-1
-1
-3
-3
-1
-3
-1
-3
-1
-3
-3
-1
-1
-1
-1
-3
-3
-1
-3
-1
-1
-1
-3
-1
-1
-1
-3
-3
-1
-3
-1
-3
-1
-1
-3
-3
-3
-3
-1
-1
-3
-1
-1
-1
-1
-3
-1
-1
-1
-3
-1
-1
-1
-1
-3
-1
-1
-3
-3
-3
-3
-3
-1
-1
-1
-1
-1
-1
-1
-3
-1
-1
-1
0
0
0
0
0
0
0
0
0
0
0
0
0
0
0
0
0
0
-3
-3
-3
-3
-3
-3
-3
-1
-3
-3
-3
-3
-3
-3
-3
-1
-1
-3
-3
-3
-3
-3
-3
-1
-1
-1
-3
-3
-3
-3
-3
-3
-1
-3
-3
-1
-1
-1
-3
-3
-3
-1
-3
-3
-3
-3
-1
-1
-1
-1
-1
-1
-1
-3
-3
-3
-1
-1
-1
-3
-3
-3
-1
-1
-1
-1
-3
-1
-1
-3
-3
-1
-3
-1
-1
-3
-3
-1
-3
-3
-3
-3
-1
-1
-1
-1
-1
-1
-1
-1
-1
-3
-1
-3
-1
-1
-1
-1
-1
-1
-1
-1
-1
-3
-1
-3
-3
-3
-1
-1
-3
-1
-1
-1
-1
-3
-1
-1
-1
0
0
0
0
0
0
0
0
0
0
0
0
0
0
0
0
0
0
0
0
0
0
0
0
0
0
0
0
-3
-3
-3
-3
-3
-3
-3
-3
-1
-3
-3
-3
-3
-3
-3
-3
-3
-1
-1
-3
-3
-3
-3
-1
-3
-3
-1
-3
-1
-3
-3
-3
-3
-3
-1
-3
-3
-3
-1
-3
-1
-3
-3
-3
-1
-1
-3
-3
-1
-1
-3
-1
-1
-3
-3
-3
-3
-1
-3
-1
-1
-1
-1
-3
-1
-1
-3
-1
-1
-3
-3
-1
-1
-1
-3
-3
-1
-1
-3
-3
-1
-3
-1
-1
-3
-1
-1
-3
-3
-1
-1
-3
-1
-3
-3
-1
-1
-1
-1
-1
-3
-1
-3
-3
-1
-3
-1
-3
-1
-1
-1
-1
-3
-1
-3
-3
-3
-1
-1
-1
-1
-1
-1
-1
-1
-1
-1
-1
-1
-1
-1
-1
-1
-1
-1
0
0
0
0
0
0
0
0
0
0
0
0
-3
-3
-1
-3
-3
-3
-3
-3
-3
-3
-1
-3
-3
-3
-3
-3
-3
-3
-3
-3
-3
-1
-3
-3
-3
-1
-1
-1
-3
-1
-3
-3
-3
-3
-1
-1
-1
-1
-1
-1
-3
-1
-3
-3
-3
-3
-3
-3
-3
-1
-1
-1
-1
-3
-3
-3
-3
-1
-1
-3
-3
-3
-1
-1
-1
-3
-1
-3
-3
-1
-1
-3
-3
-1
-3
-1
-1
-3
-1
-1
-1
-1
-1
-3
-1
-1
-1
-3
-1
-3
-1
-3
-3
-3
-1
-1
-1
-3
-1
-1
-1
-1
-3
-1
-1
-1
-3
-1
-3
-1
-1
-1
-1
-1
-1
-1
-1
-3
-1
-1
-1
0
0
0
0
0
0
0
0
0
0
0
0
0
0
0
0
0
0
0
0
0
0
0
0
0
0
-3
-3
-3
-3
-3
-3
-3
-3
-1
-1
-3
-3
-1
-3
-3
-3
-3
-1
-3
-3
-3
-3
-3
-3
-1
-1
-1
-3
-3
-3
-3
-3
-1
-3
-3
-3
-1
-3
-3
-3
-3
-1
-3
-3
-3
-1
-1
-1
-3
-3
-1
-3
-3
-1
-3
-1
-3
-3
-1
-3
-3
-1
-1
-3
-1
-1
-3
-3
-1
-1
-1
-1
-1
-1
-3
-3
-1
-1
-3
-3
-1
-3
-1
-3
-3
-1
-1
-1
-1
-1
-1
-1
-3
-1
-1
-1
-1
-1
-1
-1
-1
-3
-3
-1
-1
-1
-1
-1
-1
-3
-1
-1
-1
-1
-1
-3
-1
-3
-3
-1
-1
-1
-1
0
0
0
0
0
0
0
0
0
0
0
0
0
0
0
0
0
0
0
0
0
0
0
0
-3
-3
-3
-3
-1
-3
-3
-3
-3
-1
-3
-3
-3
-3
-3
-3
-3
-3
-3
-3
-3
-1
-1
-3
-3
-1
-1
-3
-1
-3
-3
-3
-1
-3
-3
-3
-3
-1
-1
-3
-3
-3
-1
-1
-3
-1
-3
-1
-3
-3
-1
-3
-1
-1
-1
-1
-3
-3
-3
-3
-1
-3
-1
-1
-1
-1
-1
-1
-3
-1
-1
-1
-1
-3
-3
-1
-1
-3
-1
-3
-3
-3
-3
-1
-1
-3
-3
-1
-1
-1
-1
-1
-1
-1
-1
-3
-3
-1
-1
-1
-1
-3
-3
-1
-1
-3
-1
-1
-1
-1
-1
-1
-1
-1
-3
-1
-1
0
0
0
0
0
0
0
0
0
0
0
0
0
0
0
0
0
0
0
0
0
0
0
0
0
0
0
0
0
0
-3
-3
-3
-3
-3
-3
-3
-3
-3
-3
-1
-3
-3
-3
-1
-3
-3
-3
-1
-1
-3
-1
-3
-1
-3
-3
-3
-3
-3
-1
-3
-1
-3
-3
-1
-3
-1
-1
-1
-1
-3
-3
-3
-3
-1
-3
-3
-3
-3
-1
-3
-1
-1
-3
-3
-3
-3
-3
-3
-3
-1
-1
-1
-3
-3
-1
-1
-1
-3
-3
-1
-3
-1
-1
-3
-1
-1
-3
-1
-3
-1
-1
-1
-1
-1
-1
-1
-1
-3
-3
-1
-3
-1
-1
-1
-1
-1
-1
-3
-3
-1
-3
-1
-1
-1
-1
-3
-1
-1
-3
-1
-1
-1
-1
-3
-3
-1
-3
-1
-1
-1
-1
-1
-1
-3
-1
-3
-3
-1
-1
-1
0
0
0
0
0
0
0
0
0
0
0
0
0
0
0
0
-3
-3
-3
-3
-3
-3
-3
-3
-3
-3
-1
-3
-3
-3
-3
-3
-3
-3
-3
-3
-3
-3
-1
-1
-3
-3
-3
-1
-3
-3
-1
-3
-3
-3
-1
-1
-3
-1
-3
-1
-1
-1
-1
-3
-3
-3
-3
-3
-3
-1
-1
-1
-1
-3
-1
-1
-1
-1
-1
-3
-1
-1
-3
-3
-1
-1
-1
-3
-3
-1
-1
-1
-1
-1
-1
-1
-3
-1
-1
-3
-1
-3
-3
-1
-3
-1
-1
-3
-1
-1
-1
-3
-1
-3
-3
-1
-1
-1
-3
-1
-3
-3
-1
-3
-1
-1
-3
-1
-3
-1
-3
-3
-1
-3
-1
-1
-1
-1
-3
-1
-1
-1
-3
-1
-1
-1
-3
-1
-1
0
0
0
0
0
0
0
0
0
0
0
0
0
0
0
0
0
0
-3
-3
-3
-3
-3
-3
-3
-3
-3
-3
-3
-3
-3
-3
-3
-3
-3
-1
-1
-1
-3
-3
-3
-3
-3
-3
-3
-1
-3
-1
-3
-1
-1
-3
-3
-1
-1
-3
-3
-3
-3
-3
-3
-1
-1
-3
-3
-1
-1
-1
-1
-1
-3
-3
-1
-1
-1
-1
-1
-3
-1
-1
-1
-3
-1
-1
-3
-1
-3
-3
-1
-1
-3
-1
-1
-1
-1
-1
-3
-1
-3
-3
-3
-1
-1
-1
-1
-3
-3
-1
-1
-1
-1
-1
-3
-3
-3
-1
-1
-3
-1
-1
-1
-1
-3
-1
-3
-1
-3
-1
-1
-3
-1
-1
-3
-1
-1
-1
-3
-1
-3
-1
-1
0
0
0
0
0
0
0
0
0
0
0
0
0
0
0
0
0
0
0
0
0
0
0
0
-3
-3
-3
-3
-3
-3
-3
-3
-3
-3
-3
-3
-3
-1
-1
-3
-3
-3
-1
-3
-1
-3
-3
-1
-3
-3
-3
-1
-1
-1
-3
-3
-1
-1
-3
-3
-1
-3
-3
-3
-3
-1
-1
-3
-3
-3
-1
-1
-1
-3
-3
-3
-1
-1
-1
-1
-1
-3
-3
-3
-3
-3
-3
-3
-1
-1
-1
-1
-1
-3
-1
-1
-1
-1
-1
-1
-1
-3
-1
-1
-1
-3
-1
-1
-1
-3
-1
-3
-1
-1
-1
-1
-1
-3
-3
-1
-1
-3
-3
-3
-1
-1
-1
-1
-1
-1
-3
-3
-3
-3
-3
-1
-1
-3
-1
-3
-3
-1
-3
-1
-3
-1
-3
-1
-1
-1
-1
-1
-1
0
0
0
0
0
0
0
0
0
0
0
0
0
0
0
0
0
0
-3
-3
-3
-3
-3
-3
-3
-3
-3
-1
-3
-3
-1
-3
-3
-3
-3
-3
-3
-1
-1
-3
-3
-3
-3
-1
-1
-1
-1
-3
-3
-1
-1
-3
-3
-3
-3
-3
-1
-1
-3
-3
-3
-3
-1
-3
-3
-1
-3
-3
-3
-1
-1
-3
-3
-1
-3
-3
-1
-3
-1
-1
-3
-3
-3
-3
-1
-3
-3
-1
-1
-3
-3
-3
-1
-3
-1
-1
-1
-1
-3
-1
-1
-3
-1
-1
-1
-1
-1
-3
-1
-1
-1
-1
-1
-3
-1
-1
-1
-1
-3
-1
-1
-1
-3
-1
-1
-1
-1
-1
-1
-3
-1
-1
-3
-1
-1
-1
-1
-1
-1
0
0
0
0
0
0
0
0
0
0
0
0
0
0
0
0
0
0
0
0
0
0
0
0
0
0
-3
-3
-3
-3
-3
-3
-1
-3
-3
-1
-1
-3
-3
-3
-3
-3
-3
-3
-3
-3
-3
-3
-3
-3
-3
-1
-1
-3
-1
-3
-1
-3
-1
-3
-3
-1
-3
-1
-3
-1
-1
-3
-3
-3
-1
-3
-1
-1
-3
-1
-3
-1
-1
-3
-1
-1
-3
-3
-3
-1
-3
-1
-3
-1
-1
-1
-1
-3
-3
-3
-1
-1
-1
-1
-3
-3
-1
-3
-3
-1
-3
-3
-3
-1
-1
-1
-3
-1
-1
-1
-1
-3
-1
-1
-1
-3
-1
-3
-1
-3
-3
-1
-1
-3
-1
-3
-3
-1
-3
-1
-1
-1
-3
-1
-1
-1
-1
-1
-3
-1
-1
-1
-3
-1
-1
-1
-3
-1
-3
-1
-3
-1
-1
-1
-1
0
0
0
0
0
0
0
0
0
0
0
0
-3
-3
-3
-3
-3
-3
-3
-3
-3
-3
-3
-3
-3
-3
-1
-3
-3
-1
-3
-1
-3
-3
-3
-3
-3
-3
-3
-3
-1
-3
-1
-1
-3
-3
-1
-1
-1
-1
-1
-3
-3
-3
-3
-1
-1
-3
-3
-1
-1
-1
-3
-1
-3
-1
-3
-3
-1
-1
-3
-3
-1
-1
-3
-1
-1
-3
-1
-1
-3
-3
-3
-1
-1
-1
-1
-3
-1
-1
-1
-3
-3
-3
-1
-1
-1
-3
-3
-1
-1
-1
-1
-1
-1
-1
-3
-3
-1
-3
-3
-1
-3
-1
-1
-1
-1
-3
-3
-1
-3
-3
-1
-1
-1
-1
-1
-1
-1
-1
-1
-1
-1
0
0
0
0
0
0
0
0
0
0
0
0
0
0
0
0
0
0
0
0
0
0
0
0
0
0
-3
-3
-3
-3
-3
-3
-3
-3
-1
-3
-3
-3
-3
-3
-1
-3
-3
-3
-3
-3
-1
-3
-1
-1
-1
-3
-3
-3
-3
-3
-3
-3
-1
-1
-3
-1
-1
-3
-1
-3
-3
-3
-1
-3
-3
-3
-3
-3
-1
-1
-1
-1
-3
-1
-1
-1
-1
-1
-3
-1
-3
-3
-3
-1
-3
-1
-3
-1
-1
-1
-1
-1
-1
-3
-3
-1
-3
-1
-3
-1
-3
-1
-3
-3
-3
-3
-1
-1
-1
-1
-3
-3
-1
-3
-1
-3
-1
-1
-1
-3
-1
-3
-1
-1
-1
-3
-1
-1
-1
-1
-1
-3
-3
-1
-1
-1
-1
-1
-1
-3
-1
-3
-1
-1
-1
-1
-1
0
0
0
0
0
0
0
0
0
0
0
0
0
0
0
0
0
0
0
0
-3
-3
-3
-3
-3
-3
-3
-3
-3
-3
-3
-3
-3
-1
-3
-3
-3
-3
-1
-3
-3
-3
-3
-3
-1
-3
-1
-3
-3
-3
-3
-3
-3
-3
-1
-3
-1
-3
-1
-3
-1
-3
-3
-1
-3
-1
-1
-3
-1
-3
-3
-1
-1
-3
-1
-1
-1
-1
-3
-1
-3
-1
-1
-3
-1
-3
-3
-1
-1
-3
-1
-1
-1
-3
-3
-3
-1
-1
-1
-1
-3
-3
-1
-1
-3
-3
-1
-1
-3
-1
-1
-1
-1
-3
-1
-1
-1
-1
-1
-1
-1
-3
-3
-1
-1
-1
-1
-3
-3
-1
-3
-1
-1
-1
-1
-1
-3
-3
-1
-1
-3
-3
-3
-1
-1
-1
-3
-1
-1
-1
-1
-1
-1
0
0
0
0
0
0
0
0
0
0
0
0
0
0
-3
-3
-3
-3
-3
-3
-3
-3
-3
-3
-3
-3
-3
-3
-1
-3
-3
-3
-3
-3
-3
-3
-1
-3
-3
-1
-3
-1
-1
-3
-1
-3
-1
-3
-3
-1
-3
-3
-3
-1
-1
-3
-3
-3
-1
-3
-3
-1
-1
-3
-1
-1
-3
-3
-3
-1
-1
-3
-1
-3
-3
-1
-1
-3
-3
-1
-1
-3
-1
-1
-3
-1
-1
-1
-1
-1
-3
-1
-1
-1
-3
-1
-1
-1
-1
-1
-3
-3
-1
-3
-1
-3
-1
-3
-1
-1
-1
-1
-3
-1
-1
-3
-1
-3
-1
-3
-1
-1
-3
-1
-3
-1
-1
-1
-1
-1
-3
-3
-1
-3
-1
-1
-1
-1
-1
-1
-1
0
0
0
0
0
0
0
0
0
0
0
0
0
0
0
0
0
0
0
0
-3
-3
-3
-3
-3
-3
-3
-3
-3
-3
-3
-3
-1
-1
-1
-1
-3
-1
-3
-3
-3
-3
-3
-3
-3
-3
-1
-3
-3
-3
-3
-3
-3
-3
-1
-1
-1
-3
-1
-1
-3
-1
-3
-1
-3
-3
-1
-1
-1
-3
-1
-1
-3
-3
-1
-3
-1
-1
-1
-3
-1
-1
-3
-1
-1
-3
-3
-3
-3
-1
-1
-1
-1
-3
-3
-3
-3
-1
-1
-3
-1
-3
-1
-1
-1
-1
-3
-1
-1
-1
-1
-3
-3
-3
-3
-1
-1
-1
-1
-1
-1
-1
-3
-1
-3
-1
-1
-3
-3
-1
-3
-1
-1
-3
-1
-3
-1
-1
-3
-1
-3
-1
-1
-1
-1
-1
-3
-1
-1
0
0
0
0
0
0
0
0
0
0
0
0
0
0
0
0
0
0
-3
-3
-3
-3
-3
-3
-3
-3
-3
-3
-3
-3
-3
-3
-3
-3
-3
-3
-3
-1
-3
-3
-1
-3
-3
-3
-3
-1
-1
-1
-3
-3
-3
-1
-3
-1
-1
-1
-3
-3
-1
-3
-3
-1
-1
-3
-1
-1
-3
-3
-3
-3
-3
-3
-3
-3
-3
-1
-1
-3
-1
-1
-3
-1
-3
-1
-3
-1
-3
-1
-1
-1
-1
-3
-1
-1
-1
-1
-3
-1
-3
-1
-3
-1
-3
-3
-3
-1
-1
-1
-1
-3
-3
-1
-1
-1
-1
-1
-1
-1
-1
-1
-1
-1
-3
-1
-1
-3
-1
-1
-1
-1
-1
-3
-3
-1
-1
-3
-1
-1
-1
-1
-3
-1
-1
-1
-1
0
0
0
0
0
0
0
0
0
0
0
0
0
0
0
0
0
0
0
0
-3
-3
-3
-3
-3
-3
-3
-3
-3
-1
-3
-3
-3
-1
-3
-3
-1
-3
-1
-1
-3
-3
-1
-3
-3
-3
-3
-3
-3
-3
-3
-1
-3
-1
-1
-1
-3
-3
-3
-1
-3
-1
-3
-3
-3
-1
-1
-3
-3
-3
-1
-1
-1
-3
-1
-1
-3
-3
-1
-1
-1
-1
-1
-1
-3
-3
-3
-3
-1
-3
-1
-3
-1
-3
-3
-1
-1
-1
-3
-1
-1
-1
-1
-3
-3
-3
-1
-1
-1
-1
-1
-3
-3
-3
-3
-3
-1
-1
-1
-1
-1
-3
-1
-3
-1
-3
-1
-1
-1
-1
-3
-1
-1
-1
-1
-1
-1
-1
-3
-3
-1
-1
-1
-1
-3
-1
-1
0
0
0
0
0
0
0
0
0
0
0
0
0
0
0
0
0
0
0
0
-3
-3
-3
-3
-3
-3
-3
-3
-3
-3
-3
-3
-3
-3
-3
-3
-3
-3
-1
-3
-1
-1
-1
-1
-3
-3
-3
-3
-1
-3
-3
-3
-1
-3
-3
-3
-3
-1
-1
-1
-3
-3
-3
-1
-3
-3
-1
-3
-1
-3
-3
-1
-1
-3
-1
-3
-1
-3
-3
-1
-1
-3
-1
-3
-3
-3
-1
-1
-1
-1
-1
-1
-1
-3
-3
-1
-3
-3
-3
-1
-1
-3
-3
-1
-1
-1
-3
-1
-3
-3
-1
-3
-1
-1
-1
-1
-1
-1
-1
-1
-1
-1
-1
-3
-1
-3
-3
-1
-3
-1
-1
-1
-1
-1
-1
-1
-3
-1
-1
-3
-1
-3
-1
-1
-1
-1
-1
-1
-1
0
0
0
0
0
0
0
0
0
0
0
0
0
0
0
0
0
0
-3
-3
-3
-3
-3
-3
-3
-3
-3
-1
-3
-3
-3
-3
-3
-1
-3
-3
-3
-1
-1
-3
-3
-3
-3
-1
-3
-1
-3
-1
-1
-3
-3
-3
-1
-3
-3
-3
-3
-1
-1
-1
-1
-1
-1
-1
-3
-3
-3
-3
-1
-3
-1
-3
-1
-1
-1
-3
-3
-1
-3
-1
-1
-1
-3
-3
-1
-1
-1
-3
-1
-3
-3
-3
-1
-3
-3
-1
-1
-1
-1
-3
-1
-1
-1
-3
-1
-3
-3
-1
-1
-3
-1
-1
-1
-1
-3
-1
-3
-1
-1
-3
-1
-3
-1
-1
-3
-1
-3
-1
-3
-1
-1
-1
-1
-1
-3
-1
-1
-1
-1
0
0
0
0
0
0
0
0
0
0
0
0
0
0
0
0
0
0
0
0
0
0
0
0
0
0
-3
-3
-3
-3
-3
-3
-1
-3
-1
-3
-3
-3
-3
-1
-3
-1
-3
-3
-3
-3
-3
-3
-3
-1
-1
-1
-1
-3
-3
-3
-3
-3
-1
-3
-1
-3
-3
-3
-1
-1
-3
-3
-3
-1
-3
-3
-3
-1
-3
-3
-3
-1
-1
-1
-1
-1
-1
-1
-1
-3
-3
-1
-3
-3
-1
-1
-3
-3
-3
-1
-3
-1
-3
-1
-1
-1
-3
-1
-3
-1
-1
-3
-1
-3
-1
-1
-3
-1
-1
-1
-1
-3
-1
-1
-3
-1
-1
-1
-1
-1
-1
-1
-1
-3
-3
-1
-1
-3
-3
-1
-1
-1
-1
-1
-1
0
0
0
0
0
0
0
0
0
0
0
0
0
0
0
0
0
0
0
0
0
0
0
0
0
0
0
0
0
0
0
0
-3
-3
-3
-3
-3
-3
-3
-3
-3
-3
-1
-1
-1
-3
-3
-3
-3
-3
-3
-3
-3
-3
-3
-1
-1
-3
-3
-3
-3
-3
-3
-3
-1
-1
-1
-1
-1
-3
-3
-3
-1
-1
-1
-1
-1
-3
-1
-3
-1
-1
-1
-3
-3
-1
-3
-1
-3
-1
-1
-1
-1
-1
-3
-3
-1
-3
-3
-3
-1
-1
-1
-3
-3
-1
-3
-1
-1
-1
-1
-1
-1
-1
-3
-1
-3
-3
-1
-3
-3
-3
-1
-1
-3
-3
-3
-3
-1
-1
-1
-1
-3
-3
-1
-1
-3
-1
-3
-1
-1
-1
-1
-3
-1
-1
-1
-1
-1
-1
-1
0
0
0
0
0
0
0
0
0
0
0
0
0
0
0
0
0
0
0
0
0
0
0
0
0
0
0
0
-3
-3
-3
-1
-3
-3
-3
-3
-3
-3
-1
-3
-1
-3
-3
-3
-3
-3
-1
-3
-1
-3
-1
-3
-1
-3
-1
-3
-1
-3
-3
-3
-3
-1
-3
-1
-1
-3
-1
-1
-3
-1
-1
-3
-3
-1
-1
-3
-1
-1
-1
-1
-3
-3
-1
-3
-1
-3
-3
-1
-3
-1
-3
-3
-3
-3
-1
-3
-3
-1
-3
-3
-1
-3
-3
-3
-3
-1
-1
-1
-3
-3
-3
-1
-1
-3
-3
-1
-1
-3
-1
-3
-1
-3
-1
-3
-3
-3
-3
-1
-3
-1
-3
-1
-1
-3
-1
-1
-3
-3
-1
-1
-3
-1
-1
-1
-1
-3
-1
-1
-1
-1
-1
-3
-1
-1
-1
-1
-1
-1
-1
-1
-1
-1
-1
-1
-1
0
0
0
0
0
0
0
0
0
0
-3
-3
-3
-3
-3
-3
-1
-3
-3
-3
-3
-3
-3
-1
-1
-1
-3
-3
-1
-3
-1
-3
-3
-1
-3
-3
-3
-3
-3
-3
-3
-3
-1
-3
-3
-3
-3
-1
-3
-3
-1
-3
-3
-3
-3
-1
-3
-1
-3
-1
-3
-3
-3
-1
-1
-3
-1
-1
-1
-3
-1
-1
-1
-1
-1
-1
-3
-3
-3
-1
-3
-1
-3
-3
-1
-3
-1
-3
-3
-1
-3
-1
-1
-3
-1
-3
-3
-3
-1
-3
-3
-1
-3
-1
-1
-1
-1
-1
-1
-3
-1
-1
-1
-1
-1
-3
-1
-1
-1
-1
-1
-1
-1
-1
-1
-3
-1
-3
-1
-3
-1
-1
-1
-1
-3
-3
-1
-1
-1
-1
-1
-1
-1
0
0
0
0
0
0
0
0
0
0
0
0
0
0
-3
-3
-3
-3
-3
-3
-3
-3
-3
-3
-3
-3
-3
-3
-3
-3
-3
-3
-3
-3
-3
-1
-3
-3
-1
-1
-1
-1
-3
-3
-3
-3
-3
-3
-3
-3
-3
-1
-1
-1
-1
-1
-1
-1
-1
-1
-1
-3
-1
-1
-3
-1
-3
-1
-3
-3
-1
-3
-3
-3
-1
-3
-1
-1
-1
-3
-1
-1
-1
-1
-1
-1
-1
-3
-1
-1
-1
-1
-1
-1
-3
-1
-1
-3
-3
-1
-3
-3
-3
-3
-1
-3
-1
-3
-1
-1
-3
-3
-1
-1
-1
-1
-1
-1
-3
-3
-1
-1
-3
-1
-1
-1
-3
-3
-1
-3
-1
-1
-1
-3
-1
-1
-1
0
0
0
0
0
0
0
0
0
0
0
0
0
0
0
0
0
0
0
0
0
0
0
0
-3
-3
-3
-3
-3
-3
-3
-3
-3
-3
-3
-3
-3
-3
-3
-1
-1
-3
-3
-1
-1
-3
-3
-3
-3
-3
-1
-1
-3
-3
-3
-3
-1
-3
-3
-3
-1
-3
-3
-3
-1
-3
-1
-3
-1
-1
-1
-3
-3
-3
-1
-1
-1
-1
-3
-3
-1
-3
-1
-1
-1
-3
-3
-1
-3
-1
-1
-1
-1
-1
-1
-3
-1
-3
-1
-1
-3
-1
-1
-3
-1
-1
-3
-1
-1
-3
-3
-3
-3
-1
-1
-3
-1
-3
-1
-1
-1
-3
-3
-1
-1
-1
-3
-3
-3
-1
-1
-3
-1
-3
-3
-3
-1
-1
-1
-1
-1
-3
-1
-1
-1
-1
-1
-1
-1
-3
-1
-1
-3
-1
-1
-1
-1
0
0
0
0
0
0
0
0
0
0
0
0
0
0
-3
-3
-3
-3
-3
-3
-3
-3
-3
-3
-1
-3
-3
-3
-3
-3
-3
-3
-3
-3
-1
-3
-3
-1
-3
-3
-3
-3
-3
-3
-3
-1
-1
-3
-1
-3
-3
-1
-1
-3
-3
-1
-1
-1
-1
-1
-1
-1
-1
-3
-1
-3
-1
-1
-3
-3
-1
-1
-1
-1
-3
-1
-3
-3
-1
-1
-3
-1
-3
-3
-1
-3
-3
-3
-1
-1
-1
-1
-3
-3
-3
-3
-3
-3
-1
-3
-1
-1
-1
-1
-1
-1
-3
-3
-3
-1
-1
-3
-3
-1
-1
-3
-1
-3
-1
-1
-3
-3
-1
-3
-3
-1
-1
-1
-1
-1
-1
-1
-1
-1
-1
-1
-1
-1
-1
-1
-1
-1
-1
0
0
0
0
0
0
0
0
0
0
0
0
0
0
0
0
0
0
-3
-3
-3
-3
-3
-3
-3
-1
-3
-3
-3
-3
-3
-3
-3
-3
-3
-3
-3
-3
-1
-3
-1
-1
-3
-3
-3
-1
-3
-3
-3
-1
-3
-1
-1
-1
-1
-1
-3
-1
-1
-1
-1
-1
-3
-3
-3
-1
-1
-3
-1
-1
-3
-3
-1
-1
-1
-3
-3
-1
-3
-3
-1
-3
-3
-3
-3
-3
-1
-3
-1
-3
-3
-1
-1
-3
-1
-1
-1
-1
-3
-1
-1
-1
-3
-3
-1
-3
-1
-3
-1
-3
-1
-3
-3
-3
-1
-3
-3
-1
-1
-1
-1
-1
-3
-3
-3
-1
-1
-1
-1
-1
-1
-1
-1
-3
-1
-1
-1
-3
-1
-1
-1
-1
-3
-1
-3
-1
-1
-1
-1
0
0
0
0
0
0
0
0
0
0
0
0
0
0
0
0
-3
-3
-3
-3
-3
-3
-3
-3
-3
-1
-3
-3
-3
-3
-3
-3
-3
-3
-3
-3
-1
-3
-3
-3
-3
-3
-3
-3
-3
-1
-3
-3
-3
-3
-1
-1
-1
-1
-1
-3
-3
-3
-1
-1
-1
-3
-1
-3
-3
-3
-3
-1
-1
-1
-1
-1
-3
-3
-3
-3
-1
-3
-1
-3
-3
-1
-3
-1
-1
-1
-1
-1
-3
-3
-1
-3
-1
-3
-1
-1
-3
-3
-1
-3
-1
-3
-1
-3
-1
-1
-1
-1
-1
-1
-3
-3
-1
-3
-1
-3
-3
-1
-1
-1
-1
-3
-3
-1
-1
-1
-3
-1
-1
-1
-3
-3
-1
-1
-1
-1
-1
-1
-1
-3
-1
-1
-1
-1
-1
-3
-1
-1
-1
-1
-1
-1
-1
0
0
0
0
0
0
0
0
0
0
-3
-3
-3
-3
-3
-3
-1
-3
-3
-3
-3
-3
-3
-1
-1
-3
-1
-3
-3
-3
-3
-3
-3
-1
-3
-3
-1
-3
-3
-1
-3
-1
-1
-1
-1
-3
-3
-3
-3
-1
-3
-1
-1
-3
-3
-3
-1
-3
-3
-1
-1
-1
-1
-3
-3
-1
-3
-3
-3
-1
-1
-1
-3
-3
-1
-3
-1
-3
-1
-3
-1
-3
-3
-1
-3
-1
-1
-1
-3
-1
-1
-1
-3
-1
-1
-1
-1
-1
-1
-1
-3
-1
-3
-1
-1
-1
-1
-3
-1
-3
-3
-1
-1
-1
-1
-3
-3
-1
-1
-3
-3
-1
-1
-1
-1
-3
-3
-3
-1
-1
-1
-3
-1
-3
-1
-1
-1
0
0
0
0
0
0
0
0
0
0
0
0
0
0
0
0
0
0
0
0
-3
-3
-1
-3
-3
-3
-3
-3
-3
-3
-3
-3
-3
-3
-1
-3
-3
-3
-3
-3
-3
-3
-3
-1
-1
-3
-3
-3
-3
-1
-3
-3
-1
-3
-3
-3
-1
-1
-3
-1
-1
-1
-1
-3
-3
-3
-3
-3
-1
-1
-3
-1
-3
-1
-1
-3
-3
-3
-1
-1
-1
-1
-3
-1
-3
-1
-1
-3
-3
-3
-3
-1
-1
-3
-1
-1
-3
-1
-3
-3
-1
-1
-1
-1
-3
-3
-1
-3
-1
-1
-3
-1
-1
-1
-1
-3
-1
-1
-1
-1
-1
-1
-3
-1
-1
-1
-3
-3
-1
-3
-1
-1
-3
-1
-1
-3
-1
-1
-1
-3
-1
-1
-1
-3
-1
-1
-3
-1
-1
-1
-3
-1
-1
0
0
0
0
0
0
0
0
0
0
0
0
0
0
-3
-3
-3
-3
-1
-1
-3
-3
-3
-1
-3
-3
-3
-3
-3
-3
-3
-3
-1
-3
-3
-3
-3
-3
-3
-1
-3
-3
-1
-3
-3
-1
-3
-3
-1
-3
-1
-3
-1
-3
-1
-3
-1
-3
-3
-1
-1
-3
-1
-1
-1
-3
-1
-3
-1
-1
-1
-1
-1
-3
-3
-3
-3
-3
-1
-3
-3
-1
-1
-3
-3
-1
-1
-3
-1
-1
-1
-3
-1
-3
-1
-3
-1
-3
-3
-3
-3
-1
-3
-1
-1
-1
-1
-1
-3
-3
-1
-3
-3
-1
-1
-1
-1
-1
-1
-1
-1
-1
-3
-3
-1
-1
-1
-3
-3
-1
-1
-3
-1
-1
-1
-1
-1
-1
-3
-1
-3
-1
-3
-1
-1
-1
-1
0
0
0
0
0
0
0
0
0
0
0
0
0
0
-3
-3
-3
-3
-3
-3
-1
-3
-3
-3
-3
-3
-3
-3
-1
-3
-3
-3
-1
-3
-3
-1
-3
-3
-3
-3
-3
-3
-1
-1
-3
-1
-3
-1
-1
-3
-3
-3
-1
-3
-3
-1
-3
-1
-3
-3
-3
-1
-1
-3
-3
-3
-3
-1
-1
-3
-1
-3
-3
-1
-3
-1
-3
-1
-1
-1
-1
-3
-1
-1
-3
-3
-1
-1
-3
-1
-3
-1
-1
-3
-1
-1
-3
-1
-3
-3
-1
-1
-3
-3
-1
-1
-1
-3
-1
-1
-3
-3
-1
-1
-3
-1
-1
-3
-1
-1
-1
-1
-1
-3
-1
-1
-1
-1
-1
-1
-1
-3
-1
-1
-1
-1
-3
-3
-1
-1
-1
-1
-1
0
0
0
0
0
0
0
0
0
0
0
0
0
0
0
0
0
0
-3
-3
-3
-3
-3
-3
-3
-1
-3
-3
-3
-3
-3
-3
-3
-1
-1
-3
-3
-3
-3
-1
-3
-3
-1
-3
-1
-3
-3
-3
-1
-1
-3
-3
-1
-3
-3
-3
-3
-1
-1
-3
-1
-1
-3
-3
-3
-1
-1
-1
-1
-3
-1
-3
-3
-1
-1
-3
-3
-3
-3
-1
-3
-1
-3
-3
-1
-3
-1
-1
-1
-3
-3
-1
-3
-1
-3
-1
-3
-1
-3
-3
-1
-1
-1
-1
-1
-1
-1
-1
-1
-3
-1
-1
-1
-1
-3
-1
-3
-3
-1
-1
-1
-1
-3
-3
-1
-1
-1
-1
-1
-3
-1
-1
-3
-1
-1
-3
-1
-1
-1
-3
-3
-1
-3
-1
-1
-1
-1
0
0
0
0
0
0
0
0
0
0
0
0
0
0
0
0
0
0
-3
-3
-3
-3
-3
-3
-3
-3
-3
-3
-3
-3
-3
-3
-3
-1
-3
-3
-3
-1
-3
-1
-1
-3
-3
-1
-1
-3
-1
-3
-1
-1
-1
-1
-3
-1
-3
-3
-3
-1
-3
-1
-3
-3
-3
-3
-1
-1
-3
-1
-3
-3
-3
-3
-3
-1
-1
-1
-3
-1
-3
-1
-3
-1
-3
-3
-1
-3
-1
-1
-1
-3
-3
-1
-1
-3
-1
-1
-3
-3
-3
-3
-3
-3
-1
-1
-1
-1
-3
-1
-1
-1
-1
-1
-3
-1
-1
-1
-1
-1
-1
-3
-1
-3
-1
-3
-1
-1
-3
-1
-1
-1
-1
-3
-1
-1
-1
-1
-1
-1
-3
-1
-1
0
0
0
0
0
0
0
0
0
0
0
0
0
0
0
0
0
0
0
0
0
0
0
0
-3
-3
-3
-3
-3
-3
-3
-3
-3
-3
-3
-3
-3
-3
-3
-3
-3
-1
-1
-3
-3
-3
-3
-3
-1
-3
-3
-3
-3
-1
-3
-1
-3
-1
-3
-3
-3
-3
-1
-1
-3
-3
-1
-1
-3
-3
-3
-3
-3
-1
-1
-1
-1
-1
-1
-3
-1
-1
-3
-3
-1
-1
-3
-1
-1
-1
-1
-3
-3
-1
-1
-1
-1
-3
-1
-3
-3
-3
-3
-1
-3
-3
-1
-1
-3
-1
-1
-3
-3
-1
-3
-1
-3
-1
-3
-1
-1
-3
-3
-1
-1
-1
-1
-1
-1
-1
-1
-3
-1
-3
-1
-1
-1
-3
-1
-1
-1
-3
-1
-1
-3
-1
-3
-1
-3
-1
-3
-1
-1
-1
-1
-1
-1
-1
-1
-1
-1
0
0
0
0
0
0
0
0
0
0
-3
-3
-3
-3
-1
-3
-3
-3
-3
-3
-3
-3
-3
-3
-3
-3
-3
-1
-3
-1
-3
-3
-3
-1
-1
-1
-1
-3
-3
-1
-3
-3
-1
-3
-1
-3
-3
-1
-3
-3
-3
-1
-1
-3
-3
-3
-1
-1
-3
-3
-3
-3
-1
-3
-1
-1
-1
-1
-1
-3
-3
-3
-1
-3
-1
-1
-1
-1
-1
-1
-1
-1
-1
-3
-3
-3
-1
-1
-1
-3
-3
-3
-3
-3
-3
-1
-1
-1
-1
-1
-1
-1
-1
-1
-1
-1
-3
-1
-3
-1
-3
-3
-1
-1
-3
-1
-3
-3
-1
-3
-1
-3
-3
-1
-1
-1
-1
-1
-1
-1
-1
-3
-1
-3
-1
-1
-3
-3
-1
-1
-1
0
0
0
0
0
0
0
0
0
0
0
0
0
0
0
0
-3
-3
-3
-3
-3
-1
-3
-3
-3
-3
-3
-3
-3
-3
-3
-3
-1
-3
-1
-3
-3
-1
-1
-1
-3
-1
-3
-3
-3
-3
-3
-1
-1
-3
-3
-3
-3
-3
-3
-3
-3
-3
-3
-1
-3
-1
-3
-3
-1
-1
-1
-1
-3
-1
-1
-1
-1
-3
-1
-3
-3
-1
-3
-1
-3
-3
-1
-3
-3
-3
-3
-1
-1
-1
-3
-1
-1
-1
-3
-1
-1
-3
-1
-1
-3
-1
-1
-1
-1
-1
-1
-1
-1
-1
-3
-1
-1
-1
-3
-3
-1
-3
-1
-1
-1
-3
-3
-1
-1
-3
-1
-3
-1
-1
-1
-1
-3
-3
-1
-3
-1
-1
-1
-3
-1
-1
-1
-1
-1
0
0
0
0
0
0
0
0
0
0
0
0
0
0
0
0
0
0
-3
-3
-3
-3
-3
-3
-1
-3
-3
-3
-3
-3
-1
-3
-3
-3
-1
-3
-1
-3
-3
-3
-3
-3
-3
-1
-1
-3
-1
-1
-3
-1
-3
-1
-1
-3
-1
-3
-3
-3
-1
-1
-1
-3
-1
-1
-1
-1
-3
-1
-3
-3
-3
-3
-3
-3
-1
-1
-1
-1
-1
-3
-3
-3
-1
-3
-3
-1
-3
-3
-1
-1
-1
-3
-1
-3
-1
-1
-1
-3
-3
-1
-3
-3
-1
-3
-1
-1
-3
-1
-3
-3
-3
-3
-1
-1
-3
-1
-1
-1
-3
-3
-1
-1
-1
-3
-1
-3
-1
-3
-1
-3
-1
-1
-1
-1
-1
-1
-1
-1
-1
-1
-1
-3
-1
-1
-3
-1
-1
0
0
0
0
0
0
0
0
0
0
0
0
0
0
0
0
0
0
-3
-3
-3
-3
-3
-3
-3
-3
-1
-3
-3
-3
-3
-3
-3
-3
-3
-3
-3
-1
-1
-3
-1
-3
-1
-3
-1
-1
-3
-1
-1
-3
-3
-3
-3
-3
-1
-1
-3
-1
-1
-3
-3
-1
-3
-1
-1
-3
-3
-1
-3
-1
-1
-1
-1
-1
-3
-1
-3
-3
-3
-1
-1
-3
-3
-1
-1
-1
-3
-1
-1
-3
-1
-3
-1
-1
-3
-3
-1
-3
-3
-1
-3
-1
-1
-3
-1
-1
-1
-3
-3
-1
-1
-3
-3
-1
-3
-1
-1
-1
-1
-3
-1
-1
-3
-3
-1
-1
-1
-1
-3
-1
-3
-1
-1
-1
-1
-1
-1
0
0
0
0
0
0
0
0
0
0
0
0
0
0
0
0
0
0
0
0
0
0
0
0
0
0
0
0
-3
-3
-3
-3
-1
-3
-3
-3
-3
-3
-3
-3
-3
-1
-3
-1
-1
-3
-1
-3
-3
-3
-3
-3
-3
-3
-3
-1
-3
-1
-1
-3
-1
-3
-3
-3
-3
-3
-3
-3
-1
-1
-3
-3
-1
-3
-3
-3
-3
-1
-1
-1
-1
-1
-1
-1
-1
-1
-3
-1
-1
-3
-1
-3
-1
-1
-1
-3
-1
-3
-1
-3
-3
-3
-3
-3
-3
-3
-1
-1
-1
-1
-1
-1
-1
-3
-3
-1
-1
-3
-3
-1
-1
-1
-3
-1
-1
-3
-1
-3
-1
-1
-3
-3
-1
-1
-1
-3
-1
-3
-1
-1
-1
-1
-1
-1
-1
-3
-1
-1
-3
-1
-1
-1
-1
0
0
0
0
0
0
0
0
0
0
0
0
0
0
0
0
0
0
0
0
0
0
-3
-3
-3
-3
-3
-3
-3
-3
-3
-3
-3
-3
-3
-3
-3
-3
-3
-1
-3
-1
-1
-3
-3
-3
-3
-3
-1
-1
-1
-1
-3
-3
-1
-1
-3
-3
-1
-1
-1
-1
-1
-3
-3
-1
-3
-1
-3
-1
-1
-3
-3
-1
-3
-1
-3
-1
-1
-3
-1
-1
-3
-1
-3
-1
-3
-3
-3
-1
-1
-3
-1
-3
-3
-1
-3
-1
-3
-1
-1
-3
-1
-3
-3
-1
-1
-3
-3
-1
-3
-1
-3
-1
-1
-3
-1
-3
-1
-1
-3
-1
-3
-1
-1
-1
-3
-3
-1
-1
-1
-1
-3
-1
-1
-3
-3
-1
-1
-1
-1
-1
-1
-1
-1
-1
-1
0
0
0
0
0
0
0
0
0
0
0
0
0
0
0
0
0
0
0
0
0
0
-3
-3
-3
-3
-3
-3
-3
-3
-3
-3
-3
-3
-3
-1
-1
-3
-1
-3
-3
-3
-3
-3
-3
-3
-3
-3
-3
-3
-1
-3
-1
-3
-1
-1
-1
-3
-1
-1
-3
-3
-1
-1
-3
-3
-1
-1
-1
-3
-3
-3
-1
-3
-3
-1
-3
-1
-1
-1
-1
-1
-3
-3
-1
-3
-1
-3
-3
-3
-3
-3
-1
-3
-1
-3
-1
-1
-1
-1
-3
-1
-1
-1
-1
-1
-1
-1
-3
-3
-3
-3
-1
-1
-1
-1
-3
-1
-1
-1
-1
-3
-3
-1
-1
-1
-3
-1
-1
-1
-3
-1
-3
-3
-1
-1
-3
-1
-3
-3
-1
-1
-1
-1
-1
-1
-3
-3
-1
-1
-1
-1
-1
0
0
0
0
0
0
0
0
0
0
0
0
0
0
0
0
-3
-3
-3
-3
-3
-3
-3
-3
-3
-3
-3
-3
-3
-3
-1
-1
-3
-3
-3
-3
-1
-3
-3
-3
-1
-3
-3
-3
-3
-3
-3
-3
-3
-1
-1
-3
-1
-1
-1
-3
-1
-3
-3
-3
-1
-3
-1
-1
-3
-1
-3
-1
-1
-3
-3
-1
-1
-1
-1
-3
-1
-1
-1
-3
-3
-1
-1
-3
-3
-3
-1
-1
-3
-1
-1
-1
-1
-3
-1
-3
-3
-3
-1
-1
-1
-3
-3
-3
-3
-1
-1
-1
-1
-3
-1
-1
-1
-1
-1
-1
-1
-1
-3
-1
-3
-1
-1
-3
-1
-1
-1
-1
-3
-1
-3
-1
-1
-1
-3
-3
-1
-1
-1
-3
-1
-1
-3
-1
-1
0
0
0
0
0
0
0
0
0
0
0
0
0
0
0
0
0
0
-3
-3
-3
-3
-3
-3
-3
-3
-3
-3
-3
-3
-3
-3
-3
-1
-3
-3
-3
-3
-3
-1
-1
-1
-1
-3
-1
-3
-1
-3
-3
-1
-3
-3
-1
-3
-1
-3
-1
-3
-3
-1
-1
-3
-1
-3
-3
-1
-1
-3
-3
-1
-1
-3
-1
-1
-1
-3
-1
-3
-1
-1
-1
-3
-3
-3
-1
-3
-1
-3
-1
-3
-3
-1
-1
-1
-3
-1
-3
-3
-1
-3
-1
-3
-1
-1
-1
-1
-1
-3
-1
-3
-3
-3
-1
-1
-3
-3
-3
-3
-1
-1
-1
-3
-1
-3
-1
-1
-1
-1
-1
-3
-1
-3
-1
-1
-1
-1
-3
-1
-1
-1
-1
-1
-1
-1
-1
0
0
0
0
0
0
0
0
0
0
0
0
0
0
0
0
0
0
0
0
-3
-3
-3
-3
-3
-3
-3
-3
-1
-3
-3
-3
-1
-3
-1
-3
-1
-1
-3
-3
-3
-3
-3
-3
-3
-3
-1
-1
-3
-3
-3
-1
-1
-3
-3
-1
-1
-3
-1
-1
-3
-3
-1
-3
-1
-1
-3
-3
-3
-1
-3
-1
-3
-3
-1
-1
-1
-1
-3
-3
-1
-3
-3
-3
-3
-1
-3
-1
-1
-3
-1
-1
-1
-1
-1
-1
-1
-3
-3
-1
-3
-1
-1
-1
-1
-1
-1
-3
-1
-1
-1
-1
-3
-1
-3
-3
-1
-1
-1
-3
-3
-3
-1
-1
-3
-1
-1
-1
-3
-1
-3
-1
-3
-1
-3
-3
-1
-1
-1
-3
-1
-1
-1
0
0
0
0
0
0
0
0
0
0
0
0
0
0
0
0
0
0
0
0
0
0
0
0
-3
-3
-3
-3
-1
-3
-1
-3
-3
-3
-3
-3
-1
-1
-3
-1
-3
-3
-3
-1
-3
-3
-3
-3
-3
-3
-3
-3
-3
-1
-1
-3
-3
-3
-3
-1
-3
-1
-1
-1
-3
-3
-3
-3
-3
-3
-3
-3
-1
-3
-1
-3
-1
-1
-1
-3
-1
-1
-3
-3
-1
-3
-3
-1
-3
-1
-3
-3
-1
-3
-1
-1
-3
-1
-1
-3
-3
-3
-1
-3
-1
-1
-1
-3
-1
-3
-1
-1
-1
-1
-1
-1
-3
-1
-1
-1
-1
-3
-1
-3
-1
-1
-1
-3
-1
-3
-1
-1
-1
-1
-1
-1
-3
-1
-1
-3
-1
-1
-3
-1
-3
-3
-1
-1
-3
-3
-1
-1
-1
-1
-1
-1
-1
0
0
0
0
0
0
0
0
0
0
0
0
0
0
-3
-3
-3
-1
-3
-3
-3
-3
-1
-3
-3
-3
-1
-3
-3
-3
-1
-3
-3
-3
-1
-3
-3
-3
-3
-3
-1
-3
-3
-1
-1
-3
-3
-1
-1
-3
-1
-3
-3
-1
-3
-3
-3
-3
-1
-1
-1
-1
-1
-3
-3
-1
-1
-3
-1
-3
-3
-1
-1
-3
-3
-1
-1
-3
-1
-1
-1
-3
-1
-3
-3
-1
-1
-3
-1
-3
-1
-3
-3
-3
-1
-1
-3
-1
-1
-1
-1
-3
-3
-1
-1
-3
-3
-1
-1
-1
-1
-1
-1
-1
-1
-3
-1
-1
-3
-3
-3
-1
-1
-1
-3
-1
-1
-3
-1
-1
-1
-3
-3
-1
-3
-1
-3
-1
-1
-1
-3
-1
-1
0
0
0
0
0
0
0
0
0
0
0
0
0
0
0
0
0
0
-3
-3
-1
-3
-3
-3
-3
-3
-3
-1
-1
-3
-3
-3
-3
-3
-3
-3
-3
-3
-1
-1
-1
-3
-3
-3
-1
-3
-3
-3
-3
-1
-1
-1
-1
-3
-3
-1
-3
-3
-3
-3
-3
-3
-1
-3
-1
-1
-1
-3
-1
-3
-3
-3
-1
-3
-3
-1
-3
-1
-3
-3
-1
-1
-1
-1
-1
-3
-1
-1
-3
-3
-3
-3
-1
-3
-1
-1
-1
-1
-1
-1
-3
-1
-3
-1
-1
-3
-3
-3
-1
-1
-1
-3
-1
-1
-1
-1
-1
-3
-1
-3
-1
-1
-1
-1
-1
-3
-1
-1
-3
-3
-1
-3
-1
-1
-1
-1
-3
-1
-3
-1
-1
-1
-3
-1
-3
-3
-1
-1
-1
0
0
0
0
0
0
0
0
0
0
0
0
0
0
0
0
-3
-3
-3
-3
-3
-3
-3
-1
-3
-1
-3
-3
-3
-1
-3
-3
-1
-3
-3
-3
-3
-3
-3
-3
-1
-3
-3
-3
-3
-3
-1
-3
-1
-3
-3
-1
-1
-1
-1
-1
-1
-3
-3
-3
-1
-1
-3
-3
-3
-3
-3
-3
-1
-3
-3
-3
-1
-1
-3
-3
-1
-1
-3
-1
-1
-1
-3
-3
-1
-1
-1
-3
-3
-1
-1
-3
-3
-3
-3
-1
-1
-3
-1
-3
-1
-3
-1
-3
-1
-1
-3
-1
-1
-1
-1
-1
-1
-3
-1
-1
-3
-1
-1
-1
-1
-1
-1
-1
-3
-1
-1
-1
-1
-1
-1
-1
-3
-1
-1
-1
-3
-1
-1
0
0
0
0
0
0
0
0
0
0
0
0
0
0
0
0
0
0
0
0
0
0
0
0
-3
-3
-3
-1
-3
-3
-1
-3
-3
-3
-3
-3
-3
-3
-3
-3
-3
-1
-3
-3
-3
-1
-3
-1
-3
-1
-1
-3
-1
-3
-3
-1
-1
-1
-3
-3
-1
-3
-3
-1
-1
-3
-3
-1
-3
-1
-3
-1
-1
-1
-1
-1
-1
-1
-3
-3
-1
-3
-3
-3
-1
-3
-3
-3
-3
-1
-3
-3
-3
-3
-1
-1
-1
-1
-3
-3
-3
-3
-3
-1
-1
-3
-3
-1
-3
-1
-1
-1
-1
-3
-1
-1
-1
-1
-1
-3
-1
-3
-1
-3
-1
-1
-1
-3
-1
-1
-3
-1
-3
-1
-1
-1
-1
-3
-1
-1
-3
-1
-3
-1
-1
-3
-1
-1
-1
-1
-1
0
0
0
0
0
0
0
0
0
0
0
0
0
0
0
0
0
0
0
0
-3
-3
-3
-3
-3
-3
-3
-3
-3
-1
-3
-1
-3
-3
-3
-3
-3
-3
-3
-3
-3
-3
-1
-3
-3
-3
-3
-3
-3
-3
-3
-3
-1
-3
-1
-3
-3
-3
-1
-1
-3
-1
-1
-1
-1
-1
-3
-3
-1
-1
-1
-3
-3
-3
-3
-3
-1
-1
-3
-3
-3
-3
-1
-1
-1
-1
-1
-1
-3
-3
-3
-3
-3
-3
-1
-1
-1
-3
-1
-1
-1
-3
-3
-3
-3
-1
-1
-1
-3
-1
-1
-3
-1
-1
-3
-1
-1
-1
-1
-1
-1
-1
-3
-1
-1
-1
-1
-1
-1
-1
-1
-3
-3
-1
-1
-1
-1
-1
-1
-3
-1
-1
-1
-3
-1
-1
-1
-1
-1
0
0
0
0
0
0
0
0
0
0
0
0
0
0
0
0
0
0
-3
-3
-3
-3
-3
-3
-3
-3
-3
-3
-3
-1
-3
-1
-1
-3
-3
-1
-3
-3
-3
-3
-3
-1
-3
-3
-3
-3
-3
-1
-1
-3
-1
-3
-3
-1
-3
-3
-3
-3
-3
-1
-1
-1
-1
-3
-1
-1
-1
-1
-1
-3
-3
-3
-1
-1
-1
-1
-3
-1
-1
-3
-3
-3
-1
-1
-1
-1
-1
-3
-1
-1
-1
-3
-1
-3
-1
-3
-1
-1
-1
-3
-1
-3
-3
-3
-3
-1
-3
-1
-1
-1
-1
-1
-3
-1
-1
-3
-1
-1
-1
-3
-3
-1
-3
-1
-1
-3
-1
-3
-3
-1
-3
-1
-3
-1
-3
-1
-1
-1
-1
-1
-1
0
0
0
0
0
0
0
0
0
0
0
0
0
0
0
0
0
0
0
0
0
0
0
0
-3
-3
-3
-3
-3
-3
-3
-1
-3
-3
-3
-3
-3
-3
-3
-3
-3
-3
-3
-3
-1
-3
-3
-1
-3
-3
-3
-3
-3
-1
-1
-1
-1
-3
-1
-1
-3
-3
-3
-1
-1
-1
-1
-3
-1
-3
-1
-3
-1
-3
-3
-3
-3
-1
-3
-3
-1
-1
-1
-1
-1
-1
-1
-1
-3
-3
-1
-3
-3
-1
-3
-1
-1
-1
-3
-3
-1
-1
-3
-3
-3
-3
-1
-1
-3
-1
-1
-1
-1
-3
-3
-1
-1
-1
-1
-3
-1
-3
-3
-1
-1
-1
-1
-1
-3
-1
-1
-1
-1
-1
-3
-3
-1
-1
-1
-1
-3
-3
-1
-1
-1
-3
-1
-1
-1
0
0
0
0
0
0
0
0
0
0
0
0
0
0
0
0
0
0
0
0
0
0
-3
-3
-3
-3
-3
-3
-3
-3
-3
-3
-3
-1
-1
-3
-3
-1
-3
-3
-1
-3
-3
-3
-3
-3
-3
-3
-3
-3
-1
-3
-1
-3
-3
-3
-3
-3
-3
-3
-3
-1
-1
-3
-1
-3
-3
-3
-1
-1
-1
-1
-3
-3
-1
-3
-1
-3
-3
-1
-1
-3
-1
-1
-3
-1
-3
-1
-1
-1
-1
-1
-3
-3
-1
-1
-1
-1
-1
-3
-3
-1
-3
-1
-1
-1
-1
-1
-3
-3
-1
-1
-3
-1
-1
-1
-1
-1
-3
-1
-1
-3
-1
-1
-1
-1
-1
-1
-1
-1
-3
-3
-1
-1
-3
-3
-3
-1
-1
-1
-1
-1
-1
0
0
0
0
0
0
0
0
0
0
0
0
0
0
0
0
0
0
0
0
0
0
0
0
0
0
-3
-3
-3
-3
-3
-3
-3
-3
-3
-3
-3
-3
-3
-3
-3
-1
-3
-3
-3
-3
-3
-3
-3
-1
-1
-3
-3
-3
-1
-3
-1
-1
-1
-3
-3
-3
-1
-3
-3
-3
-3
-3
-1
-3
-1
-3
-1
-3
-3
-1
-1
-1
-1
-3
-1
-1
-1
-1
-1
-1
-3
-1
-1
-3
-1
-3
-1
-3
-1
-3
-1
-3
-3
-1
-1
-1
-3
-3
-1
-1
-1
-1
-1
-1
-3
-3
-1
-1
-3
-3
-1
-1
-1
-1
-3
-1
-1
-1
-3
-1
-3
-3
-1
-1
-3
-3
-1
-3
-1
-3
-1
-3
-1
-1
-3
-1
-1
-1
-1
-1
-1
-1
-1
-3
-1
-1
-3
-1
-1
0
0
0
0
0
0
0
0
0
0
0
0
0
0
0
0
0
0
-3
-3
-3
-3
-3
-3
-3
-3
-3
-3
-3
-3
-3
-3
-3
-3
-3
-1
-3
-1
-1
-1
-3
-3
-1
-3
-3
-3
-3
-3
-1
-3
-3
-1
-1
-1
-3
-3
-3
-3
-1
-3
-3
-1
-3
-3
-3
-1
-3
-1
-3
-3
-1
-3
-3
-1
-1
-3
-3
-1
-1
-1
-3
-3
-3
-1
-1
-1
-3
-1
-1
-3
-1
-1
-1
-1
-1
-1
-1
-3
-3
-1
-1
-1
-1
-3
-1
-1
-1
-1
-1
-1
-1
-1
-1
-3
-1
-3
-3
-3
-1
-1
-3
-1
-1
-1
-1
-3
-3
-1
-1
-3
-1
-1
-3
-1
-3
-1
-1
-1
-1
-3
-1
-1
-1
0
0
0
0
0
0
0
0
0
0
0
0
0
0
0
0
0
0
0
0
0
0
-3
-3
-3
-3
-3
-3
-3
-3
-3
-3
-1
-3
-3
-3
-1
-3
-1
-1
-1
-3
-3
-1
-3
-1
-1
-1
-1
-3
-3
-3
-3
-3
-3
-3
-1
-1
-1
-3
-1
-3
-3
-3
-1
-1
-1
-1
-3
-1
-1
-3
-3
-3
-3
-3
-3
-1
-3
-3
-1
-3
-3
-3
-3
-1
-3
-1
-3
-3
-3
-3
-1
-1
-1
-1
-3
-3
-1
-1
-3
-1
-1
-1
-1
-1
-3
-3
-1
-1
-3
-3
-1
-3
-1
-1
-1
-3
-1
-3
-1
-3
-1
-1
-1
-1
-1
-1
-1
-1
-3
-3
-1
-1
-1
-1
-3
-1
-1
-3
-1
-1
-3
-1
-1
-1
-1
0
0
0
0
0
0
0
0
0
0
0
0
0
0
0
0
0
0
0
0
0
0
-3
-3
-3
-3
-3
-3
-3
-3
-1
-3
-3
-3
-1
-3
-1
-3
-1
-1
-3
-1
-3
-3
-3
-3
-1
-1
-1
-3
-3
-1
-3
-1
-3
-1
-3
-3
-3
-3
-1
-1
-1
-1
-1
-3
-3
-1
-1
-1
-3
-3
-3
-3
-3
-1
-1
-3
-3
-1
-1
-1
-1
-3
-3
-3
-3
-3
-3
-3
-1
-3
-3
-3
-1
-1
-3
-1
-3
-1
-1
-3
-1
-1
-1
-3
-3
-1
-1
-1
-1
-1
-3
-3
-3
-1
-1
-1
-1
-3
-3
-1
-1
-1
-1
-3
-1
-1
-3
-3
-1
-1
-1
-3
-1
-1
-3
-1
-1
-1
-1
-1
-1
0
0
0
0
0
0
0
0
0
0
0
0
0
0
0
0
0
0
0
0
0
0
0
0
0
0
-3
-3
-3
-3
-3
-3
-3
-3
-1
-3
-3
-3
-1
-3
-3
-1
-1
-1
-3
-3
-3
-3
-3
-3
-3
-3
-1
-3
-1
-1
-3
-3
-3
-3
-3
-1
-1
-3
-3
-1
-1
-3
-1
-1
-3
-3
-1
-1
-3
-1
-1
-3
-3
-1
-3
-3
-3
-1
-1
-1
-3
-1
-1
-1
-1
-1
-1
-1
-1
-3
-3
-3
-1
-3
-1
-3
-3
-3
-1
-1
-3
-3
-1
-3
-1
-1
-1
-1
-3
-1
-3
-3
-1
-3
-3
-1
-3
-1
-1
-3
-1
-1
-3
-3
-1
-3
-1
-1
-1
-1
-3
-1
-1
-1
-3
-1
-1
-1
-1
-1
-1
-3
-1
-1
-1
0
0
0
0
0
0
0
0
0
0
0
0
0
0
0
0
0
0
0
0
0
0
-3
-3
-3
-3
-3
-3
-3
-3
-3
-3
-3
-3
-3
-3
-3
-3
-3
-1
-3
-3
-3
-3
-1
-1
-1
-1
-3
-1
-3
-3
-1
-1
-1
-1
-1
-3
-1
-1
-1
-3
-1
-1
-1
-3
-1
-1
-3
-1
-3
-1
-3
-1
-3
-3
-3
-3
-3
-3
-3
-3
-3
-1
-1
-3
-1
-1
-3
-3
-3
-1
-3
-1
-1
-1
-1
-3
-1
-1
-1
-3
-1
-3
-3
-1
-1
-3
-3
-3
-3
-1
-1
-1
-1
-3
-1
-3
-1
-3
-1
-1
-3
-1
-3
-1
-1
-1
-1
-1
-3
-3
-1
-1
-3
-1
-1
-1
-1
-1
-3
-3
-1
-1
-1
-1
-3
-1
-1
0
0
0
0
0
0
0
0
0
0
0
0
0
0
0
0
0
0
0
0
-3
-3
-3
-3
-3
-3
-3
-1
-1
-3
-3
-3
-3
-1
-3
-3
-3
-3
-3
-3
-3
-3
-1
-1
-3
-3
-3
-3
-3
-3
-3
-1
-1
-3
-3
-3
-3
-1
-1
-1
-3
-3
-3
-1
-1
-3
-1
-3
-1
-1
-3
-3
-3
-3
-1
-3
-3
-3
-1
-1
-1
-1
-1
-1
-1
-1
-3
-3
-1
-1
-1
-1
-3
-3
-1
-3
-1
-3
-1
-3
-1
-3
-1
-1
-1
-1
-1
-1
-1
-1
-3
-3
-1
-3
-1
-3
-1
-1
-3
-1
-3
-1
-3
-1
-3
-1
-3
-1
-1
-1
-3
-1
-3
-1
-1
-1
-1
-3
-1
-3
-1
-1
-1
-1
-1
-3
-1
-1
-1
0
0
0
0
0
0
0
0
0
0
0
0
0
0
0
0
0
0
-3
-3
-3
-3
-3
-3
-3
-3
-1
-3
-3
-3
-3
-3
-3
-3
-3
-3
-3
-3
-1
-3
-3
-3
-1
-3
-3
-3
-3
-3
-3
-1
-3
-3
-1
-3
-3
-1
-3
-3
-3
-3
-1
-3
-1
-1
-3
-3
-1
-3
-1
-3
-1
-1
-1
-3
-1
-3
-3
-3
-1
-3
-1
-3
-3
-1
-1
-1
-1
-1
-3
-3
-3
-1
-1
-1
-1
-1
-1
-1
-3
-1
-1
-1
-3
-3
-3
-3
-1
-3
-1
-1
-1
-1
-1
-1
-1
-1
-1
-3
-1
-1
-3
-3
-1
-3
-1
-1
-1
-1
-1
-1
-1
-1
-1
-1
-3
-1
-3
-1
-1
-1
-1
-1
-1
-1
-1
0
0
0
0
0
0
0
0
0
0
0
0
0
0
0
0
0
0
0
0
-3
-3
-3
-3
-3
-3
-3
-3
-3
-3
-3
-3
-3
-3
-3
-3
-3
-1
-3
-1
-3
-3
-3
-3
-1
-3
-3
-3
-1
-3
-3
-3
-3
-3
-1
-1
-3
-3
-1
-1
-3
-3
-3
-3
-3
-1
-1
-1
-3
-1
-1
-3
-3
-3
-3
-1
-1
-3
-1
-1
-1
-3
-1
-1
-1
-1
-1
-3
-1
-1
-1
-3
-1
-1
-1
-1
-3
-1
-3
-1
-3
-1
-1
-3
-1
-3
-1
-3
-1
-1
-1
-1
-1
-1
-1
-3
-3
-3
-1
-1
-1
-1
-1
-1
-1
-1
-1
-3
-3
-3
-1
-1
-1
-1
-1
-1
-3
-1
-1
0
0
0
0
0
0
0
0
0
0
0
0
0
0
0
0
0
0
0
0
0
0
0
0
0
0
0
0
-3
-3
-3
-3
-3
-3
-3
-3
-3
-3
-1
-3
-3
-3
-1
-3
-1
-3
-3
-3
-3
-3
-3
-3
-1
-1
-1
-3
-3
-3
-1
-1
-1
-1
-3
-1
-3
-3
-3
-3
-3
-3
-1
-3
-1
-1
-1
-3
-3
-1
-1
-1
-3
-3
-1
-1
-1
-1
-3
-1
-1
-3
-3
-1
-3
-3
-1
-3
-1
-3
-1
-1
-3
-1
-3
-3
-1
-1
-1
-1
-1
-1
-1
-1
-1
-3
-3
-1
-1
-3
-3
-1
-1
-3
-1
-3
-1
-3
-1
-1
-1
-3
-3
-1
-1
-1
-1
-3
-3
-3
-3
-1
-1
-1
-3
-1
-1
-1
-1
-1
-3
-1
-1
0
0
0
0
0
0
0
0
0
0
0
0
0
0
0
0
0
0
0
0
0
0
0
0
-3
-3
-3
-3
-3
-3
-3
-3
-3
-1
-3
-3
-3
-3
-1
-3
-3
-3
-1
-3
-3
-3
-3
-3
-3
-1
-1
-3
-1
-1
-1
-1
-1
-1
-3
-3
-1
-3
-3
-1
-1
-3
-1
-3
-3
-3
-3
-1
-3
-3
-3
-1
-1
-3
-1
-1
-3
-1
-3
-3
-3
-3
-3
-3
-1
-3
-3
-1
-1
-1
-3
-3
-1
-1
-1
-1
-3
-1
-3
-3
-1
-1
-3
-3
-1
-3
-1
-1
-1
-1
-1
-3
-1
-3
-1
-3
-3
-1
-1
-1
-1
-1
-3
-1
-3
-1
-1
-1
-1
-1
-1
-1
-1
-3
-1
-3
-3
-3
-1
-1
-1
-1
-1
-1
-1
-1
-1
0
0
0
0
0
0
0
0
0
0
0
0
0
0
0
0
0
0
0
0
-3
-3
-3
-3
-3
-1
-3
-1
-3
-3
-3
-3
-3
-1
-1
-3
-3
-3
-3
-3
-3
-3
-1
-3
-1
-3
-3
-1
-3
-3
-3
-1
-1
-3
-1
-3
-3
-1
-3
-1
-3
-3
-3
-3
-1
-1
-1
-3
-1
-3
-3
-3
-3
-1
-1
-1
-1
-1
-1
-3
-1
-1
-1
-1
-1
-3
-1
-3
-3
-3
-3
-3
-1
-3
-3
-3
-1
-1
-3
-3
-3
-3
-3
-1
-1
-3
-1
-1
-3
-1
-1
-1
-1
-3
-1
-1
-1
-1
-1
-3
-1
-3
-1
-3
-1
-3
-3
-1
-1
-3
-1
-1
-1
-3
-1
-3
-1
-1
-1
-1
-3
-1
-1
-1
-1
-1
-1
-1
-1
0
0
0
0
0
0
0
0
0
0
0
0
0
0
0
0
0
0
-3
-3
-3
-3
-3
-3
-3
-3
-3
-3
-1
-3
-3
-3
-3
-3
-3
-3
-3
-3
-1
-3
-3
-1
-1
-3
-3
-1
-1
-3
-3
-3
-1
-1
-3
-3
-1
-3
-1
-3
-3
-1
-1
-3
-3
-1
-3
-3
-1
-3
-3
-3
-3
-1
-3
-3
-1
-1
-1
-3
-3
-3
-3
-1
-3
-1
-3
-1
-1
-1
-1
-1
-1
-3
-3
-3
-1
-1
-1
-3
-1
-1
-1
-1
-1
-1
-1
-1
-1
-1
-3
-1
-1
-3
-1
-1
-3
-3
-3
-1
-1
-1
-1
-1
-1
-1
-1
-3
-1
-3
-3
-3
-1
-1
-1
-3
-1
-1
-1
-1
-1
-1
-1
0
0
0
0
0
0
0
0
0
0
0
0
0
0
0
0
0
0
0
0
0
0
0
0
-3
-3
-3
-3
-3
-3
-3
-3
-3
-3
-3
-3
-3
-3
-3
-3
-3
-3
-3
-3
-3
-1
-3
-3
-1
-3
-3
-1
-1
-3
-1
-3
-1
-1
-1
-3
-1
-1
-3
-3
-3
-1
-1
-3
-1
-1
-1
-3
-3
-1
-1
-1
-3
-1
-1
-3
-1
-3
-3
-3
-3
-3
-3
-1
-3
-3
-1
-3
-1
-1
-3
-1
-3
-1
-1
-3
-1
-3
-1
-3
-1
-3
-3
-1
-3
-1
-1
-1
-3
-1
-1
-1
-1
-1
-1
-1
-3
-1
-1
-1
-3
-1
-3
-3
-3
-1
-1
-1
-1
-3
-1
-1
-1
-1
-1
-3
-1
-1
-3
-1
-1
-3
-1
-1
-3
-1
-3
-3
-1
-1
-3
-1
-1
-1
-1
0
0
0
0
0
0
0
0
0
0
0
0
-3
-3
-3
-3
-3
-3
-3
-3
-1
-1
-3
-3
-3
-3
-3
-1
-1
-3
-3
-3
-3
-1
-3
-3
-1
-3
-1
-3
-3
-1
-3
-3
-1
-1
-3
-1
-3
-3
-1
-3
-1
-3
-3
-1
-1
-3
-3
-3
-1
-3
-3
-1
-1
-1
-1
-1
-1
-1
-1
-1
-3
-3
-3
-1
-3
-3
-1
-3
-1
-1
-3
-3
-3
-3
-3
-3
-1
-3
-1
-1
-3
-3
-3
-3
-1
-1
-1
-1
-3
-1
-1
-1
-3
-1
-3
-3
-1
-1
-1
-1
-1
-3
-3
-3
-1
-1
-3
-1
-3
-1
-1
-1
-3
-1
-1
-1
-1
-1
-1
-1
-3
-3
-1
-1
-1
-3
-1
-1
-3
-1
-1
-1
-3
-1
-1
0
0
0
0
0
0
0
0
0
0
0
0
-3
-3
-3
-3
-1
-3
-3
-3
-3
-3
-3
-3
-3
-3
-3
-1
-1
-3
-3
-3
-3
-1
-3
-1
-3
-3
-3
-3
-1
-3
-3
-1
-3
-3
-3
-3
-3
-1
-3
-3
-1
-1
-3
-3
-1
-3
-1
-3
-3
-1
-3
-1
-1
-1
-3
-1
-3
-3
-1
-1
-3
-1
-3
-1
-1
-1
-3
-3
-3
-1
-1
-1
-1
-1
-1
-1
-3
-3
-1
-3
-1
-1
-3
-1
-1
-1
-1
-1
-3
-3
-3
-1
-3
-3
-1
-3
-1
-3
-1
-1
-1
-1
-1
-3
-1
-1
-3
-3
-1
-3
-1
-3
-1
-1
-1
-1
-1
-1
-3
-3
-1
-1
-3
-1
-1
-1
-1
-1
-1
-1
-1
0
0
0
0
0
0
0
0
0
0
0
0
0
0
0
0
-3
-3
-3
-3
-1
-3
-3
-1
-3
-3
-3
-3
-1
-3
-3
-3
-3
-1
-3
-3
-3
-3
-1
-3
-3
-1
-1
-3
-1
-3
-1
-3
-3
-3
-1
-3
-1
-3
-3
-1
-1
-3
-1
-3
-1
-3
-1
-1
-1
-3
-1
-3
-1
-1
-3
-3
-3
-1
-3
-3
-3
-1
-3
-3
-3
-1
-1
-1
-3
-3
-1
-3
-1
-1
-1
-1
-3
-1
-3
-1
-3
-1
-3
-1
-3
-1
-3
-3
-1
-3
-1
-1
-1
-3
-3
-1
-1
-1
-1
-1
-1
-1
-1
-3
-3
-1
-1
-3
-1
-1
-1
-1
-1
-3
-1
-3
-3
-1
-1
-1
-3
-1
-1
-3
-1
-1
-1
0
0
0
0
0
0
0
0
0
0
0
0
0
0
0
0
0
0
0
0
-3
-3
-3
-3
-3
-3
-3
-3
-3
-3
-3
-3
-3
-3
-3
-1
-1
-3
-3
-3
-1
-3
-1
-3
-3
-3
-1
-3
-1
-3
-1
-1
-1
-1
-1
-3
-1
-1
-1
-3
-3
-1
-1
-1
-1
-3
-3
-1
-3
-1
-1
-3
-3
-3
-3
-3
-3
-1
-3
-3
-3
-3
-3
-3
-1
-3
-1
-3
-1
-1
-1
-3
-3
-1
-1
-1
-3
-1
-1
-3
-3
-3
-3
-1
-1
-1
-3
-1
-1
-1
-3
-1
-1
-1
-1
-3
-1
-1
-1
-1
-1
-1
-1
-1
-1
-3
-1
-1
-1
-3
-3
-1
-1
-1
-3
-1
-1
0
0
0
0
0
0
0
0
0
0
0
0
0
0
0
0
0
0
0
0
0
0
0
0
0
0
0
0
0
0
-3
-3
-3
-3
-3
-3
-3
-3
-3
-3
-3
-3
-1
-1
-3
-3
-3
-3
-3
-3
-3
-3
-1
-1
-3
-3
-1
-3
-3
-1
-1
-1
-3
-1
-3
-3
-3
-3
-3
-3
-1
-3
-1
-1
-3
-3
-3
-1
-3
-3
-1
-1
-3
-1
-1
-1
-3
-3
-1
-1
-3
-1
-1
-3
-3
-1
-3
-1
-3
-3
-3
-1
-1
-3
-1
-1
-3
-3
-3
-1
-1
-1
-3
-3
-1
-1
-1
-1
-1
-1
-1
-3
-1
-3
-3
-1
-1
-1
-1
-1
-1
-3
-1
-1
-1
-3
-1
-3
-1
-1
-3
-1
-1
-1
-3
-1
-1
-3
-1
-3
-1
-1
-1
-1
-1
-3
-1
-3
-1
-1
-3
-1
-1
0
0
0
0
0
0
0
0
0
0
0
0
0
0
-3
-3
-3
-3
-1
-3
-1
-3
-3
-3
-1
-3
-3
-3
-1
-3
-1
-3
-3
-1
-1
-3
-3
-3
-3
-1
-3
-3
-3
-3
-3
-1
-1
-3
-3
-3
-3
-3
-1
-3
-3
-1
-1
-3
-3
-3
-3
-1
-1
-3
-3
-1
-3
-1
-1
-1
-1
-3
-3
-1
-1
-3
-1
-1
-3
-1
-1
-3
-3
-1
-1
-3
-1
-1
-3
-1
-1
-3
-1
-3
-1
-3
-3
-3
-1
-1
-3
-1
-1
-1
-1
-3
-1
-1
-3
-1
-1
-3
-1
-1
-3
-3
-1
-3
-3
-1
-1
-3
-3
-1
-1
-1
-1
-1
-1
-1
-3
-1
-1
-1
-1
-1
-1
0
0
0
0
0
0
0
0
0
0
0
0
0
0
0
0
0
0
0
0
0
0
0
0
-3
-3
-3
-3
-3
-3
-3
-3
-3
-1
-3
-3
-3
-3
-1
-1
-3
-3
-3
-3
-1
-1
-1
-1
-3
-3
-1
-1
-3
-3
-3
-3
-3
-1
-1
-3
-3
-3
-1
-1
-1
-3
-1
-1
-1
-1
-3
-3
-1
-3
-1
-3
-3
-3
-1
-1
-1
-1
-1
-1
-1
-3
-1
-1
-3
-3
-1
-1
-1
-3
-1
-1
-1
-3
-3
-3
-1
-3
-1
-3
-1
-3
-1
-3
-3
-1
-1
-3
-1
-3
-1
-3
-3
-1
-1
-1
-1
-3
-3
-1
-1
-3
-3
-3
-3
-1
-1
-3
-1
-1
-3
-3
-1
-3
-1
-1
-1
-3
-3
-1
-3
-1
-1
-1
-1
-1
-3
-1
-1
0
0
0
0
0
0
0
0
0
0
0
0
0
0
0
0
0
0
-3
-3
-3
-3
-3
-3
-3
-3
-3
-3
-3
-3
-3
-3
-1
-3
-3
-3
-3
-1
-3
-3
-3
-3
-3
-1
-1
-3
-3
-3
-1
-3
-1
-3
-3
-3
-1
-1
-1
-3
-3
-3
-3
-3
-3
-3
-3
-1
-1
-3
-1
-3
-1
-1
-3
-3
-3
-1
-3
-1
-1
-1
-3
-3
-1
-3
-1
-1
-3
-1
-1
-3
-3
-1
-1
-3
-1
-3
-1
-3
-3
-3
-1
-1
-1
-3
-1
-1
-1
-1
-1
-1
-1
-1
-3
-1
-1
-3
-3
-1
-3
-1
-1
-3
-1
-3
-1
-1
-1
-1
-1
-1
-1
-1
-1
-1
-1
-1
-1
-3
-1
-1
-1
-1
-1
-1
-1
0
0
0
0
0
0
0
0
0
0
0
0
0
0
0
0
0
0
0
0
-3
-3
-3
-1
-3
-3
-3
-3
-3
-3
-3
-3
-3
-3
-3
-3
-3
-1
-1
-3
-3
-3
-3
-3
-3
-1
-3
-1
-1
-1
-3
-3
-3
-3
-3
-1
-1
-3
-3
-3
-1
-3
-3
-3
-1
-1
-1
-1
-3
-3
-3
-1
-3
-1
-3
-1
-1
-3
-3
-1
-1
-3
-1
-1
-1
-3
-1
-1
-1
-3
-1
-1
-3
-1
-1
-3
-3
-1
-1
-1
-3
-1
-3
-3
-1
-1
-3
-3
-3
-1
-1
-1
-3
-1
-1
-3
-3
-1
-1
-1
-1
-1
-3
-1
-3
-1
-1
-1
-1
-1
-1
-1
-3
-3
-1
-1
-1
-1
-1
-3
-1
-3
-1
-1
-3
-1
-1
0
0
0
0
0
0
0
0
0
0
0
0
0
0
0
0
0
0
0
0
-3
-3
-3
-3
-3
-3
-3
-3
-3
-1
-3
-3
-1
-3
-3
-3
-1
-3
-1
-1
-1
-3
-3
-3
-3
-3
-1
-1
-3
-1
-3
-3
-1
-3
-1
-1
-1
-3
-3
-3
-3
-1
-1
-1
-1
-3
-3
-3
-3
-1
-3
-3
-3
-3
-1
-1
-3
-3
-1
-3
-3
-1
-3
-1
-1
-3
-3
-3
-3
-3
-1
-1
-1
-1
-1
-1
-1
-3
-3
-3
-3
-1
-1
-3
-1
-1
-1
-3
-1
-1
-3
-1
-3
-3
-1
-3
-1
-1
-1
-1
-1
-1
-1
-1
-3
-1
-3
-1
-1
-1
-1
-1
-3
-1
-3
-3
-1
-1
-1
-3
-1
-1
-3
-1
-1
-1
-3
-1
-1
0
0
0
0
0
0
0
0
0
0
0
0
0
0
0
0
0
0
-3
-3
-3
-1
-3
-3
-3
-3
-1
-3
-1
-3
-3
-1
-3
-3
-3
-3
-3
-1
-1
-1
-1
-3
-3
-1
-3
-3
-3
-3
-3
-3
-1
-3
-3
-3
-3
-1
-3
-1
-3
-3
-3
-1
-3
-3
-3
-3
-1
-3
-1
-3
-3
-3
-1
-1
-3
-3
-1
-3
-3
-3
-1
-1
-3
-3
-3
-1
-1
-1
-1
-3
-1
-1
-3
-3
-3
-3
-1
-1
-3
-3
-1
-1
-1
-1
-3
-1
-3
-3
-3
-1
-1
-1
-3
-1
-1
-1
-3
-1
-1
-3
-1
-1
-1
-3
-3
-3
-1
-1
-3
-1
-1
-1
-3
-1
-1
-1
-1
-1
-1
-1
-1
-1
-1
-1
-1
-1
-3
-1
-3
-1
-1
-3
-1
-1
-1
-1
-1
0
0
0
0
0
0
0
0
-3
-3
-3
-3
-3
-3
-3
-3
-3
-3
-1
-1
-3
-3
-3
-3
-3
-3
-3
-3
-3
-1
-1
-3
-3
-3
-3
-1
-1
-3
-3
-3
-1
-1
-1
-1
-1
-3
-3
-3
-3
-1
-3
-3
-3
-1
-1
-3
-1
-1
-1
-3
-3
-1
-3
-1
-3
-3
-1
-1
-1
-1
-1
-1
-1
-1
-3
-1
-1
-1
-3
-3
-3
-3
-1
-1
-3
-3
-1
-3
-3
-3
-3
-1
-3
-1
-1
-1
-1
-3
-3
-1
-3
-3
-1
-1
-3
-3
-3
-3
-1
-3
-1
-1
-1
-3
-3
-1
-3
-1
-3
-1
-1
-1
-1
-1
-1
-1
-1
-3
-1
-1
-1
-1
-1
-1
-3
-1
-1
-1
-1
-1
-1
0
0
0
0
0
0
0
0
0
0
0
0
0
0
-3
-3
-3
-3
-3
-3
-1
-3
-3
-1
-3
-3
-3
-1
-3
-3
-1
-3
-1
-3
-3
-3
-1
-3
-3
-1
-1
-1
-3
-3
-3
-3
-3
-1
-3
-1
-3
-3
-1
-1
-1
-3
-3
-3
-1
-1
-3
-3
-1
-3
-3
-3
-1
-1
-3
-3
-1
-3
-3
-3
-1
-3
-1
-1
-1
-1
-1
-1
-3
-1
-3
-1
-3
-3
-3
-3
-1
-1
-3
-3
-1
-1
-1
-1
-1
-1
-1
-3
-3
-3
-3
-1
-3
-1
-3
-1
-3
-3
-1
-1
-1
-3
-1
-1
-1
-1
-3
-1
-1
-3
-1
-3
-1
-3
-1
-3
-1
-1
-3
-3
-1
-1
-1
-1
-1
-1
-1
-1
-1
-1
-1
0
0
0
0
0
0
0
0
0
0
0
0
0
0
0
0
-3
-3
-3
-3
-3
-3
-3
-3
-3
-3
-3
-3
-3
-3
-3
-3
-1
-1
-3
-3
-3
-3
-1
-3
-1
-3
-1
-1
-3
-3
-1
-3
-3
-3
-1
-1
-1
-1
-3
-3
-1
-1
-3
-1
-1
-3
-3
-1
-3
-3
-3
-1
-3
-3
-1
-1
-1
-3
-1
-1
-1
-3
-3
-3
-3
-1
-1
-3
-1
-1
-1
-3
-3
-3
-3
-3
-1
-3
-1
-1
-3
-1
-3
-3
-1
-3
-1
-1
-3
-1
-1
-1
-1
-1
-3
-1
-1
-3
-3
-1
-1
-1
-1
-3
-1
-3
-3
-1
-1
-3
-1
-1
-1
-3
-1
-1
-1
-1
-3
-1
-3
-1
-1
-1
-3
-1
-3
-1
-1
-1
-1
-1
-1
0
0
0
0
0
0
0
0
0
0
0
0
0
0
-3
-3
-3
-3
-3
-3
-3
-3
-3
-3
-3
-3
-3
-3
-3
-1
-3
-3
-1
-3
-3
-3
-3
-1
-3
-3
-1
-3
-3
-3
-3
-3
-3
-3
-1
-1
-1
-1
-1
-3
-1
-3
-1
-3
-3
-3
-3
-1
-3
-1
-1
-3
-3
-1
-1
-1
-1
-1
-1
-1
-3
-3
-1
-1
-1
-3
-1
-3
-1
-3
-1
-1
-3
-1
-1
-1
-3
-1
-1
-1
-1
-3
-3
-1
-3
-1
-3
-3
-3
-3
-3
-1
-1
-1
-3
-1
-1
-3
-1
-3
-1
-1
-3
-1
-1
-3
-1
-1
-1
-3
-3
-1
-1
-1
-1
-1
-3
-3
-1
-1
-1
-1
-1
-1
-1
-1
-1
0
0
0
0
0
0
0
0
0
0
0
0
0
0
0
0
0
0
0
0
-3
-3
-3
-3
-3
-3
-3
-3
-3
-3
-3
-3
-3
-3
-3
-1
-3
-3
-3
-3
-3
-3
-3
-3
-3
-3
-3
-1
-3
-3
-1
-3
-1
-3
-1
-1
-3
-3
-1
-3
-1
-3
-3
-1
-1
-1
-1
-1
-3
-3
-1
-1
-1
-1
-1
-1
-1
-3
-1
-1
-3
-3
-1
-3
-3
-3
-1
-3
-1
-1
-1
-3
-3
-3
-1
-1
-1
-1
-3
-1
-1
-3
-1
-1
-1
-1
-1
-3
-1
-1
-1
-3
-3
-1
-3
-1
-1
-1
-1
-3
-1
-3
-1
-1
-3
-1
-3
-3
-3
-1
-1
-1
-1
-1
-3
-1
-3
-1
-3
-1
-1
-1
-1
-1
-1
0
0
0
0
0
0
0
0
0
0
0
0
0
0
0
0
0
0
0
0
0
0
-3
-3
-3
-3
-3
-3
-1
-3
-1
-3
-3
-3
-3
-3
-3
-3
-3
-3
-1
-3
-3
-1
-3
-3
-3
-3
-3
-3
-1
-3
-1
-3
-3
-3
-1
-1
-3
-3
-3
-3
-1
-1
-3
-1
-3
-3
-1
-3
-1
-1
-3
-1
-1
-3
-1
-3
-1
-3
-1
-1
-3
-1
-3
-1
-1
-1
-1
-1
-3
-3
-3
-1
-3
-3
-1
-3
-3
-1
-3
-1
-1
-3
-1
-1
-1
-1
-3
-1
-1
-3
-3
-3
-1
-1
-1
-1
-1
-1
-1
-3
-1
-1
-3
-1
-1
-1
-1
-1
-1
-3
-1
-3
-1
-1
-1
-1
-1
-1
-3
-3
-1
-3
-3
-1
-1
-1
-3
-1
-1
0
0
0
0
0
0
0
0
0
0
0
0
0
0
0
0
0
0
-3
-3
-1
-3
-3
-3
-3
-3
-3
-3
-3
-3
-1
-1
-3
-3
-1
-3
-3
-3
-3
-3
-3
-1
-3
-3
-3
-3
-1
-3
-1
-3
-3
-3
-1
-1
-1
-3
-1
-3
-1
-1
-1
-3
-3
-1
-3
-3
-3
-3
-3
-3
-1
-3
-1
-1
-3
-1
-1
-3
-1
-3
-3
-1
-3
-1
-3
-1
-1
-1
-1
-3
-1
-1
-3
-1
-1
-1
-1
-3
-3
-3
-1
-3
-1
-1
-1
-1
-1
-1
-1
-1
-1
-1
-3
-1
-3
-1
-3
-1
-3
-1
-1
-1
-1
-1
-1
-3
-3
-3
-3
-1
-3
-1
-1
-1
-1
-1
-3
-1
-3
-3
-3
-3
-1
-3
-3
-1
-1
-1
-1
-1
-1
0
0
0
0
0
0
0
0
0
0
0
0
0
0
-3
-3
-3
-3
-3
-3
-3
-3
-3
-3
-3
-1
-3
-3
-3
-1
-1
-3
-3
-3
-3
-1
-1
-3
-1
-1
-3
-3
-3
-3
-3
-3
-3
-1
-1
-1
-1
-3
-3
-1
-1
-1
-3
-1
-3
-3
-1
-3
-3
-3
-1
-3
-3
-3
-3
-3
-1
-1
-1
-3
-1
-1
-3
-3
-3
-3
-1
-1
-1
-1
-3
-1
-3
-1
-3
-3
-3
-1
-1
-1
-1
-1
-1
-1
-1
-1
-3
-1
-3
-1
-3
-3
-3
-3
-3
-1
-1
-1
-3
-1
-1
-3
-1
-3
-1
-1
-1
-1
-3
-3
-1
-3
-1
-1
-1
-3
-1
-1
-1
-3
-1
-1
-1
-1
-1
-1
-1
-1
-1
0
0
0
0
0
0
0
0
0
0
0
0
0
0
0
0
0
0
-3
-3
-3
-3
-3
-3
-3
-1
-3
-3
-3
-3
-3
-3
-1
-1
-3
-3
-3
-1
-3
-3
-3
-3
-1
-1
-1
-3
-3
-3
-1
-1
-1
-3
-3
-3
-3
-3
-3
-3
-1
-1
-3
-1
-3
-3
-3
-1
-3
-1
-1
-1
-1
-3
-3
-1
-1
-1
-3
-1
-1
-1
-1
-1
-3
-3
-3
-3
-1
-1
-1
-1
-1
-3
-3
-1
-1
-1
-3
-1
-1
-3
-1
-3
-3
-1
-1
-1
-3
-1
-3
-1
-3
-1
-1
-3
-3
-3
-1
-3
-1
-3
-1
-3
-3
-1
-3
-1
-1
-1
-1
-1
-1
-3
-1
-1
-3
-1
-1
-1
-1
-1
-3
-3
-3
-1
-1
-1
-1
0
0
0
0
0
0
0
0
0
0
0
0
0
0
0
0
0
0
-3
-3
-3
-3
-3
-3
-3
-3
-3
-3
-1
-3
-3
-3
-3
-3
-3
-3
-1
-3
-3
-3
-1
-3
-3
-1
-3
-1
-3
-1
-3
-1
-3
-1
-3
-3
-1
-3
-3
-3
-3
-1
-1
-1
-3
-3
-1
-1
-1
-1
-1
-1
-1
-1
-1
-1
-3
-3
-3
-3
-3
-3
-3
-3
-3
-1
-1
-1
-3
-3
-3
-1
-1
-1
-1
-3
-3
-3
-1
-1
-3
-1
-3
-3
-1
-3
-1
-3
-1
-1
-1
-1
-3
-1
-3
-1
-1
-1
-1
-1
-1
-1
-1
-3
-1
-3
-1
-1
-3
-1
-1
-1
-3
-1
-1
-3
-1
-1
-1
-1
-1
-1
-1
0
0
0
0
0
0
0
0
0
0
0
0
0
0
0
0
0
0
0
0
0
0
0
0
-3
-3
-3
-3
-3
-3
-3
-3
-1
-3
-3
-3
-3
-3
-3
-1
-1
-3
-3
-3
-3
-3
-1
-1
-1
-3
-3
-1
-1
-3
-1
-3
-3
-3
-3
-3
-1
-3
-3
-3
-3
-1
-1
-1
-3
-1
-1
-3
-3
-3
-1
-3
-1
-1
-3
-3
-3
-3
-1
-1
-1
-1
-1
-1
-1
-3
-1
-1
-1
-3
-1
-1
-1
-3
-3
-1
-1
-3
-3
-3
-1
-1
-1
-3
-1
-3
-1
-1
-1
-3
-1
-3
-1
-1
-3
-1
-1
-1
-3
-3
-1
-1
-3
-3
-3
-1
-1
-3
-1
-1
-1
-1
-3
-3
-1
-3
-3
-3
-1
-1
-1
-3
-1
-1
-3
-3
-1
-1
-1
-1
-1
-1
-3
-3
-1
-1
-3
-3
-1
-1
-3
-1
-1
0
0
0
0
-3
-3
-1
-3
-3
-3
-3
-3
-3
-3
-3
-3
-3
-3
-3
-3
-3
-3
-1
-1
-3
-3
-3
-3
-3
-3
-3
-1
-1
-3
-3
-3
-1
-1
-3
-3
-1
-1
-1
-3
-1
-1
-1
-3
-1
-3
-3
-1
-3
-1
-1
-3
-3
-1
-1
-1
-3
-3
-3
-1
-1
-1
-3
-3
-1
-3
-1
-1
-1
-3
-3
-1
-1
-1
-1
-3
-3
-1
-1
-1
-1
-1
-1
-1
-3
-1
-3
-1
-1
-1
-3
-3
-1
-1
-1
-1
-1
-3
-3
-1
-1
-3
-3
-3
-1
-1
-3
-1
-3
-1
-1
-3
-1
-1
-3
-3
-1
-3
-3
-1
-1
-1
-1
-1
-1
0
0
0
0
0
0
0
0
0
0
0
0
0
0
0
0
0
0
0
0
0
0
-3
-3
-3
-3
-1
-3
-3
-3
-3
-3
-3
-3
-3
-3
-3
-1
-1
-1
-3
-1
-3
-3
-3
-3
-3
-3
-1
-3
-3
-3
-1
-1
-3
-3
-1
-1
-3
-3
-1
-3
-3
-3
-3
-3
-1
-3
-3
-1
-3
-3
-3
-1
-1
-3
-3
-1
-1
-1
-1
-1
-3
-1
-3
-3
-1
-1
-1
-3
-3
-1
-1
-1
-3
-1
-3
-1
-3
-1
-3
-3
-1
-1
-1
-3
-1
-1
-1
-3
-3
-1
-1
-3
-3
-3
-1
-1
-1
-1
-1
-3
-1
-3
-1
-3
-3
-1
-1
-1
-1
-1
-1
-1
-1
-1
-1
-1
-1
-3
-1
-1
-3
-1
-1
-3
-1
-1
-3
-3
-1
-1
-1
0
0
0
0
0
0
0
0
0
0
0
0
0
0
0
0
-3
-3
-3
-3
-3
-3
-1
-3
-3
-3
-1
-3
-3
-3
-3
-1
-1
-3
-3
-3
-3
-3
-1
-1
-3
-3
-3
-1
-3
-3
-1
-1
-1
-3
-1
-1
-3
-1
-3
-1
-3
-3
-3
-1
-1
-3
-3
-3
-3
-3
-1
-3
-1
-1
-1
-1
-1
-3
-3
-1
-3
-1
-1
-1
-3
-1
-1
-1
-3
-3
-3
-1
-1
-3
-1
-1
-1
-1
-1
-3
-3
-1
-3
-1
-3
-1
-3
-3
-1
-3
-1
-3
-1
-1
-3
-1
-3
-3
-3
-1
-1
-1
-1
-1
-1
-3
-3
-3
-3
-1
-1
-1
-1
-1
-1
-1
-3
-1
-3
-3
-1
-1
-1
-1
-1
0
0
0
0
0
0
0
0
0
0
0
0
0
0
0
0
0
0
0
0
0
0
-3
-3
-3
-3
-3
-3
-3
-3
-1
-3
-3
-1
-1
-3
-3
-3
-3
-3
-3
-1
-3
-3
-3
-3
-1
-3
-3
-3
-1
-1
-3
-3
-3
-1
-1
-1
-3
-3
-3
-1
-3
-3
-1
-3
-1
-3
-1
-1
-1
-1
-1
-1
-1
-3
-1
-1
-3
-3
-3
-1
-1
-1
-1
-1
-3
-1
-3
-3
-3
-3
-1
-3
-1
-3
-3
-3
-3
-1
-1
-3
-1
-1
-3
-1
-3
-1
-3
-1
-1
-3
-1
-1
-3
-3
-1
-1
-3
-1
-3
-1
-1
-1
-3
-1
-3
-1
-3
-1
-1
-1
-1
-1
-1
-3
-1
-1
-1
-3
-1
-1
-1
-1
-1
0
0
0
0
0
0
0
0
0
0
0
0
0
0
0
0
0
0
0
0
0
0
0
0
-3
-3
-3
-3
-3
-3
-3
-3
-1
-3
-3
-3
-3
-3
-1
-3
-3
-3
-3
-3
-1
-1
-3
-1
-3
-3
-1
-1
-3
-1
-3
-3
-3
-1
-1
-1
-1
-3
-3
-3
-1
-3
-1
-3
-1
-1
-3
-3
-1
-3
-3
-3
-3
-3
-1
-1
-3
-1
-3
-3
-1
-1
-1
-3
-1
-3
-1
-1
-3
-3
-1
-3
-3
-3
-3
-1
-1
-1
-1
-1
-1
-1
-1
-3
-1
-1
-1
-3
-3
-1
-1
-3
-1
-3
-3
-3
-1
-1
-1
-1
-3
-1
-3
-1
-3
-1
-3
-3
-1
-1
-1
-1
-3
-1
-1
-1
-1
-1
-3
-3
-1
-3
-1
-1
-1
-3
-1
-1
-3
-3
-1
-1
-3
-1
-1
-1
-1
0
0
0
0
0
0
0
0
0
0
-3
-3
-3
-3
-3
-3
-3
-3
-3
-1
-1
-3
-3
-3
-1
-3
-3
-3
-1
-3
-1
-1
-3
-3
-3
-3
-3
-1
-1
-3
-3
-3
-3
-3
-3
-1
-3
-3
-1
-3
-3
-1
-3
-1
-1
-1
-1
-1
-3
-1
-1
-3
-3
-1
-3
-3
-1
-1
-1
-3
-1
-3
-3
-1
-1
-1
-3
-1
-3
-1
-3
-3
-1
-3
-3
-1
-1
-1
-3
-1
-3
-3
-3
-1
-1
-1
-3
-1
-1
-1
-3
-1
-1
-1
-1
-3
-1
-3
-1
-1
-3
-1
-1
-1
-1
-3
-3
-1
-3
-3
-1
-3
-1
-1
-1
-1
-3
-1
-1
-1
-1
-1
-1
0
0
0
0
0
0
0
0
0
0
0
0
0
0
0
0
0
0
0
0
0
0
0
0
-3
-3
-3
-3
-3
-3
-3
-3
-1
-3
-1
-3
-3
-3
-3
-3
-3
-1
-1
-3
-3
-3
-3
-1
-3
-3
-3
-3
-1
-1
-1
-3
-3
-1
-3
-3
-3
-1
-1
-3
-1
-3
-3
-3
-1
-3
-1
-1
-3
-1
-1
-3
-3
-3
-1
-3
-3
-1
-1
-1
-3
-1
-3
-1
-3
-1
-1
-1
-1
-1
-3
-3
-1
-1
-1
-1
-1
-3
-3
-3
-3
-1
-1
-3
-1
-1
-3
-1
-1
-3
-1
-1
-1
-1
-1
-3
-1
-1
-3
-3
-3
-3
-1
-1
-3
-3
-3
-1
-1
-3
-1
-1
-1
-1
-1
-3
-3
-1
-3
-3
-1
-3
-1
-3
-1
-1
-1
-1
-3
-1
-1
-1
-1
-1
-3
-1
-1
0
0
0
0
0
0
0
0
0
0
-3
-3
-3
-3
-3
-3
-3
-3
-3
-3
-3
-3
-3
-3
-3
-3
-3
-1
-1
-1
-1
-1
-1
-3
-3
-3
-3
-1
-3
-3
-3
-1
-1
-1
-3
-3
-3
-1
-1
-3
-1
-3
-3
-3
-1
-3
-1
-3
-3
-1
-1
-3
-1
-3
-1
-1
-3
-3
-3
-3
-1
-1
-3
-1
-1
-1
-3
-3
-1
-1
-1
-1
-1
-3
-1
-1
-1
-3
-1
-3
-1
-1
-3
-1
-1
-3
-3
-1
-1
-3
-1
-3
-1
-1
-3
-1
-1
-3
-1
-1
-3
-1
-1
-3
-1
-1
-3
-3
-3
-3
-1
-1
-1
-3
-1
-1
-3
-1
-1
-1
-1
-3
-3
-1
-1
-3
-1
-1
-1
0
0
0
0
0
0
0
0
0
0
0
0
0
0
0
0
0
0
-3
-3
-3
-3
-3
-3
-3
-3
-3
-3
-1
-3
-3
-1
-3
-3
-3
-3
-3
-3
-1
-3
-3
-1
-1
-3
-1
-3
-1
-3
-3
-3
-1
-3
-3
-1
-3
-3
-3
-3
-1
-1
-1
-3
-3
-1
-3
-3
-1
-3
-1
-3
-3
-1
-1
-3
-3
-3
-1
-3
-1
-1
-3
-3
-1
-3
-1
-1
-1
-1
-3
-1
-3
-1
-1
-1
-3
-1
-1
-1
-1
-1
-1
-3
-3
-1
-1
-1
-3
-1
-3
-1
-1
-1
-3
-1
-3
-3
-1
-3
-3
-1
-3
-3
-1
-1
-3
-1
-1
-1
-3
-3
-1
-3
-1
-1
-3
-1
-1
-1
-1
-3
-1
-1
-1
-1
-1
-3
-1
-1
-3
-1
-1
-1
-3
-1
-1
0
0
0
0
0
0
0
0
0
0
-3
-3
-3
-3
-3
-3
-3
-1
-3
-3
-3
-3
-1
-3
-3
-3
-3
-3
-1
-1
-1
-1
-3
-3
-3
-3
-3
-3
-3
-1
-3
-3
-3
-1
-3
-1
-1
-1
-1
-1
-3
-3
-3
-3
-3
-3
-3
-1
-1
-3
-1
-1
-3
-3
-3
-1
-3
-1
-3
-3
-1
-1
-3
-1
-1
-3
-3
-3
-1
-3
-1
-3
-1
-1
-1
-1
-1
-1
-1
-1
-1
-1
-1
-1
-1
-1
-3
-3
-1
-1
-3
-1
-3
-1
-1
-1
-3
-3
-1
-1
-3
-3
-1
-3
-1
-1
-1
-3
-1
-3
-1
-1
-3
-1
-1
-1
-1
-1
-1
0
0
0
0
0
0
0
0
0
0
0
0
0
0
0
0
0
0
0
0
0
0
0
0
0
0
0
0
-3
-3
-3
-3
-3
-3
-3
-3
-3
-3
-3
-3
-3
-3
-3
-1
-3
-3
-3
-3
-1
-1
-1
-3
-3
-3
-1
-3
-3
-1
-1
-1
-1
-3
-3
-3
-3
-1
-1
-3
-3
-3
-3
-3
-1
-3
-1
-3
-1
-3
-3
-1
-3
-3
-1
-1
-1
-3
-3
-1
-1
-1
-1
-1
-1
-3
-1
-3
-1
-3
-1
-1
-3
-1
-1
-1
-3
-3
-3
-1
-1
-3
-3
-1
-3
-3
-1
-3
-1
-1
-1
-3
-3
-1
-3
-1
-1
-1
-1
-1
-1
-3
-1
-1
-1
-1
-1
-1
-3
-3
-1
-3
-1
-3
-1
-1
-1
-1
-1
-1
-1
-1
-1
0
0
0
0
0
0
0
0
0
0
0
0
0
0
0
0
0
0
0
0
0
0
0
0
-3
-3
-3
-3
-3
-3
-3
-3
-1
-3
-3
-3
-3
-1
-1
-1
-3
-3
-1
-3
-3
-3
-3
-3
-3
-3
-1
-1
-3
-3
-1
-3
-3
-1
-3
-1
-1
-3
-3
-3
-3
-1
-1
-3
-3
-1
-1
-1
-3
-1
-1
-3
-3
-1
-1
-1
-3
-3
-3
-1
-3
-1
-3
-1
-3
-3
-1
-3
-3
-3
-1
-1
-1
-1
-3
-3
-1
-3
-3
-1
-1
-3
-1
-1
-1
-1
-3
-3
-1
-1
-1
-1
-3
-3
-3
-1
-3
-3
-1
-1
-3
-1
-3
-1
-1
-3
-1
-1
-1
-1
-1
-1
-3
-1
-1
-1
-1
-1
-3
-1
-1
-1
-1
-1
-3
-1
-1
0
0
0
0
0
0
0
0
0
0
0
0
0
0
0
0
0
0
0
0
-3
-3
-3
-3
-3
-3
-3
-3
-3
-1
-3
-3
-1
-3
-3
-3
-3
-1
-1
-1
-1
-3
-3
-3
-1
-3
-3
-3
-3
-1
-3
-3
-3
-1
-3
-1
-3
-1
-3
-1
-3
-1
-3
-3
-3
-1
-3
-1
-1
-3
-3
-1
-1
-1
-1
-1
-3
-3
-3
-3
-1
-3
-1
-1
-1
-1
-1
-3
-1
-3
-1
-1
-1
-3
-1
-1
-3
-3
-3
-1
-3
-1
-1
-3
-3
-3
-1
-1
-1
-1
-1
-3
-1
-1
-1
-3
-1
-1
-3
-3
-1
-3
-3
-1
-1
-3
-3
-1
-1
-3
-1
-1
-3
-1
-1
-1
-1
-1
-1
-1
-3
-1
-3
-3
-1
-1
-1
0
0
0
0
0
0
0
0
0
0
0
0
0
0
0
0
0
0
0
0
-3
-3
-3
-3
-3
-3
-3
-3
-3
-3
-1
-3
-3
-3
-3
-3
-3
-3
-3
-1
-1
-1
-1
-1
-3
-3
-3
-3
-1
-3
-3
-3
-3
-1
-3
-1
-1
-3
-1
-1
-3
-3
-1
-1
-3
-1
-1
-3
-3
-3
-3
-3
-3
-1
-1
-1
-1
-1
-3
-3
-3
-3
-1
-1
-1
-1
-1
-1
-3
-1
-3
-1
-3
-3
-1
-1
-3
-3
-1
-3
-1
-3
-3
-3
-1
-3
-1
-1
-1
-3
-1
-1
-1
-1
-3
-1
-1
-1
-1
-3
-3
-1
-3
-1
-1
-1
-1
-1
-3
-1
-1
-1
-3
-1
-1
-3
-1
-3
-1
-3
-1
-1
-1
-1
-1
0
0
0
0
0
0
0
0
0
0
0
0
0
0
0
0
0
0
0
0
0
0
-3
-3
-3
-3
-3
-3
-3
-3
-3
-3
-3
-3
-1
-3
-3
-1
-1
-3
-3
-3
-1
-3
-1
-3
-3
-3
-3
-3
-1
-1
-3
-3
-1
-3
-3
-1
-1
-3
-3
-1
-3
-1
-1
-3
-1
-3
-1
-3
-1
-3
-3
-1
-1
-3
-1
-3
-3
-3
-1
-3
-1
-3
-1
-1
-3
-1
-1
-3
-3
-3
-1
-3
-3
-3
-3
-1
-3
-1
-3
-3
-3
-1
-1
-3
-3
-1
-3
-3
-1
-1
-1
-1
-1
-3
-1
-3
-1
-1
-1
-1
-1
-3
-1
-1
-1
-1
-1
-1
-1
-1
-1
-3
-3
-3
-1
-1
-3
-1
-1
-1
-1
-1
-1
-1
-1
-1
-3
-1
-1
-1
-1
0
0
0
0
0
0
0
0
0
0
0
0
0
0
0
0
-3
-3
-3
-3
-3
-3
-3
-3
-1
-3
-1
-1
-3
-3
-1
-3
-3
-3
-3
-3
-3
-3
-1
-3
-1
-3
-1
-3
-1
-3
-3
-1
-3
-1
-1
-3
-1
-3
-3
-3
-1
-1
-3
-3
-3
-3
-1
-3
-3
-1
-1
-1
-1
-1
-1
-1
-3
-1
-1
-1
-1
-3
-1
-3
-1
-3
-3
-1
-1
-3
-3
-1
-3
-1
-1
-3
-3
-1
-1
-1
-1
-3
-1
-1
-1
-3
-1
-3
-3
-1
-3
-3
-1
-1
-3
-3
-1
-1
-1
-1
-3
-3
-3
-1
-1
-3
-1
-3
-3
-1
-3
-1
-1
-1
-1
-3
-1
-3
-1
-3
-3
-1
-1
-1
-1
-1
-1
0
0
0
0
0
0
0
0
0
0
0
0
0
0
0
0
0
0
0
0
-3
-3
-3
-3
-3
-3
-3
-3
-1
-3
-3
-3
-3
-3
-3
-3
-3
-3
-1
-3
-3
-3
-3
-3
-3
-3
-3
-3
-1
-3
-3
-1
-1
-3
-1
-1
-3
-3
-3
-3
-1
-3
-1
-3
-1
-3
-1
-1
-1
-1
-3
-1
-3
-1
-1
-3
-3
-1
-1
-3
-3
-1
-3
-1
-1
-1
-3
-1
-3
-1
-1
-1
-3
-1
-1
-1
-1
-1
-3
-1
-3
-1
-1
-3
-1
-3
-3
-1
-1
-1
-1
-3
-1
-3
-3
-1
-3
-3
-3
-1
-1
-3
-1
-1
-3
-3
-1
-1
-1
-1
-3
-3
-1
-1
-1
-1
-1
-3
-1
-1
-3
-1
-1
-1
-1
-1
-1
-3
-3
-1
-1
-1
-1
0
0
0
0
0
0
0
0
0
0
0
0
0
0
-3
-3
-3
-3
-3
-3
-3
-3
-3
-3
-3
-3
-3
-1
-3
-3
-1
-1
-1
-1
-1
-3
-3
-3
-1
-3
-3
-3
-3
-3
-3
-3
-3
-3
-3
-1
-1
-3
-3
-1
-1
-3
-1
-3
-3
-1
-1
-3
-3
-3
-3
-1
-3
-1
-3
-3
-1
-3
-1
-3
-1
-3
-3
-3
-1
-1
-1
-3
-1
-1
-1
-1
-1
-1
-1
-3
-1
-1
-1
-1
-3
-3
-1
-1
-3
-3
-1
-3
-3
-1
-1
-1
-3
-1
-1
-3
-1
-1
-3
-1
-1
-3
-3
-1
-1
-1
-3
-3
-1
-1
-1
-3
-3
-1
-1
-1
-3
-1
-1
-1
-3
-1
-1
-1
-1
-1
-1
-1
-1
0
0
0
0
0
0
0
0
0
0
0
0
0
0
0
0
0
0
-3
-3
-3
-3
-3
-3
-3
-1
-3
-3
-1
-1
-3
-3
-3
-3
-3
-1
-3
-3
-3
-3
-1
-3
-1
-3
-3
-1
-3
-1
-1
-3
-3
-3
-3
-1
-1
-3
-1
-3
-1
-1
-3
-1
-1
-3
-3
-3
-1
-3
-1
-1
-1
-1
-3
-1
-1
-3
-3
-3
-1
-1
-3
-1
-3
-1
-1
-1
-1
-1
-3
-3
-3
-3
-3
-3
-3
-1
-3
-3
-1
-1
-3
-1
-3
-1
-1
-1
-1
-1
-1
-1
-3
-3
-1
-1
-1
-1
-3
-3
-1
-3
-3
-3
-3
-3
-1
-1
-1
-1
-1
-1
-3
-1
-3
-3
-1
-1
-1
-1
-1
-1
-1
-1
-3
-3
-1
-3
-1
-1
-3
-1
-1
0
0
0
0
0
0
0
0
0
0
0
0
0
0
-3
-3
-3
-3
-3
-3
-3
-3
-3
-3
-3
-3
-1
-3
-1
-3
-3
-3
-3
-3
-1
-1
-3
-1
-3
-3
-3
-3
-1
-1
-3
-3
-1
-3
-1
-3
-1
-3
-1
-3
-3
-3
-1
-3
-3
-1
-3
-1
-1
-3
-1
-3
-1
-1
-3
-3
-1
-3
-3
-1
-1
-1
-1
-3
-1
-3
-3
-3
-1
-1
-3
-3
-3
-3
-1
-3
-1
-3
-3
-1
-3
-1
-1
-3
-3
-1
-1
-1
-3
-1
-1
-1
-1
-3
-3
-1
-1
-1
-3
-1
-1
-1
-1
-3
-1
-3
-1
-1
-1
-1
-1
-1
-1
-1
-3
-1
-1
-1
-3
-1
-1
-1
-1
-1
-3
-3
-1
-1
-1
0
0
0
0
0
0
0
0
0
0
0
0
0
0
0
0
0
0
-3
-3
-3
-3
-3
-3
-3
-3
-3
-3
-1
-3
-3
-3
-3
-1
-3
-3
-3
-3
-3
-3
-1
-3
-1
-3
-1
-1
-3
-3
-3
-3
-1
-3
-3
-3
-3
-3
-3
-3
-3
-3
-1
-3
-1
-3
-3
-1
-1
-1
-1
-1
-1
-3
-1
-3
-1
-1
-1
-1
-1
-1
-3
-3
-1
-1
-3
-1
-1
-1
-3
-1
-1
-1
-1
-1
-3
-3
-1
-3
-1
-3
-1
-1
-3
-1
-3
-1
-3
-3
-1
-3
-1
-3
-3
-1
-1
-3
-3
-1
-3
-1
-1
-1
-3
-3
-1
-3
-1
-1
-1
-1
-1
-1
-1
-3
-1
-1
-3
-1
-3
-1
-3
-1
-3
-1
-1
-1
-3
-1
-1
-1
-1
-1
-1
0
0
0
0
0
0
0
0
0
0
0
0
-3
-3
-3
-3
-3
-3
-1
-3
-3
-3
-3
-3
-3
-3
-1
-1
-3
-1
-1
-1
-3
-3
-1
-1
-3
-3
-3
-3
-1
-3
-1
-1
-1
-3
-3
-3
-1
-3
-3
-1
-3
-3
-1
-1
-3
-3
-3
-1
-1
-3
-3
-1
-1
-1
-1
-1
-1
-1
-3
-3
-3
-3
-1
-3
-1
-1
-3
-1
-1
-3
-3
-1
-1
-3
-3
-3
-1
-3
-1
-1
-1
-1
-3
-1
-3
-3
-3
-3
-1
-3
-1
-3
-3
-3
-3
-1
-1
-1
-1
-1
-1
-1
-1
-3
-3
-1
-3
-3
-1
-3
-1
-1
-1
-1
-3
-1
-1
-3
-1
-3
-1
-3
-1
-3
-1
-1
-1
-3
-1
-1
-1
-3
-1
-1
-1
0
0
0
0
0
0
0
0
0
0
0
0
-3
-3
-3
-3
-3
-3
-3
-3
-3
-3
-3
-3
-3
-3
-3
-3
-3
-3
-3
-3
-3
-3
-3
-3
-3
-3
-3
-1
-3
-1
-1
-3
-1
-3
-1
-3
-1
-1
-1
-3
-1
-1
-3
-1
-3
-3
-1
-1
-1
-1
-1
-3
-3
-3
-3
-1
-1
-3
-1
-1
-1
-3
-1
-1
-3
-3
-1
-1
-3
-3
-1
-3
-1
-3
-1
-3
-3
-1
-1
-1
-1
-1
-3
-3
-3
-1
-1
-1
-1
-1
-3
-1
-3
-1
-3
-3
-3
-3
-1
-3
-1
-1
-1
-1
-1
-1
-1
-1
-1
-3
-3
-1
-3
-1
-1
-1
-3
-1
-1
-1
-1
-1
-3
-1
-1
-1
-1
-3
-1
-1
-3
-3
-1
-1
-1
0
0
0
0
0
0
0
0
0
0
0
0
-3
-3
-3
-3
-3
-3
-3
-3
-3
-3
-3
-3
-1
-3
-1
-1
-3
-3
-1
-3
-1
-3
-3
-3
-3
-1
-3
-3
-1
-3
-3
-3
-1
-3
-3
-3
-1
-3
-1
-3
-1
-3
-3
-1
-3
-1
-1
-3
-3
-3
-1
-3
-3
-1
-3
-1
-3
-1
-1
-3
-3
-1
-1
-1
-1
-1
-3
-1
-1
-1
-1
-3
-3
-3
-1
-3
-3
-3
-1
-3
-1
-3
-3
-1
-1
-1
-1
-3
-1
-3
-1
-1
-1
-3
-3
-1
-1
-1
-1
-1
-3
-1
-1
-1
-1
-3
-3
-1
-1
-1
-3
-1
-1
-1
-1
-1
-3
-1
-3
-3
-1
-1
-3
-1
-1
-1
-1
-3
-1
-1
-1
0
0
0
0
0
0
0
0
0
0
0
0
0
0
0
0
-3
-3
-3
-1
-3
-3
-1
-3
-3
-3
-3
-3
-3
-1
-3
-3
-1
-1
-3
-3
-3
-3
-3
-3
-3
-3
-3
-3
-3
-3
-1
-3
-1
-1
-3
-1
-3
-1
-3
-1
-1
-3
-1
-3
-3
-3
-1
-1
-1
-1
-1
-3
-3
-1
-3
-3
-3
-1
-3
-1
-3
-1
-1
-3
-3
-3
-3
-3
-1
-3
-1
-1
-1
-3
-1
-1
-1
-1
-1
-3
-1
-1
-1
-1
-3
-1
-3
-1
-3
-3
-3
-1
-1
-3
-1
-1
-1
-3
-1
-1
-1
-3
-1
-1
-3
-1
-3
-1
-1
-1
-1
-1
-3
-1
-1
-1
-1
-3
-1
-1
-1
0
0
0
0
0
0
0
0
0
0
0
0
0
0
0
0
0
0
0
0
0
0
0
0
0
0
-3
-3
-3
-3
-3
-3
-1
-3
-3
-3
-3
-3
-3
-1
-3
-3
-3
-3
-3
-1
-3
-3
-3
-3
-1
-3
-1
-3
-1
-1
-3
-3
-3
-1
-3
-1
-1
-1
-3
-1
-3
-3
-3
-3
-1
-1
-1
-1
-1
-3
-3
-1
-1
-3
-1
-1
-1
-1
-3
-3
-3
-3
-3
-3
-3
-3
-1
-1
-1
-1
-3
-3
-1
-1
-1
-3
-1
-1
-1
-3
-1
-3
-1
-3
-1
-3
-1
-1
-1
-1
-1
-1
-1
-1
-1
-3
-1
-3
-3
-3
-1
-3
-3
-1
-1
-1
-1
-3
-1
-3
-3
-1
-3
-1
-3
-1
-3
-3
-3
-1
-1
-1
-3
-3
-1
-1
-1
-1
-1
-1
-1
-3
-1
-1
-1
0
0
0
0
0
0
0
0
0
0
0
0
-3
-3
-3
-3
-3
-3
-3
-3
-3
-3
-3
-3
-3
-3
-3
-1
-3
-3
-1
-3
-3
-3
-1
-3
-1
-3
-3
-3
-1
-3
-3
-1
-3
-1
-3
-1
-3
-3
-3
-1
-1
-3
-1
-3
-1
-1
-1
-3
-3
-3
-3
-3
-1
-1
-3
-1
-1
-1
-3
-3
-3
-1
-3
-1
-3
-3
-1
-1
-3
-1
-3
-1
-3
-3
-3
-1
-1
-1
-1
-1
-1
-3
-1
-3
-1
-1
-1
-3
-3
-1
-1
-1
-1
-1
-1
-3
-3
-1
-1
-3
-1
-1
-1
-1
-1
-3
-3
-1
-1
-1
-1
-1
-3
-1
-3
-1
-1
-3
-1
-1
-1
-1
-1
-1
-1
0
0
0
0
0
0
0
0
0
0
0
0
0
0
0
0
0
0
0
0
0
0
-3
-3
-3
-3
-3
-3
-3
-3
-3
-3
-3
-3
-3
-3
-3
-1
-3
-1
-3
-3
-1
-3
-1
-3
-1
-3
-3
-3
-3
-1
-1
-1
-3
-3
-3
-1
-3
-3
-1
-1
-3
-1
-3
-1
-3
-3
-3
-1
-1
-1
-3
-1
-1
-1
-1
-3
-1
-1
-3
-3
-1
-1
-3
-3
-1
-3
-3
-3
-1
-1
-3
-3
-1
-1
-1
-3
-1
-3
-1
-1
-3
-3
-1
-1
-3
-3
-1
-3
-3
-3
-1
-1
-3
-1
-1
-1
-1
-1
-1
-1
-3
-1
-1
-1
-3
-1
-3
-1
-3
-1
-3
-3
-1
-3
-1
-3
-3
-1
-3
-3
-1
-3
-1
-1
-1
-1
-1
-1
-1
-1
-1
-3
-1
-1
-1
-1
-1
0
0
0
0
0
0
0
0
0
0
-3
-3
-3
-3
-3
-3
-3
-3
-3
-3
-3
-3
-3
-3
-3
-3
-1
-3
-3
-3
-3
-3
-1
-1
-3
-1
-1
-3
-3
-1
-3
-3
-3
-3
-3
-3
-3
-3
-1
-1
-3
-1
-1
-3
-1
-1
-1
-3
-1
-1
-1
-3
-3
-1
-3
-3
-1
-1
-1
-3
-1
-1
-3
-3
-1
-1
-1
-1
-3
-3
-3
-1
-1
-3
-1
-1
-1
-1
-1
-1
-1
-3
-3
-1
-1
-1
-1
-3
-1
-3
-3
-3
-3
-1
-1
-1
-1
-1
-1
-1
-1
-1
-1
-3
-1
-3
-1
-1
-3
-3
-1
-1
-3
-3
-1
-1
-3
-1
-1
-3
-3
-1
-3
-1
-3
-1
-3
-1
-1
-1
-1
0
0
0
0
0
0
0
0
0
0
0
0
0
0
0
0
-3
-3
-3
-3
-3
-3
-3
-3
-1
-3
-3
-3
-3
-3
-3
-1
-3
-1
-3
-3
-1
-3
-3
-3
-3
-1
-1
-1
-3
-3
-3
-3
-3
-1
-1
-3
-3
-3
-3
-3
-3
-3
-3
-1
-3
-1
-3
-1
-3
-3
-3
-1
-1
-3
-1
-1
-1
-1
-1
-3
-1
-3
-1
-3
-3
-1
-3
-1
-3
-1
-1
-1
-1
-3
-1
-3
-3
-1
-1
-3
-3
-3
-1
-1
-3
-1
-1
-1
-1
-1
-1
-1
-1
-1
-1
-3
-1
-1
-1
-1
-3
-3
-1
-3
-3
-1
-1
-3
-3
-1
-1
-1
-1
-3
-1
-1
-1
-3
-1
-1
-1
-1
-1
-1
-3
-1
-3
-1
-1
0
0
0
0
0
0
0
0
0
0
0
0
0
0
0
0
0
0
-3
-3
-3
-3
-3
-3
-3
-3
-3
-3
-3
-3
-3
-3
-3
-1
-3
-1
-3
-1
-1
-3
-3
-3
-3
-3
-1
-3
-3
-3
-1
-1
-3
-1
-1
-3
-1
-1
-3
-1
-3
-3
-3
-1
-1
-1
-3
-3
-1
-1
-3
-1
-3
-1
-1
-1
-3
-1
-3
-1
-1
-3
-1
-3
-3
-3
-1
-3
-1
-1
-3
-1
-1
-3
-3
-1
-1
-3
-3
-1
-3
-3
-3
-1
-1
-3
-1
-3
-1
-1
-3
-1
-1
-3
-3
-3
-1
-3
-1
-1
-3
-1
-1
-1
-3
-3
-1
-1
-1
-1
-1
-3
-3
-1
-1
-3
-3
-1
-1
-3
-1
-1
-1
-1
-1
-1
-1
-1
-1
-1
-1
0
0
0
0
0
0
0
0
0
0
0
0
0
0
0
0
-3
-3
-3
-3
-3
-3
-3
-3
-3
-3
-3
-3
-3
-3
-1
-3
-3
-3
-3
-3
-3
-1
-1
-1
-3
-1
-3
-3
-1
-3
-3
-1
-3
-3
-3
-3
-1
-1
-3
-1
-1
-3
-3
-1
-1
-3
-1
-1
-3
-1
-3
-3
-1
-3
-1
-3
-1
-3
-3
-1
-1
-1
-3
-3
-3
-3
-1
-1
-3
-1
-3
-1
-3
-3
-1
-3
-3
-1
-1
-3
-1
-1
-3
-3
-1
-1
-1
-1
-1
-1
-1
-1
-1
-1
-1
-1
-1
-3
-3
-1
-3
-1
-1
-1
-3
-1
-1
-1
-1
-3
-3
-1
-1
-1
-1
-1
-3
-1
-1
-3
-1
-1
-1
0
0
0
0
0
0
0
0
0
0
0
0
0
0
0
0
0
0
0
0
0
0
0
0
-3
-3
-3
-3
-3
-3
-3
-3
-3
-3
-1
-3
-3
-3
-1
-3
-1
-3
-3
-3
-3
-3
-1
-3
-3
-3
-3
-1
-3
-3
-1
-3
-3
-1
-3
-1
-1
-1
-3
-3
-3
-3
-3
-3
-1
-1
-3
-1
-1
-3
-3
-1
-3
-3
-1
-3
-1
-1
-1
-1
-3
-3
-1
-1
-1
-3
-1
-3
-1
-1
-1
-1
-3
-1
-3
-1
-1
-1
-3
-1
-3
-1
-1
-1
-3
-1
-1
-3
-3
-3
-3
-3
-1
-1
-3
-3
-1
-3
-1
-3
-1
-1
-1
-1
-1
-3
-1
-3
-3
-1
-1
-1
-1
-1
-1
-3
-1
-1
-1
-1
-3
-1
-1
-1
-3
-1
-1
-1
-3
-3
-3
-1
-1
-1
-3
-1
-1
0
0
0
0
0
0
0
0
0
0
-3
-3
-3
-3
-3
-3
-3
-3
-3
-3
-1
-3
-3
-3
-3
-1
-3
-3
-1
-3
-1
-3
-3
-3
-1
-3
-3
-3
-1
-1
-3
-3
-1
-1
-3
-3
-3
-3
-1
-1
-1
-3
-3
-1
-3
-3
-3
-1
-1
-3
-1
-1
-3
-1
-1
-3
-3
-3
-1
-1
-3
-1
-3
-3
-3
-3
-3
-1
-1
-1
-1
-3
-3
-1
-3
-3
-3
-1
-3
-1
-1
-1
-1
-1
-1
-1
-1
-1
-1
-1
-1
-1
-3
-1
-3
-1
-1
-3
-1
-3
-3
-1
-1
-3
-1
-3
-1
-3
-1
-1
-3
-1
-3
-1
-1
-1
-1
-1
-3
-3
-1
-3
-1
-1
-3
-1
-1
-3
-1
-1
-1
-3
-1
-1
-3
-1
-1
0
0
0
0
0
0
0
0
0
0
-3
-3
-3
-3
-3
-3
-1
-3
-3
-3
-3
-3
-3
-1
-3
-3
-3
-3
-1
-1
-1
-3
-3
-3
-3
-3
-3
-1
-3
-3
-1
-1
-3
-3
-1
-3
-1
-3
-3
-3
-3
-3
-1
-1
-1
-1
-1
-3
-1
-3
-3
-1
-1
-3
-3
-3
-1
-3
-1
-3
-1
-3
-1
-3
-1
-1
-3
-3
-1
-3
-1
-3
-3
-1
-1
-1
-3
-1
-3
-1
-3
-1
-1
-1
-3
-1
-3
-1
-1
-3
-1
-1
-1
-1
-1
-1
-1
-1
-1
-3
-1
-3
-1
-1
-1
-1
-3
-3
-1
-3
-1
-1
-1
-3
-3
-1
-3
-3
-1
-3
-1
-1
-1
-1
-1
-3
-1
-1
-1
0
0
0
0
0
0
0
0
0
0
0
0
0
0
0
0
0
0
-3
-3
-3
-3
-1
-3
-3
-3
-3
-3
-1
-3
-3
-3
-1
-1
-3
-1
-1
-3
-3
-3
-1
-3
-1
-3
-1
-3
-3
-1
-3
-3
-3
-1
-3
-1
-1
-3
-3
-3
-3
-3
-1
-1
-1
-3
-3
-1
-1
-1
-3
-3
-1
-3
-1
-1
-3
-1
-3
-3
-1
-3
-3
-3
-1
-3
-3
-1
-3
-1
-1
-1
-1
-3
-3
-3
-3
-1
-1
-1
-3
-3
-3
-3
-3
-3
-1
-3
-3
-3
-1
-3
-1
-3
-1
-3
-1
-3
-3
-1
-1
-1
-1
-1
-1
-1
-1
-1
-1
-1
-1
-3
-1
-1
-1
-3
-1
-1
-1
-3
-1
-1
-1
-3
-3
-1
-1
-1
-1
-3
-1
-1
-1
-1
-3
-1
-1
0
0
0
0
0
0
0
0
0
0
-3
-3
-3
-3
-3
-3
-1
-3
-1
-3
-3
-3
-3
-3
-3
-3
-3
-3
-3
-3
-3
-3
-1
-1
-3
-3
-3
-1
-3
-1
-1
-3
-3
-3
-1
-3
-3
-3
-3
-1
-3
-3
-1
-3
-1
-3
-3
-1
-1
-1
-3
-3
-1
-1
-1
-3
-1
-3
-1
-3
-3
-3
-3
-1
-1
-1
-1
-3
-1
-1
-3
-1
-3
-1
-1
-3
-1
-1
-3
-3
-1
-1
-3
-3
-1
-1
-1
-3
-1
-3
-1
-3
-1
-1
-3
-3
-1
-1
-1
-3
-3
-1
-1
-1
-1
-3
-1
-1
-1
-1
-1
-1
-1
-1
-1
-3
-1
-1
-3
-1
-1
-1
-1
-1
-1
0
0
0
0
0
0
0
0
0
0
0
0
0
0
0
0
0
0
0
0
0
0
-3
-3
-3
-3
-3
-3
-3
-3
-3
-3
-1
-1
-3
-1
-1
-3
-3
-1
-3
-1
-3
-3
-3
-1
-3
-1
-3
-3
-3
-3
-1
-3
-3
-3
-3
-1
-3
-3
-3
-1
-3
-1
-1
-1
-3
-1
-3
-3
-3
-1
-1
-1
-1
-1
-3
-1
-1
-1
-1
-3
-1
-1
-1
-1
-3
-3
-1
-1
-1
-3
-3
-1
-1
-3
-3
-3
-1
-1
-3
-1
-3
-3
-3
-3
-3
-3
-3
-1
-1
-3
-1
-1
-1
-1
-3
-3
-1
-1
-1
-3
-3
-3
-1
-1
-1
-1
-1
-1
-1
-1
-3
-3
-1
-1
-1
-1
-1
-1
-1
0
0
0
0
0
0
0
0
0
0
0
0
0
0
0
0
0
0
0
0
0
0
0
0
0
0
0
0
-3
-3
-3
-3
-3
-3
-3
-3
-3
-3
-3
-3
-3
-3
-3
-3
-1
-3
-1
-3
-3
-1
-3
-1
-3
-1
-1
-3
-3
-3
-3
-3
-3
-3
-1
-3
-3
-1
-3
-1
-3
-3
-1
-3
-1
-3
-3
-1
-1
-1
-3
-3
-3
-3
-1
-1
-3
-3
-1
-1
-1
-1
-1
-1
-1
-1
-1
-3
-1
-1
-3
-3
-3
-1
-1
-1
-1
-1
-1
-1
-1
-3
-1
-1
-1
-3
-3
-1
-1
-3
-3
-1
-1
-3
-1
-3
-3
-1
-1
-1
-1
-1
-1
-1
-1
-1
-3
-1
-3
-1
-3
-3
-1
-3
-1
-1
-1
-3
-1
-1
-1
0
0
0
0
0
0
0
0
0
0
0
0
0
0
0
0
0
0
0
0
0
0
0
0
0
0
-3
-3
-3
-3
-3
-3
-3
-3
-3
-3
-3
-3
-3
-3
-1
-1
-3
-3
-3
-3
-1
-1
-3
-1
-3
-1
-3
-3
-3
-3
-3
-3
-3
-1
-3
-3
-3
-3
-1
-3
-1
-3
-1
-3
-3
-3
-1
-1
-1
-3
-1
-3
-3
-1
-1
-3
-3
-1
-1
-3
-1
-1
-3
-1
-1
-1
-3
-3
-3
-3
-1
-3
-1
-3
-1
-1
-3
-3
-1
-3
-3
-1
-1
-1
-1
-3
-3
-1
-1
-3
-1
-1
-1
-1
-3
-3
-3
-1
-1
-1
-1
-3
-1
-1
-1
-1
-1
-1
-1
-1
-1
-1
-3
-3
-1
-3
-3
-1
-1
-1
-3
-1
-1
-1
-1
-1
-1
-3
-1
-1
-1
-1
-1
0
0
0
0
0
0
0
0
0
0
0
0
0
0
-3
-3
-3
-3
-3
-3
-3
-3
-3
-3
-3
-3
-3
-3
-3
-1
-1
-1
-3
-3
-1
-3
-3
-3
-3
-3
-1
-1
-3
-1
-1
-1
-3
-1
-1
-1
-3
-3
-3
-3
-3
-3
-1
-3
-3
-1
-1
-3
-1
-3
-3
-3
-3
-1
-1
-3
-3
-1
-1
-3
-3
-3
-1
-1
-1
-1
-3
-1
-1
-3
-1
-1
-1
-1
-1
-1
-1
-3
-1
-3
-1
-3
-1
-1
-3
-1
-1
-1
-1
-3
-3
-3
-3
-1
-3
-1
-1
-3
-1
-1
-3
-3
-1
-1
-1
-3
-1
-3
-1
-1
-1
-1
-1
-3
-3
-1
-1
-3
-1
-1
-3
-3
-1
-3
-1
-1
-1
-1
-1
0
0
0
0
0
0
0
0
0
0
0
0
0
0
0
0
0
0
-3
-3
-3
-3
-3
-3
-3
-3
-3
-3
-3
-3
-3
-3
-3
-3
-3
-3
-3
-1
-3
-1
-3
-3
-3
-3
-3
-3
-1
-3
-1
-1
-1
-3
-3
-1
-3
-1
-1
-3
-1
-1
-1
-1
-3
-1
-3
-3
-1
-1
-3
-1
-3
-3
-3
-3
-3
-3
-1
-3
-1
-3
-1
-1
-1
-3
-3
-3
-3
-3
-1
-3
-1
-3
-1
-3
-1
-3
-3
-3
-1
-1
-3
-3
-1
-1
-1
-1
-1
-3
-3
-1
-1
-3
-1
-1
-3
-1
-1
-1
-3
-1
-1
-1
-1
-3
-1
-1
-3
-1
-1
-1
-1
-1
-1
-1
-1
-1
-1
-1
-3
-1
-1
-3
-1
-1
-3
-1
-1
-3
-1
-1
-1
-1
-1
0
0
0
0
0
0
0
0
0
0
0
0
-3
-3
-3
-3
-3
-3
-3
-1
-3
-3
-1
-3
-3
-3
-3
-1
-1
-3
-3
-3
-3
-1
-1
-3
-3
-3
-3
-1
-1
-3
-3
-3
-3
-3
-3
-1
-1
-3
-3
-1
-1
-3
-3
-1
-1
-1
-1
-3
-1
-1
-3
-1
-1
-3
-3
-3
-3
-1
-3
-3
-3
-1
-1
-1
-3
-3
-1
-3
-1
-1
-1
-3
-1
-1
-1
-3
-3
-1
-1
-3
-3
-3
-3
-1
-3
-1
-1
-3
-1
-1
-3
-1
-3
-3
-1
-1
-1
-1
-1
-1
-3
-1
-1
-1
-1
-1
-1
-1
-1
-1
-3
-3
-1
-1
-1
-1
-3
-1
-1
0
0
0
0
0
0
0
0
0
0
0
0
0
0
0
0
0
0
0
0
0
0
0
0
0
0
0
0
-3
-3
-3
-3
-3
-3
-3
-3
-3
-3
-3
-1
-3
-3
-3
-3
-3
-3
-1
-3
-1
-3
-3
-1
-3
-3
-1
-3
-3
-1
-3
-3
-3
-1
-3
-3
-3
-3
-1
-3
-1
-3
-1
-3
-3
-3
-1
-3
-1
-1
-3
-1
-3
-1
-3
-1
-1
-3
-3
-1
-1
-1
-1
-3
-3
-1
-1
-3
-3
-3
-1
-3
-1
-1
-3
-1
-1
-1
-1
-1
-3
-3
-1
-1
-1
-1
-3
-1
-1
-3
-3
-1
-1
-1
-1
-1
-1
-1
-1
-1
-3
-1
-1
-3
-1
-3
-1
-1
-3
-1
-3
-1
-1
-1
-3
-3
-1
-1
-1
-3
-1
-1
-1
-1
-1
0
0
0
0
0
0
0
0
0
0
0
0
0
0
0
0
0
0
0
0
0
0
-3
-3
-3
-3
-3
-3
-3
-3
-3
-1
-3
-3
-1
-1
-3
-3
-3
-3
-1
-1
-3
-3
-3
-1
-3
-3
-3
-1
-3
-3
-1
-1
-1
-3
-3
-1
-1
-3
-3
-3
-1
-3
-1
-3
-3
-3
-1
-1
-3
-1
-3
-3
-1
-3
-3
-1
-1
-1
-1
-3
-3
-3
-3
-1
-3
-1
-3
-1
-3
-1
-1
-1
-1
-1
-3
-3
-3
-1
-1
-3
-3
-1
-1
-1
-1
-1
-1
-1
-3
-1
-3
-1
-1
-1
-3
-3
-3
-1
-1
-1
-1
-1
-1
-3
-3
-3
-1
-1
-1
-1
-1
-1
-3
-1
-3
-3
-1
-1
-1
-1
-1
0
0
0
0
0
0
0
0
0
0
0
0
0
0
0
0
0
0
0
0
0
0
0
0
0
0
-3
-3
-3
-3
-3
-3
-1
-3
-3
-1
-1
-3
-3
-3
-1
-3
-3
-3
-3
-3
-3
-1
-1
-1
-3
-3
-3
-3
-1
-1
-3
-3
-3
-3
-3
-1
-3
-3
-3
-3
-1
-3
-3
-3
-1
-1
-3
-1
-3
-3
-3
-1
-3
-1
-3
-1
-1
-1
-1
-1
-3
-3
-1
-1
-1
-1
-1
-1
-1
-3
-1
-3
-3
-3
-3
-1
-1
-1
-1
-3
-3
-1
-1
-1
-3
-1
-3
-3
-1
-3
-1
-3
-1
-1
-1
-3
-1
-1
-1
-1
-1
-1
-3
-1
-3
-1
-1
-1
-1
-1
-1
-3
-1
-3
-1
-1
-3
-1
-1
0
0
0
0
0
0
0
0
0
0
0
0
0
0
0
0
0
0
0
0
0
0
0
0
0
0
0
0
-3
-3
-3
-1
-3
-3
-3
-3
-3
-1
-1
-3
-3
-3
-1
-3
-3
-3
-3
-3
-3
-1
-3
-1
-3
-3
-3
-3
-3
-1
-3
-1
-3
-3
-3
-1
-3
-1
-1
-3
-3
-3
-1
-3
-3
-1
-1
-3
-1
-3
-3
-3
-3
-3
-3
-3
-1
-3
-3
-1
-3
-1
-3
-1
-3
-3
-1
-3
-1
-1
-1
-1
-1
-3
-1
-1
-1
-1
-1
-3
-1
-3
-1
-1
-3
-3
-1
-1
-1
-1
-3
-1
-1
-1
-3
-3
-1
-1
-1
-1
-1
-1
-1
-1
-3
-3
-1
-3
-1
-1
-1
-1
-1
-3
-1
-3
-1
-3
-1
-1
-1
-1
-1
-1
-1
0
0
0
0
0
0
0
0
0
0
0
0
0
0
0
0
0
0
0
0
0
0
-3
-3
-3
-3
-3
-3
-3
-3
-3
-1
-1
-3
-3
-3
-3
-3
-3
-3
-3
-1
-3
-3
-1
-3
-3
-3
-1
-3
-1
-3
-3
-1
-3
-1
-3
-3
-3
-1
-1
-3
-3
-1
-1
-1
-3
-3
-1
-3
-1
-1
-1
-3
-3
-3
-1
-3
-3
-3
-1
-3
-3
-1
-1
-1
-3
-1
-1
-3
-1
-3
-1
-1
-1
-1
-3
-3
-3
-1
-1
-1
-1
-1
-3
-3
-1
-1
-1
-3
-1
-1
-3
-1
-1
-1
-3
-3
-1
-3
-3
-1
-1
-1
-3
-3
-3
-1
-1
-1
-1
-3
-1
-1
-1
-1
-3
-1
-1
-1
-1
-3
-3
-3
-1
-1
-3
-1
-1
-1
-3
-1
-3
-1
-1
-1
-1
0
0
0
0
0
0
0
0
0
0
0
0
-3
-3
-3
-3
-3
-3
-3
-1
-3
-3
-3
-3
-3
-3
-1
-3
-1
-3
-1
-1
-3
-1
-3
-3
-3
-1
-3
-1
-3
-3
-1
-3
-3
-1
-3
-3
-3
-3
-1
-3
-1
-1
-1
-3
-3
-1
-1
-3
-1
-1
-3
-3
-3
-1
-1
-3
-3
-3
-1
-1
-1
-3
-3
-1
-1
-3
-1
-3
-3
-3
-1
-1
-3
-1
-3
-1
-1
-3
-3
-3
-1
-1
-1
-3
-3
-3
-1
-3
-1
-1
-1
-1
-1
-1
-3
-3
-1
-1
-3
-1
-1
-1
-3
-1
-3
-1
-3
-1
-1
-1
-1
-1
-3
-3
-3
-1
-1
-1
-3
-1
-1
-1
-1
-1
-3
-1
-1
-1
-1
0
0
0
0
0
0
0
0
0
0
0
0
0
0
0
0
0
0
-3
-3
-1
-3
-3
-3
-3
-3
-1
-3
-3
-3
-1
-3
-3
-3
-1
-3
-3
-1
-3
-3
-3
-3
-3
-3
-1
-1
-1
-1
-3
-1
-1
-3
-3
-3
-3
-3
-3
-1
-1
-1
-1
-3
-3
-1
-3
-1
-3
-3
-1
-1
-3
-3
-3
-1
-3
-1
-3
-1
-3
-1
-3
-1
-1
-3
-1
-3
-3
-3
-1
-1
-1
-1
-1
-1
-3
-3
-1
-3
-3
-3
-1
-1
-3
-1
-1
-1
-1
-3
-1
-3
-1
-1
-3
-3
-1
-1
-1
-3
-1
-1
-1
-3
-3
-1
-1
-1
-3
-3
-1
-3
-1
-1
-3
-1
-1
-3
-1
-1
-1
-1
-1
-1
-1
0
0
0
0
0
0
0
0
0
0
0
0
0
0
0
0
0
0
0
0
0
0
-3
-3
-3
-3
-3
-3
-3
-3
-3
-3
-3
-1
-3
-3
-3
-3
-3
-3
-3
-3
-1
-3
-1
-3
-3
-3
-3
-3
-3
-3
-1
-3
-3
-3
-1
-1
-1
-3
-3
-3
-3
-3
-3
-3
-3
-3
-1
-3
-1
-1
-1
-1
-3
-3
-3
-1
-1
-1
-3
-3
-1
-1
-1
-1
-3
-1
-1
-1
-3
-3
-1
-3
-1
-1
-3
-1
-1
-1
-3
-3
-1
-3
-1
-1
-1
-1
-1
-1
-1
-3
-3
-1
-1
-1
-3
-3
-3
-1
-1
-1
-1
-1
-1
-3
-1
-1
-1
-1
-3
-1
-1
-1
-1
-1
-3
-1
-3
-1
-1
-3
-1
-1
-1
-1
-3
-3
-1
-1
-1
-1
-3
-1
-1
0
0
0
0
0
0
0
0
0
0
0
0
0
0
-3
-3
-3
-3
-3
-3
-1
-1
-3
-3
-3
-3
-3
-3
-3
-3
-3
-3
-1
-3
-3
-3
-3
-3
-1
-3
-3
-1
-3
-1
-1
-3
-3
-3
-3
-3
-1
-1
-3
-1
-3
-1
-3
-3
-3
-1
-3
-3
-1
-3
-1
-1
-1
-3
-3
-3
-1
-3
-3
-1
-1
-1
-3
-1
-1
-1
-3
-3
-1
-3
-1
-1
-3
-3
-3
-1
-3
-1
-1
-1
-1
-3
-1
-3
-1
-1
-1
-1
-3
-1
-1
-3
-1
-3
-1
-1
-1
-1
-3
-1
-1
-3
-1
-1
-3
-1
-1
-1
-1
-3
-3
-1
-1
-1
-1
-1
-1
-1
-1
-3
-1
-3
-3
-3
-3
-1
-1
-1
-1
-1
-3
-1
-1
0
0
0
0
0
0
0
0
0
0
0
0
0
0
-3
-3
-3
-3
-3
-3
-3
-3
-1
-3
-3
-3
-3
-3
-1
-3
-3
-3
-1
-3
-3
-3
-1
-3
-1
-1
-1
-3
-1
-3
-3
-3
-1
-1
-3
-1
-3
-3
-1
-3
-3
-1
-1
-3
-1
-3
-1
-1
-1
-3
-1
-3
-3
-1
-3
-3
-1
-3
-3
-3
-3
-1
-3
-3
-1
-3
-3
-1
-1
-1
-1
-1
-1
-3
-1
-1
-3
-3
-3
-1
-3
-1
-3
-1
-3
-1
-1
-3
-1
-1
-3
-1
-1
-1
-3
-3
-1
-1
-3
-1
-1
-1
-1
-1
-1
-1
-1
-3
-1
-3
-1
-1
-1
-1
-3
-3
-3
-1
-3
-3
-1
-1
-1
-1
-3
-1
-1
-1
-1
0
0
0
0
0
0
0
0
0
0
0
0
0
0
0
0
0
0
-3
-3
-3
-3
-3
-3
-3
-3
-3
-3
-3
-3
-3
-3
-3
-3
-1
-3
-1
-3
-1
-3
-1
-1
-1
-3
-3
-3
-1
-3
-3
-1
-3
-1
-1
-1
-1
-3
-1
-1
-3
-1
-1
-3
-1
-3
-1
-1
-1
-1
-1
-3
-3
-3
-3
-1
-1
-3
-1
-3
-3
-3
-1
-3
-1
-3
-1
-3
-3
-3
-3
-3
-3
-1
-1
-3
-1
-1
-3
-3
-3
-1
-3
-1
-3
-1
-3
-1
-3
-3
-1
-1
-1
-3
-1
-3
-1
-3
-1
-3
-1
-1
-1
-1
-1
-3
-1
-3
-1
-1
-3
-1
-3
-3
-1
-1
-1
-1
-1
-1
-3
-1
-1
-1
-1
-1
-1
-1
-1
0
0
0
0
0
0
0
0
0
0
0
0
0
0
0
0
0
0
-3
-3
-3
-3
-3
-3
-3
-1
-3
-1
-3
-3
-1
-3
-3
-3
-1
-3
-1
-3
-3
-3
-3
-3
-1
-1
-1
-3
-1
-1
-3
-1
-3
-1
-3
-3
-3
-1
-3
-1
-1
-1
-3
-3
-3
-3
-3
-1
-1
-3
-1
-3
-1
-3
-3
-1
-1
-3
-1
-1
-1
-3
-1
-3
-3
-3
-1
-3
-3
-1
-1
-1
-3
-3
-3
-3
-1
-1
-1
-1
-1
-3
-1
-1
-3
-1
-1
-3
-1
-1
-3
-3
-3
-1
-3
-3
-3
-1
-1
-3
-1
-1
-3
-1
-1
-1
-1
-3
-1
-1
-1
-3
-1
-1
-1
-3
-1
-1
-1
-3
-1
-3
-1
-1
-1
0
0
0
0
0
0
0
0
0
0
0
0
0
0
0
0
0
0
0
0
0
0
-3
-3
-3
-3
-3
-3
-3
-3
-3
-1
-3
-3
-1
-3
-3
-1
-3
-3
-3
-3
-1
-3
-3
-1
-1
-1
-3
-3
-3
-1
-3
-1
-1
-3
-1
-1
-3
-3
-3
-3
-1
-1
-1
-1
-1
-3
-3
-1
-1
-1
-1
-3
-1
-1
-1
-1
-1
-1
-1
-3
-3
-3
-3
-1
-3
-1
-3
-3
-3
-3
-1
-3
-3
-1
-3
-1
-1
-3
-3
-1
-1
-1
-3
-1
-1
-3
-1
-3
-1
-1
-3
-3
-3
-3
-1
-3
-3
-3
-3
-1
-1
-1
-1
-1
-3
-1
-1
-1
-3
-3
-1
-3
-1
-3
-1
-1
-3
-1
-3
-1
-1
-1
-1
-1
-3
-1
-1
-1
-3
-1
-3
-1
-1
0
0
0
0
0
0
0
0
0
0
0
0
0
0
-3
-3
-3
-3
-3
-3
-1
-3
-3
-3
-3
-3
-3
-3
-3
-3
-3
-3
-3
-1
-1
-1
-3
-3
-3
-1
-1
-3
-1
-3
-3
-1
-1
-1
-3
-1
-3
-3
-3
-3
-3
-1
-3
-1
-3
-1
-3
-3
-3
-1
-1
-1
-1
-3
-3
-1
-1
-1
-3
-1
-3
-3
-3
-1
-3
-1
-1
-1
-3
-1
-1
-1
-3
-1
-1
-1
-3
-1
-1
-1
-3
-1
-1
-3
-1
-1
-1
-1
-1
-3
-3
-3
-1
-1
-3
-1
-1
-3
-1
-1
-1
-3
-3
-1
-3
-1
-1
-3
-1
-1
-1
-3
-1
-1
-3
-1
-3
-3
-1
-1
-1
0
0
0
0
0
0
0
0
0
0
0
0
0
0
0
0
0
0
0
0
0
0
0
0
0
0
-3
-3
-3
-3
-3
-3
-3
-3
-3
-3
-1
-3
-3
-3
-3
-3
-3
-1
-3
-3
-3
-1
-3
-1
-3
-3
-3
-3
-1
-3
-3
-1
-3
-1
-1
-3
-1
-3
-3
-1
-1
-1
-1
-3
-3
-1
-3
-3
-1
-1
-3
-1
-3
-1
-3
-1
-1
-1
-1
-3
-1
-1
-3
-1
-1
-3
-3
-1
-1
-3
-1
-3
-1
-3
-1
-3
-1
-1
-1
-1
-3
-1
-3
-3
-1
-1
-3
-1
-3
-3
-1
-3
-3
-1
-1
-1
-1
-3
-1
-1
-1
-3
-1
-1
-1
-1
-3
-1
-1
-3
-3
-3
-1
-3
-1
-3
-1
-3
-1
-3
-1
-1
-1
-1
-1
-1
-1
0
0
0
0
0
0
0
0
0
0
0
0
0
0
0
0
0
0
0
0
-3
-3
-3
-3
-3
-3
-3
-3
-3
-3
-3
-3
-3
-3
-3
-1
-1
-3
-1
-3
-1
-3
-1
-3
-1
-3
-1
-3
-3
-1
-3
-3
-3
-1
-3
-3
-1
-1
-3
-1
-1
-1
-1
-3
-3
-1
-3
-3
-1
-3
-3
-1
-1
-1
-1
-3
-1
-3
-3
-3
-1
-1
-1
-3
-3
-3
-3
-3
-1
-3
-1
-3
-3
-3
-3
-1
-1
-1
-3
-1
-1
-1
-1
-3
-1
-3
-3
-1
-1
-1
-1
-1
-3
-1
-1
-3
-1
-3
-1
-1
-3
-1
-3
-3
-1
-1
-1
-1
-1
-3
-1
-1
-3
-3
-1
-1
-3
-3
-3
-1
-1
-1
-1
-1
-3
-1
-1
-1
-1
-1
-3
-1
-1
0
0
0
0
0
0
0
0
0
0
0
0
0
0
-3
-3
-3
-3
-3
-3
-3
-3
-3
-3
-3
-3
-3
-3
-3
-3
-3
-1
-1
-3
-1
-3
-3
-1
-1
-3
-3
-1
-3
-3
-3
-3
-3
-3
-3
-1
-1
-1
-3
-3
-1
-3
-1
-1
-3
-3
-3
-3
-3
-3
-1
-3
-1
-3
-3
-3
-1
-3
-1
-1
-3
-3
-3
-1
-1
-1
-3
-1
-3
-3
-1
-3
-1
-1
-3
-3
-1
-3
-1
-3
-1
-1
-1
-3
-1
-3
-3
-1
-1
-3
-1
-1
-3
-3
-1
-1
-1
-1
-1
-1
-1
-3
-3
-1
-1
-1
-3
-1
-1
-3
-1
-1
-1
-1
-3
-1
-1
-1
-3
-1
-1
-1
-1
-3
-1
-1
-1
-1
-1
-3
-1
-1
-1
-1
-1
-1
-1
0
0
0
0
0
0
0
0
0
0
-3
-3
-3
-3
-3
-3
-3
-3
-3
-1
-3
-3
-1
-3
-1
-3
-3
-3
-3
-3
-1
-3
-3
-3
-1
-3
-1
-3
-1
-3
-1
-3
-3
-3
-1
-3
-3
-1
-1
-1
-1
-1
-3
-3
-3
-3
-3
-3
-3
-3
-3
-3
-3
-1
-3
-3
-1
-1
-3
-3
-1
-1
-1
-3
-1
-3
-1
-3
-1
-1
-1
-1
-1
-1
-3
-3
-1
-1
-1
-1
-1
-3
-3
-1
-1
-1
-1
-1
-3
-3
-1
-1
-3
-1
-1
-1
-1
-3
-1
-1
-1
-3
-1
-1
-1
-1
-3
-3
-1
-1
-1
-3
-1
-1
-3
-1
-1
-1
-1
0
0
0
0
0
0
0
0
0
0
0
0
0
0
0
0
0
0
0
0
0
0
0
0
0
0
0
0
-3
-3
-3
-3
-3
-3
-3
-3
-3
-3
-3
-3
-3
-3
-3
-3
-3
-3
-1
-3
-1
-3
-1
-3
-3
-3
-1
-3
-1
-3
-3
-1
-1
-3
-1
-3
-3
-3
-3
-3
-1
-1
-1
-1
-1
-1
-3
-1
-1
-1
-1
-3
-3
-1
-3
-1
-3
-3
-1
-3
-1
-1
-1
-3
-3
-3
-3
-1
-3
-1
-1
-1
-1
-1
-3
-1
-3
-3
-1
-1
-1
-3
-1
-3
-1
-1
-1
-3
-3
-1
-1
-3
-1
-3
-1
-1
-3
-1
-1
-1
-1
-3
-1
-3
-1
-1
-1
-1
-1
-3
-1
-1
-1
-3
-1
-3
-1
-1
-3
-1
-3
-3
-1
-1
-1
0
0
0
0
0
0
0
0
0
0
0
0
0
0
0
0
0
0
0
0
0
0
-3
-3
-3
-3
-3
-3
-1
-3
-3
-1
-3
-3
-3
-3
-3
-1
-3
-3
-3
-3
-3
-1
-3
-3
-3
-3
-3
-1
-3
-3
-1
-1
-1
-1
-1
-3
-3
-3
-1
-1
-1
-1
-3
-3
-1
-1
-3
-3
-3
-3
-1
-3
-1
-3
-3
-3
-3
-3
-1
-3
-1
-1
-1
-1
-3
-3
-3
-1
-1
-1
-1
-1
-3
-1
-1
-3
-1
-3
-3
-1
-1
-1
-1
-1
-3
-1
-3
-3
-1
-1
-3
-3
-1
-3
-1
-3
-1
-1
-3
-3
-3
-1
-1
-3
-1
-1
-3
-1
-1
-3
-1
-1
-1
-1
-3
-3
-1
-1
-1
-3
-3
-3
-1
-3
-1
-1
-1
-1
-1
-1
-1
-3
-1
-1
-1
-1
-1
0
0
0
0
0
0
0
0
0
0
-3
-3
-3
-3
-3
-3
-1
-3
-3
-1
-3
-3
-3
-3
-3
-1
-3
-3
-3
-3
-3
-3
-1
-1
-1
-3
-1
-3
-3
-3
-3
-3
-3
-3
-3
-3
-1
-3
-3
-1
-3
-3
-3
-3
-1
-1
-3
-1
-3
-1
-1
-1
-1
-1
-3
-3
-3
-3
-1
-3
-3
-3
-3
-1
-3
-3
-1
-1
-3
-3
-1
-1
-1
-1
-1
-1
-3
-3
-1
-1
-3
-3
-3
-1
-3
-1
-1
-1
-1
-3
-1
-1
-1
-1
-3
-1
-1
-1
-3
-1
-1
-1
-1
-1
-1
-1
-3
-1
-1
-1
-1
-3
-3
-3
-3
-3
-1
-3
-1
-1
-3
-1
-3
-1
-3
-3
-1
-1
-1
-1
-1
-1
-1
-1
-1
-1
-3
-3
-1
-1
-1
-1
-1
0
0
0
0
-3
-3
-3
-3
-3
-3
-3
-3
-3
-3
-3
-3
-1
-3
-3
-3
-1
-1
-3
-3
-3
-1
-3
-3
-3
-3
-1
-1
-1
-3
-1
-3
-1
-1
-1
-3
-3
-1
-1
-3
-1
-3
-3
-3
-1
-3
-1
-1
-1
-1
-1
-3
-3
-1
-1
-3
-3
-1
-3
-1
-3
-3
-1
-3
-1
-1
-1
-3
-3
-1
-3
-1
-3
-1
-1
-1
-3
-1
-3
-3
-1
-1
-3
-3
-1
-1
-3
-1
-1
-3
-1
-1
-3
-3
-1
-1
-1
-3
-1
-1
-1
-3
-3
-3
-1
-3
-1
-1
-3
-3
-1
-3
-1
-1
-1
-3
-1
-3
-1
-1
-1
-1
-1
-1
-1
0
0
0
0
0
0
0
0
0
0
0
0
0
0
0
0
0
0
0
0
0
0
-3
-3
-3
-3
-3
-3
-3
-3
-1
-3
-3
-3
-3
-3
-3
-1
-1
-3
-3
-3
-3
-1
-1
-3
-3
-3
-1
-1
-1
-3
-3
-3
-3
-3
-3
-1
-1
-3
-3
-1
-3
-1
-1
-1
-3
-1
-3
-3
-3
-1
-3
-1
-3
-1
-1
-3
-3
-1
-1
-3
-3
-1
-3
-3
-1
-1
-1
-3
-1
-1
-1
-3
-1
-1
-1
-3
-3
-3
-1
-3
-3
-1
-1
-3
-1
-3
-1
-1
-3
-3
-3
-3
-1
-3
-1
-3
-1
-3
-1
-1
-1
-1
-1
-1
-1
-3
-1
-1
-1
-1
-1
-1
-1
-1
-1
-3
-1
-3
-1
-3
-1
-1
-1
-1
-3
-1
-1
0
0
0
0
0
0
0
0
0
0
0
0
0
0
0
0
0
0
0
0
-3
-3
-3
-1
-3
-3
-3
-3
-3
-3
-3
-1
-3
-3
-3
-3
-3
-3
-1
-3
-3
-1
-1
-3
-1
-3
-1
-3
-3
-3
-1
-3
-3
-3
-1
-3
-1
-1
-3
-1
-1
-3
-3
-3
-1
-3
-3
-3
-3
-3
-1
-1
-3
-1
-1
-1
-1
-1
-3
-1
-3
-1
-1
-1
-1
-1
-1
-3
-3
-3
-3
-1
-3
-3
-1
-1
-3
-1
-3
-3
-3
-1
-1
-1
-1
-1
-1
-1
-3
-1
-3
-1
-1
-1
-1
-3
-3
-1
-3
-3
-3
-1
-1
-3
-1
-1
-1
-1
-1
-3
-3
-1
-1
-1
-1
-1
-1
-1
-3
-1
-3
-1
-1
0
0
0
0
0
0
0
0
0
0
0
0
0
0
0
0
0
0
0
0
0
0
0
0
-3
-3
-3
-3
-3
-3
-1
-3
-3
-3
-1
-3
-3
-3
-1
-1
-1
-1
-3
-3
-3
-3
-3
-1
-3
-3
-3
-1
-1
-3
-3
-3
-3
-3
-3
-1
-3
-3
-1
-3
-1
-3
-3
-3
-3
-3
-1
-3
-1
-3
-3
-1
-3
-3
-1
-1
-1
-1
-3
-1
-1
-3
-1
-3
-1
-1
-1
-3
-1
-1
-3
-1
-3
-1
-3
-1
-1
-1
-1
-3
-3
-3
-1
-1
-3
-3
-3
-1
-3
-3
-1
-3
-1
-1
-3
-1
-3
-1
-1
-1
-1
-1
-3
-1
-3
-1
-1
-1
-1
-1
-1
-1
-3
-1
-1
-3
-3
-1
-1
-3
-1
-3
-1
-1
-3
-3
-3
-1
-1
-1
-1
-1
-1
-1
-1
0
0
0
0
0
0
0
0
0
0
0
0
-3
-3
-3
-3
-3
-3
-3
-3
-3
-3
-3
-3
-3
-3
-1
-3
-3
-1
-3
-3
-1
-3
-3
-3
-1
-1
-1
-3
-3
-1
-3
-3
-1
-3
-3
-3
-3
-1
-3
-1
-3
-1
-1
-3
-3
-1
-1
-1
-3
-1
-1
-3
-1
-1
-3
-1
-1
-3
-1
-3
-1
-3
-3
-1
-1
-1
-3
-1
-1
-3
-1
-1
-1
-1
-1
-1
-3
-1
-1
-3
-1
-3
-3
-1
-3
-3
-3
-1
-1
-1
-3
-3
-1
-1
-1
-1
-3
-1
-1
-3
-1
-1
-3
-3
-1
-1
-1
-3
-3
-1
-1
-3
-1
-1
-1
-1
-3
-3
-1
-1
-1
0
0
0
0
0
0
0
0
0
0
0
0
0
0
0
0
0
0
0
0
0
0
0
0
0
0
-3
-3
-3
-3
-3
-3
-3
-3
-3
-3
-3
-3
-3
-3
-3
-3
-3
-3
-3
-3
-1
-3
-3
-3
-3
-3
-3
-3
-1
-3
-1
-1
-1
-3
-3
-3
-1
-1
-1
-3
-1
-3
-1
-3
-1
-1
-3
-3
-1
-1
-1
-1
-3
-1
-3
-1
-1
-1
-1
-3
-3
-3
-1
-3
-1
-3
-3
-1
-1
-1
-3
-3
-1
-3
-3
-1
-1
-1
-3
-1
-1
-1
-3
-1
-1
-1
-1
-1
-1
-3
-3
-1
-1
-3
-1
-1
-3
-3
-3
-1
-1
-3
-3
-1
-1
-1
-3
-1
-3
-1
-1
-1
-1
-3
-1
-3
-3
-1
-3
-3
-1
-1
-1
-1
-1
-1
-1
-1
-1
-1
-1
0
0
0
0
0
0
0
0
0
0
0
0
0
0
0
0
-3
-3
-3
-3
-3
-3
-3
-3
-1
-3
-3
-3
-3
-3
-1
-3
-3
-1
-3
-3
-3
-3
-3
-3
-3
-3
-3
-3
-3
-1
-3
-3
-1
-1
-1
-3
-3
-3
-1
-1
-1
-3
-1
-3
-3
-1
-1
-3
-1
-3
-1
-1
-3
-3
-1
-3
-1
-3
-1
-1
-1
-3
-1
-3
-3
-3
-3
-1
-3
-1
-1
-3
-1
-1
-1
-3
-3
-1
-1
-3
-1
-1
-3
-1
-1
-1
-1
-1
-3
-3
-1
-1
-1
-3
-1
-3
-1
-1
-1
-1
-1
-1
-1
-1
-1
-3
-3
-3
-1
-1
-1
-3
-1
-1
-1
-3
-1
-3
-1
-1
-3
-1
-1
-1
-1
0
0
0
0
0
0
0
0
0
0
0
0
0
0
0
0
0
0
0
0
0
0
-3
-3
-3
-3
-3
-3
-3
-3
-3
-3
-3
-3
-3
-3
-3
-3
-1
-3
-3
-1
-3
-1
-3
-3
-1
-1
-1
-3
-1
-3
-1
-1
-1
-1
-1
-3
-3
-3
-3
-1
-3
-3
-3
-1
-3
-1
-1
-1
-3
-1
-1
-1
-1
-1
-3
-1
-1
-1
-1
-1
-3
-3
-3
-1
-3
-1
-1
-3
-1
-3
-3
-3
-3
-1
-1
-3
-3
-3
-1
-1
-3
-1
-3
-3
-1
-1
-1
-1
-1
-1
-1
-3
-1
-1
-1
-3
-3
-3
-1
-1
-3
-1
-3
-1
-1
-3
-1
-1
-3
-1
-3
-3
-1
-1
-3
-3
-1
-3
-1
-3
-3
-1
-1
-1
-1
-1
-1
0
0
0
0
0
0
0
0
0
0
0
0
0
0
0
0
0
0
0
0
-3
-3
-3
-3
-3
-3
-3
-3
-3
-3
-3
-3
-3
-3
-1
-3
-1
-3
-1
-3
-3
-1
-1
-3
-3
-3
-3
-1
-1
-3
-1
-3
-3
-3
-1
-3
-3
-3
-1
-1
-3
-3
-1
-3
-1
-3
-3
-1
-3
-1
-1
-3
-1
-3
-3
-3
-1
-1
-1
-1
-1
-3
-3
-1
-1
-1
-1
-1
-3
-3
-1
-1
-3
-3
-3
-3
-3
-1
-3
-1
-1
-1
-1
-1
-3
-1
-3
-1
-3
-1
-3
-3
-1
-1
-1
-1
-1
-1
-1
-1
-1
-1
-3
-1
-1
-1
-3
-3
-3
-3
-1
-1
-3
-1
-1
-1
-1
-3
-1
-1
-3
-1
-3
-1
-1
-1
-1
0
0
0
0
0
0
0
0
0
0
0
0
0
0
0
0
0
0
0
0
-3
-3
-3
-3
-3
-3
-3
-3
-3
-1
-1
-3
-1
-3
-3
-1
-3
-3
-3
-3
-3
-1
-3
-3
-1
-3
-3
-3
-1
-3
-3
-1
-3
-3
-3
-1
-1
-3
-3
-1
-3
-3
-1
-3
-1
-3
-3
-1
-3
-3
-3
-3
-3
-3
-3
-1
-3
-3
-3
-3
-1
-3
-1
-3
-1
-3
-1
-1
-3
-1
-1
-1
-3
-3
-1
-3
-1
-1
-1
-1
-1
-1
-1
-1
-1
-3
-1
-1
-1
-1
-1
-3
-1
-1
-1
-3
-1
-1
-1
-1
-1
-3
-1
-1
-3
-3
-1
-1
-3
-1
-1
-1
-1
-1
-1
-3
-1
-3
-1
-1
-1
-1
-1
0
0
0
0
0
0
0
0
0
0
0
0
0
0
0
0
0
0
0
0
0
0
0
0
-3
-3
-3
-3
-3
-3
-1
-3
-3
-3
-3
-3
-3
-1
-3
-1
-3
-3
-3
-1
-1
-3
-1
-3
-1
-1
-1
-1
-1
-3
-1
-3
-3
-3
-1
-3
-3
-3
-1
-3
-1
-3
-1
-3
-3
-1
-1
-3
-3
-1
-1
-3
-1
-3
-3
-1
-1
-3
-3
-3
-1
-1
-3
-1
-3
-1
-3
-1
-1
-3
-3
-3
-1
-3
-1
-3
-3
-1
-1
-1
-1
-3
-3
-1
-3
-1
-3
-3
-3
-1
-1
-1
-1
-1
-1
-3
-3
-1
-3
-1
-1
-1
-3
-3
-1
-1
-1
-1
-3
-1
-1
-1
-1
-1
-3
-1
-1
-1
-1
0
0
0
0
0
0
0
0
0
0
0
0
0
0
0
0
0
0
0
0
0
0
0
0
0
0
0
0
-3
-3
-1
-3
-3
-3
-3
-3
-3
-3
-3
-3
-3
-3
-3
-3
-3
-3
-3
-3
-3
-1
-3
-3
-3
-1
-3
-3
-3
-1
-3
-3
-1
-1
-3
-1
-3
-1
-3
-1
-3
-3
-1
-1
-1
-1
-3
-3
-1
-3
-3
-1
-3
-3
-1
-3
-3
-1
-1
-1
-1
-1
-3
-3
-1
-1
-1
-3
-1
-1
-3
-1
-1
-1
-3
-1
-3
-1
-1
-3
-1
-1
-3
-3
-1
-1
-3
-3
-3
-3
-1
-3
-3
-1
-1
-3
-1
-1
-1
-3
-1
-1
-3
-1
-1
-1
-1
-1
-3
-1
-1
-1
-3
-1
-3
-1
-1
-1
-1
-1
-3
-1
-1
-1
-1
-1
-3
-3
-1
-1
-1
0
0
0
0
0
0
0
0
0
0
0
0
0
0
0
0
-3
-3
-3
-3
-3
-3
-3
-3
-3
-3
-3
-3
-3
-3
-3
-1
-1
-3
-3
-1
-3
-3
-3
-1
-3
-3
-1
-3
-1
-1
-1
-3
-3
-3
-3
-1
-3
-3
-3
-3
-3
-3
-3
-3
-1
-1
-3
-1
-3
-1
-3
-1
-1
-1
-3
-1
-1
-1
-1
-1
-1
-1
-3
-3
-3
-3
-3
-3
-3
-3
-1
-1
-3
-1
-1
-1
-1
-1
-1
-1
-1
-1
-1
-3
-1
-3
-1
-3
-1
-3
-3
-1
-3
-3
-1
-1
-1
-1
-1
-3
-3
-1
-1
-3
-1
-1
-1
-1
-1
-3
-1
-1
-3
-1
-1
-1
-1
-1
-1
-3
-3
-3
-1
-1
-1
-1
-1
0
0
0
0
0
0
0
0
0
0
0
0
0
0
0
0
0
0
0
0
-3
-3
-3
-3
-3
-3
-3
-3
-1
-3
-3
-3
-3
-1
-3
-3
-3
-3
-3
-3
-3
-3
-3
-3
-1
-3
-1
-1
-3
-3
-3
-3
-1
-3
-3
-1
-1
-1
-3
-3
-3
-1
-3
-3
-1
-3
-1
-1
-1
-1
-3
-3
-1
-1
-1
-1
-3
-3
-1
-1
-3
-1
-1
-3
-3
-1
-3
-3
-3
-3
-3
-1
-3
-3
-1
-1
-1
-1
-3
-1
-1
-3
-3
-1
-3
-1
-1
-3
-1
-1
-1
-3
-3
-3
-1
-1
-3
-3
-3
-1
-1
-1
-1
-1
-1
-1
-1
-1
-1
-1
-1
-1
-1
-1
-1
-1
-1
-3
-3
-1
-3
-3
-1
-1
-3
-1
-1
-1
-1
-1
-1
0
0
0
0
0
0
0
0
0
0
0
0
0
0
0
0
-3
-3
-3
-3
-1
-3
-3
-3
-3
-3
-3
-3
-3
-3
-3
-1
-1
-3
-1
-3
-1
-3
-1
-3
-3
-3
-1
-1
-1
-3
-3
-3
-3
-3
-3
-3
-3
-3
-3
-3
-3
-1
-1
-1
-1
-3
-3
-3
-3
-3
-1
-1
-3
-1
-3
-1
-1
-3
-3
-1
-1
-1
-3
-1
-1
-3
-3
-3
-3
-3
-3
-3
-3
-1
-1
-1
-1
-1
-3
-3
-1
-3
-3
-3
-1
-3
-1
-3
-1
-1
-1
-1
-1
-1
-1
-1
-1
-1
-3
-1
-1
-3
-1
-1
-3
-1
-1
-1
-1
-1
-1
-1
-3
-1
-1
-1
-1
-1
-1
-1
-1
-1
-1
0
0
0
0
0
0
0
0
0
0
0
0
0
0
0
0
0
0
0
0
0
0
0
0
-3
-3
-3
-3
-3
-3
-1
-1
-3
-3
-3
-3
-3
-3
-3
-3
-1
-3
-3
-3
-1
-3
-1
-1
-3
-3
-1
-3
-1
-3
-1
-3
-1
-1
-3
-3
-3
-3
-1
-1
-1
-1
-3
-1
-1
-1
-1
-1
-1
-1
-3
-1
-1
-1
-3
-3
-3
-3
-3
-3
-3
-3
-3
-1
-1
-1
-3
-1
-1
-3
-1
-1
-1
-3
-3
-1
-1
-1
-3
-1
-1
-3
-3
-1
-3
-1
-3
-3
-1
-3
-3
-1
-3
-3
-3
-3
-3
-1
-1
-1
-3
-1
-3
-3
-1
-1
-1
-1
-3
-3
-3
-1
-1
-3
-1
-1
-1
-3
-3
-1
-1
-1
-3
-1
-1
-1
-1
-3
-1
-1
-3
-1
-1
-1
-1
0
0
0
0
0
0
0
0
0
0
0
0
-3
-3
-3
-3
-3
-3
-3
-3
-3
-3
-3
-3
-3
-3
-1
-1
-3
-1
-1
-3
-3
-3
-3
-3
-3
-1
-3
-3
-3
-1
-1
-3
-3
-1
-1
-3
-3
-1
-1
-1
-1
-3
-3
-1
-1
-3
-1
-3
-3
-1
-3
-3
-1
-1
-3
-1
-1
-1
-3
-1
-3
-1
-3
-1
-1
-1
-1
-1
-1
-1
-1
-1
-3
-1
-3
-1
-1
-1
-1
-1
-3
-3
-1
-3
-1
-3
-3
-3
-1
-3
-1
-3
-3
-3
-1
-1
-1
-1
-1
-3
-1
-1
-1
-3
-3
-3
-1
-3
-1
-1
-1
-1
-3
-3
-1
-1
-1
0
0
0
0
0
0
0
0
0
0
0
0
0
0
0
0
0
0
0
0
0
0
0
0
0
0
0
0
0
0
-3
-3
-1
-3
-3
-3
-3
-1
-3
-3
-3
-3
-3
-3
-3
-3
-3
-3
-3
-3
-3
-3
-3
-1
-3
-1
-3
-3
-3
-3
-3
-1
-1
-1
-1
-1
-3
-3
-1
-1
-3
-1
-3
-3
-1
-3
-1
-3
-3
-3
-3
-1
-3
-3
-1
-3
-3
-1
-1
-1
-1
-3
-1
-1
-3
-1
-1
-3
-3
-3
-1
-1
-3
-1
-1
-1
-1
-1
-1
-3
-1
-3
-3
-1
-1
-1
-1
-3
-1
-3
-1
-3
-1
-1
-1
-1
-1
-3
-3
-3
-1
-3
-1
-3
-1
-1
-3
-3
-1
-1
-3
-1
-1
-1
-1
-3
-1
-3
-1
-1
-1
-3
-1
-1
-1
-1
-1
-3
-1
-1
-1
0
0
0
0
0
0
0
0
0
0
0
0
0
0
0
0
-3
-3
-3
-3
-3
-3
-3
-3
-3
-3
-3
-1
-3
-3
-3
-1
-3
-3
-3
-3
-3
-3
-3
-1
-3
-3
-1
-3
-3
-1
-3
-1
-3
-1
-1
-1
-1
-1
-1
-3
-1
-1
-3
-3
-3
-3
-1
-1
-1
-3
-3
-3
-3
-1
-1
-1
-1
-1
-1
-3
-1
-3
-3
-3
-3
-1
-3
-1
-1
-3
-3
-3
-3
-1
-1
-3
-3
-1
-1
-1
-1
-1
-1
-3
-1
-1
-1
-1
-1
-1
-3
-1
-3
-3
-1
-1
-3
-1
-1
-1
-1
-3
-3
-1
-1
-1
-3
-1
-3
-3
-1
-3
-1
-1
-1
-1
-3
-1
-3
-1
-1
-1
-1
0
0
0
0
0
0
0
0
0
0
0
0
0
0
0
0
0
0
0
0
0
0
0
0
-3
-3
-3
-3
-3
-3
-3
-3
-1
-3
-3
-3
-3
-3
-3
-3
-3
-1
-1
-3
-1
-3
-1
-3
-3
-3
-3
-3
-1
-1
-1
-1
-1
-1
-1
-3
-3
-3
-3
-1
-3
-3
-1
-1
-3
-3
-3
-1
-3
-3
-1
-1
-1
-1
-3
-1
-3
-1
-3
-1
-1
-1
-3
-3
-3
-3
-3
-1
-1
-1
-1
-1
-1
-3
-1
-1
-3
-3
-1
-3
-1
-3
-3
-1
-1
-1
-1
-1
-1
-1
-1
-1
-3
-3
-1
-1
-1
-3
-1
-3
-1
-1
-1
-1
-3
-1
-3
-1
-1
0
0
0
0
0
0
0
0
0
0
0
0
0
0
0
0
0
0
0
0
0
0
0
0
0
0
0
0
0
0
0
0
0
0
0
0
0
0
-3
-3
-3
-3
-3
-3
-3
-3
-3
-3
-3
-3
-3
-1
-1
-3
-3
-3
-1
-1
-3
-3
-1
-3
-1
-3
-3
-3
-3
-1
-3
-3
-1
-3
-1
-1
-3
-3
-1
-3
-3
-1
-3
-3
-3
-3
-1
-3
-1
-1
-1
-3
-1
-3
-1
-3
-1
-3
-1
-3
-3
-1
-1
-1
-3
-3
-1
-1
-3
-1
-1
-1
-1
-1
-1
-1
-1
-3
-1
-1
-3
-3
-3
-3
-1
-3
-1
-3
-3
-3
-3
-1
-1
-1
-1
-3
-3
-1
-1
-3
-1
-3
-1
-3
-1
-1
-1
-3
-1
-1
-1
-1
-1
-1
-3
-1
-3
-1
-3
-1
-3
-1
-1
-1
-1
-1
-3
-3
-1
-1
-3
-1
-1
-1
-1
0
0
0
0
0
0
0
0
0
0
0
0
-3
-3
-3
-3
-3
-3
-3
-3
-3
-1
-3
-3
-3
-3
-3
-3
-3
-3
-3
-1
-1
-1
-3
-1
-3
-3
-3
-3
-1
-1
-3
-3
-3
-1
-1
-1
-1
-3
-1
-3
-3
-1
-3
-3
-1
-1
-1
-3
-1
-3
-1
-1
-1
-1
-3
-3
-3
-3
-1
-3
-1
-3
-1
-1
-3
-1
-3
-1
-1
-3
-3
-1
-3
-3
-3
-3
-1
-3
-1
-3
-1
-3
-1
-3
-1
-3
-1
-1
-3
-3
-1
-1
-1
-3
-1
-1
-3
-1
-1
-1
-1
-1
-1
-3
-1
-1
-1
-1
-1
-3
-3
-1
-1
-1
-1
-3
-1
-1
-3
-3
-1
-3
-3
-3
-1
-1
-1
-3
-1
-1
-1
-1
-1
0
0
0
0
0
0
0
0
0
0
0
0
0
0
-3
-3
-3
-3
-3
-3
-1
-3
-3
-1
-3
-3
-3
-3
-1
-1
-3
-1
-3
-3
-3
-3
-1
-1
-1
-3
-1
-3
-3
-3
-3
-3
-3
-3
-3
-3
-1
-3
-1
-3
-1
-1
-3
-1
-3
-3
-1
-3
-3
-3
-3
-1
-3
-3
-1
-3
-1
-1
-1
-3
-3
-1
-1
-1
-1
-1
-1
-1
-1
-3
-3
-1
-1
-1
-1
-3
-1
-1
-1
-1
-1
-3
-3
-3
-1
-3
-3
-3
-3
-3
-3
-3
-3
-1
-1
-1
-1
-1
-1
-1
-3
-1
-1
-3
-1
-3
-3
-1
-1
-1
-3
-3
-1
-3
-1
-1
-3
-1
-1
-1
-1
-1
-1
-1
-1
-1
-1
0
0
0
0
0
0
0
0
0
0
0
0
0
0
0
0
0
0
0
0
-3
-3
-3
-3
-3
-3
-3
-3
-3
-3
-1
-3
-3
-1
-1
-1
-3
-1
-3
-3
-3
-3
-3
-3
-3
-1
-3
-1
-3
-3
-1
-3
-3
-3
-1
-3
-3
-3
-1
-3
-3
-1
-1
-3
-1
-1
-1
-3
-3
-3
-3
-1
-3
-3
-3
-1
-3
-1
-3
-1
-1
-3
-1
-1
-3
-3
-1
-3
-3
-1
-1
-1
-3
-1
-3
-1
-1
-1
-1
-3
-3
-1
-3
-1
-1
-1
-1
-3
-3
-1
-3
-1
-1
-3
-1
-3
-1
-1
-1
-1
-3
-3
-1
-1
-1
-1
-1
-1
-1
-3
-1
-1
-1
-1
-1
-1
-3
-3
-3
-3
-1
-3
-3
-1
-1
-1
-1
-1
-1
-1
-1
0
0
0
0
0
0
0
0
0
0
0
0
0
0
0
0
-3
-3
-3
-3
-3
-3
-3
-3
-3
-3
-3
-3
-3
-3
-1
-1
-3
-3
-3
-1
-3
-1
-1
-1
-3
-3
-3
-3
-1
-1
-1
-3
-1
-1
-1
-1
-3
-3
-3
-1
-1
-1
-1
-3
-1
-3
-1
-1
-3
-1
-3
-3
-3
-1
-1
-1
-3
-3
-3
-1
-1
-3
-1
-1
-3
-3
-1
-3
-3
-1
-1
-3
-1
-1
-1
-1
-1
-1
-3
-3
-3
-3
-1
-3
-1
-3
-1
-3
-1
-3
-1
-3
-1
-1
-3
-3
-3
-1
-1
-1
-3
-1
-3
-3
-3
-1
-1
-1
-1
-3
-1
-3
-3
-1
-1
-1
-1
-1
-1
-1
-3
-1
-1
0
0
0
0
0
0
0
0
0
0
0
0
0
0
0
0
0
0
0
0
0
0
0
0
-3
-3
-3
-3
-3
-3
-3
-1
-3
-3
-3
-1
-3
-3
-3
-3
-3
-1
-3
-3
-3
-3
-3
-1
-3
-1
-3
-3
-1
-1
-3
-1
-1
-1
-1
-3
-3
-3
-3
-3
-3
-3
-1
-3
-1
-1
-1
-1
-3
-3
-3
-1
-1
-3
-3
-1
-1
-1
-3
-3
-1
-3
-3
-1
-1
-1
-1
-1
-1
-1
-1
-1
-3
-1
-1
-1
-3
-3
-1
-3
-3
-1
-3
-1
-3
-3
-1
-3
-1
-1
-1
-3
-1
-1
-1
-1
-3
-3
-3
-1
-1
-1
-3
-3
-3
-1
-3
-1
-3
-1
-1
-1
-1
-3
-1
-1
-1
-1
-3
-1
-1
-1
-1
0
0
0
0
0
0
0
0
0
0
0
0
0
0
0
0
0
0
0
0
0
0
0
0
-3
-3
-3
-3
-3
-3
-3
-3
-3
-3
-3
-3
-1
-3
-3
-3
-3
-1
-3
-3
-3
-3
-3
-3
-3
-3
-1
-1
-3
-3
-3
-3
-1
-1
-3
-3
-1
-1
-3
-3
-1
-1
-1
-1
-3
-3
-3
-1
-3
-1
-1
-3
-3
-3
-3
-3
-1
-3
-1
-1
-1
-1
-3
-1
-1
-1
-1
-3
-1
-3
-1
-1
-1
-1
-3
-3
-1
-3
-1
-1
-3
-1
-3
-1
-1
-1
-1
-1
-1
-1
-1
-1
-1
-3
-3
-3
-1
-1
-1
-3
-3
-3
-1
-1
-1
-3
-3
-1
-1
-3
-1
-1
-3
-1
-3
-3
-1
-1
-1
-3
-1
-1
-1
-1
-1
-1
-1
0
0
0
0
0
0
0
0
0
0
0
0
0
0
0
0
0
0
0
0
-3
-3
-3
-3
-3
-3
-3
-3
-3
-1
-1
-3
-3
-1
-3
-3
-3
-1
-3
-3
-3
-3
-3
-3
-3
-1
-3
-3
-1
-1
-1
-3
-3
-1
-3
-1
-3
-1
-1
-1
-3
-1
-1
-3
-3
-3
-1
-3
-3
-3
-3
-3
-1
-1
-3
-1
-1
-1
-1
-3
-3
-1
-1
-3
-3
-1
-3
-3
-3
-3
-3
-3
-1
-1
-1
-3
-1
-1
-1
-3
-1
-3
-1
-3
-1
-3
-3
-3
-3
-3
-3
-3
-1
-1
-1
-1
-1
-1
-1
-1
-1
-3
-1
-1
-1
-1
-1
-1
-1
-1
-1
-3
-1
-3
-1
-3
-1
-1
-1
-3
-3
-1
-1
-1
-1
-1
-1
-1
-1
0
0
0
0
0
0
0
0
0
0
0
0
0
0
0
0
0
0
-3
-3
-3
-3
-1
-3
-3
-1
-3
-3
-3
-3
-3
-3
-3
-1
-3
-3
-1
-3
-3
-1
-3
-3
-3
-1
-3
-1
-3
-3
-1
-1
-1
-3
-1
-1
-1
-3
-1
-3
-3
-3
-3
-1
-1
-3
-3
-1
-3
-3
-3
-1
-3
-3
-1
-3
-1
-3
-1
-3
-1
-3
-3
-3
-1
-3
-1
-3
-1
-3
-1
-3
-1
-1
-1
-1
-1
-3
-3
-1
-1
-3
-1
-1
-1
-3
-1
-1
-1
-1
-1
-1
-1
-3
-1
-1
-3
-1
-3
-1
-3
-1
-1
-3
-3
-1
-3
-1
-1
-3
-3
-1
-3
-1
-1
-3
-1
-3
-3
-3
-3
-1
-1
-1
-3
-1
-1
-1
-1
-3
-1
-1
-1
-1
-1
0
0
0
0
0
0
0
0
0
0
0
0
-3
-3
-3
-3
-3
-3
-3
-3
-1
-3
-1
-3
-3
-3
-3
-3
-1
-3
-3
-3
-3
-1
-1
-3
-3
-1
-3
-1
-3
-1
-3
-3
-1
-3
-1
-1
-1
-3
-1
-3
-3
-1
-1
-1
-3
-3
-3
-1
-1
-1
-1
-1
-1
-1
-3
-1
-1
-1
-1
-1
-3
-3
-1
-3
-3
-3
-3
-3
-1
-1
-3
-3
-3
-1
-3
-1
-3
-1
-3
-1
-3
-1
-3
-1
-1
-1
-3
-1
-3
-3
-3
-3
-3
-1
-1
-3
-1
-1
-1
-1
-1
-3
-1
-3
-1
-1
-1
-3
-3
-3
-1
-1
-1
-3
-1
-1
-1
-1
-1
-1
-1
0
0
0
0
0
0
0
0
0
0
0
0
0
0
0
0
0
0
0
0
0
0
0
0
0
0
-3
-3
-3
-3
-3
-3
-3
-3
-3
-3
-3
-3
-3
-3
-3
-1
-1
-1
-1
-1
-3
-3
-1
-3
-3
-3
-1
-3
-3
-1
-3
-1
-3
-1
-3
-3
-1
-3
-3
-1
-3
-3
-3
-1
-3
-3
-1
-3
-1
-1
-1
-3
-1
-1
-3
-3
-1
-3
-3
-1
-1
-3
-3
-3
-1
-3
-1
-1
-1
-1
-1
-1
-1
-3
-1
-1
-3
-1
-3
-1
-3
-1
-3
-3
-1
-3
-3
-1
-1
-1
-1
-1
-1
-1
-3
-3
-1
-3
-1
-3
-1
-3
-1
-3
-1
-1
-1
-1
-3
-3
-3
-1
-1
-3
-3
-1
-3
-1
-1
-1
-1
-1
-1
-1
-1
-1
-1
0
0
0
0
0
0
0
0
0
0
0
0
0
0
0
0
0
0
0
0
-3
-3
-3
-3
-1
-3
-3
-3
-3
-3
-3
-3
-1
-3
-3
-3
-3
-3
-3
-3
-1
-3
-1
-3
-3
-1
-1
-3
-1
-1
-3
-1
-3
-3
-3
-1
-1
-3
-1
-3
-1
-3
-3
-1
-3
-1
-3
-1
-3
-3
-1
-3
-3
-1
-3
-1
-3
-1
-1
-1
-1
-1
-1
-3
-3
-3
-1
-3
-1
-1
-1
-3
-1
-1
-1
-1
-3
-1
-3
-3
-1
-1
-3
-3
-3
-3
-1
-3
-1
-3
-1
-1
-3
-1
-1
-3
-1
-1
-1
-1
-1
-3
-1
-1
-1
-1
-1
-1
-3
-1
-1
-3
-3
-1
-3
-1
-1
-1
-1
0
0
0
0
0
0
0
0
0
0
0
0
0
0
0
0
0
0
0
0
0
0
0
0
0
0
0
0
-3
-3
-3
-3
-3
-3
-3
-3
-3
-3
-3
-1
-3
-3
-3
-1
-3
-3
-3
-3
-3
-1
-1
-3
-3
-3
-1
-3
-1
-3
-1
-3
-3
-1
-3
-3
-3
-3
-3
-1
-1
-3
-3
-3
-1
-1
-3
-3
-1
-3
-3
-1
-3
-3
-3
-3
-1
-1
-1
-3
-3
-1
-3
-1
-1
-3
-1
-1
-1
-1
-3
-1
-1
-1
-1
-3
-1
-3
-3
-1
-3
-1
-1
-3
-1
-3
-1
-3
-1
-1
-1
-1
-3
-1
-1
-3
-1
-1
-1
-3
-1
-1
-1
-1
-1
-1
-3
-3
-1
-1
-1
-1
-1
-1
-1
-3
-3
-1
-1
-1
-1
-1
-3
-1
-3
-1
-1
0
0
0
0
0
0
0
0
0
0
0
0
0
0
0
0
0
0
0
0
-3
-3
-3
-3
-3
-3
-3
-3
-3
-3
-3
-3
-3
-3
-3
-3
-1
-1
-3
-3
-3
-3
-3
-3
-3
-3
-3
-3
-3
-3
-3
-1
-3
-1
-1
-1
-1
-1
-1
-3
-1
-1
-1
-1
-1
-3
-3
-1
-3
-3
-3
-3
-3
-3
-3
-3
-3
-3
-3
-3
-3
-1
-1
-1
-1
-1
-1
-1
-1
-1
-3
-3
-3
-1
-3
-1
-1
-1
-1
-1
-1
-1
-3
-3
-1
-1
-3
-1
-1
-1
-1
-1
-3
-3
-3
-1
-3
-1
-3
-1
-1
-3
-1
-1
-3
-1
-1
-1
-1
-3
-1
-1
-1
-3
-1
-1
-3
-1
-1
-1
-3
-1
-1
-1
-1
-1
-3
-1
-3
-1
-1
-1
-1
0
0
0
0
0
0
0
0
0
0
0
0
0
0
-3
-3
-3
-3
-1
-3
-1
-3
-3
-3
-3
-3
-3
-3
-1
-3
-3
-3
-3
-3
-3
-3
-1
-3
-3
-3
-3
-3
-3
-3
-1
-1
-3
-3
-3
-3
-1
-1
-1
-1
-3
-3
-1
-3
-3
-3
-1
-3
-3
-1
-1
-3
-1
-1
-1
-3
-1
-3
-1
-1
-3
-1
-1
-1
-1
-1
-3
-3
-3
-1
-1
-1
-1
-1
-1
-3
-3
-1
-3
-3
-1
-1
-1
-1
-3
-1
-1
-3
-1
-3
-3
-1
-1
-3
-1
-3
-1
-3
-1
-1
-3
-3
-1
-3
-3
-1
-1
-1
-1
-3
-1
-1
-1
-1
-1
-1
-1
-1
-1
-3
-1
-1
-1
0
0
0
0
0
0
0
0
0
0
0
0
0
0
0
0
0
0
0
0
0
0
0
0
-3
-3
-3
-3
-1
-3
-3
-3
-3
-3
-3
-3
-3
-3
-3
-3
-1
-1
-3
-3
-3
-3
-1
-1
-3
-3
-1
-1
-3
-3
-1
-3
-1
-3
-3
-1
-1
-3
-3
-1
-1
-3
-3
-3
-1
-1
-1
-3
-3
-3
-3
-3
-3
-3
-1
-3
-1
-3
-1
-3
-3
-3
-1
-3
-3
-1
-3
-3
-1
-3
-1
-1
-3
-1
-1
-1
-3
-1
-1
-1
-1
-1
-3
-3
-1
-1
-1
-1
-1
-1
-1
-1
-1
-1
-1
-3
-1
-3
-3
-1
-1
-1
-3
-3
-3
-1
-1
-1
-1
-1
-3
-1
-3
-1
-1
-1
-1
-1
-1
-1
-1
0
0
0
0
0
0
0
0
0
0
0
0
0
0
0
0
0
0
0
0
0
0
0
0
0
0
-3
-3
-3
-3
-3
-3
-3
-3
-3
-3
-3
-3
-3
-1
-3
-3
-3
-3
-1
-1
-1
-3
-1
-3
-3
-1
-3
-1
-3
-1
-3
-1
-1
-3
-3
-1
-1
-3
-3
-1
-3
-1
-3
-3
-1
-3
-3
-3
-1
-3
-3
-1
-3
-3
-3
-1
-1
-3
-3
-1
-3
-1
-1
-3
-1
-3
-1
-1
-3
-3
-1
-1
-1
-1
-3
-1
-3
-3
-3
-3
-3
-1
-1
-1
-1
-3
-1
-1
-1
-1
-3
-1
-3
-1
-3
-1
-1
-1
-1
-1
-3
-1
-3
-1
-3
-1
-3
-1
-1
-1
-1
-1
-3
-1
-3
-1
-1
-1
-1
-3
-1
-3
-1
-1
-3
-1
-3
-1
-1
-1
-1
0
0
0
0
0
0
0
0
0
0
0
0
0
0
0
0
-3
-3
-3
-3
-3
-3
-1
-3
-3
-3
-3
-3
-1
-3
-3
-3
-3
-1
-3
-3
-1
-1
-1
-1
-1
-3
-1
-3
-3
-3
-3
-1
-3
-3
-3
-1
-3
-3
-3
-3
-3
-3
-3
-3
-1
-1
-3
-3
-3
-1
-3
-3
-3
-3
-1
-1
-1
-1
-3
-1
-3
-1
-1
-3
-1
-1
-1
-1
-1
-1
-3
-1
-3
-3
-3
-3
-1
-1
-3
-1
-3
-3
-1
-1
-1
-1
-1
-1
-3
-1
-3
-1
-1
-3
-3
-3
-1
-1
-1
-1
-1
-1
-3
-3
-1
-1
-1
-3
-1
-1
-1
-1
-1
-1
-1
-1
-1
-3
-3
-1
-1
-1
-1
0
0
0
0
0
0
0
0
0
0
0
0
0
0
0
0
0
0
0
0
0
0
0
0
-3
-3
-3
-3
-3
-3
-3
-3
-3
-3
-3
-3
-3
-3
-3
-1
-3
-3
-1
-3
-3
-3
-1
-3
-3
-3
-3
-3
-1
-1
-3
-1
-1
-1
-3
-3
-1
-1
-3
-1
-3
-1
-3
-1
-3
-3
-1
-1
-1
-1
-1
-1
-1
-3
-1
-3
-1
-1
-1
-3
-1
-1
-1
-3
-3
-1
-1
-1
-1
-1
-1
-3
-3
-1
-1
-3
-3
-3
-3
-3
-3
-3
-1
-3
-3
-3
-1
-1
-3
-3
-3
-1
-1
-1
-1
-3
-1
-3
-3
-1
-1
-3
-1
-1
-1
-1
-3
-1
-1
-3
-1
-1
-1
-3
-1
-1
-1
-1
-1
-1
-1
0
0
0
0
0
0
0
0
0
0
0
0
0
0
0
0
0
0
0
0
0
0
0
0
0
0
-3
-3
-3
-3
-3
-3
-3
-3
-1
-3
-3
-3
-3
-3
-3
-3
-3
-3
-3
-3
-3
-1
-3
-1
-3
-3
-3
-3
-3
-3
-3
-3
-1
-1
-1
-1
-3
-1
-3
-1
-1
-3
-1
-1
-3
-3
-1
-1
-3
-3
-3
-3
-1
-1
-1
-3
-1
-3
-1
-3
-1
-3
-3
-1
-3
-1
-1
-1
-3
-1
-1
-1
-3
-1
-3
-1
-3
-1
-3
-1
-1
-1
-1
-3
-1
-3
-1
-1
-3
-1
-3
-1
-1
-1
-1
-1
-1
-1
-3
-1
-1
-1
-1
-1
-1
-1
-1
-3
-3
-1
-3
-1
-1
-1
-3
-3
-1
-3
-1
-3
-3
-1
-1
-1
-3
-1
-1
0
0
0
0
0
0
0
0
0
0
0
0
0
0
0
0
0
0
0
0
-3
-3
-3
-3
-3
-3
-1
-3
-3
-1
-1
-3
-3
-3
-3
-3
-1
-3
-3
-3
-3
-1
-1
-1
-1
-3
-1
-1
-3
-1
-3
-3
-3
-3
-3
-1
-1
-1
-3
-3
-3
-3
-3
-3
-3
-1
-3
-3
-1
-1
-3
-3
-3
-1
-3
-1
-1
-3
-3
-3
-1
-3
-1
-3
-1
-3
-1
-1
-1
-3
-1
-1
-3
-3
-1
-3
-1
-3
-3
-1
-1
-3
-3
-1
-1
-1
-1
-1
-3
-1
-3
-1
-3
-3
-1
-1
-3
-3
-1
-1
-1
-1
-1
-3
-1
-3
-1
-1
-1
-1
-1
-1
-1
-3
-3
-1
-1
-1
-1
-1
-1
-1
-1
0
0
0
0
0
0
0
0
0
0
0
0
0
0
0
0
0
0
0
0
0
0
0
0
-3
-3
-3
-3
-3
-3
-1
-3
-3
-3
-3
-3
-3
-3
-3
-3
-3
-1
-3
-1
-1
-3
-3
-3
-3
-1
-1
-3
-3
-3
-3
-1
-1
-1
-1
-3
-3
-3
-3
-1
-1
-3
-3
-3
-3
-1
-1
-1
-3
-1
-3
-3
-3
-3
-1
-3
-1
-1
-1
-1
-3
-3
-1
-1
-1
-3
-1
-1
-1
-3
-1
-1
-1
-1
-3
-3
-3
-3
-1
-3
-1
-1
-1
-3
-1
-1
-1
-1
-1
-1
-1
-3
-1
-1
-3
-3
-3
-3
-1
-3
-1
-1
-1
-1
-1
-1
-1
-3
-3
-1
-1
-1
-1
-3
-1
-3
-3
-3
-1
-3
-1
-1
-1
-1
-1
0
0
0
0
0
0
0
0
0
0
0
0
0
0
0
0
0
0
0
0
0
0
-3
-3
-3
-3
-3
-3
-3
-3
-1
-3
-1
-3
-3
-1
-3
-3
-3
-3
-1
-3
-3
-3
-1
-3
-3
-3
-3
-3
-1
-3
-1
-3
-3
-1
-3
-3
-3
-1
-1
-1
-3
-1
-3
-3
-3
-1
-1
-3
-1
-3
-1
-3
-1
-1
-3
-1
-3
-1
-1
-1
-3
-3
-1
-1
-1
-1
-3
-1
-1
-3
-3
-3
-1
-3
-1
-3
-1
-1
-1
-1
-3
-3
-1
-1
-3
-3
-1
-3
-1
-1
-1
-3
-1
-3
-1
-3
-3
-3
-1
-3
-1
-1
-3
-1
-1
-1
-1
-1
-3
-1
-3
-1
-1
-3
-3
-1
-1
-1
-1
-3
-1
-3
-1
-1
-1
-1
-1
-1
-1
0
0
0
0
0
0
0
0
0
0
0
0
0
0
0
0
0
0
-3
-3
-3
-3
-3
-3
-3
-3
-1
-3
-3
-3
-1
-1
-3
-1
-3
-1
-3
-3
-3
-3
-3
-3
-1
-1
-3
-3
-3
-3
-3
-3
-1
-3
-1
-1
-3
-1
-1
-3
-3
-1
-1
-1
-3
-1
-3
-1
-1
-3
-1
-1
-3
-3
-3
-1
-1
-1
-1
-3
-1
-3
-3
-1
-3
-3
-3
-1
-1
-3
-3
-1
-3
-3
-1
-1
-1
-1
-1
-3
-1
-3
-3
-1
-3
-1
-1
-1
-3
-1
-1
-1
-3
-3
-3
-1
-1
-3
-1
-3
-1
-1
-3
-3
-1
-3
-1
-1
-1
-3
-3
-3
-1
-1
-1
-1
-1
-1
-1
-3
-1
-1
-1
-1
-3
-1
-1
0
0
0
0
0
0
0
0
0
0
0
0
0
0
0
0
0
0
0
0
-3
-3
-3
-3
-3
-3
-3
-3
-3
-3
-3
-3
-3
-3
-3
-1
-3
-3
-3
-1
-1
-3
-3
-1
-3
-3
-3
-3
-3
-1
-1
-1
-3
-1
-1
-1
-1
-1
-3
-1
-3
-1
-1
-1
-1
-3
-3
-3
-3
-3
-3
-3
-1
-3
-1
-3
-1
-3
-1
-3
-1
-1
-3
-1
-3
-3
-3
-3
-3
-3
-1
-3
-3
-1
-3
-3
-3
-1
-1
-3
-1
-1
-3
-3
-3
-1
-3
-1
-1
-3
-1
-1
-1
-1
-1
-1
-1
-1
-1
-3
-1
-1
-1
-1
-1
-1
-3
-1
-1
-3
-3
-3
-1
-1
-1
-1
-1
-1
-1
-1
-1
-1
-1
-1
-1
0
0
0
0
0
0
0
0
0
0
0
0
0
0
0
0
0
0
0
0
0
0
-3
-3
-3
-3
-3
-3
-3
-3
-3
-3
-3
-3
-3
-3
-1
-3
-3
-3
-3
-3
-3
-3
-3
-1
-1
-3
-3
-3
-3
-1
-3
-1
-1
-1
-1
-3
-3
-1
-1
-3
-1
-3
-3
-1
-1
-1
-1
-3
-1
-3
-3
-3
-3
-1
-3
-3
-1
-1
-1
-3
-1
-1
-1
-3
-3
-3
-3
-1
-3
-1
-1
-3
-1
-1
-3
-1
-1
-1
-3
-3
-1
-3
-1
-3
-1
-1
-3
-3
-1
-3
-3
-1
-3
-1
-1
-1
-1
-1
-1
-1
-1
-1
-1
-1
-1
-3
-3
-1
-1
-3
-3
-1
-1
-1
-1
-1
-1
-1
-3
-1
-1
-3
-1
-3
-1
-1
-1
0
0
0
0
0
0
0
0
0
0
0
0
0
0
0
0
0
0
0
0
-3
-3
-3
-3
-3
-3
-3
-3
-3
-3
-3
-3
-3
-3
-3
-1
-3
-1
-1
-3
-1
-3
-3
-3
-3
-3
-1
-1
-3
-1
-3
-3
-3
-3
-3
-3
-3
-3
-1
-1
-3
-1
-1
-1
-1
-1
-1
-3
-3
-1
-1
-1
-1
-1
-1
-3
-3
-1
-1
-3
-1
-3
-1
-3
-3
-1
-1
-3
-1
-1
-3
-3
-3
-1
-3
-1
-3
-3
-1
-3
-3
-3
-3
-1
-1
-1
-3
-1
-3
-1
-1
-1
-1
-1
-3
-1
-3
-1
-1
-1
-3
-1
-1
-3
-1
-3
-1
-1
-1
-1
-1
-1
-3
-1
-1
-1
-1
-3
-1
-1
-1
0
0
0
0
0
0
0
0
0
0
0
0
0
0
0
0
0
0
0
0
0
0
0
0
0
0
-3
-3
-3
-3
-1
-3
-3
-3
-3
-3
-3
-3
-3
-3
-3
-3
-3
-3
-1
-3
-1
-3
-3
-1
-1
-1
-3
-3
-1
-3
-3
-3
-3
-1
-3
-1
-3
-1
-3
-3
-1
-1
-3
-3
-1
-3
-1
-1
-3
-3
-3
-3
-1
-3
-3
-1
-1
-3
-1
-1
-1
-1
-3
-1
-3
-3
-3
-1
-1
-3
-1
-1
-1
-1
-1
-1
-1
-1
-1
-3
-1
-3
-1
-1
-1
-3
-3
-1
-1
-3
-1
-3
-1
-1
-1
-3
-3
-3
-3
-1
-1
-1
-1
-1
-1
-3
-1
-1
-1
-3
-3
-3
-3
-1
-1
-3
-3
-1
-1
-1
-1
-1
-3
-3
-1
-1
-1
-1
-1
0
0
0
0
0
0
0
0
0
0
0
0
0
0
0
0
0
0
-3
-3
-3
-3
-3
-3
-3
-3
-3
-3
-1
-1
-3
-3
-1
-1
-3
-3
-3
-3
-1
-3
-3
-3
-3
-3
-3
-1
-1
-3
-3
-3
-1
-1
-3
-3
-3
-1
-3
-1
-1
-3
-3
-1
-3
-1
-1
-1
-1
-1
-1
-3
-3
-3
-1
-3
-1
-3
-3
-3
-3
-3
-3
-1
-1
-3
-1
-3
-3
-1
-1
-3
-1
-3
-3
-3
-3
-1
-3
-3
-3
-3
-3
-1
-1
-1
-1
-1
-1
-1
-3
-1
-3
-1
-3
-1
-3
-1
-1
-3
-1
-1
-3
-1
-1
-1
-1
-1
-1
-1
-1
-1
-3
-1
-1
-1
-3
-1
-1
-1
-1
-1
-1
-3
-1
-1
-1
-1
-1
0
0
0
0
0
0
0
0
0
0
0
0
0
0
0
0
0
0
-3
-3
-3
-3
-3
-3
-3
-3
-3
-3
-1
-3
-3
-1
-1
-3
-3
-3
-1
-3
-1
-3
-3
-3
-3
-1
-3
-1
-3
-1
-1
-3
-3
-3
-1
-1
-1
-3
-1
-1
-3
-3
-1
-1
-3
-3
-1
-1
-1
-1
-1
-1
-3
-1
-3
-3
-3
-1
-1
-1
-1
-3
-3
-1
-1
-3
-3
-1
-3
-3
-3
-1
-3
-3
-1
-3
-3
-3
-1
-1
-1
-3
-3
-3
-3
-3
-1
-1
-1
-1
-1
-1
-1
-1
-3
-1
-3
-1
-3
-1
-3
-3
-1
-3
-1
-3
-1
-1
-3
-1
-1
-1
-1
-3
-3
-3
-1
-1
-1
-3
-1
-3
-1
-1
-3
-1
-1
-1
-1
-1
-1
0
0
0
0
0
0
0
0
0
0
0
0
0
0
0
0
-3
-3
-3
-3
-3
-3
-3
-1
-3
-3
-3
-3
-3
-3
-1
-3
-1
-3
-3
-3
-1
-3
-3
-3
-3
-3
-3
-3
-1
-1
-3
-3
-3
-1
-1
-3
-1
-1
-3
-1
-3
-3
-3
-3
-1
-1
-3
-3
-3
-1
-1
-3
-1
-1
-1
-3
-1
-3
-3
-1
-1
-3
-3
-3
-1
-1
-1
-3
-1
-3
-3
-1
-1
-1
-3
-1
-1
-1
-3
-3
-1
-3
-1
-3
-3
-1
-3
-1
-1
-1
-3
-1
-1
-1
-1
-1
-1
-1
-3
-1
-1
-1
-1
-3
-1
-3
-1
-3
-1
-1
-3
-1
-3
-1
-1
-1
-3
-1
-1
-1
-3
-1
-3
-1
-3
-1
-1
-1
-1
0
0
0
0
0
0
0
0
0
0
0
0
0
0
0
0
0
0
-3
-3
-3
-3
-3
-3
-3
-3
-1
-3
-3
-3
-1
-3
-3
-3
-3
-1
-1
-3
-1
-1
-3
-3
-3
-1
-3
-1
-3
-1
-1
-1
-3
-3
-1
-3
-1
-3
-3
-1
-1
-1
-3
-3
-1
-3
-1
-1
-3
-3
-3
-3
-3
-1
-1
-1
-3
-1
-1
-3
-1
-1
-3
-3
-3
-1
-3
-3
-3
-3
-3
-1
-3
-1
-1
-3
-1
-3
-1
-1
-1
-3
-3
-3
-1
-3
-3
-1
-3
-1
-1
-3
-1
-1
-1
-1
-1
-3
-1
-1
-1
-3
-1
-1
-1
-1
-1
-3
-1
-1
-3
-1
-3
-1
-1
-1
-1
-1
-3
-1
-1
0
0
0
0
0
0
0
0
0
0
0
0
0
0
0
0
0
0
0
0
0
0
0
0
0
0
-3
-3
-3
-3
-3
-3
-3
-3
-3
-3
-1
-3
-1
-3
-1
-3
-3
-3
-3
-1
-1
-3
-3
-3
-3
-3
-1
-1
-3
-1
-1
-1
-3
-1
-1
-1
-3
-1
-3
-3
-1
-1
-1
-3
-3
-1
-3
-3
-3
-3
-1
-1
-3
-1
-3
-3
-3
-3
-1
-1
-3
-3
-3
-3
-1
-1
-3
-3
-3
-1
-1
-3
-1
-1
-1
-3
-1
-3
-1
-3
-1
-3
-1
-3
-1
-3
-1
-3
-1
-3
-1
-1
-1
-1
-3
-1
-3
-1
-3
-1
-1
-1
-1
-1
-1
-1
-3
-3
-3
-1
-1
-3
-1
-3
-1
-3
-1
-1
-1
-1
-1
-1
-1
-1
-1
0
0
0
0
0
0
0
0
0
0
0
0
0
0
0
0
0
0
0
0
0
0
-3
-3
-1
-3
-3
-3
-3
-3
-3
-1
-3
-3
-3
-3
-1
-3
-3
-3
-1
-3
-1
-3
-3
-3
-3
-3
-3
-3
-3
-3
-3
-3
-1
-3
-3
-1
-3
-1
-3
-3
-1
-1
-3
-1
-3
-3
-3
-3
-3
-1
-1
-3
-1
-3
-1
-1
-1
-3
-3
-3
-3
-3
-1
-1
-3
-1
-1
-3
-1
-3
-3
-3
-1
-3
-1
-1
-1
-3
-3
-1
-3
-1
-1
-1
-1
-1
-3
-1
-1
-1
-1
-1
-1
-1
-1
-1
-1
-1
-1
-3
-1
-1
-1
-3
-1
-1
-1
-1
-1
-1
-1
-1
-1
-3
-1
-1
-1
0
0
0
0
0
0
0
0
0
0
0
0
0
0
0
0
0
0
0
0
0
0
0
0
0
0
0
0
0
0
-3
-3
-3
-3
-3
-3
-3
-3
-1
-3
-3
-3
-3
-1
-1
-3
-3
-3
-3
-1
-1
-1
-3
-1
-1
-3
-3
-3
-3
-1
-1
-3
-1
-3
-3
-3
-3
-1
-3
-1
-1
-3
-3
-3
-1
-3
-1
-3
-3
-1
-1
-1
-3
-1
-3
-1
-1
-3
-3
-3
-1
-3
-1
-1
-1
-3
-3
-3
-1
-1
-1
-1
-3
-3
-1
-1
-1
-1
-1
-3
-3
-3
-3
-1
-1
-3
-1
-3
-1
-1
-1
-1
-1
-3
-3
-1
-3
-1
-1
-1
-1
-1
-1
-1
-3
-1
-3
-1
-3
-3
-3
-3
-1
-3
-1
-1
-3
-3
-1
-1
-1
-1
-3
-1
-1
-1
-1
0
0
0
0
0
0
0
0
0
0
0
0
0
0
0
0
0
0
0
0
-3
-3
-3
-3
-3
-3
-3
-3
-3
-3
-1
-3
-3
-3
-3
-3
-1
-3
-1
-1
-3
-3
-1
-1
-1
-3
-3
-3
-3
-1
-1
-3
-1
-1
-1
-3
-3
-1
-1
-3
-3
-3
-3
-3
-1
-1
-3
-3
-1
-3
-3
-3
-1
-3
-3
-1
-3
-1
-3
-1
-3
-3
-1
-3
-1
-3
-3
-1
-3
-3
-1
-3
-1
-1
-3
-1
-1
-3
-3
-3
-1
-3
-1
-1
-3
-1
-1
-1
-3
-1
-1
-3
-1
-1
-3
-1
-3
-1
-3
-3
-1
-1
-1
-1
-1
-3
-3
-1
-1
-1
-1
-1
-1
-1
-1
-1
-3
-3
-1
-1
-1
-1
-1
-3
-1
-3
-3
-1
-1
-1
-1
-1
-1
0
0
0
0
0
0
0
0
0
0
0
0
0
0
-3
-3
-3
-3
-3
-3
-3
-3
-3
-3
-3
-3
-3
-3
-3
-1
-1
-3
-3
-3
-3
-3
-1
-3
-3
-3
-3
-3
-1
-1
-3
-1
-3
-3
-3
-3
-3
-1
-1
-3
-1
-3
-3
-1
-1
-1
-1
-3
-1
-1
-1
-1
-3
-3
-1
-1
-1
-3
-1
-1
-3
-3
-3
-1
-1
-3
-1
-1
-3
-1
-1
-1
-1
-3
-1
-1
-3
-1
-3
-1
-1
-3
-3
-1
-3
-1
-3
-3
-1
-1
-3
-3
-1
-1
-1
-3
-1
-3
-1
-1
-1
-3
-1
-1
-1
-1
-1
-1
-1
-3
-1
-3
-1
-1
-1
-1
-1
0
0
0
0
0
0
0
0
0
0
0
0
0
0
0
0
0
0
0
0
0
0
0
0
0
0
0
0
0
0
-3
-3
-1
-3
-3
-3
-3
-3
-3
-3
-3
-1
-1
-3
-3
-1
-3
-3
-3
-3
-3
-3
-1
-3
-3
-3
-1
-3
-3
-3
-1
-3
-1
-3
-3
-3
-3
-1
-3
-1
-1
-3
-1
-3
-3
-1
-3
-1
-1
-3
-3
-3
-3
-1
-3
-3
-3
-3
-3
-3
-1
-3
-1
-3
-3
-3
-1
-1
-1
-1
-3
-1
-3
-1
-3
-1
-1
-1
-3
-1
-3
-3
-1
-3
-3
-1
-3
-1
-1
-1
-1
-3
-1
-3
-1
-3
-1
-1
-1
-3
-1
-1
-3
-1
-1
-1
-1
-1
-1
-3
-1
-3
-1
-1
-3
-3
-3
-1
-1
-1
-1
-1
-1
-1
-1
-1
-1
-1
-1
-1
-1
-1
-1
-1
-1
0
0
0
0
0
0
0
0
0
0
0
0
-3
-3
-3
-3
-3
-3
-3
-3
-3
-3
-1
-1
-3
-3
-3
-3
-3
-3
-3
-3
-3
-3
-3
-3
-3
-3
-1
-1
-3
-3
-3
-3
-3
-1
-3
-1
-3
-3
-1
-1
-3
-1
-3
-1
-3
-3
-1
-1
-3
-1
-1
-3
-1
-3
-3
-1
-1
-1
-1
-1
-1
-1
-1
-3
-1
-1
-3
-1
-3
-1
-3
-1
-1
-1
-1
-3
-3
-3
-1
-1
-3
-1
-1
-1
-3
-1
-1
-1
-1
-1
-3
-1
-1
-1
-3
-1
-1
-1
-3
-3
-1
-3
-3
-3
-1
-3
-3
-3
-1
-1
-1
-1
-1
-1
-1
-1
-3
-3
-1
-1
-3
-1
-1
-1
-3
-1
-3
-1
-1
0
0
0
0
0
0
0
0
0
0
0
0
0
0
0
0
0
0
-3
-3
-3
-3
-3
-3
-3
-3
-3
-1
-3
-3
-3
-3
-3
-3
-3
-3
-3
-1
-3
-3
-3
-1
-1
-3
-3
-3
-3
-1
-1
-3
-3
-3
-3
-3
-1
-3
-3
-3
-3
-3
-1
-3
-3
-1
-3
-3
-1
-1
-1
-1
-3
-1
-1
-1
-1
-3
-1
-3
-1
-3
-3
-1
-1
-1
-1
-1
-3
-3
-3
-3
-1
-1
-1
-3
-1
-1
-3
-1
-1
-1
-1
-1
-3
-3
-3
-1
-1
-1
-3
-1
-3
-1
-1
-1
-1
-1
-1
-1
-3
-1
-1
-1
-1
-1
-1
-3
-3
-1
-1
-3
-1
-1
-1
-1
-1
-3
-1
-1
-1
0
0
0
0
0
0
0
0
0
0
0
0
0
0
0
0
0
0
0
0
0
0
0
0
0
0
-3
-3
-3
-3
-3
-3
-3
-3
-3
-1
-3
-3
-1
-3
-3
-1
-3
-3
-3
-1
-3
-1
-1
-3
-3
-1
-3
-3
-1
-3
-3
-3
-3
-3
-1
-3
-1
-3
-3
-1
-1
-1
-3
-1
-1
-1
-3
-3
-1
-3
-1
-1
-1
-1
-3
-3
-3
-3
-3
-3
-1
-1
-1
-1
-1
-1
-1
-3
-3
-1
-3
-1
-3
-1
-1
-3
-3
-3
-1
-3
-1
-3
-1
-1
-1
-3
-1
-1
-3
-3
-3
-1
-1
-1
-3
-3
-1
-3
-1
-1
-1
-3
-1
-3
-1
-1
-1
-3
-1
-3
-1
-1
-3
-1
-1
-1
-1
-1
-1
-1
-1
0
0
0
0
0
0
0
0
0
0
0
0
0
0
0
0
0
0
0
0
0
0
0
0
0
0
-3
-3
-3
-3
-3
-3
-1
-3
-3
-3
-1
-3
-3
-3
-3
-1
-3
-1
-1
-1
-1
-3
-3
-3
-3
-1
-3
-1
-1
-3
-3
-3
-1
-3
-1
-1
-1
-1
-1
-3
-1
-1
-3
-3
-3
-3
-3
-1
-1
-3
-3
-1
-3
-3
-3
-3
-3
-1
-3
-3
-3
-1
-3
-3
-1
-1
-1
-1
-1
-3
-1
-1
-3
-1
-1
-1
-1
-3
-3
-3
-3
-1
-1
-1
-3
-1
-3
-1
-1
-1
-3
-1
-3
-3
-1
-3
-1
-3
-1
-1
-1
-1
-3
-1
-1
-1
-1
-1
-1
-3
-3
-1
-3
-1
-1
-3
-1
-1
-1
0
0
0
0
0
0
0
0
0
0
0
0
0
0
0
0
0
0
0
0
0
0
0
0
0
0
0
0
-3
-3
-3
-3
-1
-3
-3
-3
-3
-1
-3
-3
-3
-3
-3
-3
-3
-3
-3
-1
-3
-3
-3
-3
-3
-3
-1
-3
-1
-3
-3
-3
-3
-3
-3
-3
-3
-1
-3
-1
-1
-3
-3
-3
-1
-3
-3
-1
-1
-3
-1
-3
-3
-3
-3
-1
-1
-3
-1
-1
-1
-1
-1
-1
-3
-1
-3
-1
-3
-3
-1
-1
-1
-1
-3
-3
-1
-3
-1
-1
-1
-3
-1
-1
-1
-3
-1
-3
-1
-1
-1
-1
-1
-3
-1
-1
-1
-3
-1
-3
-1
-1
-1
-1
-1
-1
-1
-3
-1
-3
-1
-1
-1
-1
-1
-1
-1
-1
-3
-3
-1
-1
-1
0
0
0
0
0
0
0
0
0
0
0
0
0
0
0
0
0
0
0
0
0
0
0
0
-3
-3
-3
-1
-3
-3
-3
-3
-3
-3
-3
-1
-3
-3
-3
-1
-3
-3
-3
-3
-3
-3
-1
-1
-3
-1
-3
-3
-3
-3
-3
-1
-1
-3
-3
-3
-3
-1
-3
-3
-1
-3
-1
-1
-1
-1
-3
-1
-1
-1
-1
-3
-1
-3
-3
-1
-1
-1
-3
-3
-1
-3
-1
-1
-3
-1
-1
-1
-1
-3
-3
-3
-1
-1
-3
-1
-1
-1
-3
-3
-3
-3
-1
-3
-3
-1
-3
-1
-1
-1
-1
-1
-3
-3
-1
-3
-3
-1
-1
-3
-1
-3
-3
-3
-1
-3
-1
-1
-3
-1
-1
-1
-1
-1
-1
-1
-1
-1
-3
-1
-3
-1
-1
-1
-1
-1
-3
-1
-1
0
0
0
0
0
0
0
0
0
0
0
0
0
0
0
0
0
0
-3
-3
-3
-3
-3
-3
-3
-3
-1
-3
-1
-3
-3
-1
-3
-3
-1
-3
-1
-1
-3
-3
-3
-1
-3
-3
-3
-3
-3
-1
-1
-3
-1
-3
-1
-1
-1
-1
-3
-1
-3
-3
-1
-3
-3
-3
-3
-1
-1
-1
-3
-1
-3
-3
-3
-1
-1
-1
-1
-3
-3
-1
-3
-1
-1
-3
-3
-3
-3
-3
-3
-3
-1
-1
-3
-3
-1
-1
-1
-1
-1
-1
-3
-3
-1
-3
-1
-3
-3
-1
-1
-3
-1
-1
-1
-3
-3
-1
-1
-1
-1
-3
-3
-1
-3
-1
-1
-3
-1
-1
-3
-3
-1
-1
-3
-1
-1
-1
-3
-1
-1
-1
-1
-1
-1
-1
-1
0
0
0
0
0
0
0
0
0
0
0
0
0
0
0
0
0
0
0
0
-3
-3
-3
-3
-3
-3
-3
-1
-3
-3
-3
-3
-3
-3
-1
-3
-3
-3
-3
-3
-3
-3
-3
-3
-3
-3
-3
-1
-3
-3
-3
-3
-3
-1
-3
-1
-3
-1
-1
-3
-1
-1
-1
-3
-3
-3
-3
-1
-3
-3
-3
-1
-1
-3
-3
-3
-1
-3
-1
-1
-1
-1
-1
-1
-3
-3
-1
-1
-1
-3
-1
-3
-3
-1
-3
-1
-1
-1
-1
-1
-1
-3
-3
-1
-3
-1
-3
-1
-3
-1
-1
-1
-1
-1
-3
-1
-1
-3
-3
-1
-1
-3
-1
-1
-1
-3
-1
-1
-1
-1
-1
-1
-1
-1
-3
-1
-1
-1
-1
-1
-3
-1
-1
-1
-1
0
0
0
0
0
0
0
0
0
0
0
0
0
0
0
0
0
0
0
0
0
0
-3
-3
-3
-3
-3
-3
-3
-3
-3
-1
-3
-3
-3
-3
-3
-3
-3
-1
-1
-1
-3
-3
-3
-3
-1
-3
-3
-1
-1
-3
-3
-1
-3
-3
-1
-1
-1
-3
-3
-1
-3
-3
-1
-1
-3
-3
-1
-3
-3
-3
-3
-1
-3
-3
-1
-3
-1
-1
-3
-1
-3
-3
-1
-1
-1
-1
-3
-3
-3
-1
-3
-3
-3
-1
-1
-3
-1
-1
-1
-1
-1
-1
-1
-1
-3
-3
-1
-3
-1
-3
-1
-3
-1
-1
-1
-1
-3
-1
-3
-1
-1
-1
-1
-1
-3
-1
-1
-1
-1
-3
-1
-1
-3
-3
-1
-1
-1
-1
-1
-1
-1
0
0
0
0
0
0
0
0
0
0
0
0
0
0
0
0
0
0
0
0
0
0
0
0
0
0
-3
-3
-3
-3
-3
-3
-3
-3
-3
-3
-3
-3
-3
-3
-1
-3
-3
-1
-3
-3
-1
-1
-3
-3
-3
-3
-1
-1
-1
-3
-3
-3
-3
-1
-1
-3
-3
-3
-1
-1
-1
-3
-3
-3
-1
-3
-1
-3
-3
-1
-3
-3
-3
-3
-3
-3
-1
-3
-1
-1
-3
-3
-1
-3
-1
-1
-1
-1
-1
-1
-1
-3
-1
-1
-1
-3
-1
-1
-3
-1
-1
-1
-3
-1
-1
-3
-3
-3
-1
-3
-1
-1
-1
-1
-3
-1
-1
-3
-1
-1
-3
-3
-3
-1
-3
-1
-3
-1
-1
-1
-1
-1
-1
-1
-1
-1
-3
-3
-1
-3
-3
-3
-1
-1
-1
-3
-1
-1
-1
-3
-3
-1
-1
-1
-1
-1
-1
0
0
0
0
0
0
0
0
0
0
-3
-3
-3
-3
-3
-3
-3
-3
-3
-3
-3
-3
-3
-1
-3
-1
-3
-3
-3
-3
-3
-3
-3
-1
-3
-3
-1
-1
-1
-1
-1
-1
-1
-3
-1
-1
-1
-3
-3
-3
-3
-1
-3
-3
-1
-3
-3
-3
-1
-1
-3
-1
-3
-3
-3
-3
-1
-1
-1
-1
-1
-3
-1
-3
-1
-3
-1
-1
-3
-3
-3
-1
-3
-1
-3
-3
-1
-3
-1
-3
-3
-1
-1
-1
-3
-3
-1
-1
-3
-1
-1
-1
-1
-3
-1
-1
-3
-3
-1
-3
-1
-1
-1
-1
-3
-1
-1
-3
-3
-3
-1
-1
-1
-3
-1
-1
-1
-3
-1
-3
-1
-1
-3
-1
-1
-1
-1
-1
-1
-1
-1
0
0
0
0
0
0
0
0
0
0
0
0
0
0
0
0
-3
-3
-3
-3
-3
-3
-3
-3
-3
-3
-1
-1
-3
-3
-3
-3
-3
-3
-3
-3
-3
-3
-1
-3
-3
-3
-1
-3
-3
-3
-3
-1
-1
-1
-3
-3
-3
-3
-3
-3
-1
-3
-1
-3
-1
-1
-3
-3
-1
-1
-3
-1
-1
-3
-1
-1
-3
-3
-3
-3
-3
-3
-1
-3
-1
-1
-1
-3
-1
-3
-1
-3
-1
-1
-1
-1
-1
-1
-1
-1
-3
-3
-1
-1
-3
-1
-1
-1
-3
-3
-1
-3
-3
-1
-1
-1
-3
-1
-1
-1
-1
-3
-1
-3
-1
-3
-1
-1
-1
-1
-1
-1
-1
-1
-1
-3
-1
-1
-1
-1
-3
-1
-1
-1
-3
-1
-3
-1
-1
0
0
0
0
0
0
0
0
0
0
0
0
0
0
0
0
0
0
-3
-3
-1
-3
-3
-3
-3
-3
-3
-3
-3
-3
-3
-3
-3
-3
-3
-3
-3
-1
-3
-3
-3
-3
-3
-3
-1
-3
-1
-3
-1
-3
-1
-1
-1
-1
-1
-3
-3
-3
-1
-1
-3
-1
-3
-3
-3
-1
-3
-3
-3
-3
-3
-1
-1
-1
-1
-1
-1
-1
-1
-3
-1
-1
-3
-3
-3
-1
-3
-3
-3
-1
-1
-1
-1
-3
-1
-3
-3
-1
-1
-1
-1
-3
-3
-1
-3
-3
-3
-1
-1
-1
-1
-3
-1
-3
-3
-1
-1
-3
-3
-3
-1
-1
-1
-1
-1
-1
-1
-1
-1
-3
-1
-3
-1
-3
-1
-1
-1
-3
-1
-1
-1
-1
-1
-1
-1
-1
-1
0
0
0
0
0
0
0
0
0
0
0
0
0
0
0
0
0
0
-3
-3
-3
-3
-1
-3
-3
-3
-3
-3
-3
-3
-1
-3
-3
-3
-3
-3
-3
-3
-1
-1
-3
-1
-3
-3
-1
-1
-1
-3
-3
-3
-3
-1
-1
-3
-1
-3
-1
-3
-3
-3
-1
-3
-1
-1
-3
-1
-1
-1
-1
-1
-3
-1
-1
-1
-1
-1
-1
-3
-3
-3
-3
-3
-1
-3
-3
-1
-1
-3
-1
-3
-3
-1
-3
-3
-3
-3
-1
-1
-1
-1
-1
-3
-3
-3
-3
-1
-1
-1
-3
-1
-1
-1
-1
-1
-3
-1
-1
-3
-1
-1
-3
-3
-1
-1
-1
-3
-3
-3
-1
-1
-3
-1
-1
-1
-3
-1
-1
-1
-1
-1
-3
-1
-3
-1
-1
0
0
0
0
0
0
0
0
0
0
0
0
0
0
0
0
0
0
0
0
-3
-3
-3
-3
-3
-3
-3
-3
-3
-1
-1
-1
-3
-3
-3
-3
-3
-3
-3
-3
-3
-3
-1
-3
-3
-3
-1
-3
-3
-3
-1
-1
-1
-3
-1
-1
-1
-3
-1
-3
-3
-3
-3
-1
-1
-1
-3
-3
-1
-1
-3
-1
-3
-3
-1
-3
-3
-1
-3
-1
-1
-1
-3
-1
-1
-1
-3
-1
-1
-1
-3
-1
-3
-3
-3
-1
-3
-3
-1
-1
-1
-1
-1
-3
-1
-3
-1
-1
-3
-1
-3
-3
-3
-1
-3
-1
-1
-3
-1
-3
-1
-1
-1
-1
-3
-3
-1
-1
-1
-1
-3
-3
-1
-1
-1
-3
-1
-1
-1
-1
-1
-1
-1
0
0
0
0
0
0
0
0
0
0
0
0
0
0
0
0
0
0
0
0
0
0
0
0
-3
-3
-3
-3
-3
-3
-3
-3
-3
-3
-1
-3
-3
-3
-3
-3
-3
-1
-3
-3
-3
-1
-1
-3
-3
-3
-3
-1
-1
-1
-1
-1
-3
-3
-3
-3
-1
-1
-3
-1
-3
-3
-1
-3
-1
-3
-3
-1
-3
-1
-1
-1
-1
-1
-1
-3
-3
-1
-1
-1
-3
-3
-3
-1
-1
-3
-3
-3
-1
-3
-3
-3
-3
-3
-1
-3
-3
-1
-3
-1
-1
-3
-1
-1
-1
-3
-1
-3
-1
-1
-1
-1
-1
-1
-1
-1
-1
-1
-1
-3
-1
-3
-1
-3
-1
-1
-1
-1
-1
-3
-3
-3
-1
-3
-3
-1
-1
-1
-1
-1
-1
-1
-1
0
0
0
0
0
0
0
0
0
0
0
0
0
0
0
0
0
0
0
0
0
0
0
0
-3
-3
-3
-3
-3
-3
-3
-3
-3
-3
-3
-1
-3
-3
-1
-1
-3
-3
-1
-3
-3
-3
-3
-3
-3
-3
-3
-3
-3
-1
-1
-1
-1
-3
-3
-1
-3
-3
-1
-1
-3
-3
-1
-3
-3
-3
-1
-3
-1
-1
-1
-3
-3
-3
-3
-1
-3
-3
-3
-1
-1
-1
-1
-1
-1
-1
-1
-1
-1
-1
-3
-1
-1
-3
-1
-1
-1
-1
-3
-1
-3
-3
-3
-1
-3
-1
-3
-1
-1
-1
-1
-1
-1
-1
-3
-1
-1
-3
-3
-1
-1
-3
-1
-1
-3
-1
-1
-1
-3
-3
-3
-3
-1
-1
-3
-1
-1
-1
-1
-1
-1
0
0
0
0
0
0
0
0
0
0
0
0
0
0
0
0
0
0
0
0
0
0
0
0
0
0
-3
-3
-1
-3
-3
-3
-3
-3
-3
-3
-3
-3
-3
-3
-3
-3
-3
-3
-3
-3
-1
-1
-3
-1
-1
-1
-1
-3
-1
-3
-1
-1
-3
-3
-1
-1
-3
-1
-1
-3
-1
-3
-1
-3
-1
-1
-1
-3
-3
-1
-1
-1
-3
-1
-3
-3
-3
-3
-3
-1
-3
-1
-3
-1
-3
-1
-3
-1
-3
-1
-3
-3
-3
-1
-3
-1
-3
-1
-1
-3
-1
-1
-3
-3
-1
-1
-1
-3
-3
-1
-1
-1
-3
-3
-3
-1
-3
-1
-1
-1
-1
-3
-3
-1
-1
-3
-1
-1
-1
-1
-1
-3
-1
-1
-1
-1
-3
-1
-1
-3
-1
-3
-1
-1
-1
0
0
0
0
0
0
0
0
0
0
0
0
0
0
0
0
0
0
0
0
0
0
-3
-3
-3
-3
-3
-3
-1
-1
-3
-3
-3
-3
-3
-3
-3
-3
-1
-1
-3
-3
-3
-3
-3
-1
-1
-3
-3
-3
-3
-1
-1
-1
-3
-1
-3
-3
-3
-3
-1
-3
-3
-1
-3
-3
-1
-1
-1
-1
-1
-1
-3
-1
-3
-3
-1
-1
-3
-3
-3
-1
-1
-1
-3
-3
-1
-1
-3
-1
-1
-3
-3
-1
-1
-3
-1
-1
-1
-1
-3
-3
-1
-3
-3
-1
-3
-3
-3
-1
-1
-3
-1
-1
-1
-1
-1
-3
-3
-1
-3
-3
-1
-3
-1
-3
-1
-3
-1
-1
-3
-1
-1
-1
-1
-1
-1
-1
-1
-3
-3
-3
-1
-3
-3
-1
-1
-1
-1
-1
-1
-1
-3
-1
-1
0
0
0
0
0
0
0
0
0
0
0
0
0
0
-3
-3
-3
-3
-3
-3
-3
-3
-3
-3
-3
-3
-3
-3
-3
-3
-3
-3
-3
-1
-3
-3
-3
-3
-3
-3
-3
-3
-1
-1
-3
-1
-3
-1
-3
-1
-3
-1
-1
-3
-1
-1
-3
-3
-3
-3
-1
-1
-1
-3
-3
-1
-1
-1
-1
-3
-1
-3
-1
-3
-3
-1
-1
-3
-1
-3
-3
-1
-1
-1
-3
-1
-1
-3
-1
-3
-3
-3
-1
-1
-1
-1
-3
-1
-1
-1
-1
-1
-1
-3
-3
-1
-1
-1
-3
-3
-1
-1
-1
-1
-1
-1
-3
-3
-1
-3
-1
-3
-1
-1
-3
-1
-1
-1
-1
-1
-3
-1
-1
-1
-3
-1
-3
-1
-1
-3
-1
-1
-1
0
0
0
0
0
0
0
0
0
0
0
0
0
0
0
0
0
0
-3
-3
-3
-3
-3
-3
-3
-3
-3
-3
-3
-3
-3
-3
-1
-1
-3
-1
-3
-1
-3
-1
-3
-3
-1
-3
-3
-3
-3
-1
-3
-3
-3
-3
-3
-3
-3
-1
-1
-3
-3
-1
-3
-1
-3
-3
-3
-1
-1
-1
-3
-1
-1
-1
-3
-1
-1
-1
-3
-1
-1
-1
-3
-3
-3
-3
-1
-1
-1
-1
-3
-3
-3
-3
-3
-3
-1
-1
-1
-3
-1
-3
-1
-3
-1
-3
-1
-3
-1
-1
-3
-1
-1
-1
-3
-1
-1
-1
-1
-1
-1
-1
-3
-1
-3
-1
-3
-1
-1
-1
-1
-1
-1
-3
-1
-1
-3
-1
-1
-1
-3
-1
-1
-3
-1
-3
-1
-1
-1
0
0
0
0
0
0
0
0
0
0
0
0
0
0
0
0
0
0
-3
-3
-3
-3
-1
-3
-3
-3
-3
-3
-3
-3
-3
-3
-3
-3
-1
-3
-3
-1
-3
-3
-1
-3
-3
-3
-3
-3
-3
-3
-3
-1
-1
-1
-3
-1
-1
-3
-3
-3
-1
-3
-3
-3
-3
-3
-3
-1
-1
-3
-1
-1
-1
-3
-1
-1
-1
-3
-1
-3
-1
-3
-3
-1
-1
-1
-3
-1
-1
-3
-3
-3
-1
-3
-1
-1
-1
-3
-1
-3
-1
-1
-1
-1
-1
-3
-1
-3
-1
-1
-3
-1
-1
-3
-3
-3
-1
-1
-3
-1
-3
-1
-1
-3
-1
-1
-3
-1
-1
-1
-1
-1
-1
-3
-1
-1
-1
-1
-1
-1
-1
-3
-3
-1
-1
-3
-1
-1
-1
0
0
0
0
0
0
0
0
0
0
0
0
0
0
0
0
0
0
-3
-3
-3
-3
-3
-3
-3
-3
-3
-3
-1
-3
-3
-3
-3
-3
-3
-1
-3
-1
-3
-3
-3
-3
-1
-3
-1
-1
-3
-1
-3
-3
-3
-1
-1
-3
-3
-3
-1
-1
-1
-3
-1
-3
-1
-3
-1
-1
-3
-3
-1
-1
-3
-1
-3
-3
-1
-3
-1
-3
-1
-1
-3
-1
-3
-3
-1
-3
-1
-1
-3
-3
-3
-1
-1
-3
-3
-1
-1
-1
-1
-1
-3
-1
-3
-1
-1
-1
-3
-3
-3
-3
-3
-3
-3
-3
-3
-1
-1
-1
-1
-1
-3
-3
-1
-1
-1
-1
-1
-1
-1
-1
-1
-1
-1
-1
-1
-1
-1
-1
-1
-1
-3
-3
-3
-1
-1
-1
-1
0
0
0
0
0
0
0
0
0
0
0
0
0
0
0
0
0
0
-3
-3
-3
-3
-3
-3
-3
-3
-1
-3
-3
-3
-3
-3
-3
-3
-3
-3
-3
-3
-3
-1
-3
-3
-3
-3
-3
-1
-3
-1
-3
-3
-3
-3
-3
-3
-1
-3
-1
-1
-1
-3
-3
-3
-3
-3
-1
-3
-1
-1
-1
-1
-1
-1
-3
-1
-3
-3
-1
-1
-3
-1
-1
-1
-3
-1
-1
-3
-1
-1
-3
-1
-3
-3
-3
-1
-1
-3
-1
-1
-1
-1
-3
-3
-3
-1
-1
-3
-1
-3
-1
-3
-1
-1
-1
-1
-3
-1
-1
-1
-3
-3
-1
-3
-1
-3
-1
-1
-1
-1
-1
-1
-1
-1
-1
-1
-1
-3
-1
-1
-1
-1
-1
-1
-3
-1
-3
-1
-1
0
0
0
0
0
0
0
0
0
0
0
0
0
0
0
0
0
0
-3
-3
-3
-3
-3
-3
-3
-3
-3
-3
-3
-3
-3
-3
-3
-1
-3
-1
-3
-3
-1
-3
-1
-3
-3
-3
-3
-3
-3
-3
-3
-3
-3
-1
-3
-3
-1
-3
-3
-3
-1
-1
-1
-1
-3
-3
-3
-1
-1
-3
-1
-3
-1
-3
-1
-3
-1
-3
-1
-1
-1
-1
-1
-3
-1
-1
-3
-1
-3
-1
-1
-1
-1
-1
-1
-1
-1
-1
-1
-1
-3
-3
-1
-1
-1
-1
-3
-3
-1
-1
-1
-3
-1
-1
-3
-3
-1
-1
-3
-3
-1
-3
-3
-3
-3
-1
-3
-1
-1
-1
-1
-1
-3
-3
-1
-1
-1
-1
-1
-3
-1
-3
-3
-1
-1
-1
-3
-1
-1
-1
-1
0
0
0
0
0
0
0
0
0
0
0
0
0
0
0
0
-3
-3
-3
-3
-3
-3
-3
-3
-3
-3
-3
-3
-1
-3
-3
-3
-3
-3
-1
-3
-3
-3
-3
-1
-1
-1
-1
-3
-1
-1
-3
-3
-3
-3
-3
-3
-3
-3
-3
-1
-3
-1
-3
-3
-1
-1
-3
-1
-3
-1
-1
-3
-3
-3
-3
-3
-1
-3
-1
-1
-1
-3
-1
-3
-1
-1
-3
-3
-1
-1
-1
-1
-1
-3
-3
-3
-3
-3
-3
-3
-1
-3
-1
-1
-3
-1
-1
-3
-1
-3
-1
-3
-1
-1
-3
-1
-1
-1
-3
-1
-1
-1
-1
-1
-1
-1
-1
-1
-1
-1
-1
-1
-1
-3
-1
-1
-1
-3
-1
-1
-1
-1
-1
-1
-1
0
0
0
0
0
0
0
0
0
0
0
0
0
0
0
0
0
0
0
0
0
0
-3
-3
-3
-3
-1
-3
-3
-3
-3
-3
-3
-3
-3
-3
-3
-3
-1
-3
-1
-1
-3
-1
-3
-3
-3
-3
-3
-3
-1
-1
-1
-3
-1
-3
-1
-3
-1
-3
-1
-3
-3
-3
-3
-1
-3
-3
-1
-1
-3
-3
-1
-3
-1
-3
-1
-3
-1
-3
-1
-3
-1
-3
-3
-3
-3
-1
-3
-1
-1
-3
-1
-3
-3
-3
-3
-1
-1
-1
-1
-3
-1
-3
-3
-1
-1
-1
-3
-1
-1
-1
-3
-1
-1
-3
-3
-1
-3
-1
-1
-1
-1
-1
-1
-1
-3
-3
-1
-1
-1
-1
-1
-3
-1
-1
-1
-3
-1
-3
-1
-1
-1
-1
-1
-3
-1
-1
-3
-1
-1
-3
-1
-1
-1
0
0
0
0
0
0
0
0
0
0
0
0
0
0
-3
-3
-3
-3
-3
-3
-3
-3
-3
-3
-3
-3
-3
-3
-3
-3
-1
-3
-1
-3
-1
-3
-3
-3
-1
-1
-3
-1
-3
-3
-1
-3
-3
-3
-3
-1
-1
-3
-3
-1
-3
-3
-3
-3
-3
-3
-3
-1
-3
-1
-1
-1
-3
-3
-1
-3
-1
-3
-3
-3
-1
-1
-1
-1
-3
-1
-3
-3
-3
-3
-3
-1
-3
-1
-1
-1
-1
-1
-3
-1
-1
-1
-1
-3
-1
-1
-1
-3
-1
-1
-3
-1
-1
-1
-1
-1
-1
-3
-3
-1
-1
-1
-1
-3
-1
-1
-1
-1
-1
-1
-1
-3
-3
-1
-1
-3
-1
-1
-3
-1
-1
-1
-1
-1
-1
0
0
0
0
0
0
0
0
0
0
0
0
0
0
0
0
0
0
0
0
0
0
-3
-3
-3
-3
-3
-3
-3
-3
-3
-3
-3
-3
-1
-1
-3
-3
-3
-1
-3
-3
-3
-3
-1
-1
-3
-3
-3
-1
-1
-1
-3
-1
-1
-1
-1
-3
-3
-3
-1
-3
-3
-3
-1
-3
-1
-3
-1
-3
-3
-3
-1
-1
-1
-1
-3
-1
-3
-3
-1
-3
-3
-1
-1
-1
-3
-1
-1
-3
-1
-1
-1
-3
-3
-3
-1
-3
-1
-3
-3
-1
-3
-1
-1
-3
-3
-3
-3
-1
-1
-3
-1
-1
-1
-1
-1
-3
-3
-3
-1
-1
-1
-3
-1
-1
-1
-1
-1
-1
-3
-3
-1
-1
-3
-1
-1
-1
-1
-3
-1
-3
-1
-1
-1
-3
-3
-1
-1
-1
-1
0
0
0
0
0
0
0
0
0
0
0
0
0
0
0
0
0
0
-3
-3
-3
-3
-3
-3
-3
-3
-3
-3
-3
-3
-1
-3
-3
-3
-3
-1
-3
-3
-3
-1
-3
-3
-3
-3
-1
-3
-3
-3
-3
-3
-1
-1
-3
-3
-1
-3
-1
-1
-1
-3
-3
-3
-3
-1
-1
-1
-1
-3
-3
-3
-3
-3
-1
-1
-3
-1
-3
-1
-3
-3
-1
-1
-1
-3
-1
-1
-3
-3
-1
-1
-3
-1
-1
-1
-1
-3
-3
-3
-1
-3
-1
-1
-3
-3
-1
-1
-3
-3
-1
-3
-1
-3
-1
-1
-1
-3
-1
-1
-1
-1
-1
-1
-1
-1
-1
-1
-1
-1
-3
-1
-1
-3
-1
-1
-1
-1
-3
-1
-1
-1
-1
-1
-1
0
0
0
0
0
0
0
0
0
0
0
0
0
0
0
0
0
0
0
0
0
0
-3
-3
-3
-3
-3
-3
-3
-3
-3
-1
-3
-1
-1
-3
-3
-3
-3
-1
-3
-3
-3
-3
-1
-1
-3
-3
-3
-3
-3
-1
-1
-1
-1
-3
-3
-3
-3
-1
-3
-3
-3
-3
-3
-1
-1
-1
-3
-3
-1
-1
-3
-1
-3
-1
-1
-3
-1
-3
-1
-1
-1
-3
-1
-1
-1
-3
-3
-3
-1
-3
-1
-3
-3
-1
-1
-1
-1
-1
-1
-1
-1
-1
-3
-1
-1
-3
-1
-3
-3
-3
-3
-3
-1
-3
-1
-1
-1
-1
-3
-3
-3
-1
-1
-1
-1
-1
-3
-1
-1
-3
-3
-1
-3
-1
-1
-1
-3
-1
-1
-3
-1
-1
-3
-1
-1
-3
-3
-1
-1
-1
-1
0
0
0
0
0
0
0
0
0
0
0
0
0
0
0
0
-3
-3
-3
-3
-3
-3
-3
-1
-3
-3
-3
-1
-3
-1
-3
-3
-3
-1
-3
-3
-3
-3
-1
-3
-1
-3
-3
-1
-1
-1
-1
-3
-3
-3
-3
-3
-3
-3
-1
-1
-3
-1
-1
-3
-3
-3
-1
-3
-3
-3
-3
-1
-3
-1
-1
-3
-1
-3
-1
-1
-1
-1
-3
-1
-1
-1
-1
-3
-3
-1
-3
-3
-1
-1
-3
-1
-1
-3
-1
-3
-3
-1
-3
-1
-1
-1
-1
-1
-1
-3
-3
-1
-1
-3
-3
-3
-1
-3
-1
-1
-3
-1
-1
-1
-3
-1
-1
-1
-3
-1
-1
-1
-3
-1
-1
-1
-1
-1
-1
0
0
0
0
0
0
0
0
0
0
0
0
0
0
0
0
0
0
0
0
0
0
0
0
0
0
0
0
-3
-3
-3
-3
-3
-3
-3
-3
-1
-3
-3
-1
-3
-3
-3
-3
-3
-3
-3
-3
-3
-1
-3
-1
-3
-3
-3
-3
-3
-3
-3
-3
-1
-1
-3
-1
-1
-3
-1
-1
-1
-3
-3
-1
-3
-1
-3
-3
-3
-1
-1
-3
-3
-3
-3
-1
-1
-1
-3
-1
-1
-1
-3
-3
-3
-3
-1
-1
-1
-3
-1
-3
-1
-3
-3
-3
-1
-3
-1
-1
-1
-1
-3
-1
-1
-3
-3
-3
-3
-1
-1
-1
-1
-1
-1
-1
-3
-3
-1
-1
-1
-3
-1
-1
-1
-3
-3
-1
-1
-1
-1
-3
-3
-1
-1
-1
-1
-1
-1
-3
-1
-1
-3
-1
-1
-3
-1
-1
-1
-1
-1
-1
-1
0
0
0
0
0
0
0
0
0
0
0
0
0
0
-3
-3
-3
-3
-3
-3
-3
-3
-3
-3
-1
-3
-3
-3
-3
-1
-3
-3
-3
-3
-1
-3
-1
-1
-1
-3
-3
-1
-3
-1
-3
-3
-1
-1
-3
-3
-3
-1
-1
-3
-3
-1
-3
-1
-1
-1
-3
-1
-1
-3
-3
-1
-3
-3
-3
-1
-1
-3
-3
-1
-1
-1
-1
-1
-3
-3
-1
-3
-3
-3
-3
-1
-3
-3
-1
-1
-1
-1
-3
-3
-1
-1
-3
-3
-3
-1
-3
-1
-1
-1
-1
-1
-1
-1
-1
-1
-1
-3
-1
-3
-1
-1
-3
-3
-3
-1
-1
-1
-3
-3
-1
-3
-1
-1
-3
-3
-1
-1
-1
-1
-1
-1
-1
-1
-1
0
0
0
0
0
0
0
0
0
0
0
0
0
0
0
0
0
0
0
0
0
0
-3
-3
-3
-3
-3
-3
-3
-3
-3
-3
-3
-3
-3
-3
-3
-3
-3
-3
-1
-3
-1
-1
-3
-3
-3
-1
-3
-3
-3
-3
-1
-1
-3
-1
-1
-3
-3
-3
-3
-1
-1
-1
-3
-3
-3
-3
-3
-1
-1
-1
-1
-1
-3
-3
-3
-1
-3
-1
-1
-1
-1
-3
-3
-3
-1
-3
-1
-3
-1
-1
-3
-1
-1
-1
-1
-1
-1
-1
-1
-3
-3
-3
-1
-1
-1
-1
-3
-1
-1
-1
-3
-1
-1
-3
-3
-3
-1
-1
-1
-1
-3
-3
-3
-1
-3
-1
-1
-1
-3
-3
-1
-3
-1
-3
-1
-1
-3
-1
-1
-1
-1
-3
-1
-1
-1
-3
-1
-1
-1
-1
-1
0
0
0
0
0
0
0
0
0
0
0
0
0
0
0
0
-3
-3
-3
-3
-3
-3
-3
-3
-3
-1
-3
-3
-3
-3
-1
-1
-1
-3
-3
-3
-1
-3
-3
-1
-3
-3
-1
-3
-3
-3
-3
-1
-1
-3
-3
-3
-3
-1
-1
-1
-1
-3
-1
-1
-3
-3
-3
-1
-3
-1
-1
-3
-3
-1
-3
-3
-1
-3
-1
-3
-1
-3
-1
-3
-3
-3
-1
-3
-1
-1
-3
-1
-3
-1
-1
-3
-1
-1
-3
-3
-1
-1
-1
-3
-1
-3
-1
-3
-1
-1
-1
-1
-1
-1
-1
-3
-3
-1
-1
-1
-1
-1
-1
-3
-3
-1
-3
-1
-1
-1
-3
-3
-1
-1
-3
-1
-1
-1
-1
-3
-1
-3
-1
-3
-3
-3
-1
-1
-1
-1
-1
0
0
0
0
0
0
0
0
0
0
0
0
0
0
0
0
-3
-3
-3
-3
-3
-3
-3
-1
-3
-3
-3
-3
-3
-3
-1
-1
-1
-1
-3
-3
-3
-3
-3
-3
-3
-3
-1
-1
-1
-3
-3
-3
-3
-3
-1
-3
-3
-1
-3
-3
-1
-1
-3
-3
-1
-1
-3
-3
-3
-1
-1
-3
-1
-1
-1
-1
-1
-1
-3
-1
-1
-3
-3
-3
-3
-3
-1
-3
-1
-3
-1
-1
-1
-3
-1
-3
-3
-3
-1
-3
-1
-1
-1
-1
-3
-1
-3
-1
-1
-3
-1
-3
-1
-3
-3
-3
-3
-1
-1
-3
-1
-1
-1
-1
-3
-1
-1
-3
-3
-3
-1
-3
-1
-3
-1
-1
-1
-1
-3
-3
-1
-1
-1
-1
-3
-1
-3
-1
-1
-1
-1
-3
-1
-1
-1
-1
-1
-1
-1
0
0
0
0
0
0
0
0
-3
-3
-1
-3
-3
-3
-3
-3
-3
-3
-3
-3
-3
-3
-1
-3
-3
-1
-1
-3
-3
-1
-3
-3
-1
-1
-3
-1
-1
-3
-3
-3
-1
-1
-1
-3
-1
-1
-3
-3
-3
-3
-3
-3
-3
-3
-3
-1
-3
-3
-1
-1
-1
-3
-1
-3
-1
-3
-1
-1
-1
-1
-1
-3
-3
-1
-1
-1
-3
-1
-1
-3
-1
-3
-1
-1
-3
-1
-1
-3
-3
-1
-1
-3
-1
-3
-3
-1
-1
-3
-1
-1
-1
-1
-1
-1
-1
-1
-3
-1
-1
-1
-1
0
0
0
0
0
0
0
0
0
0
0
0
0
0
0
0
0
0
0
0
0
0
0
0
0
0
0
0
0
0
0
0
0
0
0
0
0
0
0
0
0
0
0
0
-3
-3
-3
-3
-3
-3
-3
-3
-3
-3
-3
-3
-3
-3
-3
-1
-3
-3
-3
-1
-3
-3
-3
-1
-1
-3
-3
-3
-1
-3
-1
-3
-1
-3
-3
-1
-3
-3
-1
-3
-3
-1
-1
-1
-3
-3
-3
-1
-1
-3
-1
-3
-1
-1
-1
-1
-1
-3
-1
-1
-1
-3
-3
-1
-1
-3
-1
-3
-1
-3
-3
-1
-3
-1
-1
-1
-3
-3
-3
-1
-1
-1
-1
-3
-1
-1
-3
-1
-1
-1
-1
-1
-1
-3
-1
-3
-3
-1
-1
-3
-1
-1
-1
-1
-1
-1
-3
-3
-1
-1
-1
-1
-3
-1
-1
0
0
0
0
0
0
0
0
0
0
0
0
0
0
0
0
0
0
0
0
0
0
0
0
0
0
0
0
0
0
0
0
-3
-3
-3
-1
-3
-3
-3
-1
-1
-3
-3
-3
-3
-3
-3
-3
-3
-3
-3
-3
-3
-1
-3
-1
-3
-3
-1
-3
-3
-3
-3
-1
-3
-3
-1
-1
-1
-1
-1
-3
-3
-3
-3
-1
-3
-3
-3
-3
-3
-1
-3
-3
-1
-1
-1
-3
-3
-3
-1
-1
-1
-1
-3
-1
-1
-1
-1
-3
-1
-3
-3
-3
-1
-1
-1
-1
-1
-3
-1
-1
-3
-1
-1
-1
-1
-1
-3
-3
-3
-1
-3
-3
-1
-3
-1
-1
-1
-1
-1
-1
-3
-3
-1
-3
-3
-1
-3
-3
-1
-1
-3
-3
-1
-1
-1
-1
-1
-3
-1
-3
-1
-1
-1
-1
-3
-1
-1
-3
-1
-1
-1
-1
-1
0
0
0
0
0
0
0
0
0
0
0
0
0
0
-3
-3
-3
-3
-3
-3
-3
-3
-3
-3
-3
-3
-3
-3
-3
-3
-3
-1
-3
-3
-1
-3
-3
-1
-1
-1
-1
-3
-1
-1
-3
-1
-1
-1
-1
-3
-3
-3
-3
-3
-3
-3
-1
-1
-3
-3
-3
-3
-3
-3
-3
-1
-3
-1
-3
-1
-3
-3
-1
-3
-1
-1
-1
-1
-3
-1
-1
-1
-3
-3
-1
-3
-1
-3
-3
-1
-1
-1
-1
-3
-1
-1
-3
-3
-3
-3
-1
-1
-1
-1
-3
-1
-3
-1
-3
-3
-1
-1
-1
-3
-1
-3
-1
-1
-1
-3
-1
-1
-1
-1
-1
-1
-1
-1
-1
-3
-1
-3
-3
-1
-1
-1
-1
-1
-3
-1
-1
-1
-1
0
0
0
0
0
0
0
0
0
0
0
0
0
0
0
0
0
0
-3
-3
-3
-3
-3
-3
-3
-3
-3
-3
-3
-3
-3
-1
-1
-3
-1
-3
-3
-3
-3
-3
-3
-3
-3
-1
-1
-3
-1
-3
-1
-1
-3
-3
-1
-3
-1
-3
-3
-1
-3
-1
-3
-1
-1
-3
-3
-3
-1
-3
-1
-1
-1
-3
-1
-3
-1
-1
-3
-3
-3
-1
-1
-1
-1
-1
-1
-3
-3
-1
-1
-1
-1
-1
-3
-3
-3
-3
-3
-3
-1
-3
-3
-3
-3
-1
-1
-1
-1
-1
-1
-1
-1
-3
-3
-1
-1
-1
-1
-3
-3
-1
-3
-1
-3
-1
-1
-3
-1
-1
-1
-1
-3
-1
-1
-3
-3
-1
-3
-1
-1
-3
-1
-1
-1
-3
-1
-1
-1
-1
-1
0
0
0
0
0
0
0
0
0
0
0
0
0
0
0
0
-3
-3
-3
-3
-3
-3
-3
-3
-3
-3
-3
-3
-3
-3
-1
-3
-1
-3
-3
-3
-3
-1
-3
-3
-3
-1
-3
-1
-1
-1
-3
-3
-3
-3
-3
-1
-1
-3
-1
-1
-3
-1
-3
-3
-3
-3
-1
-1
-1
-3
-3
-3
-1
-1
-1
-3
-1
-3
-1
-1
-1
-3
-1
-3
-1
-3
-3
-1
-1
-3
-3
-1
-3
-3
-3
-3
-1
-1
-1
-1
-1
-1
-3
-3
-1
-1
-3
-3
-3
-1
-3
-1
-1
-1
-3
-1
-1
-3
-1
-1
-1
-1
-1
-3
-1
-1
-1
-1
-1
-1
-1
-1
-1
-1
-3
-1
-1
-1
-1
0
0
0
0
0
0
0
0
0
0
0
0
0
0
0
0
0
0
0
0
0
0
0
0
0
0
0
0
-3
-3
-3
-3
-1
-3
-3
-3
-3
-3
-3
-3
-3
-3
-3
-3
-3
-3
-3
-1
-3
-1
-3
-3
-1
-1
-1
-3
-3
-3
-3
-1
-3
-1
-3
-1
-3
-3
-3
-1
-3
-1
-3
-3
-3
-1
-1
-1
-3
-3
-3
-3
-1
-1
-1
-1
-1
-3
-3
-1
-3
-1
-1
-3
-3
-1
-1
-1
-1
-1
-3
-1
-1
-1
-1
-1
-3
-1
-1
-3
-1
-1
-1
-3
-1
-1
-3
-3
-3
-1
-1
-1
-1
-1
-3
-3
-1
-3
-1
-1
-3
-3
-3
-1
-1
-1
-1
-3
-3
-1
-1
-1
-3
-3
-3
-3
-1
-1
-1
-1
-3
-1
-1
-1
-1
-1
-1
0
0
0
0
0
0
0
0
0
0
0
0
0
0
0
0
0
0
0
0
-3
-3
-3
-3
-3
-3
-3
-3
-3
-3
-3
-3
-1
-3
-3
-3
-1
-3
-3
-3
-1
-3
-3
-3
-3
-3
-3
-3
-3
-1
-3
-1
-1
-3
-3
-3
-3
-1
-3
-3
-3
-1
-3
-3
-1
-1
-3
-1
-3
-1
-3
-1
-1
-1
-1
-3
-3
-3
-1
-1
-1
-1
-1
-1
-3
-3
-1
-3
-1
-1
-3
-3
-1
-1
-1
-3
-1
-1
-1
-1
-1
-3
-1
-1
-1
-1
-1
-1
-1
-3
-1
-3
-3
-1
-3
-3
-1
-1
-3
-1
-1
-1
-3
-1
-1
-1
-1
-1
-1
-1
-1
-1
-3
-3
-3
-1
-3
-1
-3
-1
-1
-3
-1
-1
-1
0
0
0
0
0
0
0
0
0
0
0
0
0
0
0
0
0
0
0
0
0
0
-3
-3
-3
-3
-3
-3
-3
-3
-3
-3
-3
-3
-1
-3
-3
-1
-1
-1
-3
-3
-3
-3
-3
-1
-3
-1
-3
-3
-3
-3
-3
-1
-3
-3
-3
-3
-1
-3
-1
-3
-3
-3
-3
-3
-1
-1
-3
-1
-1
-1
-1
-3
-3
-1
-3
-1
-1
-1
-1
-1
-1
-1
-3
-3
-3
-3
-3
-1
-1
-1
-1
-3
-1
-3
-3
-1
-1
-3
-3
-1
-3
-3
-3
-3
-1
-3
-1
-1
-1
-3
-3
-1
-1
-1
-3
-1
-1
-1
-1
-3
-1
-1
-3
-1
-1
-3
-1
-1
-1
-1
-1
-3
-1
-1
-1
-1
-1
-1
-1
-1
-3
-1
-1
-3
-1
-1
-1
0
0
0
0
0
0
0
0
0
0
0
0
0
0
0
0
0
0
0
0
-3
-3
-3
-1
-3
-3
-3
-3
-3
-3
-3
-3
-3
-3
-3
-3
-1
-3
-1
-3
-3
-3
-3
-1
-3
-3
-1
-1
-3
-1
-3
-3
-3
-3
-3
-1
-3
-3
-3
-1
-3
-3
-1
-1
-1
-1
-1
-1
-3
-3
-3
-3
-3
-1
-1
-1
-1
-3
-3
-3
-3
-1
-1
-1
-1
-3
-1
-1
-1
-1
-1
-3
-1
-1
-3
-1
-1
-1
-3
-1
-3
-3
-3
-1
-3
-3
-3
-1
-3
-1
-3
-3
-3
-3
-3
-3
-1
-1
-1
-1
-1
-1
-1
-1
-1
-3
-1
-1
-3
-1
-1
-1
-1
-1
-3
-1
-3
-1
-1
-1
-1
-1
-1
-1
-3
-1
-1
-3
-1
-1
-1
0
0
0
0
0
0
0
0
0
0
0
0
0
0
0
0
-3
-3
-3
-3
-3
-3
-3
-3
-3
-3
-3
-3
-3
-3
-3
-3
-3
-3
-1
-3
-3
-1
-1
-3
-3
-3
-1
-3
-1
-1
-3
-1
-1
-3
-1
-1
-3
-1
-3
-3
-1
-3
-3
-3
-1
-3
-3
-3
-3
-1
-1
-3
-1
-1
-3
-3
-1
-1
-1
-3
-3
-3
-3
-1
-3
-3
-1
-3
-3
-3
-1
-1
-3
-1
-1
-3
-1
-1
-3
-3
-1
-1
-3
-1
-1
-3
-1
-1
-1
-1
-1
-1
-1
-1
-1
-1
-1
-3
-1
-1
-3
-1
-1
-3
-3
-3
-1
-1
-1
-1
-1
-1
-3
-1
-1
-1
-1
-1
-3
-3
-3
-3
-3
-1
-1
-1
-1
-1
-1
-3
-1
-3
-1
-1
-1
0
0
0
0
0
0
0
0
0
0
0
0
-3
-3
-3
-3
-3
-3
-3
-3
-3
-1
-3
-3
-3
-3
-3
-3
-1
-3
-1
-3
-1
-1
-3
-3
-3
-3
-1
-3
-3
-1
-1
-3
-1
-3
-1
-1
-3
-1
-3
-3
-1
-1
-3
-3
-3
-1
-3
-1
-1
-1
-1
-3
-1
-3
-3
-3
-3
-1
-1
-3
-3
-3
-3
-3
-3
-1
-1
-3
-1
-3
-3
-1
-3
-1
-3
-1
-3
-1
-3
-1
-3
-3
-1
-1
-3
-1
-1
-1
-1
-1
-3
-3
-1
-3
-1
-3
-3
-3
-1
-1
-1
-3
-1
-1
-1
-3
-1
-1
-1
-1
-1
-1
-1
-3
-1
-3
-1
-1
-1
-3
-1
-1
-1
-1
-1
-1
-1
-1
-1
0
0
0
0
0
0
0
0
0
0
0
0
0
0
0
0
0
0
-3
-3
-3
-3
-3
-3
-3
-3
-3
-3
-3
-3
-3
-3
-3
-1
-3
-3
-1
-3
-3
-3
-1
-3
-3
-3
-3
-3
-1
-1
-1
-3
-1
-1
-1
-1
-1
-3
-1
-3
-3
-1
-3
-1
-1
-3
-3
-3
-1
-3
-1
-3
-3
-3
-3
-3
-1
-1
-3
-1
-3
-1
-1
-3
-1
-3
-3
-3
-3
-1
-1
-3
-1
-1
-1
-1
-1
-1
-1
-1
-1
-3
-1
-3
-3
-3
-3
-1
-1
-1
-1
-1
-1
-1
-1
-1
-3
-1
-3
-1
-1
-3
-3
-1
-3
-1
-1
-1
-1
-3
-3
-3
-1
-1
-1
-3
-3
-3
-1
-1
-1
-1
-1
-1
-1
-1
-1
0
0
0
0
0
0
0
0
0
0
0
0
0
0
0
0
0
0
0
0
-3
-3
-3
-3
-3
-3
-3
-3
-3
-3
-3
-3
-3
-3
-3
-1
-3
-3
-3
-1
-1
-3
-1
-3
-1
-3
-3
-3
-1
-3
-3
-3
-3
-1
-1
-3
-3
-1
-3
-3
-3
-3
-3
-1
-3
-1
-1
-3
-3
-3
-3
-1
-1
-1
-1
-3
-1
-1
-1
-3
-1
-1
-1
-3
-1
-3
-3
-1
-1
-3
-3
-3
-1
-1
-1
-1
-1
-1
-1
-3
-1
-1
-3
-1
-3
-1
-3
-3
-1
-1
-1
-1
-3
-1
-3
-3
-1
-3
-1
-1
-1
-1
-3
-1
-3
-1
-1
-3
-3
-1
-1
-3
-1
-1
-1
-3
-1
-3
-1
-1
-1
-3
-1
-1
-1
-1
-1
-1
-1
0
0
0
0
0
0
0
0
0
0
0
0
0
0
0
0
0
0
-3
-3
-3
-3
-3
-3
-3
-1
-1
-3
-3
-3
-3
-3
-1
-3
-3
-3
-3
-3
-3
-3
-3
-1
-1
-3
-3
-3
-1
-3
-3
-3
-1
-3
-3
-3
-3
-3
-3
-3
-1
-3
-1
-3
-3
-3
-3
-1
-3
-3
-3
-1
-3
-3
-3
-1
-1
-3
-1
-1
-1
-1
-1
-1
-1
-3
-1
-1
-1
-1
-3
-1
-1
-1
-3
-1
-1
-1
-3
-1
-1
-1
-1
-1
-3
-3
-1
-3
-1
-1
-1
-1
-3
-3
-3
-1
-3
-3
-1
-1
-1
-1
-3
-1
-1
-1
-3
-1
-1
-1
-1
-1
-3
-3
-1
-1
-3
-3
-1
-1
-1
-1
-1
-1
-1
-1
-1
0
0
0
0
0
0
0
0
0
0
0
0
0
0
0
0
0
0
0
0
-3
-3
-3
-3
-1
-3
-1
-3
-3
-3
-3
-3
-3
-3
-1
-3
-3
-3
-1
-3
-3
-3
-1
-1
-3
-1
-3
-1
-1
-1
-3
-1
-3
-1
-3
-3
-3
-1
-1
-3
-3
-3
-1
-1
-3
-3
-3
-3
-1
-3
-1
-1
-1
-1
-3
-1
-3
-1
-1
-3
-1
-1
-1
-1
-1
-3
-3
-1
-1
-1
-1
-1
-3
-3
-1
-3
-3
-1
-3
-1
-3
-3
-1
-1
-1
-1
-1
-3
-3
-3
-3
-3
-3
-3
-3
-3
-3
-1
-1
-1
-1
-3
-1
-3
-1
-1
-3
-1
-3
-1
-1
-1
-3
-1
-1
-1
-1
-1
-1
-1
-3
-3
-1
-1
-1
0
0
0
0
0
0
0
0
0
0
0
0
0
0
0
0
0
0
0
0
0
0
-3
-3
-1
-3
-3
-3
-3
-3
-3
-3
-3
-3
-3
-3
-3
-3
-1
-1
-3
-3
-3
-3
-1
-3
-3
-3
-1
-1
-3
-1
-3
-1
-3
-3
-3
-3
-1
-3
-1
-1
-1
-3
-1
-1
-3
-3
-1
-3
-1
-1
-1
-3
-3
-3
-3
-3
-1
-1
-1
-3
-1
-3
-1
-1
-1
-3
-3
-3
-3
-1
-3
-3
-1
-1
-3
-3
-1
-1
-1
-1
-3
-3
-1
-3
-3
-3
-3
-1
-3
-3
-1
-1
-1
-1
-1
-1
-3
-1
-1
-1
-1
-1
-1
-1
-3
-3
-1
-3
-1
-1
-1
-3
-1
-1
-1
-1
-1
-3
-1
-1
-3
-1
-1
-3
-1
-1
-1
-3
-1
-1
-1
0
0
0
0
0
0
0
0
0
0
0
0
0
0
0
0
-3
-3
-3
-3
-3
-3
-3
-3
-1
-1
-3
-3
-1
-1
-3
-1
-3
-3
-3
-3
-3
-1
-3
-3
-1
-3
-3
-3
-3
-3
-3
-1
-1
-1
-1
-1
-1
-3
-3
-1
-3
-3
-1
-1
-3
-3
-1
-3
-1
-1
-1
-1
-3
-3
-1
-1
-1
-3
-1
-3
-3
-1
-3
-3
-3
-1
-1
-1
-3
-1
-3
-1
-1
-1
-1
-3
-3
-1
-1
-3
-1
-1
-3
-1
-1
-1
-1
-1
-1
-3
-3
-1
-1
-3
-3
-1
-1
-1
-3
-3
-3
-1
-3
-3
-1
-3
-3
-3
-1
-1
-3
-3
-1
-1
-1
-1
-1
-1
-3
-1
-1
0
0
0
0
0
0
0
0
0
0
0
0
0
0
0
0
0
0
0
0
0
0
0
0
0
0
-3
-3
-3
-3
-3
-3
-3
-3
-3
-3
-1
-3
-1
-3
-1
-1
-3
-1
-3
-3
-3
-3
-3
-1
-1
-3
-3
-1
-1
-1
-1
-3
-1
-3
-3
-3
-3
-3
-1
-3
-3
-1
-1
-3
-1
-3
-1
-3
-3
-1
-3
-1
-3
-1
-3
-3
-3
-3
-1
-1
-1
-3
-3
-1
-1
-3
-3
-1
-1
-1
-1
-1
-1
-1
-3
-3
-1
-3
-3
-3
-1
-1
-3
-1
-3
-3
-3
-1
-1
-1
-1
-1
-1
-1
-1
-3
-3
-1
-1
-3
-1
-3
-1
-3
-3
-3
-1
-3
-1
-3
-1
-3
-3
-3
-1
-3
-1
-1
-1
-1
-1
-3
-1
-1
-1
-1
-1
-1
-1
-3
-1
-3
-1
-1
-1
0
0
0
0
0
0
0
0
0
0
0
0
-3
-3
-3
-3
-3
-3
-3
-3
-3
-1
-3
-3
-3
-3
-3
-1
-3
-3
-1
-3
-1
-1
-3
-1
-3
-3
-3
-3
-1
-3
-3
-1
-3
-1
-1
-3
-3
-3
-3
-3
-3
-3
-3
-3
-3
-1
-3
-3
-1
-3
-3
-1
-1
-1
-1
-3
-1
-3
-1
-1
-1
-1
-3
-1
-3
-3
-1
-1
-1
-3
-3
-3
-1
-3
-3
-1
-1
-1
-3
-3
-1
-1
-1
-1
-1
-1
-3
-1
-1
-1
-1
-1
-1
-1
-1
-3
-3
-3
-3
-3
-1
-3
-3
-1
-3
-1
-1
-1
-1
-1
-3
-1
-1
-1
-1
-1
-1
-3
-1
-1
-1
-1
-1
-1
-1
0
0
0
0
0
0
0
0
0
0
0
0
0
0
0
0
0
0
0
0
0
0
-3
-3
-3
-3
-3
-3
-3
-3
-3
-3
-3
-3
-1
-3
-3
-3
-3
-3
-3
-3
-1
-1
-1
-3
-3
-3
-3
-1
-1
-1
-1
-1
-1
-3
-3
-3
-1
-1
-3
-1
-3
-3
-1
-1
-3
-1
-3
-1
-3
-3
-1
-3
-1
-3
-1
-3
-3
-3
-1
-3
-1
-1
-1
-1
-3
-1
-1
-1
-1
-1
-3
-1
-3
-3
-3
-3
-1
-1
-1
-1
-1
-1
-3
-3
-3
-1
-3
-1
-3
-3
-1
-1
-1
-3
-3
-3
-1
-1
-3
-1
-1
-1
-1
-3
-1
-1
-3
-1
-1
-1
-1
-1
-1
-3
-1
-1
-1
0
0
0
0
0
0
0
0
0
0
0
0
0
0
0
0
0
0
0
0
0
0
0
0
0
0
0
0
0
0
-3
-3
-3
-3
-3
-3
-3
-1
-3
-3
-1
-3
-3
-3
-3
-3
-3
-3
-1
-3
-3
-3
-3
-3
-3
-3
-1
-1
-1
-3
-3
-1
-1
-3
-1
-1
-3
-3
-3
-3
-3
-1
-3
-3
-1
-3
-3
-3
-3
-1
-1
-3
-1
-3
-3
-3
-1
-1
-1
-1
-1
-3
-1
-3
-1
-1
-3
-3
-3
-1
-3
-3
-3
-1
-3
-1
-1
-3
-1
-1
-1
-3
-1
-1
-1
-1
-1
-1
-1
-3
-1
-1
-1
-3
-3
-1
-1
-1
-1
-1
-3
-3
-3
-3
-1
-3
-1
-1
-1
-1
-1
-3
-1
-1
-3
-1
-1
-1
-3
-1
-1
-1
-1
-1
-3
-1
-1
-1
-1
0
0
0
0
0
0
0
0
0
0
0
0
0
0
0
0
0
0
-3
-3
-3
-3
-3
-3
-3
-3
-3
-3
-3
-3
-3
-3
-1
-1
-1
-3
-3
-3
-1
-1
-1
-1
-1
-3
-3
-3
-3
-1
-1
-1
-3
-1
-3
-1
-3
-3
-1
-3
-1
-3
-1
-3
-1
-1
-3
-3
-3
-1
-3
-3
-3
-3
-1
-1
-3
-3
-1
-1
-1
-3
-1
-1
-3
-1
-1
-1
-3
-1
-3
-1
-1
-3
-1
-1
-1
-1
-3
-3
-3
-1
-1
-1
-1
-1
-3
-1
-3
-3
-3
-3
-3
-3
-1
-1
-1
-3
-3
-1
-1
-1
-1
-3
-1
-3
-3
-1
-1
-1
-1
-3
-1
-3
-3
-1
-1
-1
-3
-1
-3
-1
-1
-3
-1
-1
-1
0
0
0
0
0
0
0
0
0
0
0
0
0
0
0
0
0
0
0
0
-3
-3
-3
-3
-3
-3
-1
-3
-1
-3
-1
-3
-3
-3
-3
-1
-3
-3
-3
-3
-3
-3
-1
-3
-1
-3
-3
-3
-3
-3
-3
-1
-3
-3
-1
-1
-1
-1
-3
-3
-1
-1
-3
-3
-3
-1
-1
-1
-1
-1
-1
-3
-3
-1
-1
-3
-1
-1
-3
-3
-3
-1
-1
-3
-3
-1
-1
-3
-3
-3
-3
-3
-1
-1
-3
-1
-3
-3
-1
-3
-3
-1
-1
-1
-1
-1
-1
-3
-3
-1
-1
-1
-1
-3
-3
-1
-1
-3
-1
-3
-3
-1
-1
-1
-1
-1
-1
-1
-1
-1
-1
-1
-1
-3
-3
-3
-1
-1
-1
-1
-1
0
0
0
0
0
0
0
0
0
0
0
0
0
0
0
0
0
0
0
0
0
0
0
0
0
0
-3
-3
-3
-3
-3
-3
-3
-3
-3
-3
-3
-3
-3
-3
-3
-3
-1
-1
-1
-1
-3
-3
-3
-1
-1
-3
-1
-3
-3
-3
-3
-1
-1
-3
-1
-3
-3
-1
-3
-1
-3
-1
-1
-1
-1
-3
-1
-3
-3
-1
-3
-3
-3
-3
-3
-3
-3
-1
-3
-3
-1
-3
-1
-1
-3
-1
-1
-1
-1
-3
-1
-3
-1
-1
-3
-1
-1
-3
-3
-1
-1
-1
-1
-3
-3
-1
-1
-1
-1
-1
-1
-1
-1
-1
-3
-1
-3
-1
-1
-1
-1
-3
-1
-3
-3
-3
-1
-1
-3
-1
-1
-3
-1
-3
-1
-1
-1
-1
-3
-1
-1
0
0
0
0
0
0
0
0
0
0
0
0
0
0
0
0
0
0
0
0
0
0
0
0
0
0
-3
-3
-3
-3
-3
-3
-3
-3
-3
-3
-3
-3
-3
-3
-3
-3
-3
-1
-3
-1
-3
-3
-1
-3
-3
-3
-1
-3
-1
-1
-1
-3
-3
-1
-1
-1
-3
-1
-1
-1
-1
-3
-1
-3
-1
-3
-1
-3
-3
-3
-1
-3
-3
-1
-1
-1
-3
-1
-1
-3
-1
-3
-3
-3
-3
-1
-3
-3
-1
-1
-3
-1
-3
-1
-1
-3
-3
-1
-3
-3
-3
-3
-1
-1
-1
-1
-1
-1
-1
-1
-1
-3
-1
-3
-1
-1
-1
-1
-3
-3
-3
-3
-3
-1
-3
-1
-1
-1
-1
-1
-1
-3
-1
-3
-1
-1
-1
-1
-1
-1
-1
-3
-1
-1
-3
-1
-1
0
0
0
0
0
0
0
0
0
0
0
0
0
0
0
0
0
0
0
0
-3
-3
-3
-3
-3
-3
-3
-3
-1
-3
-3
-3
-1
-3
-3
-3
-3
-1
-3
-3
-3
-1
-3
-1
-3
-1
-1
-3
-3
-3
-1
-3
-1
-3
-3
-3
-3
-3
-1
-1
-1
-1
-1
-3
-1
-3
-3
-3
-3
-1
-1
-3
-3
-1
-1
-3
-3
-1
-3
-3
-1
-3
-1
-3
-1
-3
-3
-1
-1
-1
-1
-1
-3
-1
-3
-3
-3
-3
-3
-3
-1
-1
-1
-3
-1
-1
-3
-1
-3
-1
-1
-1
-3
-1
-1
-1
-1
-3
-3
-1
-1
-1
-1
-1
-1
-1
-1
-1
-3
-3
-1
-1
-1
-1
-1
-1
-1
-3
-1
-1
-1
0
0
0
0
0
0
0
0
0
0
0
0
0
0
0
0
0
0
0
0
0
0
0
0
0
0
-3
-3
-3
-3
-1
-3
-3
-1
-3
-3
-3
-3
-3
-1
-3
-3
-1
-3
-3
-3
-1
-1
-1
-3
-3
-1
-3
-3
-3
-1
-1
-1
-1
-3
-3
-1
-3
-1
-1
-3
-1
-3
-3
-3
-3
-1
-3
-3
-3
-1
-1
-3
-3
-1
-3
-1
-3
-3
-1
-3
-1
-3
-1
-3
-1
-3
-1
-1
-3
-1
-1
-3
-3
-1
-1
-1
-1
-1
-1
-1
-1
-1
-1
-3
-3
-3
-1
-3
-1
-3
-3
-3
-3
-3
-1
-1
-3
-1
-1
-1
-3
-1
-3
-3
-1
-1
-1
-3
-3
-3
-1
-1
-1
-1
-1
-3
-3
-1
-1
-1
-3
-3
-1
-3
-1
-1
-3
-1
-1
-1
-1
-1
-1
0
0
0
0
0
0
0
0
0
0
0
0
0
0
-3
-3
-3
-3
-3
-3
-3
-3
-3
-1
-3
-3
-1
-3
-3
-1
-3
-3
-3
-3
-1
-3
-3
-3
-3
-1
-3
-3
-1
-1
-3
-3
-1
-3
-3
-3
-1
-3
-3
-3
-1
-1
-1
-1
-1
-3
-1
-3
-1
-3
-1
-3
-3
-1
-1
-3
-1
-3
-1
-3
-3
-1
-1
-1
-1
-1
-3
-3
-1
-3
-3
-3
-1
-1
-1
-3
-1
-3
-1
-1
-3
-3
-1
-1
-1
-1
-3
-3
-3
-3
-1
-3
-1
-1
-1
-1
-3
-1
-1
-3
-1
-1
-1
-1
-3
-1
-3
-1
-1
-1
-1
-1
-1
-3
-3
-1
-1
-1
-1
-1
-1
0
0
0
0
0
0
0
0
0
0
0
0
0
0
0
0
0
0
0
0
0
0
0
0
0
0
-3
-3
-3
-1
-3
-3
-3
-3
-3
-3
-3
-1
-3
-3
-3
-3
-3
-3
-3
-3
-3
-3
-3
-3
-3
-1
-1
-1
-3
-3
-3
-3
-3
-1
-3
-3
-3
-1
-1
-3
-1
-1
-3
-3
-3
-1
-1
-3
-1
-3
-3
-3
-1
-3
-1
-3
-3
-1
-3
-1
-1
-3
-1
-1
-1
-1
-3
-3
-3
-1
-1
-1
-1
-1
-1
-1
-1
-3
-1
-3
-1
-3
-1
-1
-3
-3
-1
-1
-3
-1
-1
-3
-1
-1
-1
-1
-1
-1
-1
-1
-1
-1
-3
-3
-3
-1
-1
-1
-1
-3
-1
-1
-3
-3
-1
-1
-1
-3
-1
-1
-1
-1
-1
0
0
0
0
0
0
0
0
0
0
0
0
0
0
0
0
0
0
0
0
0
0
0
0
-3
-3
-3
-3
-3
-3
-3
-3
-3
-3
-3
-3
-3
-3
-3
-1
-3
-1
-3
-3
-3
-1
-3
-3
-3
-3
-1
-3
-3
-1
-1
-3
-1
-3
-1
-3
-3
-1
-1
-3
-3
-1
-1
-3
-3
-3
-1
-1
-3
-3
-1
-1
-1
-1
-1
-1
-3
-1
-3
-1
-3
-3
-3
-3
-3
-3
-3
-3
-3
-3
-1
-1
-1
-1
-3
-1
-3
-1
-1
-1
-3
-1
-1
-3
-1
-1
-1
-1
-1
-1
-3
-1
-1
-1
-3
-1
-1
-1
-1
-1
-1
-3
-1
-3
-3
-1
-3
-1
-1
-1
-1
-3
-3
-1
-3
-1
-1
-1
-1
-3
-1
-1
-1
-1
-3
-1
-3
-1
-1
0
0
0
0
0
0
0
0
0
0
0
0
0
0
0
0
0
0
-3
-3
-3
-3
-3
-3
-3
-3
-3
-3
-1
-3
-3
-1
-3
-3
-1
-3
-3
-1
-3
-3
-1
-3
-3
-3
-1
-1
-1
-3
-3
-3
-3
-3
-1
-3
-3
-1
-3
-3
-1
-1
-3
-3
-1
-1
-3
-3
-1
-1
-3
-1
-1
-3
-3
-3
-3
-1
-3
-1
-3
-1
-3
-1
-1
-3
-1
-1
-1
-3
-1
-3
-3
-3
-1
-3
-1
-1
-3
-1
-3
-1
-1
-1
-1
-1
-1
-1
-1
-1
-3
-3
-3
-1
-1
-3
-3
-1
-1
-1
-1
-1
-1
-1
-3
-1
-1
-3
-1
-3
-1
-3
-1
-1
-1
-1
-1
-1
-3
-3
-1
-1
-1
0
0
0
0
0
0
0
0
0
0
0
0
0
0
0
0
0
0
0
0
0
0
0
0
-3
-3
-3
-3
-3
-3
-3
-3
-3
-1
-3
-3
-3
-3
-1
-3
-1
-3
-3
-1
-3
-3
-1
-3
-3
-3
-1
-3
-3
-3
-3
-1
-1
-3
-1
-3
-3
-3
-1
-1
-3
-3
-3
-1
-3
-3
-3
-3
-1
-1
-3
-1
-1
-1
-1
-3
-1
-3
-3
-3
-1
-1
-1
-1
-3
-1
-3
-1
-1
-1
-1
-3
-1
-3
-1
-1
-3
-3
-3
-3
-1
-1
-1
-3
-1
-3
-1
-3
-1
-1
-3
-1
-1
-3
-1
-1
-1
-1
-1
-3
-1
-1
-3
-3
-1
-1
-1
-3
-1
-1
-3
-1
-1
-1
-3
-3
-1
-1
-1
-1
-3
-1
-1
-1
-1
0
0
0
0
0
0
0
0
0
0
0
0
0
0
0
0
0
0
0
0
0
0
-3
-3
-3
-3
-3
-3
-3
-1
-3
-3
-3
-3
-3
-3
-3
-1
-3
-1
-3
-3
-3
-3
-3
-3
-1
-1
-3
-1
-3
-1
-1
-3
-3
-1
-1
-3
-1
-3
-3
-3
-3
-3
-1
-3
-3
-1
-1
-1
-3
-3
-3
-1
-1
-3
-1
-1
-1
-3
-1
-1
-1
-3
-3
-3
-1
-3
-3
-3
-1
-1
-3
-1
-1
-3
-1
-1
-3
-3
-1
-3
-3
-1
-1
-1
-3
-3
-1
-1
-1
-3
-3
-3
-3
-1
-1
-1
-1
-1
-3
-1
-3
-3
-1
-3
-1
-1
-1
-1
-1
-1
-1
-3
-1
-1
-1
-1
-3
-1
-1
-1
-1
-3
-1
-1
-1
-3
-1
-1
-1
0
0
0
0
0
0
0
0
0
0
0
0
0
0
0
0
0
0
-3
-3
-3
-3
-1
-3
-3
-3
-3
-3
-3
-3
-1
-3
-3
-3
-1
-1
-3
-3
-3
-3
-3
-3
-3
-3
-3
-3
-3
-3
-1
-1
-3
-3
-1
-3
-1
-3
-3
-3
-3
-1
-1
-3
-3
-1
-3
-3
-3
-1
-1
-3
-1
-1
-3
-3
-3
-3
-3
-1
-3
-1
-1
-3
-3
-1
-3
-1
-1
-3
-1
-3
-1
-1
-3
-1
-3
-1
-1
-1
-1
-1
-3
-3
-3
-1
-1
-1
-1
-1
-3
-1
-1
-3
-1
-1
-1
-1
-1
-3
-1
-3
-1
-1
-1
-1
-1
-1
-1
-1
-1
-3
-1
-3
-3
-1
-1
-3
-1
-1
-3
-1
-1
-1
-1
-1
-1
-1
-1
0
0
0
0
0
0
0
0
0
0
0
0
0
0
0
0
0
0
-3
-3
-3
-3
-3
-3
-3
-3
-3
-1
-1
-3
-3
-1
-1
-3
-3
-3
-1
-3
-1
-3
-3
-1
-3
-1
-1
-3
-3
-1
-3
-3
-1
-3
-1
-3
-3
-1
-1
-1
-3
-3
-3
-1
-3
-1
-1
-1
-3
-3
-3
-3
-1
-3
-3
-3
-1
-1
-1
-3
-3
-3
-1
-1
-1
-1
-1
-3
-1
-1
-3
-3
-3
-1
-1
-3
-3
-1
-1
-1
-1
-3
-1
-1
-1
-3
-1
-1
-3
-1
-3
-1
-3
-3
-3
-3
-1
-1
-1
-1
-1
-3
-3
-1
-1
-1
-1
-3
-1
-1
-3
-3
-1
-3
-1
-1
-1
-1
-3
-3
-3
-1
-3
-1
-1
-1
-1
0
0
0
0
0
0
0
0
0
0
0
0
0
0
0
0
0
0
0
0
-3
-3
-3
-3
-3
-3
-3
-3
-3
-3
-3
-3
-3
-1
-3
-1
-1
-1
-3
-3
-1
-3
-3
-1
-3
-3
-3
-3
-3
-1
-3
-3
-3
-3
-1
-1
-3
-1
-3
-3
-3
-3
-1
-1
-1
-1
-3
-1
-3
-3
-3
-3
-1
-3
-1
-3
-3
-3
-3
-3
-3
-3
-1
-1
-1
-1
-1
-1
-3
-3
-3
-3
-1
-1
-1
-1
-1
-1
-3
-3
-1
-1
-1
-1
-1
-1
-3
-1
-3
-1
-3
-1
-1
-1
-1
-3
-1
-1
-3
-1
-1
-3
-1
-1
-1
-1
-1
-1
-1
-3
-3
-3
-1
-1
-1
-1
-3
-3
-1
-1
-3
-3
-3
-1
-1
-1
-1
-1
-3
-1
-1
-1
-3
-1
-1
0
0
0
0
0
0
0
0
0
0
0
0
-3
-3
-3
-3
-3
-3
-3
-1
-1
-3
-3
-3
-3
-3
-1
-3
-3
-1
-1
-1
-3
-3
-1
-1
-3
-1
-1
-1
-1
-3
-3
-3
-3
-3
-3
-3
-1
-3
-1
-3
-1
-3
-3
-3
-3
-1
-1
-1
-1
-3
-3
-3
-3
-1
-3
-1
-1
-3
-1
-3
-3
-1
-1
-1
-1
-3
-1
-3
-1
-1
-3
-3
-3
-3
-1
-3
-1
-3
-3
-1
-1
-1
-1
-3
-1
-1
-3
-1
-3
-3
-3
-1
-1
-1
-1
-1
-1
-3
-1
-3
-3
-1
-1
-3
-3
-1
-1
-1
-1
-3
-1
-3
-1
-3
-1
-1
-1
-1
-1
-1
-3
-1
-1
0
0
0
0
0
0
0
0
0
0
0
0
0
0
0
0
0
0
0
0
0
0
0
0
-3
-3
-3
-3
-3
-3
-3
-3
-3
-3
-3
-3
-3
-3
-3
-3
-1
-1
-3
-1
-1
-3
-1
-3
-3
-3
-3
-3
-3
-3
-3
-1
-3
-3
-1
-1
-3
-1
-3
-3
-3
-1
-3
-1
-1
-1
-1
-1
-1
-3
-3
-3
-1
-3
-1
-1
-1
-3
-3
-1
-1
-1
-3
-1
-3
-1
-1
-1
-3
-1
-3
-1
-1
-1
-1
-1
-3
-3
-1
-3
-3
-3
-3
-3
-3
-1
-3
-1
-1
-1
-1
-3
-3
-3
-1
-1
-3
-1
-1
-3
-3
-1
-1
-1
-3
-1
-1
-1
-3
-1
-1
-3
-1
-1
-1
-1
-1
-1
-1
-1
-1
-1
-1
0
0
0
0
0
0
0
0
0
0
0
0
0
0
0
0
0
0
0
0
0
0
0
0
-3
-3
-3
-3
-3
-3
-3
-3
-3
-3
-1
-3
-3
-3
-3
-3
-3
-3
-3
-3
-1
-3
-3
-1
-3
-3
-1
-3
-3
-1
-3
-3
-3
-1
-3
-1
-3
-3
-3
-1
-3
-1
-3
-3
-3
-3
-1
-1
-1
-1
-1
-1
-1
-1
-3
-1
-1
-3
-1
-1
-3
-3
-1
-1
-3
-1
-1
-1
-3
-3
-3
-1
-1
-3
-1
-1
-3
-3
-1
-3
-1
-3
-3
-1
-1
-1
-1
-1
-3
-3
-3
-1
-1
-3
-1
-1
-1
-1
-1
-3
-1
-3
-3
-1
-1
-1
-3
-1
-1
-1
-1
-3
-1
-3
-3
-1
-1
-1
-1
-1
-1
-1
-1
-3
-3
-1
-1
-1
-1
0
0
0
0
0
0
0
0
0
0
0
0
0
0
0
0
0
0
-3
-3
-3
-3
-1
-3
-3
-3
-3
-3
-1
-1
-3
-3
-3
-3
-1
-3
-3
-3
-1
-3
-1
-3
-3
-1
-1
-3
-1
-3
-3
-1
-3
-3
-3
-3
-3
-1
-1
-3
-1
-3
-1
-1
-1
-3
-3
-3
-3
-1
-3
-1
-3
-1
-1
-3
-1
-3
-3
-1
-1
-1
-1
-1
-1
-1
-3
-1
-1
-1
-3
-1
-1
-3
-3
-1
-3
-3
-3
-1
-1
-3
-3
-1
-3
-3
-3
-1
-1
-3
-1
-1
-1
-1
-1
-1
-1
-3
-1
-1
-3
-1
-1
-1
-3
-3
-3
-3
-3
-1
-1
-1
-3
-1
-1
-1
-3
-1
-1
-3
-1
-1
-3
-1
-1
0
0
0
0
0
0
0
0
0
0
0
0
0
0
0
0
0
0
0
0
0
0
-3
-3
-3
-3
-3
-3
-3
-3
-3
-3
-3
-3
-3
-3
-3
-3
-3
-3
-3
-3
-3
-3
-3
-3
-1
-3
-3
-3
-3
-1
-3
-1
-3
-1
-1
-3
-3
-3
-3
-3
-3
-3
-3
-1
-3
-3
-1
-1
-1
-3
-3
-1
-1
-3
-1
-3
-1
-1
-1
-1
-3
-1
-1
-1
-1
-1
-1
-3
-1
-1
-1
-3
-1
-3
-3
-1
-1
-1
-1
-1
-3
-1
-1
-3
-1
-1
-1
-1
-3
-1
-1
-3
-3
-1
-1
-1
-1
-1
-1
-1
-3
-3
-1
-1
-3
-1
-1
-1
-3
-3
-1
-1
-1
-3
-1
-1
-1
-1
-3
-1
-1
-1
-1
0
0
0
0
0
0
0
0
0
0
0
0
0
0
0
0
0
0
0
0
0
0
0
0
-3
-3
-3
-3
-1
-3
-3
-1
-3
-3
-3
-3
-3
-3
-3
-3
-3
-3
-3
-3
-1
-3
-1
-1
-1
-3
-1
-3
-3
-3
-3
-3
-3
-3
-3
-1
-3
-3
-3
-3
-1
-1
-1
-1
-3
-1
-1
-1
-1
-1
-3
-1
-3
-3
-3
-3
-3
-1
-1
-1
-3
-3
-3
-1
-1
-1
-1
-1
-3
-3
-3
-3
-1
-1
-1
-1
-3
-1
-1
-3
-3
-3
-3
-1
-3
-1
-3
-3
-1
-3
-1
-3
-1
-1
-1
-3
-1
-1
-1
-1
-3
-3
-3
-1
-1
-1
-1
-3
-1
-1
-1
-3
-1
-1
-3
-1
-1
-1
-1
-1
-3
-1
-1
-1
-1
-1
-1
-1
-1
0
0
0
0
0
0
0
0
0
0
0
0
0
0
0
0
0
0
-3
-3
-3
-3
-3
-3
-1
-3
-1
-1
-3
-3
-3
-3
-3
-3
-1
-3
-3
-1
-3
-1
-3
-3
-3
-1
-1
-1
-3
-1
-1
-1
-3
-1
-1
-3
-3
-3
-1
-3
-3
-3
-3
-3
-3
-3
-3
-1
-1
-3
-1
-3
-1
-3
-1
-3
-3
-3
-1
-1
-3
-3
-3
-1
-1
-3
-1
-1
-1
-3
-1
-3
-3
-1
-3
-1
-3
-3
-1
-1
-1
-1
-3
-3
-3
-1
-1
-1
-1
-3
-1
-1
-3
-3
-3
-1
-1
-1
-1
-3
-3
-1
-1
-1
-3
-1
-3
-1
-1
-1
-1
-1
-3
-1
-1
-3
-3
-1
-1
-3
-1
-3
-3
-1
-1
-1
-1
-1
-1
-1
-1
0
0
0
0
0
0
0
0
0
0
0
0
0
0
0
0
-3
-3
-3
-3
-3
-3
-3
-3
-3
-3
-1
-3
-3
-3
-1
-3
-3
-3
-3
-3
-3
-1
-3
-3
-3
-1
-1
-1
-1
-1
-3
-1
-3
-3
-1
-1
-3
-3
-3
-3
-1
-3
-3
-3
-1
-1
-3
-1
-1
-3
-1
-3
-3
-1
-3
-3
-3
-3
-3
-3
-1
-1
-3
-3
-1
-1
-3
-1
-3
-1
-3
-3
-1
-3
-1
-1
-3
-1
-1
-1
-3
-3
-3
-3
-1
-1
-3
-1
-1
-1
-1
-1
-1
-3
-3
-3
-1
-1
-1
-1
-1
-3
-1
-3
-1
-1
-3
-1
-1
-3
-1
-1
-1
-3
-1
-3
-1
-1
-3
-3
-1
-1
-1
-1
-1
-1
-1
-3
-1
-1
-3
-1
-3
-1
-1
-1
-3
-1
-1
-1
-1
0
0
0
0
0
0
-3
-3
-3
-3
-3
-3
-3
-3
-1
-3
-3
-3
-1
-3
-3
-3
-3
-1
-3
-3
-3
-1
-3
-3
-3
-3
-3
-3
-1
-3
-3
-1
-1
-3
-1
-3
-1
-3
-3
-1
-3
-3
-3
-1
-3
-1
-1
-1
-3
-3
-3
-1
-3
-1
-3
-3
-1
-3
-3
-3
-1
-1
-3
-3
-3
-1
-1
-1
-1
-3
-1
-3
-1
-1
-1
-1
-1
-1
-3
-1
-1
-3
-3
-3
-1
-3
-1
-1
-3
-3
-3
-3
-1
-1
-1
-1
-1
-1
-1
-1
-1
-1
-1
-1
-1
-1
-1
-1
-3
-1
-3
-1
-3
-1
-1
-1
-1
-3
-1
-1
-1
-1
-3
-1
-1
0
0
0
0
0
0
0
0
0
0
0
0
0
0
0
0
0
0
0
0
0
0
-3
-3
-3
-3
-1
-3
-1
-3
-3
-3
-3
-3
-3
-3
-3
-3
-3
-1
-3
-1
-1
-3
-1
-3
-1
-3
-3
-3
-3
-1
-3
-3
-1
-1
-1
-1
-1
-3
-3
-3
-1
-3
-3
-1
-3
-3
-1
-3
-3
-3
-3
-3
-1
-3
-3
-1
-3
-1
-1
-1
-1
-1
-3
-1
-1
-1
-3
-3
-1
-3
-3
-3
-1
-1
-1
-3
-1
-3
-1
-1
-3
-1
-1
-1
-3
-3
-3
-3
-1
-1
-1
-3
-1
-1
-1
-1
-3
-1
-3
-1
-3
-1
-3
-1
-1
-1
-1
-3
-1
-1
-1
-1
-3
-1
-1
-1
-1
-1
-3
-3
-1
-1
-3
-1
-3
-1
-1
0
0
0
0
0
0
0
0
0
0
0
0
0
0
0
0
0
0
0
0
-3
-3
-3
-3
-3
-3
-3
-1
-3
-3
-3
-3
-3
-3
-1
-3
-3
-1
-3
-3
-1
-3
-3
-1
-3
-3
-3
-3
-3
-3
-3
-3
-3
-1
-1
-1
-3
-1
-1
-3
-1
-3
-1
-3
-1
-1
-1
-3
-3
-1
-3
-3
-3
-1
-1
-1
-1
-3
-1
-3
-1
-1
-1
-3
-3
-1
-1
-3
-3
-3
-3
-3
-3
-3
-1
-3
-1
-1
-3
-1
-1
-1
-3
-1
-1
-1
-1
-3
-1
-1
-3
-1
-3
-3
-1
-1
-1
-1
-1
-1
-3
-3
-1
-1
-1
-1
-3
-1
-3
-1
-1
-1
-1
-1
-1
-1
-3
-1
-1
-1
-1
0
0
0
0
0
0
0
0
0
0
0
0
0
0
0
0
0
0
0
0
0
0
0
0
0
0
-3
-3
-3
-3
-3
-3
-3
-3
-3
-1
-3
-3
-3
-3
-1
-3
-3
-3
-3
-3
-3
-1
-3
-3
-3
-1
-3
-3
-3
-1
-3
-1
-3
-3
-3
-3
-1
-3
-1
-3
-1
-1
-3
-1
-3
-1
-3
-1
-1
-3
-3
-1
-3
-1
-1
-1
-1
-3
-1
-1
-3
-1
-3
-3
-3
-3
-1
-1
-1
-1
-1
-1
-3
-3
-1
-1
-1
-1
-1
-3
-1
-1
-1
-3
-1
-3
-1
-3
-1
-3
-1
-1
-3
-1
-1
-3
-1
-1
-3
-1
-1
-1
-1
-1
-1
-3
-1
-3
-1
-1
-1
-1
-3
-3
-1
-1
-1
0
0
0
0
0
0
0
0
0
0
0
0
0
0
0
0
0
0
0
0
0
0
0
0
0
0
0
0
0
0
-3
-3
-3
-3
-3
-3
-3
-3
-3
-3
-3
-3
-3
-3
-1
-3
-3
-1
-3
-3
-3
-3
-3
-1
-3
-1
-3
-3
-3
-3
-3
-3
-3
-1
-1
-3
-1
-3
-3
-1
-3
-1
-1
-3
-3
-3
-3
-1
-1
-1
-3
-1
-3
-1
-1
-3
-3
-3
-1
-1
-1
-3
-3
-1
-3
-1
-3
-1
-1
-1
-3
-3
-3
-3
-1
-1
-1
-1
-1
-1
-3
-1
-3
-1
-1
-1
-3
-1
-1
-3
-1
-1
-3
-1
-1
-1
-3
-1
-1
-1
-1
-3
-1
-3
-1
-1
-1
-3
-1
-1
-1
-1
-1
-1
-1
-1
-3
-1
-1
-3
-1
-1
-1
0
0
0
0
0
0
0
0
0
0
0
0
0
0
0
0
0
0
0
0
0
0
0
0
-3
-3
-3
-3
-1
-3
-3
-3
-3
-3
-3
-3
-3
-3
-3
-1
-3
-3
-3
-3
-1
-3
-3
-3
-3
-3
-3
-3
-1
-1
-3
-3
-1
-3
-3
-3
-3
-1
-1
-3
-3
-1
-3
-1
-1
-3
-3
-3
-3
-3
-1
-3
-1
-1
-1
-3
-1
-1
-1
-3
-1
-3
-1
-3
-1
-1
-1
-1
-3
-3
-1
-3
-3
-1
-3
-1
-1
-3
-3
-3
-1
-1
-1
-3
-1
-1
-1
-1
-1
-1
-1
-1
-3
-1
-1
-3
-3
-1
-3
-1
-1
-3
-1
-1
-1
-1
-3
-1
-1
-1
-3
-1
-3
-1
-3
-1
-1
-3
-1
-1
-1
-3
-1
-1
-1
-3
-1
-1
-1
-1
-1
0
0
0
0
0
0
0
0
0
0
0
0
0
0
0
0
-3
-3
-3
-3
-3
-3
-3
-3
-3
-3
-3
-3
-3
-3
-3
-3
-3
-1
-3
-3
-1
-3
-3
-3
-3
-1
-1
-3
-3
-3
-3
-1
-1
-1
-3
-1
-3
-1
-1
-1
-3
-1
-3
-1
-3
-3
-1
-3
-3
-1
-3
-3
-3
-1
-1
-1
-1
-3
-1
-3
-3
-3
-3
-3
-1
-3
-3
-1
-1
-1
-1
-1
-1
-3
-1
-3
-1
-1
-3
-1
-1
-1
-1
-3
-1
-1
-1
-1
-1
-3
-3
-3
-1
-1
-1
-3
-3
-1
-1
-3
-1
-1
-3
-3
-1
-3
-1
-1
-1
-3
-1
-3
-1
-3
-1
-3
-1
-1
-1
-1
-1
-1
-3
-3
-1
-1
-1
-1
-1
-1
-1
0
0
0
0
0
0
0
0
0
0
0
0
0
0
0
0
-3
-3
-3
-3
-3
-3
-3
-3
-3
-1
-3
-1
-3
-3
-3
-3
-3
-3
-3
-3
-3
-1
-3
-3
-3
-3
-3
-3
-3
-1
-3
-1
-1
-1
-3
-3
-1
-3
-3
-1
-3
-1
-1
-1
-3
-3
-3
-1
-3
-3
-1
-1
-1
-3
-3
-3
-1
-1
-1
-1
-3
-1
-1
-1
-3
-1
-1
-3
-1
-1
-3
-3
-1
-3
-1
-1
-3
-1
-3
-3
-1
-1
-3
-1
-1
-1
-1
-1
-1
-1
-3
-1
-3
-3
-1
-3
-1
-3
-1
-1
-1
-1
-3
-3
-3
-3
-3
-1
-1
-1
-1
-1
-1
-1
-1
-3
-1
-3
-1
-3
-1
-1
-1
-1
-3
-1
-3
-1
-1
-1
-1
0
0
0
0
0
0
0
0
0
0
0
0
0
0
0
0
-3
-3
-3
-3
-3
-3
-1
-3
-3
-3
-3
-3
-3
-3
-1
-1
-3
-3
-3
-3
-3
-3
-3
-3
-3
-1
-3
-1
-3
-3
-3
-1
-1
-3
-3
-3
-1
-3
-3
-3
-3
-3
-3
-3
-1
-1
-3
-3
-1
-1
-3
-3
-3
-3
-3
-3
-1
-1
-1
-1
-3
-1
-1
-3
-1
-3
-1
-3
-1
-3
-1
-3
-1
-1
-1
-1
-3
-3
-1
-1
-1
-1
-1
-3
-1
-1
-1
-3
-1
-1
-1
-1
-3
-1
-1
-3
-3
-1
-1
-1
-1
-3
-1
-3
-1
-1
-1
-1
-1
-1
-1
-1
-1
-3
-1
-1
-3
-1
-1
-3
-1
-1
-1
-1
-1
0
0
0
0
0
0
0
0
0
0
0
0
0
0
0
0
0
0
0
0
0
0
-3
-3
-3
-3
-3
-3
-3
-3
-3
-3
-3
-3
-3
-3
-3
-3
-1
-1
-1
-3
-3
-3
-3
-3
-3
-1
-3
-1
-1
-3
-1
-3
-1
-3
-1
-3
-1
-3
-3
-3
-1
-3
-3
-3
-1
-1
-1
-3
-3
-1
-1
-3
-1
-1
-3
-1
-3
-3
-3
-1
-1
-3
-1
-3
-3
-3
-3
-1
-3
-3
-3
-1
-1
-3
-1
-1
-1
-3
-1
-3
-3
-1
-1
-3
-1
-1
-1
-1
-1
-1
-1
-3
-1
-1
-1
-1
-1
-1
-3
-1
-1
-3
-1
-1
-1
-1
-3
-1
-1
-3
-1
-3
-1
-3
-1
-3
-3
-1
-1
-1
-1
-3
-1
-1
-1
-1
-1
0
0
0
0
0
0
0
0
0
0
0
0
0
0
0
0
0
0
0
0
-3
-3
-3
-3
-3
-3
-3
-3
-3
-3
-3
-3
-3
-3
-1
-1
-3
-1
-3
-3
-3
-1
-3
-3
-3
-3
-3
-3
-3
-1
-1
-1
-3
-3
-1
-1
-1
-3
-1
-1
-1
-3
-1
-3
-1
-3
-3
-3
-3
-3
-1
-1
-1
-3
-3
-3
-1
-1
-1
-1
-1
-1
-3
-1
-3
-1
-3
-3
-1
-1
-1
-3
-3
-1
-3
-1
-1
-3
-3
-3
-1
-1
-3
-3
-1
-1
-3
-1
-1
-1
-3
-1
-1
-1
-3
-1
-1
-1
-3
-3
-3
-1
-1
-1
-3
-3
-3
-1
-1
-1
-3
-1
-3
-1
-1
-3
-1
-1
-3
-1
-1
-1
-1
-1
-3
-1
-1
-3
-1
-1
-1
0
0
0
0
0
0
0
0
0
0
0
0
0
0
0
0
-3
-3
-3
-3
-3
-3
-3
-3
-3
-1
-3
-3
-3
-3
-1
-3
-1
-3
-3
-3
-3
-3
-3
-1
-1
-3
-1
-1
-1
-3
-3
-3
-1
-3
-1
-3
-3
-3
-1
-3
-3
-3
-1
-3
-3
-3
-1
-3
-3
-1
-1
-3
-1
-3
-1
-3
-3
-3
-1
-3
-1
-1
-1
-1
-1
-3
-1
-1
-1
-3
-3
-1
-1
-3
-3
-1
-3
-3
-3
-3
-1
-1
-3
-3
-3
-3
-1
-3
-1
-3
-1
-1
-1
-1
-3
-3
-1
-1
-1
-1
-1
-1
-1
-1
-1
-1
-1
-3
-1
-1
-1
-1
-1
-1
-3
-1
-1
-1
-1
-1
-1
-1
-3
-3
-1
-1
-1
0
0
0
0
0
0
0
0
0
0
0
0
0
0
0
0
0
0
0
0
-3
-3
-3
-3
-3
-3
-3
-3
-3
-3
-1
-3
-3
-3
-3
-1
-3
-3
-1
-3
-3
-3
-1
-3
-3
-3
-1
-3
-1
-1
-3
-3
-1
-3
-1
-3
-3
-3
-3
-3
-1
-1
-1
-3
-1
-1
-1
-1
-3
-3
-1
-1
-3
-1
-1
-1
-1
-3
-1
-3
-3
-3
-3
-1
-1
-1
-1
-1
-1
-3
-1
-3
-1
-1
-3
-3
-3
-1
-1
-1
-1
-3
-1
-1
-1
-3
-1
-3
-3
-1
-3
-3
-1
-3
-1
-3
-1
-1
-1
-3
-3
-1
-1
-1
-1
-3
-3
-1
-1
-1
-1
-3
-1
-1
-3
-3
-3
-1
-1
-1
-1
-1
-1
0
0
0
0
0
0
0
0
0
0
0
0
0
0
0
0
0
0
0
0
0
0
0
0
-3
-3
-3
-3
-3
-3
-1
-3
-3
-1
-3
-3
-3
-3
-3
-3
-1
-3
-3
-3
-3
-3
-3
-3
-1
-3
-3
-3
-3
-1
-3
-1
-1
-1
-3
-3
-3
-3
-1
-1
-1
-3
-1
-1
-1
-1
-3
-1
-1
-3
-1
-3
-3
-3
-3
-1
-1
-1
-3
-1
-1
-1
-3
-3
-1
-1
-1
-1
-1
-1
-3
-3
-1
-1
-1
-1
-3
-1
-1
-3
-3
-3
-3
-3
-1
-1
-1
-1
-3
-1
-1
-1
-3
-3
-3
-1
-1
-1
-3
-1
-1
-3
-1
-3
-3
-3
-1
-1
-1
-1
-1
-1
-3
-1
-3
-1
-3
-1
-1
-3
-1
-1
-1
0
0
0
0
0
0
0
0
0
0
0
0
0
0
0
0
0
0
0
0
0
0
0
0
-3
-3
-3
-3
-3
-3
-1
-1
-3
-3
-3
-3
-3
-3
-3
-3
-3
-1
-3
-3
-3
-3
-1
-3
-3
-1
-1
-1
-3
-3
-1
-3
-3
-3
-3
-1
-3
-3
-3
-1
-3
-1
-1
-1
-1
-1
-1
-1
-3
-1
-1
-3
-1
-3
-1
-3
-1
-1
-3
-3
-3
-3
-3
-1
-1
-3
-1
-1
-3
-3
-3
-3
-1
-3
-3
-3
-1
-3
-1
-1
-3
-1
-1
-1
-3
-1
-1
-1
-1
-1
-1
-1
-1
-1
-3
-3
-3
-1
-1
-1
-1
-3
-1
-3
-3
-1
-1
-1
-1
-1
-3
-3
-3
-1
-1
-1
-1
-1
-1
-1
-1
0
0
0
0
0
0
0
0
0
0
0
0
0
0
0
0
0
0
0
0
0
0
0
0
0
0
-3
-3
-3
-3
-3
-3
-3
-1
-3
-3
-3
-1
-3
-1
-3
-3
-3
-3
-3
-1
-3
-3
-3
-3
-3
-1
-3
-3
-1
-3
-3
-1
-1
-3
-1
-1
-1
-1
-3
-3
-3
-3
-1
-1
-1
-3
-1
-1
-3
-3
-3
-1
-1
-1
-1
-3
-1
-1
-3
-1
-3
-1
-3
-1
-3
-3
-3
-3
-1
-3
-3
-3
-1
-1
-1
-1
-1
-1
-1
-3
-3
-1
-3
-3
-1
-1
-3
-3
-3
-3
-1
-3
-3
-1
-1
-3
-1
-1
-3
-1
-1
-1
-1
-1
-1
-3
-3
-1
-3
-1
-1
-1
-1
-1
-1
-3
-1
-3
-1
-1
-1
-1
-3
-1
-1
-1
-1
0
0
0
0
0
0
0
0
0
0
0
0
0
0
0
0
0
0
0
0
-3
-3
-3
-3
-3
-3
-3
-3
-3
-3
-3
-3
-3
-3
-3
-3
-3
-3
-3
-3
-3
-3
-1
-3
-3
-3
-1
-3
-3
-1
-3
-3
-1
-3
-1
-3
-3
-3
-3
-3
-1
-1
-1
-1
-3
-3
-1
-1
-3
-3
-1
-3
-3
-1
-3
-1
-3
-1
-1
-1
-1
-1
-3
-3
-1
-3
-1
-1
-1
-1
-1
-3
-3
-3
-3
-3
-3
-1
-1
-1
-1
-1
-3
-1
-1
-1
-3
-3
-1
-1
-1
-3
-1
-3
-1
-1
-3
-3
-1
-1
-1
-3
-1
-3
-1
-3
-1
-3
-1
-3
-1
-3
-1
-3
-1
-1
-1
-1
-3
-3
-1
-1
-1
-3
-1
-1
-1
-3
-1
-1
-1
-1
-1
-1
-1
-1
-1
-1
-1
-1
-1
0
0
0
0
0
0
-3
-3
-3
-3
-3
-3
-3
-3
-3
-1
-3
-3
-3
-3
-3
-3
-3
-3
-3
-3
-3
-1
-1
-1
-3
-3
-1
-1
-1
-1
-3
-3
-3
-3
-3
-3
-1
-1
-1
-3
-1
-3
-3
-3
-3
-3
-3
-1
-1
-1
-1
-3
-1
-3
-3
-1
-1
-1
-1
-1
-3
-3
-1
-1
-3
-1
-3
-1
-1
-3
-3
-1
-3
-3
-1
-1
-3
-3
-1
-1
-3
-1
-1
-1
-1
-1
-3
-3
-1
-1
-1
-1
-1
-1
-3
-1
-3
-1
-3
-3
-1
-3
-1
-1
-1
-3
-1
-1
-1
-1
-1
-3
-3
-1
-1
-3
-1
-3
-1
-3
-3
-1
-1
-1
-3
-1
-3
-1
-1
-1
-1
0
0
0
0
0
0
0
0
0
0
0
0
0
0
0
0
-3
-3
-3
-3
-3
-1
-3
-3
-3
-1
-3
-3
-3
-3
-1
-3
-1
-3
-3
-3
-1
-3
-3
-1
-3
-3
-1
-3
-3
-1
-1
-1
-3
-3
-1
-3
-3
-1
-1
-1
-1
-3
-3
-3
-1
-3
-3
-1
-3
-3
-3
-3
-3
-3
-3
-1
-3
-1
-1
-3
-1
-3
-1
-1
-3
-1
-1
-1
-1
-3
-3
-3
-1
-1
-1
-3
-1
-1
-1
-3
-1
-1
-1
-1
-1
-1
-3
-1
-3
-1
-1
-1
-3
-3
-1
-1
-1
-3
-1
-3
-1
-1
-1
-3
-3
-1
-1
-3
-1
-3
-1
-3
-1
-1
-1
-3
-1
-3
-1
-1
-1
0
0
0
0
0
0
0
0
0
0
0
0
0
0
0
0
0
0
0
0
0
0
0
0
0
0
-3
-3
-3
-3
-1
-3
-3
-3
-3
-3
-3
-3
-1
-3
-3
-3
-3
-3
-3
-3
-1
-3
-3
-3
-3
-1
-1
-3
-3
-3
-3
-1
-3
-3
-3
-1
-1
-3
-1
-3
-1
-1
-3
-1
-1
-1
-1
-1
-1
-1
-1
-3
-3
-1
-3
-1
-1
-3
-1
-1
-1
-3
-3
-3
-3
-1
-3
-1
-1
-3
-3
-1
-1
-3
-1
-1
-1
-3
-1
-3
-1
-1
-3
-3
-1
-3
-1
-1
-1
-1
-1
-3
-3
-1
-3
-1
-3
-1
-1
-3
-3
-1
-3
-3
-1
-3
-1
-1
-3
-1
-1
-1
-3
-1
-1
-1
-1
-3
-1
-1
-1
-1
-3
-3
-1
-1
-1
0
0
0
0
0
0
0
0
0
0
0
0
0
0
0
0
0
0
0
0
-3
-3
-3
-3
-3
-3
-3
-3
-1
-3
-3
-3
-3
-1
-1
-3
-3
-1
-3
-3
-3
-1
-3
-3
-1
-3
-3
-3
-1
-1
-1
-1
-1
-3
-3
-3
-3
-3
-3
-3
-3
-3
-3
-1
-1
-3
-3
-1
-1
-3
-3
-3
-1
-1
-3
-1
-1
-1
-1
-1
-3
-1
-3
-3
-1
-3
-3
-1
-1
-3
-1
-1
-1
-3
-3
-3
-1
-1
-3
-1
-1
-1
-1
-1
-1
-1
-1
-3
-3
-3
-1
-1
-3
-1
-1
-3
-1
-1
-3
-3
-1
-1
-1
-1
-3
-1
-1
-1
-3
-3
-1
-1
-1
-1
-1
-3
-1
-1
-3
-3
-3
-3
-1
-3
-3
-1
-1
-1
-1
-1
-3
-1
-1
0
0
0
0
0
0
0
0
0
0
0
0
0
0
-3
-3
-3
-3
-1
-3
-3
-3
-1
-1
-3
-3
-3
-3
-3
-3
-3
-3
-3
-1
-3
-3
-3
-3
-3
-3
-1
-3
-3
-3
-3
-1
-3
-1
-1
-3
-1
-1
-3
-3
-3
-1
-3
-3
-1
-1
-3
-3
-1
-3
-1
-3
-1
-1
-3
-3
-1
-1
-1
-3
-3
-1
-3
-1
-1
-1
-3
-1
-1
-3
-3
-3
-1
-3
-1
-1
-3
-3
-1
-3
-1
-1
-1
-3
-1
-1
-1
-1
-1
-3
-1
-1
-3
-1
-1
-3
-3
-3
-1
-3
-3
-1
-1
-3
-1
-1
-3
-3
-1
-3
-1
-1
-1
-3
-1
-1
-1
-1
-1
-1
-1
-1
-1
-3
-1
-1
-1
-1
-1
0
0
0
0
0
0
0
0
0
0
0
0
0
0
0
0
0
0
-3
-3
-3
-3
-3
-3
-3
-3
-3
-3
-3
-1
-3
-3
-1
-3
-3
-3
-3
-3
-3
-3
-3
-3
-3
-1
-1
-1
-1
-1
-1
-1
-3
-1
-1
-3
-3
-3
-1
-1
-3
-1
-3
-3
-3
-3
-1
-1
-1
-3
-3
-1
-3
-1
-3
-1
-1
-3
-1
-3
-3
-3
-1
-1
-1
-3
-1
-1
-3
-3
-3
-1
-3
-3
-3
-1
-3
-1
-1
-3
-3
-1
-3
-1
-1
-1
-1
-1
-1
-1
-1
-3
-3
-1
-3
-1
-3
-1
-3
-3
-1
-1
-1
-1
-1
-3
-1
-1
-1
-1
-1
-1
-3
-3
-3
-1
-1
-1
-1
-3
-1
-3
-1
-1
-3
-3
-1
-1
-1
-1
-1
0
0
0
0
0
0
0
0
0
0
0
0
0
0
0
0
-3
-3
-3
-3
-3
-3
-3
-3
-3
-3
-3
-3
-3
-3
-3
-1
-1
-3
-1
-3
-3
-3
-1
-3
-3
-1
-3
-1
-1
-3
-1
-3
-1
-1
-1
-3
-1
-3
-3
-1
-3
-3
-1
-3
-3
-1
-1
-1
-1
-1
-3
-1
-3
-3
-1
-1
-1
-3
-1
-1
-3
-3
-3
-1
-1
-3
-3
-1
-1
-1
-1
-3
-3
-1
-3
-3
-3
-1
-1
-3
-3
-3
-1
-3
-3
-1
-1
-3
-1
-1
-1
-3
-1
-1
-1
-1
-3
-1
-3
-1
-1
-1
-1
-3
-1
-3
-1
-3
-1
-1
-1
-1
-1
-1
-3
-1
-1
0
0
0
0
0
0
0
0
0
0
0
0
0
0
0
0
0
0
0
0
0
0
0
0
0
0
0
0
0
0
-3
-3
-3
-3
-3
-3
-3
-3
-3
-3
-3
-3
-3
-3
-3
-3
-3
-1
-3
-3
-1
-1
-3
-3
-3
-1
-1
-1
-3
-1
-1
-3
-1
-3
-1
-1
-1
-1
-3
-3
-3
-3
-3
-3
-3
-1
-1
-3
-1
-3
-3
-1
-1
-1
-1
-1
-1
-1
-3
-1
-1
-3
-1
-1
-3
-1
-1
-1
-1
-1
-1
-3
-3
-3
-1
-3
-1
-3
-3
-1
-1
-1
-3
-3
-3
-1
-1
-1
-1
-1
-3
-1
-1
-3
-3
-1
-1
-3
-3
-3
-3
-3
-1
-3
-1
-1
-3
-1
-1
-1
-3
-1
-1
-3
-1
-3
-1
-3
-1
-1
-1
-1
-1
0
0
0
0
0
0
0
0
0
0
0
0
0
0
0
0
0
0
0
0
0
0
0
0
-3
-3
-3
-3
-3
-3
-3
-3
-3
-3
-3
-1
-3
-1
-3
-3
-3
-3
-3
-3
-1
-1
-3
-3
-3
-1
-1
-3
-1
-3
-1
-3
-3
-3
-3
-3
-3
-3
-3
-1
-3
-3
-3
-3
-1
-1
-3
-1
-3
-1
-1
-1
-1
-1
-3
-3
-1
-3
-1
-1
-1
-1
-1
-3
-1
-3
-1
-3
-1
-1
-1
-1
-1
-1
-1
-3
-1
-1
-1
-3
-1
-1
-3
-1
-3
-1
-1
-1
-3
-1
-1
-3
-1
-3
-1
-3
-3
-1
-1
-1
-1
-3
-1
-1
-3
-3
-3
-1
-3
-3
-1
-1
-1
-1
-1
-1
-1
0
0
0
0
0
0
0
0
0
0
0
0
0
0
0
0
0
0
0
0
0
0
0
0
0
0
0
0
0
0
-3
-3
-3
-3
-3
-3
-3
-3
-3
-1
-3
-3
-3
-3
-1
-1
-3
-1
-1
-3
-1
-3
-1
-3
-3
-3
-3
-3
-3
-1
-3
-3
-1
-1
-3
-1
-3
-3
-3
-3
-1
-3
-3
-1
-3
-1
-3
-1
-1
-3
-1
-1
-1
-3
-3
-3
-1
-3
-3
-1
-1
-3
-3
-1
-3
-3
-1
-3
-1
-3
-1
-1
-1
-1
-1
-3
-1
-1
-1
-3
-3
-1
-3
-1
-3
-1
-1
-1
-1
-3
-3
-3
-1
-3
-1
-3
-1
-3
-1
-1
-1
-1
-1
-3
-1
-1
-1
-3
-1
-1
-1
-1
-1
-1
-1
-1
-3
-1
-1
0
0
0
0
0
0
0
0
0
0
0
0
0
0
0
0
0
0
0
0
0
0
0
0
0
0
0
0
-3
-3
-3
-3
-3
-3
-3
-3
-3
-3
-3
-3
-3
-1
-3
-3
-1
-3
-1
-3
-3
-3
-1
-3
-3
-1
-1
-1
-3
-3
-1
-3
-1
-1
-3
-1
-3
-3
-1
-3
-3
-3
-3
-1
-3
-3
-1
-1
-3
-3
-3
-3
-3
-3
-3
-1
-1
-1
-1
-3
-1
-3
-3
-3
-1
-3
-1
-1
-1
-3
-3
-1
-1
-1
-1
-3
-3
-1
-1
-1
-3
-3
-1
-1
-1
-1
-1
-3
-1
-1
-3
-3
-1
-1
-3
-3
-1
-3
-1
-1
-1
-1
-1
-1
-1
-1
-3
-1
-1
-3
-1
-1
-3
-1
-1
-3
-1
-1
-3
-3
-3
-1
-1
-3
-3
-1
-1
-1
-1
-1
-1
-1
-1
0
0
0
0
0
0
0
0
0
0
0
0
0
0
-3
-3
-3
-3
-3
-3
-3
-3
-3
-3
-3
-3
-1
-3
-3
-3
-3
-1
-3
-3
-3
-1
-1
-1
-1
-3
-3
-3
-1
-3
-3
-3
-3
-1
-1
-3
-3
-3
-1
-1
-3
-3
-3
-3
-3
-3
-1
-1
-1
-3
-1
-1
-3
-3
-1
-1
-3
-3
-1
-3
-1
-3
-3
-3
-1
-3
-3
-3
-3
-3
-3
-1
-1
-3
-3
-3
-3
-1
-1
-1
-3
-1
-3
-3
-1
-1
-1
-1
-1
-1
-1
-1
-1
-1
-1
-3
-1
-1
-1
-1
-1
-1
-1
-1
-1
-1
-3
-3
-1
-1
-1
-1
-1
-1
-3
-1
-1
-1
-1
-3
-1
-1
-1
-3
-1
-1
-3
-3
-1
-1
-1
0
0
0
0
0
0
0
0
0
0
0
0
0
0
0
0
-3
-3
-3
-3
-3
-3
-3
-3
-3
-3
-3
-3
-3
-1
-3
-1
-3
-1
-3
-1
-3
-3
-3
-3
-1
-1
-3
-1
-3
-3
-3
-3
-3
-3
-1
-1
-3
-3
-1
-3
-1
-1
-1
-3
-3
-1
-3
-3
-1
-1
-3
-1
-3
-3
-3
-1
-3
-3
-1
-1
-3
-3
-1
-3
-1
-3
-3
-3
-3
-1
-3
-1
-1
-1
-3
-1
-3
-3
-1
-3
-1
-1
-1
-1
-1
-1
-3
-3
-3
-3
-1
-3
-1
-3
-1
-1
-1
-1
-1
-1
-1
-1
-3
-1
-1
-1
-3
-1
-1
-3
-3
-1
-1
-1
-3
-1
-1
-1
-1
-1
-1
-1
-1
-1
-1
-1
-1
0
0
0
0
0
0
0
0
0
0
0
0
0
0
0
0
0
0
0
0
-3
-3
-3
-3
-3
-3
-3
-3
-3
-3
-3
-3
-3
-3
-1
-3
-1
-3
-3
-3
-1
-1
-1
-1
-3
-3
-3
-1
-3
-3
-1
-3
-3
-1
-1
-3
-3
-3
-3
-1
-3
-1
-3
-1
-3
-3
-1
-1
-3
-3
-3
-1
-1
-1
-1
-3
-3
-1
-1
-3
-1
-1
-3
-3
-1
-1
-1
-1
-3
-3
-1
-3
-3
-3
-1
-1
-1
-1
-3
-1
-1
-1
-1
-3
-1
-1
-3
-3
-1
-1
-3
-3
-3
-1
-3
-1
-1
-1
-1
-3
-3
-1
-1
-1
-3
-3
-3
-1
-1
-1
-1
-3
-1
-1
-1
-3
-3
-1
-3
-1
-1
-1
-1
-1
-1
-1
-1
0
0
0
0
0
0
0
0
0
0
0
0
0
0
0
0
0
0
0
0
-3
-3
-3
-3
-3
-3
-3
-3
-3
-1
-1
-3
-3
-3
-3
-3
-3
-3
-3
-3
-3
-1
-3
-3
-3
-3
-1
-3
-3
-3
-3
-1
-1
-1
-3
-3
-3
-1
-1
-3
-1
-1
-3
-1
-1
-1
-3
-1
-1
-3
-3
-1
-3
-3
-1
-3
-1
-1
-3
-3
-3
-1
-1
-3
-1
-1
-3
-1
-3
-1
-3
-1
-3
-3
-3
-1
-3
-3
-3
-1
-1
-3
-1
-1
-3
-1
-1
-1
-1
-1
-1
-1
-1
-1
-3
-1
-3
-1
-1
-1
-1
-1
-1
-1
-1
-1
-1
-1
-3
-1
-3
-1
-1
-3
-3
-1
-1
-1
-3
-3
-1
-1
-1
0
0
0
0
0
0
0
0
0
0
0
0
0
0
0
0
0
0
0
0
0
0
0
0
-3
-3
-3
-1
-3
-3
-3
-1
-3
-3
-3
-3
-3
-3
-1
-3
-3
-3
-1
-3
-1
-1
-1
-3
-3
-3
-3
-3
-3
-3
-1
-3
-1
-3
-1
-3
-1
-3
-3
-3
-3
-3
-1
-3
-1
-3
-1
-1
-1
-3
-3
-1
-3
-1
-3
-3
-3
-1
-1
-1
-3
-1
-1
-3
-1
-1
-1
-1
-3
-3
-3
-1
-1
-1
-3
-1
-3
-3
-3
-3
-1
-3
-1
-1
-1
-1
-1
-3
-3
-3
-1
-1
-1
-1
-1
-3
-1
-1
-1
-3
-1
-1
-3
-3
-3
-1
-3
-1
-1
-1
-1
-1
-1
-3
-1
-1
-1
-3
-1
-1
-1
-1
-1
0
0
0
0
0
0
0
0
0
0
0
0
0
0
0
0
0
0
0
0
0
0
0
0
-3
-3
-3
-3
-3
-3
-3
-1
-3
-3
-3
-3
-3
-3
-3
-3
-3
-3
-3
-3
-3
-3
-3
-1
-1
-1
-3
-1
-1
-3
-1
-1
-3
-3
-1
-1
-3
-3
-1
-1
-3
-3
-1
-3
-3
-3
-1
-1
-1
-3
-1
-3
-3
-1
-1
-1
-3
-1
-1
-3
-3
-3
-3
-3
-1
-1
-1
-3
-1
-1
-1
-3
-1
-1
-1
-3
-1
-3
-3
-3
-3
-3
-1
-3
-1
-1
-3
-3
-1
-1
-1
-3
-3
-3
-1
-1
-1
-1
-1
-1
-1
-3
-1
-3
-1
-1
-1
-3
-1
-3
-1
-1
-3
-1
-1
-1
-1
-1
-3
-3
-3
-1
-3
-1
-3
-1
-1
-1
-1
-1
-1
-1
-1
0
0
0
0
0
0
0
0
0
0
0
0
0
0
-3
-3
-3
-3
-3
-3
-3
-1
-3
-3
-3
-3
-1
-3
-1
-3
-3
-3
-3
-3
-1
-3
-1
-1
-1
-1
-3
-3
-3
-3
-3
-3
-1
-1
-1
-3
-3
-3
-1
-3
-3
-3
-1
-3
-3
-3
-3
-3
-1
-1
-1
-1
-3
-1
-3
-1
-3
-1
-1
-3
-1
-3
-1
-3
-3
-1
-3
-3
-3
-3
-1
-1
-1
-3
-1
-1
-1
-1
-1
-1
-1
-3
-3
-3
-3
-1
-3
-1
-1
-1
-1
-1
-3
-3
-1
-1
-1
-1
-3
-3
-3
-1
-1
-1
-3
-1
-3
-1
-3
-1
-1
-3
-1
-1
-1
-3
-3
-1
-1
-1
-1
-3
-1
-1
-3
-1
-1
-3
-1
-1
-1
-3
-1
-1
-1
0
0
0
0
0
0
0
0
0
0
0
0
-3
-3
-3
-3
-3
-3
-1
-1
-3
-3
-3
-3
-3
-3
-3
-3
-1
-3
-1
-3
-1
-3
-1
-3
-1
-3
-3
-3
-1
-3
-3
-3
-3
-1
-3
-1
-1
-3
-1
-3
-1
-3
-3
-3
-1
-3
-3
-3
-3
-3
-1
-3
-1
-1
-1
-1
-1
-1
-3
-1
-1
-3
-1
-1
-3
-3
-3
-1
-3
-3
-3
-3
-1
-1
-3
-1
-1
-3
-3
-1
-1
-1
-1
-1
-1
-3
-1
-1
-3
-1
-1
-1
-3
-3
-1
-3
-3
-3
-1
-1
-3
-1
-3
-1
-3
-3
-1
-1
-1
-1
-1
-1
-1
-3
-1
-3
-1
-1
-1
-1
-1
-1
-1
-1
-1
0
0
0
0
0
0
0
0
0
0
0
0
0
0
0
0
0
0
0
0
0
0
-3
-3
-3
-3
-3
-3
-1
-3
-3
-3
-3
-3
-3
-3
-3
-3
-1
-3
-1
-3
-1
-3
-3
-1
-3
-3
-3
-1
-3
-3
-3
-3
-1
-1
-3
-1
-3
-1
-3
-3
-3
-3
-1
-3
-1
-1
-1
-1
-3
-3
-3
-1
-1
-1
-1
-3
-1
-3
-3
-1
-3
-1
-1
-1
-1
-3
-1
-1
-3
-1
-3
-1
-1
-3
-1
-3
-3
-3
-3
-3
-1
-1
-1
-1
-1
-1
-1
-1
-3
-1
-1
-3
-1
-3
-1
-3
-1
-1
-1
-1
-1
-3
-1
-1
-1
-3
-3
-3
-1
-3
-1
-1
-3
-1
-3
-1
-1
-3
-1
-1
-3
-3
-1
-1
-1
-3
-1
-3
-1
-1
-1
0
0
0
0
0
0
0
0
0
0
0
0
0
0
0
0
-3
-3
-3
-3
-3
-3
-3
-3
-3
-3
-3
-3
-3
-1
-1
-3
-3
-3
-3
-3
-1
-1
-3
-3
-3
-3
-3
-3
-1
-1
-1
-3
-3
-1
-3
-1
-1
-3
-1
-1
-3
-3
-1
-1
-3
-3
-3
-3
-3
-3
-1
-3
-3
-1
-1
-3
-1
-3
-3
-1
-3
-3
-3
-3
-1
-3
-1
-1
-1
-3
-1
-1
-1
-1
-1
-3
-1
-1
-1
-1
-3
-3
-3
-1
-1
-3
-1
-1
-1
-1
-3
-1
-1
-1
-1
-1
-1
-3
-1
-1
-1
-3
-3
-3
-1
-1
-3
-1
-1
-3
-1
-1
-1
-1
-1
-3
-1
-1
-1
-1
-1
0
0
0
0
0
0
0
0
0
0
0
0
0
0
0
0
0
0
0
0
0
0
0
0
0
0
-3
-3
-3
-3
-3
-3
-3
-3
-1
-3
-3
-3
-3
-3
-3
-3
-3
-1
-3
-3
-1
-3
-3
-3
-1
-3
-1
-3
-3
-3
-3
-3
-3
-3
-3
-3
-1
-3
-3
-1
-1
-1
-1
-1
-1
-3
-3
-3
-1
-1
-3
-3
-1
-3
-1
-1
-3
-1
-3
-1
-1
-3
-3
-1
-1
-1
-1
-1
-3
-3
-1
-1
-1
-3
-3
-1
-3
-1
-1
-1
-3
-1
-1
-1
-3
-1
-3
-1
-3
-3
-1
-1
-1
-1
-3
-1
-1
-3
-1
-1
-1
-1
-3
-1
-1
-1
-1
-3
-1
-3
-3
-1
-1
-3
-3
-1
-3
-1
-1
-1
-1
-1
-1
-1
-3
-1
-1
0
0
0
0
0
0
0
0
0
0
0
0
0
0
0
0
0
0
0
0
-3
-3
-3
-3
-3
-3
-3
-3
-3
-3
-3
-3
-3
-3
-3
-3
-3
-1
-3
-1
-3
-3
-3
-3
-3
-3
-1
-3
-1
-1
-1
-1
-1
-1
-3
-1
-1
-3
-1
-1
-3
-3
-1
-3
-3
-1
-3
-3
-1
-1
-3
-1
-1
-3
-3
-1
-3
-1
-1
-1
-3
-1
-1
-3
-3
-1
-3
-1
-1
-3
-1
-1
-3
-1
-1
-3
-3
-3
-1
-1
-3
-1
-1
-1
-3
-3
-1
-3
-3
-3
-1
-3
-3
-3
-1
-3
-1
-3
-1
-3
-1
-3
-1
-3
-1
-1
-1
-1
-3
-1
-1
-3
-1
-1
-1
-1
-1
-1
-1
-1
-1
-1
-1
-3
-3
-1
-3
-1
-1
-3
-1
-1
-1
0
0
0
0
0
0
0
0
0
0
0
0
0
0
-3
-3
-3
-3
-3
-3
-3
-1
-3
-3
-3
-3
-3
-1
-3
-1
-3
-3
-1
-3
-1
-3
-3
-3
-3
-3
-1
-1
-3
-1
-3
-3
-3
-3
-3
-1
-3
-3
-1
-3
-3
-1
-1
-3
-1
-3
-3
-1
-1
-1
-3
-1
-3
-1
-1
-1
-3
-3
-3
-3
-1
-1
-1
-1
-1
-1
-3
-1
-3
-3
-1
-3
-1
-1
-3
-3
-3
-1
-1
-1
-1
-3
-1
-1
-1
-1
-1
-1
-3
-1
-1
-3
-3
-3
-1
-1
-1
-3
-1
-1
-1
-1
-3
-1
-1
-3
-1
-3
-3
-1
-1
-1
-3
-3
-3
-1
-3
-1
-1
-1
-1
-1
-3
-1
-3
-1
-1
0
0
0
0
0
0
0
0
0
0
0
0
0
0
0
0
0
0
0
0
-3
-3
-3
-3
-3
-3
-3
-3
-3
-1
-3
-3
-3
-3
-3
-1
-3
-1
-1
-3
-3
-3
-3
-1
-3
-3
-3
-3
-3
-3
-3
-3
-1
-1
-1
-3
-3
-3
-1
-1
-1
-3
-3
-1
-1
-1
-1
-3
-1
-1
-3
-3
-1
-1
-3
-1
-3
-1
-3
-1
-1
-3
-3
-3
-1
-3
-1
-1
-1
-1
-1
-3
-3
-1
-3
-3
-3
-1
-3
-3
-1
-1
-1
-3
-3
-1
-1
-1
-3
-1
-3
-1
-1
-1
-3
-3
-1
-1
-1
-1
-3
-3
-1
-1
-3
-1
-1
-1
-3
-1
-3
-1
-1
-1
-1
-1
-1
-3
-1
-1
-3
-1
-1
-1
-1
0
0
0
0
0
0
0
0
0
0
0
0
0
0
0
0
0
0
0
0
0
0
-3
-3
-3
-3
-3
-3
-3
-3
-3
-3
-3
-1
-3
-1
-1
-1
-1
-3
-3
-3
-3
-1
-1
-3
-3
-3
-1
-3
-3
-3
-3
-3
-3
-1
-1
-1
-1
-3
-1
-1
-3
-3
-3
-3
-1
-1
-1
-1
-1
-3
-1
-1
-3
-3
-1
-1
-3
-3
-3
-3
-1
-1
-3
-1
-3
-1
-1
-3
-3
-3
-3
-1
-3
-3
-3
-1
-3
-3
-3
-3
-1
-3
-1
-1
-3
-3
-1
-3
-1
-1
-1
-1
-1
-1
-3
-1
-1
-1
-3
-1
-1
-1
-1
-1
-1
-1
-3
-3
-1
-1
-3
-1
-1
-1
-1
-1
-1
-1
-3
-1
-1
0
0
0
0
0
0
0
0
0
0
0
0
0
0
0
0
0
0
0
0
0
0
0
0
0
0
-3
-3
-3
-3
-3
-3
-3
-1
-3
-3
-3
-3
-3
-3
-1
-3
-3
-3
-1
-3
-1
-3
-1
-3
-1
-3
-3
-1
-3
-3
-1
-3
-3
-1
-1
-3
-3
-3
-1
-1
-1
-3
-3
-1
-3
-3
-3
-1
-3
-3
-3
-1
-3
-1
-3
-1
-1
-1
-3
-1
-1
-3
-3
-1
-3
-1
-1
-3
-1
-3
-1
-1
-3
-1
-3
-1
-1
-3
-1
-1
-1
-1
-3
-3
-1
-3
-1
-1
-1
-3
-3
-3
-1
-1
-1
-1
-3
-1
-1
-1
-3
-3
-1
-1
-1
-1
-1
-1
-3
-1
-3
-1
-1
-3
-1
-3
-1
-1
-1
-1
-1
0
0
0
0
0
0
0
0
0
0
0
0
0
0
0
0
0
0
0
0
0
0
0
0
0
0
-3
-3
-3
-3
-3
-3
-1
-3
-3
-1
-3
-3
-3
-1
-3
-3
-3
-3
-1
-3
-3
-3
-1
-3
-3
-3
-1
-3
-3
-1
-1
-3
-1
-3
-1
-3
-3
-3
-3
-3
-1
-1
-1
-3
-1
-1
-1
-3
-3
-3
-1
-3
-3
-1
-1
-1
-1
-1
-1
-3
-3
-1
-3
-1
-3
-3
-1
-1
-3
-3
-3
-1
-3
-1
-3
-3
-1
-1
-1
-3
-1
-3
-1
-1
-1
-3
-3
-3
-1
-3
-1
-3
-3
-1
-1
-1
-1
-1
-1
-1
-1
-1
-1
-1
-1
-1
-1
-3
-3
-3
-3
-1
-1
-3
-1
-1
-3
-1
-1
-3
-1
-1
-1
-1
-1
0
0
0
0
0
0
0
0
0
0
0
0
0
0
0
0
0
0
0
0
0
0
-3
-3
-3
-3
-3
-3
-3
-3
-3
-3
-1
-3
-3
-3
-3
-3
-1
-3
-1
-3
-3
-3
-3
-3
-3
-3
-3
-3
-3
-3
-1
-3
-1
-1
-1
-3
-3
-1
-1
-1
-1
-3
-3
-3
-1
-3
-1
-3
-3
-3
-3
-1
-1
-3
-1
-3
-1
-1
-3
-1
-3
-1
-3
-1
-1
-1
-3
-1
-1
-3
-1
-1
-3
-3
-1
-1
-1
-3
-3
-1
-3
-1
-1
-1
-3
-1
-1
-1
-1
-1
-1
-1
-1
-1
-1
-1
-1
-3
-3
-3
-1
-3
-1
-1
-1
-1
-1
-1
-3
-3
-1
-1
-3
-1
-1
-1
-1
0
0
0
0
0
0
0
0
0
0
0
0
0
0
0
0
0
0
0
0
0
0
0
0
0
0
0
0
0
0
-3
-3
-3
-3
-3
-3
-3
-3
-3
-3
-3
-3
-3
-1
-3
-1
-3
-1
-3
-3
-3
-3
-3
-3
-1
-1
-1
-3
-3
-3
-1
-1
-1
-3
-3
-1
-1
-1
-3
-1
-3
-3
-1
-1
-3
-1
-3
-1
-1
-3
-3
-1
-3
-1
-1
-1
-1
-3
-3
-1
-3
-3
-3
-3
-1
-3
-1
-1
-1
-3
-3
-3
-1
-3
-3
-3
-1
-1
-1
-1
-3
-1
-3
-3
-1
-3
-3
-1
-3
-3
-3
-1
-3
-1
-1
-1
-1
-1
-1
-1
-1
-1
-3
-1
-3
-3
-3
-3
-1
-1
-1
-3
-1
-1
-3
-3
-1
-1
-1
-1
-1
-1
-1
-1
-1
-1
-1
-3
-1
-1
-1
0
0
0
0
0
0
0
0
0
0
0
0
0
0
0
0
-3
-3
-3
-3
-3
-3
-3
-1
-1
-3
-3
-3
-1
-3
-3
-3
-3
-3
-3
-1
-1
-3
-3
-1
-1
-3
-3
-3
-1
-3
-1
-3
-3
-3
-1
-3
-1
-3
-3
-3
-3
-3
-1
-3
-1
-1
-3
-3
-1
-1
-3
-1
-1
-3
-1
-3
-3
-1
-3
-3
-3
-3
-1
-1
-3
-1
-3
-1
-1
-3
-3
-1
-3
-1
-3
-3
-1
-1
-1
-3
-1
-1
-1
-1
-1
-3
-3
-1
-3
-1
-3
-1
-1
-3
-1
-1
-1
-3
-1
-1
-3
-3
-1
-3
-1
-3
-1
-1
-3
-1
-1
-1
-3
-1
-1
-3
-1
-1
-1
-3
-1
-1
-1
-1
-1
-1
-1
-1
-3
-3
-1
-1
-1
0
0
0
0
0
0
0
0
0
0
0
0
0
0
-3
-3
-3
-3
-3
-3
-1
-1
-1
-3
-3
-3
-3
-3
-3
-3
-3
-3
-3
-1
-3
-3
-3
-1
-1
-1
-3
-3
-3
-3
-3
-3
-3
-3
-3
-1
-1
-3
-3
-3
-1
-3
-1
-3
-1
-1
-1
-1
-1
-3
-1
-3
-1
-3
-3
-1
-3
-1
-1
-3
-1
-1
-1
-3
-1
-3
-1
-3
-1
-1
-1
-3
-1
-1
-1
-1
-3
-1
-1
-3
-1
-3
-3
-3
-1
-3
-1
-1
-1
-1
-1
-3
-3
-1
-1
-1
-3
-3
-1
-3
-3
-1
-1
-1
-3
-3
-1
-1
-3
-3
-1
-1
-1
-3
-3
-1
-1
-1
-1
-1
-1
-3
-1
-1
-1
0
0
0
0
0
0
0
0
0
0
0
0
0
0
0
0
0
0
0
0
0
0
-3
-3
-3
-3
-3
-3
-3
-3
-3
-3
-3
-3
-3
-3
-3
-3
-1
-3
-3
-3
-1
-3
-1
-3
-1
-1
-3
-3
-1
-3
-3
-3
-3
-3
-3
-3
-1
-1
-1
-1
-3
-3
-3
-3
-1
-1
-1
-3
-1
-1
-1
-3
-1
-1
-3
-3
-3
-1
-1
-1
-3
-1
-3
-1
-3
-1
-3
-3
-1
-3
-1
-1
-3
-3
-3
-1
-1
-1
-1
-1
-3
-1
-1
-1
-1
-3
-1
-1
-3
-3
-3
-1
-3
-3
-3
-3
-1
-3
-1
-3
-1
-1
-1
-1
-3
-1
-1
-3
-1
-1
-1
-3
-1
-1
-1
-3
-1
-1
-3
-1
-1
-1
-1
-1
-3
-1
-1
-1
-1
-3
-1
-1
-1
0
0
0
0
0
0
0
0
0
0
0
0
0
0
-3
-3
-3
-1
-3
-3
-3
-3
-1
-1
-3
-3
-3
-3
-1
-3
-3
-3
-3
-3
-3
-1
-1
-3
-1
-3
-3
-1
-3
-3
-3
-3
-3
-1
-3
-3
-1
-3
-1
-1
-3
-3
-1
-1
-1
-3
-3
-3
-3
-3
-3
-3
-1
-1
-1
-1
-3
-1
-1
-3
-1
-1
-1
-1
-3
-3
-3
-3
-1
-3
-1
-3
-1
-1
-1
-1
-1
-1
-3
-1
-1
-3
-1
-3
-1
-1
-1
-3
-1
-1
-3
-3
-1
-1
-1
-1
-1
-3
-3
-1
-1
-1
-3
-1
-1
-1
-1
-3
-3
-3
-1
-3
-3
-1
-1
-3
-1
-1
-1
-1
-1
0
0
0
0
0
0
0
0
0
0
0
0
0
0
0
0
0
0
0
0
0
0
0
0
0
0
-3
-3
-3
-3
-3
-3
-3
-1
-3
-1
-3
-3
-1
-3
-3
-3
-3
-1
-3
-3
-3
-1
-3
-3
-3
-3
-1
-3
-1
-1
-3
-3
-3
-3
-1
-3
-1
-3
-1
-3
-3
-1
-1
-3
-3
-1
-1
-1
-1
-1
-1
-3
-3
-1
-1
-3
-1
-3
-1
-1
-3
-1
-3
-3
-1
-3
-3
-3
-3
-3
-3
-3
-3
-1
-1
-1
-1
-3
-1
-3
-1
-3
-3
-1
-1
-1
-3
-1
-1
-1
-1
-1
-3
-1
-3
-1
-1
-1
-3
-1
-1
-1
-1
-1
-3
-1
-1
-1
-3
-3
-1
-1
-1
-1
-1
-1
-1
0
0
0
0
0
0
0
0
0
0
0
0
0
0
0
0
0
0
0
0
0
0
0
0
0
0
0
0
0
0
-3
-3
-3
-1
-3
-3
-3
-3
-3
-3
-3
-3
-3
-3
-3
-1
-3
-1
-3
-1
-1
-1
-3
-3
-3
-3
-3
-3
-3
-3
-3
-3
-1
-1
-3
-1
-3
-1
-1
-1
-3
-1
-3
-1
-1
-1
-3
-1
-1
-1
-3
-3
-3
-3
-3
-1
-3
-3
-1
-1
-1
-3
-1
-1
-3
-3
-1
-1
-1
-1
-3
-3
-3
-1
-1
-1
-1
-1
-3
-3
-3
-3
-1
-1
-3
-3
-1
-1
-3
-3
-1
-1
-3
-1
-1
-1
-1
-3
-1
-1
-3
-3
-3
-1
-1
-1
-3
-1
-1
-1
-1
-1
-1
-1
-3
-1
-1
-3
-1
-3
-1
-3
-1
-1
-1
0
0
0
0
0
0
0
0
0
0
0
0
0
0
0
0
0
0
0
0
0
0
-3
-3
-3
-3
-3
-3
-3
-3
-3
-3
-1
-3
-3
-3
-1
-3
-3
-3
-1
-3
-3
-3
-3
-3
-3
-1
-3
-3
-3
-3
-3
-1
-3
-1
-3
-1
-3
-3
-1
-3
-1
-3
-3
-1
-3
-1
-1
-3
-1
-3
-1
-1
-3
-3
-1
-3
-1
-1
-1
-1
-3
-1
-1
-1
-1
-3
-1
-1
-1
-3
-3
-1
-1
-3
-3
-1
-1
-3
-1
-3
-3
-3
-1
-1
-1
-3
-1
-3
-3
-1
-1
-1
-3
-1
-1
-3
-1
-1
-3
-1
-1
-1
-1
-1
-3
-1
-3
-1
-3
-1
-1
-3
-1
-3
-1
-3
-1
-1
-1
-1
-1
-1
-1
-1
-1
0
0
0
0
0
0
0
0
0
0
0
0
0
0
0
0
0
0
0
0
0
0
-3
-3
-3
-3
-3
-3
-3
-3
-1
-3
-3
-3
-3
-3
-3
-3
-3
-3
-1
-3
-1
-3
-3
-3
-3
-3
-1
-1
-1
-3
-3
-1
-3
-3
-1
-1
-3
-1
-1
-3
-1
-3
-1
-3
-1
-3
-3
-3
-3
-3
-1
-3
-1
-3
-1
-3
-1
-1
-3
-1
-1
-3
-1
-3
-3
-3
-1
-1
-3
-1
-3
-1
-1
-3
-3
-1
-1
-1
-3
-1
-3
-1
-1
-1
-1
-3
-1
-1
-3
-3
-1
-3
-1
-3
-1
-1
-1
-1
-1
-1
-1
-1
-1
-1
-1
-3
-1
-3
-1
-1
-1
-1
-3
-3
-3
-1
-3
-3
-1
-1
-1
-3
-1
-1
-3
-1
-1
-1
-1
0
0
0
0
0
0
0
0
0
0
0
0
0
0
0
0
0
0
-3
-3
-3
-3
-3
-3
-3
-3
-1
-3
-1
-3
-3
-3
-3
-3
-3
-3
-3
-1
-3
-3
-3
-3
-1
-3
-3
-1
-1
-3
-1
-3
-3
-1
-1
-1
-3
-1
-1
-1
-3
-1
-3
-1
-3
-3
-3
-1
-3
-3
-1
-3
-1
-1
-3
-1
-1
-1
-3
-1
-1
-3
-1
-3
-1
-3
-3
-3
-1
-1
-1
-1
-3
-3
-1
-3
-1
-3
-3
-1
-3
-3
-3
-3
-3
-1
-1
-3
-3
-3
-1
-3
-1
-1
-1
-3
-1
-3
-1
-3
-1
-3
-1
-1
-1
-3
-1
-3
-1
-1
-1
-1
-1
-1
-1
-1
-1
-1
-1
-1
-1
-3
-1
-3
-3
-1
-1
-1
-1
-1
-1
0
0
0
0
0
0
0
0
0
0
0
0
0
0
0
0
-3
-3
-3
-3
-3
-3
-1
-3
-1
-3
-3
-3
-3
-3
-3
-3
-3
-3
-3
-3
-1
-3
-3
-1
-3
-3
-3
-3
-3
-1
-1
-1
-3
-1
-1
-1
-3
-3
-1
-3
-1
-3
-1
-3
-1
-3
-3
-1
-1
-1
-1
-1
-3
-3
-3
-3
-3
-1
-3
-1
-1
-1
-3
-3
-1
-1
-1
-3
-1
-3
-3
-1
-1
-3
-3
-3
-1
-1
-1
-3
-3
-3
-1
-1
-1
-3
-3
-1
-1
-1
-3
-3
-1
-1
-1
-3
-1
-1
-1
-3
-1
-1
-1
-3
-3
-1
-3
-3
-1
-1
-1
-1
-1
-1
-1
-1
-3
-1
-1
-1
-1
-1
-1
0
0
0
0
0
0
0
0
0
0
0
0
0
0
0
0
0
0
0
0
0
0
0
0
-3
-3
-3
-3
-3
-3
-1
-3
-3
-1
-3
-3
-3
-1
-3
-3
-3
-3
-1
-3
-3
-1
-3
-3
-3
-1
-3
-3
-3
-1
-1
-3
-3
-1
-3
-3
-3
-1
-3
-3
-1
-3
-3
-1
-1
-3
-1
-3
-3
-3
-3
-3
-1
-1
-1
-1
-3
-1
-3
-1
-1
-1
-3
-1
-1
-1
-3
-3
-1
-3
-3
-3
-1
-3
-3
-3
-1
-1
-1
-1
-1
-1
-1
-1
-3
-3
-1
-3
-1
-3
-3
-1
-1
-3
-1
-1
-1
-3
-1
-1
-1
-3
-1
-1
-3
-1
-1
-1
-3
-1
-1
-1
-1
-1
-1
-3
-1
-3
-3
-1
-1
-1
-1
-3
-1
-1
-1
0
0
0
0
0
0
0
0
0
0
0
0
0
0
0
0
0
0
0
0
-3
-3
-3
-3
-3
-3
-3
-3
-3
-3
-3
-3
-3
-3
-3
-3
-3
-1
-1
-1
-1
-3
-1
-3
-3
-3
-3
-3
-1
-3
-1
-1
-3
-1
-3
-1
-3
-1
-3
-3
-1
-3
-1
-1
-1
-3
-1
-1
-1
-3
-1
-3
-3
-1
-1
-1
-3
-3
-1
-1
-1
-3
-1
-3
-1
-1
-3
-1
-3
-3
-3
-3
-1
-1
-1
-3
-1
-1
-3
-3
-1
-3
-1
-1
-3
-3
-3
-1
-1
-1
-3
-1
-1
-1
-3
-1
-3
-1
-3
-1
-1
-1
-1
-3
-1
-3
-3
-1
-1
-1
-3
-1
-3
-1
-1
-3
-3
-3
-1
-1
-1
-1
-3
-1
-1
-1
-1
0
0
0
0
0
0
0
0
0
0
0
0
0
0
0
0
0
0
0
0
-3
-3
-3
-3
-3
-3
-1
-3
-3
-3
-3
-3
-1
-1
-3
-1
-3
-1
-3
-3
-3
-1
-3
-3
-3
-1
-1
-3
-3
-1
-3
-1
-3
-3
-3
-3
-3
-3
-3
-1
-1
-1
-1
-1
-3
-3
-1
-1
-3
-3
-3
-1
-3
-3
-3
-3
-1
-1
-1
-1
-1
-3
-1
-3
-1
-3
-1
-1
-1
-1
-1
-3
-3
-3
-1
-1
-1
-1
-1
-1
-3
-1
-3
-1
-3
-1
-1
-3
-1
-1
-3
-3
-1
-3
-1
-1
-1
-3
-1
-3
-3
-1
-3
-3
-1
-3
-3
-1
-3
-1
-1
-3
-1
-1
-3
-3
-1
-3
-1
-3
-1
-3
-1
-1
-1
-3
-1
-1
-1
-1
-1
-3
-1
-1
-3
-1
-1
0
0
0
0
0
0
0
0
0
0
-3
-3
-3
-3
-3
-3
-3
-3
-3
-1
-3
-3
-3
-3
-3
-3
-3
-3
-3
-1
-1
-3
-3
-1
-1
-1
-3
-3
-3
-1
-1
-3
-3
-3
-1
-3
-1
-3
-3
-3
-3
-3
-3
-1
-1
-1
-3
-3
-1
-3
-1
-3
-1
-1
-1
-1
-3
-1
-1
-3
-1
-3
-1
-1
-1
-3
-3
-3
-1
-1
-1
-3
-3
-1
-1
-1
-1
-3
-1
-1
-1
-1
-3
-3
-1
-1
-3
-1
-3
-1
-1
-3
-1
-3
-1
-3
-1
-3
-1
-1
-3
-3
-1
-1
-3
-1
-1
-1
-1
-3
-1
-3
-1
-3
-1
-1
-3
-1
-1
-1
-3
-1
-1
-1
-1
0
0
0
0
0
0
0
0
0
0
0
0
0
0
0
0
0
0
0
0
0
0
-3
-3
-3
-3
-1
-3
-3
-3
-3
-1
-1
-3
-3
-3
-3
-3
-3
-3
-3
-3
-3
-1
-1
-3
-3
-3
-3
-3
-1
-1
-1
-1
-1
-3
-3
-1
-3
-3
-1
-1
-1
-1
-3
-1
-3
-3
-3
-1
-1
-1
-1
-1
-3
-3
-1
-1
-1
-3
-1
-3
-1
-3
-1
-3
-1
-3
-3
-1
-1
-1
-1
-3
-1
-3
-1
-1
-1
-1
-3
-1
-3
-1
-1
-3
-1
-1
-3
-3
-3
-3
-1
-1
-1
-3
-3
-1
-1
-3
-3
-1
-1
-3
-3
-1
-1
-3
-3
-3
-3
-3
-1
-3
-1
-1
-3
-3
-1
-1
-1
-1
-1
-1
-1
-1
-1
0
0
0
0
0
0
0
0
0
0
0
0
0
0
0
0
0
0
0
0
0
0
-3
-3
-3
-3
-3
-3
-3
-3
-3
-1
-3
-3
-3
-1
-3
-3
-3
-3
-3
-3
-1
-3
-3
-3
-3
-1
-3
-3
-3
-1
-3
-1
-3
-3
-3
-1
-3
-1
-1
-3
-1
-1
-3
-3
-1
-3
-3
-1
-1
-3
-3
-1
-1
-1
-3
-1
-1
-1
-1
-1
-1
-3
-1
-3
-3
-3
-1
-3
-1
-1
-3
-1
-1
-3
-3
-1
-1
-3
-3
-1
-1
-1
-1
-3
-3
-3
-1
-1
-1
-3
-1
-1
-3
-1
-1
-1
-3
-1
-1
-1
-1
-1
-3
-3
-1
-1
-1
-1
-1
-1
-3
-1
-3
-1
-3
-3
-1
-3
-1
-1
-1
-1
-1
0
0
0
0
0
0
0
0
0
0
0
0
0
0
0
0
0
0
0
0
0
0
0
0
-3
-3
-3
-3
-3
-3
-3
-3
-3
-3
-3
-3
-3
-3
-1
-1
-3
-1
-3
-3
-1
-3
-3
-1
-1
-3
-3
-3
-3
-3
-3
-1
-1
-1
-3
-3
-1
-3
-3
-3
-3
-3
-3
-3
-1
-1
-1
-3
-1
-1
-3
-1
-3
-1
-3
-3
-3
-3
-1
-1
-1
-3
-1
-1
-1
-3
-3
-1
-1
-1
-1
-3
-1
-1
-3
-3
-3
-3
-3
-3
-3
-1
-1
-1
-1
-1
-3
-1
-1
-1
-3
-1
-1
-1
-1
-3
-1
-1
-3
-1
-1
-3
-3
-1
-3
-1
-3
-1
-1
-3
-1
-1
-1
-1
-1
-3
-1
-1
-3
-1
-1
-1
-1
-3
-1
-1
-1
-1
-3
-1
-3
-1
-1
0
0
0
0
0
0
0
0
0
0
0
0
0
0
-3
-3
-3
-3
-3
-3
-3
-3
-3
-3
-3
-3
-3
-3
-3
-3
-1
-3
-3
-3
-3
-3
-1
-3
-1
-1
-3
-3
-3
-1
-1
-1
-3
-1
-1
-1
-1
-3
-3
-3
-3
-3
-1
-1
-1
-1
-1
-3
-3
-3
-3
-1
-1
-3
-3
-1
-1
-3
-3
-1
-1
-1
-1
-1
-1
-3
-3
-3
-1
-3
-3
-1
-3
-1
-1
-1
-3
-1
-1
-3
-3
-1
-1
-1
-1
-3
-3
-1
-1
-1
-1
-3
-3
-1
-1
-3
-3
-1
-3
-3
-3
-1
-1
-1
-1
-1
-1
-3
-3
-3
-1
-1
-3
-1
-1
-1
-1
-1
-1
-1
-1
-1
-1
0
0
0
0
0
0
0
0
0
0
0
0
0
0
0
0
0
0
0
0
0
0
0
0
-3
-3
-3
-3
-3
-3
-3
-1
-3
-3
-3
-3
-3
-3
-3
-3
-1
-3
-3
-1
-3
-3
-1
-3
-3
-3
-1
-3
-3
-3
-1
-3
-3
-3
-3
-3
-1
-3
-3
-1
-3
-3
-1
-3
-3
-3
-1
-3
-3
-1
-1
-3
-1
-3
-1
-1
-3
-1
-1
-1
-1
-1
-1
-1
-1
-3
-3
-3
-1
-3
-3
-3
-1
-3
-1
-3
-1
-1
-1
-1
-1
-1
-3
-1
-3
-3
-3
-3
-3
-1
-1
-3
-1
-1
-3
-1
-1
-3
-1
-1
-1
-1
-1
-1
-3
-1
-3
-1
-1
-1
-1
-1
-1
-1
-1
-1
-1
-1
-1
-3
-1
-1
-1
-1
-1
0
0
0
0
0
0
0
0
0
0
0
0
0
0
0
0
0
0
0
0
0
0
-3
-3
-3
-3
-3
-3
-3
-3
-3
-3
-3
-3
-3
-3
-3
-3
-1
-1
-1
-3
-3
-1
-3
-3
-3
-1
-3
-3
-3
-3
-3
-3
-3
-3
-3
-3
-1
-3
-1
-1
-3
-1
-3
-1
-1
-1
-1
-3
-1
-1
-1
-3
-3
-3
-1
-3
-3
-3
-3
-1
-1
-1
-1
-1
-1
-3
-3
-1
-1
-1
-1
-1
-1
-3
-3
-3
-3
-1
-1
-3
-1
-3
-1
-1
-1
-1
-1
-3
-1
-1
-1
-1
-3
-3
-3
-3
-1
-1
-1
-1
-1
-3
-1
-1
-1
-1
-1
-1
-1
-1
-1
-1
-3
-1
-1
0
0
0
0
0
0
0
0
0
0
0
0
0
0
0
0
0
0
0
0
0
0
0
0
0
0
0
0
0
0
0
0
-3
-3
-3
-3
-3
-3
-3
-3
-3
-3
-1
-3
-3
-3
-3
-1
-3
-1
-3
-3
-1
-1
-1
-3
-1
-3
-1
-3
-3
-3
-1
-3
-3
-1
-3
-3
-1
-3
-1
-3
-3
-3
-3
-3
-3
-1
-3
-3
-3
-3
-1
-1
-3
-1
-3
-1
-3
-3
-1
-3
-1
-3
-3
-1
-1
-3
-3
-1
-3
-1
-3
-1
-1
-1
-1
-3
-1
-3
-1
-1
-1
-3
-1
-3
-1
-3
-1
-3
-3
-1
-1
-1
-1
-1
-1
-1
-1
-3
-1
-1
-1
-1
-1
-3
-3
-3
-1
-1
-3
-1
-1
-1
-1
-1
-1
-1
-3
-3
-3
-1
-1
-1
-1
-1
-1
-1
-1
0
0
0
0
0
0
0
0
0
0
0
0
0
0
0
0
0
0
0
0
-3
-3
-3
-3
-3
-3
-3
-3
-3
-1
-3
-3
-3
-3
-3
-3
-3
-3
-1
-3
-3
-3
-1
-1
-3
-3
-3
-1
-3
-1
-1
-3
-1
-1
-1
-1
-3
-3
-3
-3
-1
-3
-1
-1
-1
-3
-1
-3
-3
-1
-1
-3
-3
-1
-1
-3
-3
-1
-3
-1
-1
-1
-1
-3
-3
-1
-3
-3
-3
-1
-3
-3
-1
-3
-1
-1
-1
-3
-3
-3
-1
-3
-3
-1
-3
-1
-3
-1
-1
-3
-1
-3
-1
-3
-1
-3
-1
-1
-1
-1
-3
-3
-3
-1
-1
-3
-1
-1
-1
-1
-1
-1
-1
-1
-1
-1
-1
-1
-1
-3
-1
-1
-1
-1
-3
-1
-1
0
0
0
0
0
0
0
0
0
0
0
0
0
0
0
0
0
0
0
0
-3
-3
-3
-3
-3
-3
-3
-3
-1
-1
-3
-3
-3
-3
-1
-3
-1
-3
-3
-3
-1
-3
-3
-3
-3
-1
-1
-3
-1
-3
-1
-3
-3
-3
-3
-1
-1
-1
-1
-3
-1
-3
-3
-3
-3
-3
-3
-3
-1
-1
-1
-1
-1
-1
-1
-1
-3
-3
-3
-1
-1
-1
-1
-3
-1
-3
-3
-3
-3
-1
-3
-1
-1
-1
-1
-1
-1
-1
-3
-3
-3
-1
-1
-1
-1
-1
-1
-3
-3
-1
-3
-1
-1
-1
-3
-1
-3
-1
-3
-1
-1
-3
-3
-3
-3
-3
-1
-1
-3
-1
-3
-3
-3
-1
-1
-1
-1
-3
-1
-1
-1
-1
-1
-1
-3
-1
-1
0
0
0
0
0
0
0
0
0
0
0
0
0
0
0
0
0
0
0
0
-3
-3
-3
-3
-3
-3
-3
-1
-3
-3
-3
-3
-1
-3
-1
-3
-3
-1
-1
-3
-3
-3
-3
-3
-3
-3
-3
-3
-1
-3
-3
-1
-1
-1
-1
-1
-1
-3
-3
-3
-3
-3
-3
-3
-1
-1
-3
-3
-1
-1
-3
-1
-1
-3
-3
-3
-1
-1
-3
-1
-1
-1
-3
-3
-1
-1
-1
-1
-1
-1
-1
-3
-3
-3
-3
-3
-3
-3
-1
-1
-1
-1
-3
-1
-1
-1
-1
-3
-1
-1
-3
-3
-3
-1
-1
-1
-3
-3
-1
-1
-1
-1
-3
-3
-1
-1
-1
-1
-1
-3
-1
-1
-1
-1
-1
-3
-1
-3
-1
-3
-1
-1
-1
0
0
0
0
0
0
0
0
0
0
0
0
0
0
0
0
0
0
0
0
0
0
0
0
-3
-3
-1
-3
-3
-3
-3
-3
-3
-3
-3
-3
-3
-3
-3
-3
-3
-3
-1
-1
-3
-3
-1
-3
-3
-3
-3
-1
-3
-3
-3
-1
-3
-3
-1
-1
-3
-3
-3
-1
-1
-3
-1
-1
-3
-1
-1
-1
-1
-1
-3
-3
-3
-1
-3
-3
-1
-3
-1
-1
-3
-1
-3
-1
-1
-3
-1
-1
-1
-3
-3
-3
-3
-1
-1
-1
-1
-1
-1
-3
-3
-3
-1
-3
-1
-1
-1
-1
-3
-3
-3
-3
-1
-1
-1
-3
-1
-1
-3
-1
-3
-3
-1
-1
-1
-3
-1
-1
-1
-3
-1
-1
-1
-3
-1
-1
-1
-1
-3
-1
-1
-1
-3
-1
-1
-3
-1
-1
-1
0
0
0
0
0
0
0
0
0
0
0
0
0
0
0
0
0
0
-3
-3
-3
-3
-3
-3
-3
-1
-3
-3
-3
-3
-3
-3
-3
-3
-3
-1
-3
-1
-3
-3
-3
-3
-1
-3
-3
-3
-3
-3
-3
-3
-3
-1
-3
-1
-3
-3
-3
-1
-3
-3
-3
-3
-1
-3
-1
-3
-3
-1
-1
-1
-1
-3
-3
-1
-1
-1
-3
-1
-3
-3
-1
-1
-3
-1
-1
-3
-1
-1
-3
-3
-1
-1
-3
-1
-1
-3
-3
-1
-3
-1
-3
-1
-1
-1
-1
-3
-1
-1
-1
-3
-3
-1
-1
-3
-1
-1
-1
-1
-1
-1
-1
-1
-1
-1
-1
-3
-3
-1
-1
-1
-3
-3
-1
-1
-1
-1
-1
-3
-3
-1
-1
-1
-1
-1
-1
-1
-1
0
0
0
0
0
0
0
0
0
0
0
0
0
0
0
0
0
0
-3
-3
-3
-3
-3
-3
-3
-3
-3
-3
-3
-3
-3
-1
-3
-3
-3
-3
-3
-3
-1
-1
-3
-3
-3
-3
-1
-1
-3
-1
-1
-3
-3
-3
-3
-1
-1
-3
-3
-1
-3
-1
-3
-3
-3
-3
-3
-1
-1
-1
-3
-1
-1
-1
-3
-1
-3
-1
-3
-1
-3
-3
-3
-3
-1
-3
-3
-1
-3
-3
-3
-1
-3
-3
-1
-3
-1
-1
-1
-3
-1
-1
-3
-1
-1
-1
-1
-1
-1
-3
-3
-1
-1
-1
-1
-1
-3
-1
-1
-3
-3
-1
-3
-1
-1
-1
-3
-1
-1
-3
-1
-1
-1
-3
-1
-1
-1
-1
-1
-1
-1
-1
-1
-1
-3
-1
-1
-1
-1
0
0
0
0
0
0
0
0
0
0
0
0
0
0
0
0
0
0
-3
-3
-3
-3
-3
-3
-3
-3
-3
-1
-3
-3
-3
-3
-3
-1
-3
-1
-1
-1
-3
-1
-3
-3
-3
-3
-3
-1
-3
-1
-1
-1
-1
-3
-3
-3
-3
-3
-3
-3
-3
-1
-3
-1
-1
-3
-3
-1
-3
-1
-1
-3
-1
-1
-1
-1
-3
-3
-3
-3
-3
-1
-1
-1
-1
-3
-1
-3
-1
-3
-3
-1
-1
-3
-1
-1
-3
-1
-3
-1
-1
-1
-3
-1
-3
-3
-1
-1
-3
-1
-3
-3
-3
-3
-3
-3
-3
-1
-1
-1
-1
-1
-1
-1
-1
-1
-3
-1
-3
-3
-1
-1
-1
-3
-1
-1
-1
-3
-1
-1
-1
-1
-3
-1
-1
-3
-1
-3
-1
-1
-1
-1
-1
0
0
0
0
0
0
0
0
0
0
0
0
0
0
-3
-3
-3
-3
-3
-3
-1
-1
-3
-1
-3
-3
-1
-3
-3
-3
-1
-3
-3
-3
-1
-3
-1
-3
-3
-3
-3
-3
-1
-3
-3
-3
-3
-3
-3
-1
-1
-3
-1
-3
-1
-3
-1
-3
-1
-3
-1
-3
-3
-3
-1
-3
-1
-1
-1
-3
-3
-1
-1
-1
-3
-1
-1
-1
-3
-1
-1
-3
-1
-1
-1
-1
-1
-3
-3
-3
-1
-1
-3
-1
-1
-3
-1
-3
-1
-1
-1
-3
-3
-1
-1
-1
-3
-3
-3
-1
-1
-3
-3
-1
-1
-3
-3
-3
-1
-3
-1
-1
-1
-3
-1
-3
-1
-1
-1
-1
-3
-1
-1
-3
-1
-1
-1
-1
-1
0
0
0
0
0
0
0
0
0
0
0
0
0
0
0
0
0
0
0
0
0
0
-3
-3
-3
-3
-1
-3
-1
-3
-3
-3
-3
-3
-3
-3
-3
-3
-3
-3
-3
-1
-1
-1
-3
-3
-3
-1
-3
-3
-1
-1
-3
-1
-3
-3
-3
-3
-3
-1
-1
-3
-3
-3
-1
-3
-3
-1
-1
-1
-3
-1
-3
-3
-3
-1
-1
-1
-3
-1
-3
-3
-1
-1
-1
-3
-1
-3
-1
-3
-3
-1
-3
-3
-3
-1
-1
-1
-1
-3
-3
-3
-1
-3
-1
-1
-3
-3
-3
-1
-1
-1
-1
-3
-1
-3
-1
-3
-1
-1
-1
-1
-1
-1
-1
-1
-3
-1
-1
-1
-1
-3
-1
-1
-3
-1
-1
-1
-3
-3
-1
-1
-1
-1
-1
-1
-1
0
0
0
0
0
0
0
0
0
0
0
0
0
0
0
0
0
0
0
0
0
0
-3
-3
-3
-3
-3
-3
-1
-3
-3
-1
-3
-3
-3
-3
-3
-3
-3
-1
-3
-3
-3
-3
-3
-3
-1
-1
-1
-3
-3
-3
-1
-1
-1
-1
-1
-1
-3
-3
-3
-1
-3
-3
-1
-3
-1
-1
-3
-1
-1
-3
-3
-3
-3
-1
-3
-1
-1
-1
-1
-3
-1
-1
-3
-3
-1
-3
-3
-3
-1
-3
-1
-1
-3
-1
-1
-1
-1
-1
-3
-1
-1
-3
-1
-3
-3
-3
-3
-1
-3
-1
-3
-3
-3
-3
-1
-3
-1
-1
-3
-1
-3
-3
-1
-1
-3
-3
-1
-1
-1
-1
-3
-1
-1
-1
-1
-1
-3
-3
-1
-1
-1
-1
-1
-3
-1
-1
-1
-1
-3
-1
-1
-3
-1
-1
-1
0
0
0
0
0
0
0
0
0
0
0
0
-3
-3
-3
-3
-3
-3
-3
-3
-3
-1
-3
-3
-3
-1
-3
-3
-3
-1
-3
-3
-1
-3
-3
-1
-1
-3
-3
-1
-3
-3
-1
-1
-1
-1
-3
-1
-3
-1
-3
-3
-1
-3
-3
-3
-1
-3
-3
-3
-1
-1
-1
-3
-3
-1
-1
-1
-3
-3
-1
-1
-1
-3
-3
-1
-3
-3
-1
-3
-1
-3
-1
-3
-1
-3
-1
-1
-1
-1
-3
-1
-1
-1
-1
-3
-1
-3
-1
-3
-3
-1
-3
-3
-3
-1
-3
-3
-1
-3
-1
-1
-1
-1
-1
-3
-1
-1
-1
-1
-1
-1
-3
-1
-3
-3
-1
-3
-1
-1
-1
-1
-3
-1
-1
-1
-1
0
0
0
0
0
0
0
0
0
0
0
0
0
0
0
0
0
0
0
0
0
0
-3
-3
-3
-3
-3
-3
-3
-3
-1
-3
-3
-1
-3
-3
-3
-3
-3
-1
-1
-3
-3
-1
-1
-1
-3
-3
-3
-3
-1
-3
-3
-3
-1
-1
-3
-1
-3
-3
-3
-3
-1
-1
-1
-3
-3
-3
-3
-1
-1
-3
-1
-1
-3
-1
-1
-3
-3
-3
-1
-3
-3
-3
-1
-3
-1
-3
-1
-1
-1
-1
-1
-1
-3
-3
-1
-1
-3
-1
-3
-3
-1
-3
-3
-3
-3
-1
-1
-3
-1
-1
-1
-3
-1
-3
-1
-3
-1
-3
-1
-3
-1
-1
-1
-3
-1
-1
-1
-1
-1
-1
-1
-1
-1
-1
-3
-1
-3
-1
-3
-1
-3
-1
-1
-1
-1
-1
-1
0
0
0
0
0
0
0
0
0
0
0
0
0
0
0
0
0
0
0
0
-3
-3
-3
-3
-3
-3
-3
-3
-1
-3
-3
-3
-3
-3
-3
-3
-3
-3
-3
-1
-3
-1
-3
-3
-3
-3
-3
-1
-3
-3
-1
-1
-3
-3
-1
-1
-1
-3
-3
-1
-3
-3
-3
-1
-3
-1
-3
-3
-3
-3
-1
-1
-3
-1
-1
-1
-1
-3
-3
-1
-3
-3
-3
-1
-3
-1
-3
-1
-1
-1
-1
-3
-1
-1
-1
-3
-3
-3
-3
-1
-1
-1
-1
-1
-1
-1
-1
-3
-1
-3
-1
-1
-3
-3
-3
-1
-3
-1
-1
-1
-1
-1
-1
-1
-3
-1
-3
-1
-1
-3
-1
-3
-1
-3
-1
-3
-3
-3
-1
-1
-1
-3
-1
-1
-1
-1
-1
-3
-1
-3
-1
-1
-1
-1
-1
-1
-1
0
0
0
0
0
0
0
0
0
0
-3
-3
-3
-3
-3
-3
-3
-3
-3
-3
-3
-3
-3
-3
-3
-3
-1
-3
-1
-3
-3
-1
-3
-3
-1
-1
-3
-1
-3
-3
-1
-3
-3
-3
-1
-3
-3
-3
-1
-1
-3
-1
-3
-3
-3
-1
-3
-3
-3
-1
-1
-3
-3
-1
-1
-1
-3
-1
-3
-3
-1
-1
-1
-3
-1
-1
-3
-1
-1
-3
-1
-1
-3
-1
-1
-3
-3
-3
-3
-1
-1
-3
-3
-3
-3
-1
-1
-3
-1
-1
-1
-3
-3
-1
-1
-1
-1
-1
-1
-1
-3
-1
-1
-1
-1
-3
-1
-1
-1
-3
-1
-1
-1
-3
-1
-3
-1
-1
-1
-1
-1
-1
-3
-1
-1
-1
-1
0
0
0
0
0
0
0
0
0
0
0
0
0
0
0
0
0
0
0
0
-3
-3
-3
-3
-3
-3
-3
-3
-3
-3
-1
-3
-3
-3
-3
-3
-3
-1
-1
-3
-3
-3
-1
-1
-1
-3
-1
-3
-3
-3
-1
-1
-1
-3
-3
-3
-3
-1
-3
-3
-3
-1
-1
-3
-3
-1
-1
-3
-1
-3
-1
-3
-3
-3
-1
-1
-1
-1
-3
-3
-1
-3
-1
-1
-3
-1
-1
-3
-1
-3
-1
-3
-3
-1
-1
-1
-1
-3
-1
-3
-1
-1
-3
-3
-3
-3
-3
-1
-1
-3
-1
-3
-1
-3
-1
-1
-1
-3
-3
-1
-3
-1
-3
-1
-3
-1
-1
-1
-3
-3
-1
-1
-1
-3
-1
-1
-1
-1
-3
-1
-1
-1
-1
-3
-1
-1
-1
-1
-1
-3
-1
-1
-1
0
0
0
0
0
0
0
0
0
0
0
0
0
0
-3
-3
-3
-3
-3
-3
-3
-3
-1
-3
-3
-3
-1
-3
-3
-3
-3
-3
-1
-1
-1
-3
-3
-3
-1
-3
-3
-1
-3
-1
-3
-1
-1
-3
-1
-3
-3
-3
-3
-1
-3
-3
-1
-1
-3
-3
-3
-3
-3
-3
-3
-1
-1
-3
-1
-1
-3
-1
-3
-3
-3
-3
-3
-1
-3
-3
-1
-1
-1
-1
-3
-1
-3
-3
-1
-1
-1
-1
-3
-3
-1
-1
-3
-1
-1
-3
-1
-1
-1
-1
-3
-3
-1
-3
-1
-1
-3
-1
-3
-1
-1
-1
-1
-3
-1
-1
-1
-1
-1
-1
-1
-3
-3
-3
-1
-3
-1
-1
-1
-3
-1
-1
-1
-1
-1
-1
-1
-1
-1
0
0
0
0
0
0
0
0
0
0
0
0
0
0
0
0
0
0
-3
-3
-3
-3
-3
-3
-3
-3
-1
-3
-1
-3
-3
-3
-3
-1
-3
-3
-3
-3
-3
-3
-3
-1
-1
-3
-3
-1
-3
-3
-3
-3
-3
-1
-1
-1
-1
-3
-3
-3
-3
-1
-3
-1
-1
-1
-3
-3
-1
-1
-3
-3
-3
-3
-1
-1
-1
-1
-3
-1
-3
-3
-1
-3
-1
-3
-1
-1
-3
-3
-3
-3
-3
-1
-3
-1
-1
-1
-3
-3
-1
-1
-1
-3
-1
-3
-1
-1
-1
-3
-3
-3
-1
-3
-1
-3
-1
-3
-3
-1
-3
-1
-1
-1
-1
-1
-1
-3
-1
-1
-1
-1
-1
-1
-1
-3
-1
-3
-3
-1
-3
-3
-1
-1
-1
-1
-1
-3
-1
-3
-1
-1
-1
-1
-1
-1
-1
-3
-1
-1
-1
0
0
0
0
0
0
-3
-3
-3
-3
-3
-3
-3
-3
-3
-3
-3
-3
-1
-3
-3
-3
-3
-3
-1
-3
-3
-3
-3
-3
-1
-3
-3
-1
-3
-3
-3
-1
-1
-3
-1
-1
-1
-3
-1
-3
-3
-3
-1
-1
-1
-1
-1
-3
-3
-3
-1
-1
-1
-3
-1
-1
-3
-3
-1
-3
-3
-1
-1
-3
-1
-1
-1
-3
-3
-1
-3
-3
-1
-1
-1
-1
-3
-1
-3
-3
-3
-1
-3
-1
-1
-1
-3
-3
-1
-1
-1
-1
-3
-1
-1
-1
-3
-1
-1
-3
-1
-1
-1
-1
-1
-3
-1
-3
-1
-3
-3
-3
-1
-1
-1
-3
-1
-3
-3
-3
-1
-1
-1
-1
-1
-1
-1
-1
-1
0
0
0
0
0
0
0
0
0
0
0
0
0
0
0
0
0
0
-3
-3
-3
-3
-3
-3
-3
-3
-3
-3
-1
-3
-3
-3
-3
-3
-1
-3
-3
-3
-3
-3
-3
-1
-3
-3
-3
-1
-3
-3
-1
-1
-3
-1
-1
-3
-3
-1
-3
-1
-3
-3
-1
-3
-1
-3
-1
-3
-1
-1
-1
-1
-1
-3
-3
-1
-1
-3
-1
-1
-1
-3
-1
-1
-3
-1
-1
-1
-1
-3
-3
-3
-1
-1
-1
-3
-1
-1
-3
-3
-1
-3
-1
-3
-3
-3
-1
-1
-1
-1
-1
-3
-3
-3
-1
-3
-1
-1
-1
-3
-3
-1
-1
-3
-3
-1
-1
-1
-3
-1
-1
-3
-1
-3
-1
-1
-1
-3
-3
-1
-3
-1
-1
-1
-1
-1
-1
-1
-3
-1
-1
0
0
0
0
0
0
0
0
0
0
0
0
0
0
0
0
-3
-3
-3
-3
-3
-3
-3
-3
-3
-3
-3
-3
-3
-3
-3
-3
-1
-1
-3
-1
-3
-3
-1
-3
-3
-1
-3
-3
-3
-3
-1
-3
-3
-3
-1
-3
-1
-1
-3
-3
-3
-1
-3
-3
-1
-1
-3
-3
-3
-1
-3
-1
-3
-3
-3
-3
-1
-3
-3
-3
-1
-1
-3
-1
-1
-1
-3
-1
-1
-1
-1
-3
-3
-3
-1
-1
-1
-1
-3
-1
-1
-1
-3
-3
-1
-1
-3
-3
-1
-1
-3
-1
-1
-1
-1
-3
-1
-1
-1
-1
-1
-1
-1
-3
-1
-1
-1
-1
-1
-1
-3
-3
-3
-1
-1
-1
-1
-1
-1
-1
-1
-1
-1
0
0
0
0
0
0
0
0
0
0
0
0
0
0
0
0
0
0
0
0
0
0
0
0
-3
-3
-3
-3
-3
-3
-1
-3
-3
-3
-3
-3
-3
-3
-3
-1
-1
-3
-3
-1
-1
-3
-3
-1
-1
-1
-1
-3
-3
-3
-3
-1
-3
-3
-3
-3
-1
-3
-3
-3
-3
-3
-1
-1
-1
-1
-3
-3
-3
-1
-3
-1
-3
-3
-3
-3
-3
-3
-3
-1
-1
-3
-1
-1
-3
-1
-1
-1
-1
-3
-1
-1
-1
-1
-1
-3
-3
-1
-1
-1
-1
-3
-3
-3
-3
-1
-1
-1
-3
-1
-3
-1
-1
-1
-1
-3
-3
-1
-1
-1
-1
-3
-1
-3
-1
-1
-3
-3
-1
-3
-1
-1
-1
-1
-3
-1
-1
-1
-1
-1
-1
-1
-1
0
0
0
0
0
0
0
0
0
0
0
0
0
0
0
0
0
0
0
0
0
0
0
0
-3
-3
-3
-3
-3
-3
-3
-3
-1
-3
-3
-3
-3
-3
-3
-3
-1
-3
-3
-3
-3
-3
-3
-3
-3
-1
-3
-3
-3
-1
-1
-1
-3
-3
-3
-1
-3
-3
-3
-3
-1
-1
-1
-3
-3
-3
-1
-3
-3
-3
-3
-1
-1
-3
-3
-3
-1
-3
-1
-1
-3
-1
-1
-3
-1
-1
-1
-3
-1
-3
-1
-1
-1
-1
-1
-3
-3
-1
-1
-1
-1
-1
-1
-3
-3
-1
-3
-3
-1
-1
-3
-1
-3
-1
-3
-3
-3
-1
-1
-1
-1
-3
-1
-3
-1
-3
-1
-1
-3
-1
-3
-1
-1
-1
-1
-3
-3
-3
-1
-1
-3
-1
-1
-3
-1
-1
-1
-1
-1
-3
-3
-1
-1
-1
-1
-1
-1
-1
-1
-1
-1
-1
-1
0
0
0
0
-3
-3
-3
-3
-3
-3
-3
-3
-3
-3
-1
-3
-3
-3
-3
-3
-3
-3
-1
-3
-3
-1
-1
-3
-3
-3
-1
-3
-3
-3
-1
-1
-3
-3
-3
-3
-3
-1
-1
-3
-3
-1
-1
-1
-3
-1
-1
-3
-1
-3
-3
-1
-1
-1
-1
-1
-3
-3
-1
-1
-3
-3
-3
-1
-1
-3
-3
-1
-3
-1
-1
-1
-1
-1
-3
-1
-3
-3
-3
-3
-1
-1
-3
-1
-3
-1
-1
-1
-1
-1
-1
-1
-1
-1
-1
-3
-1
-3
-3
-3
-1
-3
-3
-1
-1
-1
-1
-1
-1
-1
-1
-3
-1
-1
-1
-1
-3
-1
-1
0
0
0
0
0
0
0
0
0
0
0
0
0
0
0
0
0
0
0
0
0
0
0
0
0
0
0
0
-3
-3
-3
-3
-3
-3
-1
-3
-3
-3
-1
-3
-3
-3
-3
-1
-1
-3
-1
-3
-3
-1
-3
-3
-3
-3
-1
-3
-1
-3
-1
-3
-3
-3
-1
-3
-1
-1
-3
-3
-3
-1
-1
-3
-3
-3
-3
-3
-3
-1
-1
-3
-1
-3
-3
-1
-3
-3
-3
-3
-1
-3
-3
-3
-3
-1
-3
-1
-1
-1
-3
-1
-1
-3
-1
-1
-1
-1
-3
-3
-1
-1
-3
-3
-1
-1
-1
-3
-3
-1
-3
-1
-1
-1
-1
-1
-1
-1
-1
-1
-1
-1
-1
-3
-1
-1
-1
-3
-1
-1
-1
-3
-1
-3
-1
-1
-3
-3
-1
-1
-1
-1
-1
-1
-1
0
0
0
0
0
0
0
0
0
0
0
0
0
0
0
0
0
0
0
0
0
0
-3
-3
-3
-3
-3
-3
-3
-3
-3
-1
-3
-3
-3
-3
-1
-3
-1
-3
-1
-3
-3
-1
-3
-1
-3
-3
-3
-3
-3
-3
-3
-3
-1
-1
-3
-1
-3
-1
-1
-1
-1
-1
-1
-1
-1
-1
-1
-1
-3
-3
-1
-1
-1
-3
-1
-3
-1
-3
-3
-3
-1
-1
-3
-3
-3
-3
-3
-1
-3
-1
-1
-1
-1
-1
-1
-3
-3
-3
-3
-1
-1
-3
-1
-3
-1
-1
-3
-3
-1
-1
-3
-3
-1
-3
-1
-1
-3
-1
-1
-3
-1
-3
-3
-1
-1
-1
-3
-1
-1
-1
-1
-3
-1
-3
-3
-1
-1
-1
-1
-3
-1
-3
-1
-1
-1
0
0
0
0
0
0
0
0
0
0
0
0
0
0
0
0
0
0
0
0
0
0
-3
-3
-3
-3
-3
-3
-1
-1
-3
-3
-1
-3
-3
-3
-3
-1
-3
-3
-3
-3
-3
-3
-3
-3
-1
-1
-1
-1
-3
-3
-1
-1
-1
-3
-1
-1
-3
-3
-3
-3
-3
-1
-1
-1
-1
-3
-1
-1
-3
-1
-1
-1
-1
-3
-1
-3
-3
-3
-3
-1
-1
-3
-1
-1
-1
-3
-3
-3
-3
-3
-1
-1
-1
-1
-3
-3
-3
-3
-3
-3
-1
-3
-3
-1
-1
-3
-1
-1
-3
-3
-1
-3
-3
-3
-1
-1
-1
-1
-1
-3
-1
-3
-1
-3
-1
-3
-3
-3
-3
-1
-3
-1
-1
-1
-3
-3
-1
-1
-3
-1
-1
-1
-1
-1
-1
-1
-1
-3
-1
-1
-1
-1
-1
-1
-1
0
0
0
0
0
0
0
0
0
0
0
0
-3
-3
-3
-1
-3
-3
-3
-3
-3
-1
-3
-3
-3
-3
-1
-3
-3
-3
-3
-3
-3
-1
-3
-3
-3
-3
-1
-1
-3
-1
-3
-3
-3
-1
-3
-3
-1
-3
-3
-3
-3
-1
-3
-3
-3
-3
-1
-1
-1
-1
-1
-3
-3
-3
-3
-3
-1
-1
-1
-1
-3
-3
-1
-1
-3
-3
-1
-3
-1
-1
-1
-1
-1
-3
-3
-3
-1
-3
-1
-1
-3
-1
-1
-1
-1
-1
-3
-3
-3
-1
-1
-1
-1
-3
-3
-1
-1
-3
-1
-3
-1
-3
-1
-1
-1
-1
-1
-1
-1
-1
-1
-1
-1
-1
-1
-3
-1
-3
-1
-1
-1
-1
-3
-1
-1
0
0
0
0
0
0
0
0
0
0
0
0
0
0
0
0
0
0
0
0
0
0
-3
-3
-3
-3
-3
-3
-3
-3
-3
-3
-1
-3
-3
-3
-1
-3
-1
-3
-3
-3
-3
-1
-1
-3
-3
-3
-3
-3
-3
-3
-1
-3
-3
-1
-1
-3
-1
-3
-3
-1
-3
-3
-1
-1
-3
-1
-1
-3
-1
-3
-3
-3
-3
-3
-1
-3
-1
-3
-3
-3
-3
-3
-3
-1
-1
-1
-1
-1
-1
-1
-1
-1
-3
-1
-3
-3
-1
-3
-1
-1
-1
-1
-1
-3
-1
-1
-1
-3
-3
-1
-1
-1
-3
-3
-1
-1
-1
-3
-3
-1
-3
-3
-1
-1
-1
-1
-1
-1
-1
-1
-1
-1
-1
-3
-1
-1
-1
-3
-1
-3
-1
-3
-3
-1
-3
-3
-1
-1
-3
-1
-1
-1
-1
-3
-1
-1
-1
0
0
0
0
0
0
0
0
0
0
-3
-3
-3
-3
-3
-3
-3
-3
-1
-1
-3
-3
-3
-3
-1
-1
-3
-3
-3
-3
-3
-3
-3
-3
-1
-3
-1
-3
-3
-3
-1
-1
-3
-3
-3
-3
-3
-1
-3
-3
-1
-1
-3
-3
-1
-3
-3
-1
-1
-1
-3
-1
-1
-1
-3
-3
-3
-3
-1
-3
-3
-3
-1
-1
-1
-3
-3
-1
-1
-1
-1
-3
-3
-1
-1
-1
-3
-3
-3
-3
-1
-1
-1
-3
-3
-1
-1
-3
-1
-3
-3
-1
-1
-1
-3
-1
-1
-3
-1
-1
-1
-3
-1
-1
-1
-3
-1
-3
-1
-1
-1
-1
-3
-1
-1
-1
-1
-1
-1
-3
-1
-1
-3
-1
-3
-1
-1
-1
-1
-1
-1
0
0
0
0
0
0
0
0
0
0
0
0
0
0
0
0
-3
-3
-3
-3
-3
-3
-1
-3
-3
-3
-3
-3
-3
-3
-1
-1
-3
-3
-1
-3
-3
-3
-3
-1
-1
-1
-3
-3
-3
-3
-1
-3
-1
-3
-1
-3
-3
-1
-3
-1
-3
-1
-3
-1
-3
-1
-1
-3
-1
-3
-1
-1
-1
-3
-3
-1
-1
-3
-1
-1
-1
-3
-1
-1
-1
-3
-1
-3
-1
-3
-1
-1
-1
-3
-1
-1
-1
-3
-3
-3
-1
-3
-1
-3
-3
-1
-1
-1
-1
-1
-3
-3
-1
-3
-3
-1
-1
-3
-1
-3
-1
-3
-1
-1
-1
-1
-1
-3
-3
-1
-1
-3
-3
-1
-1
-3
-1
-3
-1
-3
-1
-1
-1
0
0
0
0
0
0
0
0
0
0
0
0
0
0
0
0
0
0
0
0
0
0
0
0
-3
-3
-3
-3
-3
-3
-3
-3
-3
-3
-3
-3
-3
-3
-3
-3
-1
-1
-1
-3
-3
-1
-1
-3
-3
-1
-3
-3
-1
-1
-3
-1
-1
-3
-1
-3
-1
-3
-3
-3
-3
-3
-3
-1
-1
-3
-3
-1
-1
-3
-1
-3
-3
-3
-1
-3
-3
-3
-1
-3
-3
-1
-3
-3
-3
-1
-1
-1
-3
-1
-1
-1
-1
-3
-1
-1
-1
-1
-1
-3
-3
-1
-3
-1
-3
-1
-1
-3
-1
-3
-1
-1
-1
-3
-1
-1
-3
-1
-3
-3
-1
-1
-1
-1
-1
-1
-1
-1
-1
-1
-3
-1
-1
-1
-1
-1
-3
-1
-1
0
0
0
0
0
0
0
0
0
0
0
0
0
0
0
0
0
0
0
0
0
0
0
0
0
0
0
0
-3
-3
-3
-3
-3
-3
-3
-3
-3
-1
-3
-3
-3
-3
-3
-3
-3
-3
-3
-1
-3
-3
-3
-3
-1
-3
-1
-3
-1
-3
-1
-1
-3
-1
-1
-3
-3
-1
-1
-3
-1
-3
-1
-3
-3
-3
-1
-1
-1
-1
-1
-3
-1
-3
-1
-3
-1
-3
-3
-3
-1
-3
-1
-3
-1
-1
-3
-1
-1
-3
-3
-1
-3
-1
-3
-3
-3
-1
-3
-1
-1
-1
-1
-1
-1
-3
-3
-1
-1
-1
-1
-1
-1
-1
-3
-3
-3
-1
-1
-3
-1
-3
-1
-1
-1
-3
-3
-1
-1
-3
-1
-1
-1
-3
-1
-1
-3
-1
-1
-3
-1
-3
-1
-1
-1
-1
-1
0
0
0
0
0
0
0
0
0
0
0
0
0
0
0
0
0
0
0
0
-3
-3
-3
-3
-3
-3
-3
-3
-3
-3
-1
-3
-3
-3
-3
-3
-1
-3
-1
-3
-3
-1
-1
-3
-1
-1
-3
-3
-1
-1
-1
-1
-1
-3
-3
-3
-3
-1
-3
-1
-3
-1
-3
-1
-3
-3
-3
-3
-3
-1
-3
-3
-3
-3
-3
-3
-1
-1
-1
-1
-3
-3
-1
-1
-3
-1
-1
-1
-1
-1
-3
-3
-1
-1
-3
-1
-1
-1
-3
-1
-3
-3
-3
-1
-3
-3
-3
-3
-3
-3
-3
-1
-1
-1
-1
-1
-3
-3
-1
-1
-1
-1
-1
-3
-1
-1
-1
-1
-1
-1
-1
-1
-1
-1
-1
-1
-1
-1
-1
0
0
0
0
0
0
0
0
0
0
0
0
0
0
0
0
0
0
0
0
0
0
0
0
0
0
0
0
-3
-3
-3
-3
-3
-3
-3
-3
-3
-3
-3
-1
-3
-3
-3
-1
-3
-1
-1
-3
-3
-3
-3
-3
-3
-3
-1
-1
-3
-3
-3
-1
-3
-1
-3
-3
-3
-3
-1
-1
-3
-1
-3
-3
-3
-3
-1
-1
-3
-3
-1
-3
-3
-3
-1
-3
-3
-1
-1
-3
-3
-1
-1
-1
-1
-1
-1
-1
-1
-1
-3
-1
-1
-1
-1
-1
-3
-1
-1
-3
-1
-3
-3
-3
-3
-1
-3
-1
-1
-3
-1
-1
-1
-1
-1
-1
-3
-1
-1
-1
-1
-3
-3
-1
-1
-1
-1
-1
-3
-3
-1
-1
-3
-3
-1
-1
-1
-1
-3
-1
-1
-3
-1
-1
-1
0
0
0
0
0
0
0
0
0
0
0
0
0
0
0
0
0
0
0
0
0
0
-3
-3
-3
-3
-3
-3
-3
-3
-3
-1
-3
-3
-3
-3
-3
-1
-3
-3
-3
-1
-1
-3
-3
-3
-3
-3
-3
-3
-1
-1
-3
-3
-1
-3
-3
-3
-1
-1
-3
-1
-3
-1
-3
-1
-1
-1
-3
-3
-3
-1
-3
-1
-3
-3
-3
-3
-1
-3
-1
-1
-1
-3
-3
-1
-1
-1
-1
-1
-3
-1
-1
-1
-1
-1
-1
-1
-3
-3
-3
-1
-1
-3
-1
-3
-3
-1
-1
-1
-3
-1
-1
-3
-1
-3
-3
-3
-3
-1
-3
-1
-1
-1
-3
-1
-3
-1
-3
-3
-3
-1
-3
-1
-1
-1
-1
-1
-1
-1
-1
-1
-1
-1
-1
-1
-1
-3
-1
-1
-1
0
0
0
0
0
0
0
0
0
0
0
0
0
0
0
0
0
0
-3
-3
-3
-3
-3
-3
-3
-3
-3
-3
-3
-3
-3
-3
-1
-3
-3
-3
-3
-3
-3
-3
-3
-1
-1
-1
-3
-3
-3
-3
-3
-3
-1
-3
-3
-3
-3
-3
-3
-3
-1
-1
-1
-1
-3
-1
-1
-3
-1
-3
-1
-3
-1
-1
-3
-1
-3
-3
-1
-3
-3
-3
-3
-1
-1
-3
-1
-1
-3
-1
-1
-1
-1
-1
-1
-3
-3
-1
-1
-1
-1
-1
-1
-1
-3
-1
-3
-1
-1
-3
-1
-3
-1
-1
-1
-1
-1
-3
-1
-1
-1
-3
-3
-1
-1
-1
-3
-3
-1
-1
-1
-1
-3
-1
-1
-1
-1
-1
-1
-3
-1
-1
-3
-1
-3
-1
-1
0
0
0
0
0
0
0
0
0
0
0
0
0
0
0
0
0
0
0
0
-3
-3
-3
-3
-3
-3
-3
-1
-3
-1
-3
-3
-3
-3
-3
-1
-1
-1
-1
-1
-3
-3
-3
-3
-3
-1
-3
-3
-3
-3
-3
-3
-1
-3
-3
-3
-1
-3
-3
-3
-3
-1
-1
-1
-1
-3
-1
-1
-3
-1
-3
-3
-1
-1
-3
-3
-1
-1
-3
-1
-3
-1
-3
-1
-1
-1
-1
-3
-1
-1
-1
-1
-3
-1
-1
-3
-1
-1
-3
-1
-3
-3
-1
-1
-1
-3
-3
-1
-3
-1
-1
-1
-3
-3
-1
-3
-3
-3
-1
-1
-3
-1
-3
-3
-3
-3
-1
-1
-1
-1
-3
-1
-1
-3
-1
-1
-1
-1
-1
-1
-1
-3
-1
-1
-1
0
0
0
0
0
0
0
0
0
0
0
0
0
0
0
0
0
0
0
0
0
0
-3
-3
-3
-3
-3
-3
-3
-3
-3
-3
-3
-3
-3
-3
-3
-1
-3
-1
-1
-1
-3
-3
-3
-3
-1
-3
-3
-1
-1
-1
-3
-3
-1
-1
-3
-1
-3
-1
-1
-1
-3
-3
-1
-1
-3
-3
-1
-3
-3
-1
-1
-1
-3
-1
-3
-1
-3
-3
-3
-3
-3
-3
-3
-3
-3
-1
-1
-3
-1
-3
-3
-1
-1
-1
-3
-1
-1
-1
-3
-1
-3
-3
-1
-3
-3
-1
-1
-1
-1
-1
-3
-1
-3
-1
-1
-1
-1
-1
-1
-3
-1
-1
-1
-1
-1
-3
-1
-1
-1
-1
-3
-3
-1
-1
-3
-1
-1
-1
-1
0
0
0
0
0
0
0
0
0
0
0
0
0
0
0
0
0
0
0
0
0
0
0
0
0
0
0
0
-3
-3
-3
-3
-1
-3
-3
-3
-3
-3
-3
-3
-3
-3
-1
-1
-3
-3
-3
-3
-3
-3
-1
-3
-3
-1
-3
-3
-3
-1
-1
-1
-1
-1
-1
-3
-3
-3
-1
-3
-3
-3
-3
-3
-1
-1
-1
-3
-1
-1
-1
-3
-1
-1
-1
-3
-3
-1
-1
-1
-3
-1
-3
-1
-1
-3
-3
-1
-1
-3
-3
-3
-3
-3
-1
-1
-3
-3
-1
-1
-1
-1
-1
-1
-3
-3
-3
-1
-3
-3
-1
-1
-1
-3
-3
-1
-1
-1
-1
-1
-1
-1
-3
-1
-3
-1
-1
-1
-3
-1
-3
-1
-1
-1
-3
-1
-1
-1
-3
-1
-3
-3
-1
-1
-3
-1
-1
0
0
0
0
0
0
0
0
0
0
0
0
0
0
0
0
0
0
0
0
-3
-3
-3
-3
-3
-3
-3
-1
-3
-3
-3
-3
-1
-3
-1
-1
-3
-3
-1
-3
-3
-3
-3
-3
-1
-1
-1
-3
-3
-3
-1
-1
-3
-3
-3
-3
-3
-3
-1
-3
-1
-3
-3
-1
-1
-3
-1
-3
-1
-1
-3
-3
-3
-1
-1
-1
-1
-3
-3
-1
-3
-1
-1
-3
-1
-3
-1
-1
-1
-1
-3
-1
-1
-1
-3
-1
-1
-1
-3
-1
-1
-1
-3
-3
-1
-3
-3
-3
-3
-1
-1
-1
-3
-1
-1
-1
-3
-1
-3
-1
-3
-1
-3
-1
-1
-1
-3
-1
-1
-1
-1
-1
-1
0
0
0
0
0
0
0
0
0
0
0
0
0
0
0
0
0
0
0
0
0
0
0
0
0
0
0
0
0
0
0
0
0
0
-3
-3
-3
-3
-3
-3
-3
-3
-3
-3
-3
-3
-3
-3
-3
-3
-3
-3
-3
-3
-3
-3
-1
-3
-3
-1
-1
-1
-3
-3
-3
-1
-3
-3
-1
-1
-1
-3
-3
-1
-3
-3
-3
-3
-1
-1
-1
-3
-3
-3
-1
-1
-1
-1
-3
-1
-1
-3
-3
-1
-1
-3
-1
-1
-3
-1
-3
-1
-3
-3
-1
-3
-1
-3
-1
-3
-1
-1
-3
-3
-1
-3
-1
-1
-1
-1
-1
-1
-3
-1
-3
-3
-1
-3
-1
-1
-3
-1
-1
-1
-3
-1
-3
-1
-1
-1
-3
-1
-1
-1
-1
-1
-1
-1
-3
-1
-1
-1
-3
-1
-1
-1
-1
-3
-3
-1
-1
-3
-1
-1
-1
0
0
0
0
0
0
0
0
0
0
0
0
0
0
0
0
-3
-3
-3
-3
-3
-3
-3
-3
-3
-3
-3
-3
-3
-3
-3
-3
-3
-3
-3
-3
-3
-3
-3
-1
-1
-3
-1
-1
-3
-3
-3
-3
-1
-3
-1
-1
-1
-3
-1
-1
-3
-1
-3
-3
-1
-1
-1
-3
-3
-1
-3
-3
-1
-1
-3
-1
-1
-3
-1
-3
-1
-3
-3
-1
-3
-1
-3
-1
-1
-1
-3
-1
-3
-1
-1
-1
-1
-1
-3
-3
-1
-1
-1
-3
-1
-1
-1
-1
-3
-1
-1
-1
-3
-1
-3
-1
-1
-3
-3
-1
-1
-1
-1
-3
-3
-1
-3
-3
-1
-3
-1
-1
-1
-1
-1
-1
-3
-1
-3
-3
-1
-1
-1
-1
-1
0
0
0
0
0
0
0
0
0
0
0
0
0
0
0
0
0
0
0
0
0
0
-3
-3
-3
-3
-3
-3
-3
-3
-3
-3
-3
-3
-3
-3
-1
-3
-3
-3
-1
-3
-3
-3
-3
-3
-1
-1
-1
-3
-3
-3
-1
-3
-3
-3
-3
-3
-1
-3
-1
-1
-3
-1
-3
-3
-3
-3
-3
-1
-1
-1
-1
-1
-1
-1
-3
-1
-3
-3
-3
-1
-1
-1
-3
-3
-3
-1
-3
-1
-3
-1
-1
-3
-1
-1
-1
-3
-1
-1
-3
-1
-1
-1
-1
-1
-3
-3
-1
-1
-3
-1
-3
-1
-3
-3
-3
-1
-3
-1
-1
-1
-1
-1
-1
-3
-1
-1
-1
-1
-3
-1
-1
-1
-1
-1
-3
-1
-1
-1
-1
-3
-1
-3
-3
-1
-1
-1
-1
0
0
0
0
0
0
0
0
0
0
0
0
0
0
0
0
0
0
0
0
-3
-3
-3
-3
-3
-3
-3
-3
-3
-3
-3
-3
-1
-3
-3
-1
-3
-1
-3
-1
-3
-3
-3
-3
-1
-3
-3
-3
-1
-3
-1
-3
-1
-3
-1
-3
-3
-1
-1
-3
-3
-1
-3
-3
-3
-1
-3
-1
-3
-1
-1
-1
-1
-3
-3
-1
-3
-3
-3
-3
-1
-3
-1
-1
-3
-1
-3
-1
-3
-1
-1
-1
-3
-3
-1
-1
-1
-1
-3
-3
-1
-1
-3
-1
-1
-3
-1
-3
-1
-1
-1
-1
-3
-1
-3
-3
-1
-3
-1
-1
-3
-1
-1
-1
-3
-1
-3
-3
-1
-3
-1
-3
-1
-1
-1
-3
-1
-3
-1
-1
-1
-1
-1
-3
-3
-1
-1
-1
-1
-1
-1
-1
-1
0
0
0
0
0
0
0
0
0
0
0
0
0
0
-3
-3
-3
-3
-1
-3
-3
-3
-3
-3
-3
-3
-3
-3
-3
-1
-3
-3
-1
-3
-1
-3
-1
-1
-1
-1
-3
-1
-3
-3
-1
-3
-1
-1
-1
-3
-3
-3
-3
-3
-1
-1
-1
-1
-3
-1
-3
-1
-1
-3
-1
-1
-3
-3
-1
-1
-1
-3
-3
-3
-1
-3
-3
-1
-1
-3
-3
-3
-3
-1
-1
-1
-3
-3
-1
-1
-3
-1
-1
-1
-3
-1
-3
-3
-1
-3
-1
-3
-1
-3
-3
-3
-1
-3
-1
-3
-3
-3
-3
-1
-3
-1
-3
-1
-1
-1
-3
-1
-1
-3
-1
-1
-1
-1
-1
-1
-3
-1
-3
-3
-1
-1
-1
-1
-1
-1
-3
-1
-1
-3
-1
-3
-1
-1
-1
0
0
0
0
0
0
0
0
0
0
0
0
-3
-3
-3
-3
-3
-3
-3
-3
-1
-3
-1
-3
-3
-3
-3
-3
-1
-3
-3
-3
-1
-3
-3
-3
-1
-3
-3
-1
-3
-3
-3
-3
-3
-1
-3
-3
-1
-3
-3
-1
-3
-3
-3
-1
-1
-1
-3
-3
-1
-3
-1
-3
-1
-3
-3
-1
-3
-1
-1
-1
-3
-1
-1
-1
-1
-1
-1
-1
-3
-1
-3
-1
-1
-3
-1
-1
-1
-1
-3
-3
-3
-1
-3
-3
-1
-1
-1
-1
-3
-1
-1
-1
-3
-1
-3
-3
-3
-1
-1
-1
-3
-1
-1
-1
-1
-3
-1
-1
-1
-3
-1
-3
-1
-1
-1
-3
-3
-1
-1
-1
-1
-3
-1
-1
-1
0
0
0
0
0
0
0
0
0
0
0
0
0
0
0
0
0
0
0
0
0
0
-3
-3
-3
-3
-3
-1
-3
-3
-3
-3
-3
-3
-3
-3
-3
-3
-1
-1
-3
-1
-3
-3
-1
-3
-3
-3
-1
-1
-1
-1
-1
-3
-1
-1
-3
-3
-1
-3
-1
-1
-1
-3
-1
-3
-3
-1
-3
-3
-3
-1
-1
-1
-1
-3
-3
-3
-3
-3
-1
-3
-1
-1
-3
-3
-1
-3
-3
-3
-1
-3
-1
-1
-1
-3
-3
-3
-3
-3
-3
-1
-1
-3
-3
-1
-3
-3
-1
-1
-1
-1
-3
-1
-1
-3
-3
-3
-1
-1
-3
-3
-1
-1
-1
-1
-1
-1
-3
-1
-1
-1
-1
-1
-3
-3
-1
-3
-1
-3
-3
-1
-3
-1
-1
-1
-1
-1
-1
-1
-3
-1
-1
-3
-1
-3
-1
-1
-1
-1
-1
0
0
0
0
0
0
0
0
-3
-3
-3
-3
-3
-3
-3
-3
-3
-3
-3
-3
-3
-3
-1
-3
-3
-3
-3
-1
-3
-3
-1
-3
-3
-3
-3
-3
-1
-1
-1
-1
-1
-3
-3
-3
-1
-3
-1
-1
-1
-1
-3
-1
-3
-3
-3
-1
-3
-3
-1
-1
-3
-1
-1
-3
-1
-1
-1
-3
-3
-1
-1
-3
-1
-3
-1
-1
-1
-1
-1
-3
-1
-3
-1
-3
-1
-3
-3
-3
-1
-1
-1
-1
-1
-1
-3
-1
-1
-1
-3
-3
-3
-3
-3
-3
-1
-1
-1
-3
-1
-1
-1
-3
-1
-3
-3
-1
-1
-1
-1
-1
-1
-3
-3
-1
-1
-1
-3
-3
-1
-1
-1
-1
-3
-1
-1
0
0
0
0
0
0
0
0
0
0
0
0
0
0
0
0
0
0
0
0
-3
-3
-3
-3
-3
-3
-3
-3
-1
-3
-3
-3
-3
-3
-3
-3
-3
-1
-1
-3
-1
-3
-3
-3
-1
-3
-1
-3
-1
-3
-1
-1
-1
-3
-3
-3
-1
-1
-3
-3
-1
-1
-1
-3
-1
-1
-1
-3
-3
-3
-3
-1
-3
-1
-3
-1
-1
-1
-1
-3
-3
-1
-1
-3
-3
-1
-3
-1
-3
-3
-1
-3
-1
-3
-1
-3
-1
-3
-3
-3
-1
-3
-1
-1
-3
-3
-1
-3
-1
-1
-3
-1
-1
-1
-3
-1
-1
-3
-3
-1
-1
-3
-1
-1
-1
-1
-1
-1
-3
-1
-1
-1
-1
-3
-1
-3
-3
-1
-1
-1
-1
-3
-1
-3
-1
-3
-1
-1
-1
0
0
0
0
0
0
0
0
0
0
0
0
0
0
0
0
0
0
-3
-3
-3
-3
-1
-3
-3
-3
-3
-3
-3
-3
-3
-3
-1
-3
-3
-1
-1
-3
-1
-1
-3
-3
-3
-3
-1
-3
-1
-3
-3
-1
-3
-1
-3
-3
-3
-3
-1
-3
-3
-3
-3
-3
-1
-3
-3
-1
-3
-1
-3
-1
-1
-1
-3
-1
-1
-3
-1
-1
-1
-3
-1
-3
-1
-1
-3
-1
-3
-3
-3
-3
-3
-3
-1
-3
-3
-1
-3
-1
-3
-3
-1
-3
-1
-1
-3
-3
-1
-3
-1
-3
-1
-3
-1
-3
-1
-3
-1
-1
-1
-3
-1
-1
-3
-1
-1
-3
-1
-1
-3
-1
-3
-1
-1
-1
-1
-1
-1
-1
-3
-1
-1
-1
-1
-1
-1
-3
-1
-1
-1
-1
-1
-1
-1
-3
-1
-1
-1
0
0
0
0
0
0
0
0
-3
-3
-3
-3
-3
-3
-3
-3
-3
-3
-1
-3
-3
-1
-1
-3
-3
-3
-3
-3
-3
-3
-3
-1
-3
-3
-3
-1
-1
-3
-3
-1
-3
-1
-1
-3
-1
-1
-1
-3
-3
-3
-3
-1
-3
-1
-3
-1
-3
-3
-3
-3
-3
-1
-1
-3
-1
-3
-3
-3
-1
-1
-3
-1
-3
-1
-1
-1
-3
-1
-3
-1
-1
-1
-1
-1
-1
-1
-3
-1
-3
-1
-1
-3
-3
-1
-1
-3
-1
-3
-1
-1
-1
-1
-3
-1
-1
-1
-1
-3
-1
-3
-3
-1
-1
-3
-1
-3
-1
-1
-1
-1
-3
-1
-3
-3
-1
-1
-1
-1
-1
-1
-3
-3
-1
-1
-1
0
0
0
0
0
0
0
0
0
0
0
0
0
0
0
0
0
0
0
0
-3
-3
-3
-3
-3
-3
-3
-3
-3
-3
-1
-3
-3
-3
-3
-3
-3
-3
-3
-3
-3
-1
-3
-3
-3
-3
-3
-3
-1
-3
-3
-3
-1
-1
-1
-3
-1
-1
-1
-3
-1
-1
-3
-3
-3
-3
-1
-1
-3
-3
-1
-1
-3
-3
-3
-3
-3
-3
-1
-1
-3
-1
-1
-1
-3
-3
-1
-1
-3
-1
-1
-3
-3
-3
-1
-1
-3
-1
-1
-1
-3
-1
-1
-1
-1
-3
-1
-1
-1
-1
-1
-1
-1
-3
-1
-3
-1
-1
-1
-1
-3
-1
-1
-1
-1
-3
-1
-3
-3
-1
-1
-3
-1
-3
-3
-3
-1
-1
-1
-1
-1
-3
-1
-1
-1
-1
-1
-3
-1
-1
-1
0
0
0
0
0
0
0
0
0
0
0
0
0
0
0
0
-3
-3
-3
-3
-3
-3
-3
-3
-3
-1
-3
-3
-3
-3
-1
-3
-1
-1
-1
-3
-3
-1
-3
-3
-1
-3
-3
-3
-1
-3
-1
-3
-3
-1
-1
-1
-3
-3
-3
-3
-3
-3
-1
-1
-3
-3
-3
-1
-3
-3
-1
-1
-3
-3
-1
-1
-3
-1
-3
-1
-3
-1
-3
-3
-3
-1
-3
-1
-1
-1
-1
-1
-1
-1
-1
-3
-3
-3
-3
-1
-1
-3
-3
-3
-1
-1
-1
-1
-1
-3
-3
-3
-1
-1
-3
-3
-1
-1
-1
-1
-3
-1
-1
-3
-1
-3
-1
-1
-1
-1
-3
-1
-3
-1
-1
-1
-1
-3
-1
-1
-1
-1
-1
-1
-1
0
0
0
0
0
0
0
0
0
0
0
0
0
0
0
0
0
0
0
0
0
0
-3
-3
-3
-3
-3
-3
-1
-1
-1
-3
-3
-3
-3
-3
-3
-1
-3
-3
-3
-3
-3
-3
-1
-3
-3
-1
-1
-3
-3
-3
-3
-3
-1
-3
-3
-1
-1
-1
-1
-1
-1
-1
-3
-3
-3
-3
-1
-3
-3
-1
-3
-3
-3
-3
-3
-1
-1
-3
-3
-3
-1
-1
-3
-3
-1
-1
-1
-1
-1
-3
-3
-1
-1
-3
-1
-3
-3
-1
-3
-3
-1
-1
-1
-1
-3
-1
-1
-1
-1
-3
-3
-1
-1
-1
-1
-1
-1
-3
-1
-1
-1
-1
-1
-1
-3
-1
-1
-3
-3
-3
-1
-3
-1
-1
-1
-3
-3
-1
-3
-1
-1
-3
-1
-1
-3
-1
-1
-1
-1
0
0
0
0
0
0
0
0
0
0
0
0
0
0
0
0
0
0
-3
-3
-3
-3
-3
-3
-3
-3
-1
-3
-1
-3
-3
-3
-3
-3
-3
-3
-3
-1
-1
-3
-3
-3
-1
-3
-1
-3
-1
-1
-1
-3
-3
-3
-3
-1
-1
-1
-3
-1
-1
-1
-3
-3
-3
-1
-3
-3
-1
-3
-1
-1
-1
-3
-3
-1
-3
-1
-1
-1
-1
-1
-1
-3
-3
-3
-1
-3
-3
-1
-3
-3
-3
-3
-1
-1
-3
-1
-1
-3
-1
-1
-3
-3
-1
-1
-1
-3
-1
-3
-1
-3
-1
-3
-3
-3
-1
-3
-1
-1
-1
-3
-1
-3
-3
-3
-1
-3
-1
-1
-1
-1
-3
-3
-1
-1
-1
-3
-1
-1
-1
-1
-1
-1
-1
-1
-1
-1
-1
0
0
0
0
0
0
0
0
0
0
0
0
0
0
0
0
0
0
-3
-3
-3
-3
-3
-3
-3
-3
-3
-3
-3
-3
-3
-3
-3
-3
-3
-3
-3
-1
-3
-3
-3
-1
-3
-3
-1
-3
-3
-3
-1
-3
-1
-3
-1
-3
-1
-3
-3
-3
-1
-3
-1
-1
-3
-1
-1
-1
-1
-3
-1
-3
-1
-3
-1
-3
-3
-1
-3
-1
-1
-1
-3
-3
-3
-1
-3
-1
-3
-3
-1
-1
-1
-1
-1
-1
-1
-1
-3
-3
-3
-3
-1
-1
-1
-1
-1
-1
-1
-1
-1
-1
-3
-1
-3
-3
-1
-3
-1
-1
-3
-1
-3
-3
-3
-3
-1
-1
-1
-1
-1
-3
-3
-1
-1
-1
-1
-1
-1
-1
-1
-1
-1
-1
-1
0
0
0
0
0
0
0
0
0
0
0
0
0
0
0
0
0
0
0
0
0
0
-3
-3
-3
-3
-3
-3
-3
-3
-3
-3
-3
-3
-3
-3
-3
-1
-3
-1
-3
-1
-3
-1
-1
-3
-3
-3
-3
-3
-3
-3
-3
-1
-3
-1
-1
-1
-1
-1
-3
-1
-3
-3
-1
-3
-1
-1
-3
-1
-3
-3
-1
-3
-3
-1
-3
-3
-1
-3
-3
-1
-1
-1
-3
-1
-1
-1
-1
-1
-3
-3
-1
-3
-1
-1
-3
-3
-1
-1
-1
-3
-1
-3
-1
-3
-1
-3
-1
-3
-1
-1
-1
-1
-1
-3
-1
-3
-1
-3
-1
-3
-3
-3
-1
-3
-1
-3
-1
-3
-3
-1
-1
-3
-1
-1
-1
-3
-1
-1
-1
-1
-3
-3
-1
-1
-1
-1
-3
-1
-3
-1
-1
-1
-1
-1
-3
-1
-1
0
0
0
0
0
0
0
0
0
0
-3
-3
-3
-1
-3
-3
-3
-3
-3
-3
-3
-3
-1
-3
-3
-3
-3
-3
-1
-3
-1
-3
-1
-1
-1
-3
-1
-1
-1
-3
-3
-3
-3
-3
-3
-3
-1
-3
-3
-3
-3
-3
-1
-3
-3
-1
-3
-1
-1
-1
-1
-1
-3
-3
-3
-1
-1
-1
-3
-1
-3
-3
-1
-1
-3
-1
-3
-1
-1
-1
-1
-1
-1
-1
-1
-1
-3
-3
-3
-1
-1
-3
-3
-3
-3
-3
-1
-3
-1
-3
-3
-3
-1
-3
-1
-3
-1
-1
-1
-3
-1
-1
-1
-1
-1
-3
-1
-3
-1
-1
-1
-3
-1
-1
-1
-1
-3
-3
-1
-3
-1
-1
-1
-1
-1
-3
-1
-1
-1
0
0
0
0
0
0
0
0
0
0
0
0
0
0
0
0
0
0
-3
-3
-3
-3
-3
-1
-3
-3
-3
-3
-3
-3
-3
-3
-3
-3
-1
-3
-3
-3
-1
-3
-3
-3
-3
-1
-3
-1
-3
-3
-1
-3
-1
-3
-3
-3
-1
-3
-1
-3
-1
-3
-1
-3
-3
-1
-1
-3
-1
-3
-1
-3
-1
-3
-1
-1
-3
-1
-1
-1
-1
-3
-1
-1
-3
-1
-3
-3
-1
-1
-3
-3
-1
-3
-3
-1
-1
-3
-1
-1
-1
-1
-3
-3
-1
-3
-3
-1
-1
-1
-3
-3
-1
-1
-1
-1
-1
-1
-3
-1
-3
-3
-1
-3
-1
-1
-1
-3
-1
-1
-1
-1
-3
-1
-1
-1
-1
-1
-1
-1
-1
0
0
0
0
0
0
0
0
0
0
0
0
0
0
0
0
0
0
0
0
0
0
0
0
0
0
-3
-3
-3
-3
-3
-3
-3
-3
-3
-3
-3
-3
-3
-3
-3
-3
-3
-3
-1
-3
-3
-3
-3
-1
-3
-3
-3
-1
-3
-3
-1
-3
-1
-3
-3
-1
-1
-1
-1
-3
-1
-1
-3
-1
-3
-3
-3
-3
-1
-1
-1
-3
-3
-3
-1
-1
-3
-3
-1
-3
-1
-1
-3
-1
-1
-1
-3
-3
-3
-1
-1
-3
-1
-1
-1
-3
-1
-1
-1
-3
-1
-3
-1
-3
-3
-1
-1
-3
-1
-1
-3
-3
-1
-1
-1
-3
-1
-1
-1
-1
-1
-1
-3
-1
-1
-1
-1
-1
-3
-1
-3
-1
-1
-1
-1
-1
-1
-1
-1
0
0
0
0
0
0
0
0
0
0
0
0
0
0
0
0
0
0
0
0
0
0
0
0
0
0
0
0
-3
-3
-3
-3
-3
-3
-1
-3
-3
-3
-3
-3
-3
-3
-3
-1
-3
-3
-1
-3
-1
-1
-1
-3
-3
-3
-3
-3
-1
-1
-1
-1
-1
-3
-1
-3
-3
-1
-1
-3
-3
-1
-1
-1
-1
-1
-3
-1
-3
-3
-3
-3
-1
-1
-3
-1
-3
-1
-3
-1
-3
-1
-3
-1
-1
-1
-3
-1
-1
-3
-1
-3
-3
-1
-3
-3
-3
-3
-3
-3
-1
-3
-1
-1
-1
-3
-3
-3
-1
-3
-1
-1
-1
-1
-3
-1
-1
-3
-1
-1
-3
-3
-1
-3
-1
-3
-1
-1
-1
-1
-3
-3
-1
-3
-1
-1
-1
-1
-1
-1
-1
-1
-1
0
0
0
0
0
0
0
0
0
0
0
0
0
0
0
0
0
0
0
0
0
0
0
0
-3
-3
-3
-3
-3
-3
-1
-3
-3
-3
-3
-3
-3
-3
-3
-1
-3
-3
-1
-1
-1
-3
-3
-3
-3
-3
-3
-3
-1
-3
-1
-1
-1
-3
-1
-3
-3
-3
-3
-3
-3
-1
-3
-3
-3
-3
-3
-1
-1
-1
-3
-1
-3
-1
-3
-1
-1
-1
-1
-3
-1
-1
-3
-1
-3
-1
-1
-1
-1
-3
-1
-3
-1
-3
-1
-3
-1
-1
-3
-1
-3
-1
-1
-1
-1
-3
-1
-1
-1
-1
-1
-3
-3
-3
-3
-1
-3
-1
-1
-1
-1
-1
-3
-1
-1
-1
-1
-1
-3
-1
-1
-3
-3
-3
-1
-1
-3
-3
-3
-3
-3
-1
-1
-1
-1
-1
-1
-1
-1
0
0
0
0
0
0
0
0
0
0
0
0
0
0
0
0
0
0
-3
-3
-3
-3
-1
-3
-3
-3
-3
-3
-1
-1
-1
-3
-1
-3
-3
-3
-3
-1
-1
-3
-3
-1
-3
-3
-3
-3
-3
-1
-1
-3
-3
-3
-1
-3
-3
-1
-3
-3
-3
-3
-1
-3
-3
-1
-1
-1
-1
-1
-3
-3
-3
-3
-1
-1
-1
-3
-3
-3
-3
-3
-3
-1
-1
-3
-3
-1
-1
-1
-1
-1
-3
-3
-3
-3
-1
-1
-1
-1
-1
-3
-1
-3
-1
-3
-1
-1
-3
-1
-3
-1
-1
-3
-3
-1
-1
-1
-3
-3
-3
-1
-1
-1
-1
-1
-1
-1
-3
-1
-3
-1
-3
-1
-3
-1
-1
-3
-1
-1
-1
-1
-1
-1
-1
-1
-1
0
0
0
0
0
0
0
0
0
0
0
0
0
0
0
0
0
0
0
0
-3
-3
-3
-3
-3
-3
-3
-3
-1
-3
-3
-3
-3
-3
-1
-3
-3
-3
-1
-3
-3
-3
-3
-3
-3
-3
-3
-1
-1
-3
-3
-3
-3
-3
-1
-1
-3
-3
-3
-3
-1
-1
-3
-3
-1
-1
-1
-3
-3
-3
-3
-1
-1
-1
-1
-1
-1
-1
-3
-1
-3
-3
-1
-1
-1
-1
-1
-1
-1
-1
-3
-1
-1
-3
-3
-3
-3
-3
-3
-1
-1
-1
-1
-1
-3
-3
-1
-1
-1
-3
-1
-3
-3
-1
-1
-1
-3
-1
-1
-1
-1
-1
-3
-1
-1
-1
-3
-1
-1
-3
-1
-1
-1
-1
-3
-3
-1
-3
-3
-1
-1
-3
-1
-3
-1
-1
-1
-1
-1
0
0
0
0
0
0
0
0
0
0
0
0
0
0
0
0
0
0
-3
-3
-3
-3
-3
-3
-3
-3
-1
-3
-3
-3
-3
-3
-3
-3
-3
-3
-3
-3
-1
-3
-1
-3
-3
-3
-3
-3
-3
-3
-3
-1
-1
-1
-1
-1
-1
-3
-3
-1
-3
-3
-3
-1
-1
-3
-1
-1
-3
-3
-1
-1
-1
-3
-3
-3
-1
-1
-3
-3
-3
-1
-1
-3
-1
-3
-1
-1
-1
-3
-1
-3
-1
-3
-1
-1
-3
-1
-1
-3
-3
-3
-3
-1
-3
-1
-3
-1
-1
-1
-1
-1
-1
-1
-3
-1
-3
-3
-1
-1
-1
-1
-1
-1
-1
-1
-1
-1
-1
-1
-3
-3
-1
-1
-3
-1
-1
-3
-1
-1
-1
-1
-3
-1
-3
-3
-1
-1
-1
0
0
0
0
0
0
0
0
0
0
0
0
0
0
0
0
0
0
-3
-3
-3
-3
-3
-3
-3
-3
-1
-3
-3
-3
-3
-1
-3
-3
-3
-1
-3
-3
-3
-3
-3
-3
-3
-3
-1
-3
-1
-3
-3
-3
-1
-1
-1
-3
-1
-1
-3
-3
-1
-1
-3
-3
-3
-1
-1
-1
-3
-1
-3
-1
-1
-3
-3
-1
-3
-3
-3
-3
-3
-1
-1
-1
-1
-1
-1
-3
-3
-3
-1
-1
-1
-3
-3
-1
-3
-3
-1
-1
-1
-3
-1
-3
-1
-1
-3
-1
-1
-1
-1
-3
-1
-1
-1
-3
-1
-3
-1
-1
-1
-3
-3
-3
-1
-1
-1
-1
-1
-1
-3
-3
-1
-1
-3
-3
-3
-3
-1
-1
-1
-1
-1
-1
-3
-1
-1
-1
-1
-3
-1
-1
-1
0
0
0
0
0
0
0
0
0
0
0
0
0
0
-3
-3
-3
-3
-3
-3
-3
-3
-3
-3
-3
-3
-3
-3
-3
-1
-3
-1
-1
-3
-1
-3
-1
-3
-3
-3
-1
-3
-3
-1
-1
-1
-3
-3
-3
-1
-1
-3
-1
-3
-3
-3
-3
-3
-1
-3
-1
-1
-1
-3
-1
-3
-3
-3
-3
-1
-1
-3
-1
-3
-1
-1
-1
-1
-3
-3
-1
-3
-3
-3
-1
-3
-3
-1
-3
-1
-1
-1
-1
-1
-3
-3
-1
-1
-1
-1
-3
-1
-3
-3
-3
-1
-3
-1
-1
-1
-1
-1
-1
-3
-1
-1
-1
-1
-1
-1
-3
-1
-1
-1
-1
-3
-3
-3
-1
-1
-3
-1
-1
-1
-1
-3
-1
-3
-1
-1
-1
0
0
0
0
0
0
0
0
0
0
0
0
0
0
0
0
0
0
0
0
-3
-3
-3
-3
-3
-3
-3
-1
-1
-1
-3
-3
-3
-3
-3
-3
-3
-3
-3
-3
-3
-1
-1
-3
-3
-1
-1
-3
-1
-3
-3
-1
-3
-3
-1
-3
-3
-3
-1
-3
-3
-1
-1
-1
-1
-1
-3
-3
-3
-3
-3
-1
-3
-3
-3
-1
-3
-1
-1
-3
-1
-1
-1
-1
-1
-1
-3
-3
-1
-3
-1
-1
-1
-3
-3
-3
-1
-3
-1
-3
-1
-3
-3
-1
-3
-1
-1
-1
-1
-3
-3
-1
-1
-3
-1
-3
-1
-1
-1
-3
-1
-1
-3
-1
-1
-3
-1
-1
-1
-1
-3
-1
-1
-1
-1
-1
-1
-1
-3
-1
-1
0
0
0
0
0
0
0
0
0
0
0
0
0
0
0
0
0
0
0
0
0
0
0
0
0
0
-3
-3
-3
-3
-3
-3
-3
-3
-3
-3
-1
-3
-3
-3
-1
-3
-3
-3
-1
-3
-3
-1
-3
-3
-3
-3
-3
-3
-3
-1
-1
-1
-1
-1
-3
-3
-3
-1
-3
-1
-1
-3
-3
-3
-1
-1
-1
-3
-1
-3
-3
-1
-3
-1
-3
-3
-1
-3
-1
-1
-3
-3
-1
-1
-3
-1
-1
-3
-3
-1
-3
-1
-1
-1
-3
-3
-3
-1
-1
-3
-1
-3
-1
-1
-3
-1
-3
-1
-3
-3
-1
-1
-1
-1
-1
-3
-1
-3
-1
-1
-3
-3
-1
-3
-3
-1
-1
-1
-1
-1
-3
-1
-1
-1
-1
-1
-3
-3
-1
-1
-1
-3
-3
-1
-1
-1
-1
-3
-1
-3
-1
-1
-1
-1
-1
0
0
0
0
0
0
0
0
0
0
0
0
-3
-3
-3
-1
-3
-3
-3
-3
-3
-3
-3
-1
-1
-3
-3
-3
-3
-3
-3
-1
-3
-1
-3
-1
-3
-3
-1
-3
-3
-3
-3
-3
-1
-3
-1
-1
-3
-3
-1
-1
-3
-3
-1
-1
-1
-1
-3
-1
-1
-1
-3
-3
-3
-3
-3
-3
-1
-1
-1
-1
-1
-3
-1
-3
-3
-1
-1
-1
-1
-1
-1
-3
-3
-1
-1
-3
-3
-1
-3
-1
-1
-1
-3
-1
-1
-3
-3
-3
-3
-3
-1
-3
-1
-1
-1
-3
-3
-1
-1
-1
-3
-3
-1
-3
-1
-3
-1
-1
-3
-1
-3
-1
-1
-3
-1
-1
-1
-1
-3
-1
-1
-1
-3
-3
-1
-1
-1
-1
-3
-1
-1
0
0
0
0
0
0
0
0
0
0
0
0
0
0
0
0
-3
-3
-3
-3
-3
-3
-3
-3
-3
-3
-3
-3
-3
-3
-3
-1
-3
-3
-3
-3
-1
-1
-3
-3
-1
-3
-1
-3
-1
-3
-1
-1
-1
-3
-3
-3
-3
-3
-1
-3
-3
-3
-1
-1
-1
-3
-3
-3
-1
-1
-1
-1
-1
-1
-3
-3
-1
-3
-3
-1
-3
-1
-3
-1
-1
-1
-1
-1
-1
-3
-1
-3
-3
-3
-1
-1
-3
-1
-3
-1
-3
-1
-3
-1
-1
-3
-1
-3
-1
-3
-3
-3
-1
-3
-3
-1
-3
-3
-1
-1
-1
-1
-1
-1
-3
-1
-3
-1
-1
-3
-1
-1
-1
-1
-1
-1
-1
-1
-1
-1
-3
-3
-1
-1
-1
-3
-1
-1
-1
0
0
0
0
0
0
0
0
0
0
0
0
0
0
0
0
0
0
-3
-3
-1
-3
-3
-3
-3
-3
-3
-3
-3
-3
-3
-1
-3
-3
-3
-1
-3
-1
-3
-3
-3
-3
-3
-1
-1
-3
-3
-3
-3
-1
-3
-3
-3
-3
-3
-1
-3
-1
-1
-1
-3
-3
-1
-3
-3
-3
-3
-1
-3
-1
-1
-1
-1
-3
-1
-1
-3
-3
-1
-3
-1
-3
-3
-1
-1
-3
-1
-3
-1
-1
-3
-3
-1
-1
-1
-3
-1
-1
-3
-1
-1
-3
-3
-3
-1
-1
-1
-3
-1
-3
-1
-1
-1
-1
-1
-1
-3
-1
-3
-3
-3
-1
-1
-1
-1
-3
-1
-1
-1
-3
-3
-1
-1
-3
-1
-3
-1
-3
-3
-1
-1
-3
-1
-1
-1
-1
-1
-1
-1
-1
-1
-1
-1
0
0
0
0
0
0
0
0
0
0
0
0
-3
-3
-1
-3
-3
-3
-3
-3
-3
-1
-3
-3
-3
-3
-1
-1
-3
-3
-1
-3
-3
-1
-1
-3
-3
-3
-3
-1
-1
-1
-3
-3
-1
-1
-1
-3
-3
-3
-1
-3
-1
-3
-3
-1
-3
-3
-1
-3
-3
-3
-1
-1
-1
-1
-3
-3
-1
-3
-1
-3
-3
-3
-3
-3
-3
-1
-1
-3
-1
-1
-1
-1
-3
-3
-1
-3
-3
-1
-3
-1
-3
-1
-3
-1
-1
-1
-3
-1
-1
-3
-3
-1
-3
-1
-1
-1
-3
-1
-3
-1
-3
-3
-1
-3
-1
-1
-1
-1
-1
-3
-1
-3
-1
-1
-3
-1
-3
-1
-1
-1
-1
-3
-1
-1
-1
-3
-1
-1
-1
-3
-1
-3
-1
-1
-3
-1
-1
0
0
0
0
0
0
0
0
0
0
-3
-3
-3
-1
-3
-3
-1
-3
-3
-3
-3
-3
-3
-3
-1
-3
-1
-3
-3
-3
-3
-3
-3
-1
-3
-3
-3
-3
-1
-1
-3
-1
-3
-3
-3
-3
-1
-1
-1
-1
-1
-3
-1
-3
-1
-3
-3
-1
-1
-3
-1
-1
-3
-3
-3
-1
-1
-3
-3
-1
-1
-3
-1
-1
-1
-3
-3
-1
-3
-1
-1
-3
-1
-3
-3
-3
-1
-1
-1
-1
-1
-1
-3
-1
-3
-1
-1
-1
-3
-1
-3
-3
-1
-1
-1
-1
-1
-3
-3
-3
-1
-1
-3
-1
-1
-1
-3
-3
-1
-1
-1
-1
-3
-1
-3
-1
-3
-1
-1
-1
-3
-1
-3
-3
-1
-1
-1
0
0
0
0
0
0
0
0
0
0
0
0
0
0
0
0
0
0
0
0
-3
-3
-3
-3
-3
-3
-1
-3
-3
-3
-3
-3
-3
-3
-1
-1
-3
-3
-1
-3
-1
-3
-3
-3
-3
-3
-1
-3
-3
-1
-3
-3
-3
-3
-3
-3
-1
-3
-1
-3
-3
-1
-1
-3
-3
-3
-1
-3
-3
-1
-1
-3
-1
-3
-3
-1
-3
-1
-1
-1
-3
-1
-3
-3
-3
-1
-1
-1
-3
-1
-1
-1
-3
-1
-1
-1
-1
-1
-3
-1
-3
-1
-1
-3
-1
-3
-1
-1
-1
-3
-1
-3
-1
-1
-1
-1
-3
-1
-1
-1
-3
-1
-3
-1
-1
-1
-1
-3
-1
-1
-1
-3
-3
-1
-1
-3
-1
-3
-1
-3
-3
-1
-1
-3
-3
-3
-1
-1
-1
-1
-3
-1
-1
-1
-1
0
0
0
0
0
0
0
0
0
0
0
0
-3
-3
-3
-3
-3
-3
-3
-3
-1
-3
-3
-3
-3
-3
-3
-1
-3
-3
-3
-1
-1
-1
-3
-3
-3
-1
-3
-3
-3
-3
-1
-1
-1
-3
-1
-3
-1
-1
-3
-3
-3
-3
-1
-3
-3
-3
-3
-1
-1
-1
-1
-3
-1
-3
-1
-3
-3
-3
-3
-1
-3
-1
-3
-3
-3
-3
-3
-1
-3
-1
-3
-1
-1
-3
-1
-1
-1
-1
-1
-1
-3
-1
-3
-1
-1
-3
-1
-1
-1
-1
-1
-1
-3
-3
-1
-1
-3
-1
-3
-3
-1
-1
-1
-1
-3
-1
-1
-3
-1
-1
-3
-3
-1
-1
-3
-1
-1
-1
-3
-1
-1
-3
-1
-1
-1
-3
-1
-1
-1
-1
-1
0
0
0
0
0
0
0
0
0
0
0
0
0
0
0
0
-3
-3
-3
-3
-3
-3
-3
-3
-3
-3
-1
-3
-3
-3
-3
-1
-1
-3
-3
-3
-3
-1
-3
-1
-3
-3
-3
-3
-1
-1
-3
-3
-3
-3
-1
-3
-1
-1
-1
-1
-3
-1
-3
-3
-1
-3
-1
-3
-3
-3
-1
-1
-1
-3
-1
-1
-1
-1
-1
-3
-1
-3
-1
-1
-1
-3
-1
-1
-1
-3
-3
-3
-3
-3
-1
-3
-3
-1
-1
-1
-1
-1
-3
-3
-1
-3
-1
-1
-1
-3
-1
-1
-3
-3
-3
-1
-3
-1
-1
-3
-3
-1
-1
-1
-3
-1
-1
-3
-3
-3
-3
-1
-3
-1
-1
-3
-3
-1
-1
-1
-1
-1
-1
-1
-1
-1
-1
-3
-1
-1
-1
0
0
0
0
0
0
0
0
0
0
0
0
0
0
0
0
-3
-3
-3
-3
-3
-3
-3
-3
-3
-3
-3
-3
-3
-1
-1
-3
-3
-3
-3
-3
-3
-3
-3
-3
-3
-3
-1
-1
-3
-1
-3
-3
-1
-1
-3
-3
-3
-1
-1
-1
-1
-3
-1
-1
-3
-1
-3
-3
-3
-1
-1
-3
-3
-1
-1
-3
-3
-1
-3
-1
-3
-1
-1
-1
-1
-3
-1
-3
-3
-1
-1
-1
-1
-3
-1
-3
-1
-3
-1
-3
-1
-1
-3
-3
-1
-1
-1
-3
-1
-1
-3
-1
-1
-3
-1
-1
-1
-3
-1
-1
-3
-1
-3
-3
-1
-1
-1
-1
-3
-1
-1
-1
-3
-3
-1
-1
-1
-1
-1
-1
-3
-3
-3
-1
-3
-1
-1
-1
-1
0
0
0
0
0
0
0
0
0
0
0
0
0
0
0
0
0
0
-3
-3
-3
-3
-3
-3
-3
-3
-1
-3
-3
-3
-3
-1
-3
-3
-1
-1
-3
-1
-3
-3
-1
-3
-3
-3
-3
-3
-3
-1
-3
-1
-3
-3
-3
-3
-1
-1
-3
-3
-3
-1
-3
-3
-3
-3
-1
-3
-1
-1
-3
-3
-1
-3
-1
-3
-1
-1
-3
-1
-1
-1
-1
-1
-3
-1
-3
-3
-3
-1
-1
-1
-1
-3
-1
-1
-3
-1
-3
-1
-1
-3
-1
-1
-1
-3
-1
-1
-3
-3
-1
-3
-1
-1
-1
-3
-1
-3
-1
-1
-3
-1
-1
-3
-1
-1
-1
-3
-1
-3
-1
-1
-1
-1
-3
-1
-1
-1
-1
-3
-1
-1
-3
-3
-1
-3
-3
-1
-1
-1
-1
0
0
0
0
0
0
0
0
0
0
0
0
0
0
0
0
-3
-3
-3
-3
-3
-3
-3
-3
-3
-3
-3
-3
-3
-1
-1
-3
-1
-3
-3
-3
-3
-3
-3
-3
-1
-1
-1
-1
-1
-3
-3
-1
-3
-3
-3
-1
-3
-3
-1
-3
-3
-3
-3
-1
-1
-1
-1
-1
-3
-3
-1
-1
-3
-3
-1
-3
-1
-1
-1
-3
-3
-3
-1
-3
-1
-1
-1
-1
-1
-3
-3
-3
-1
-1
-1
-1
-1
-1
-3
-1
-1
-3
-1
-3
-1
-3
-3
-1
-3
-1
-1
-1
-1
-3
-1
-1
-3
-1
-3
-1
-3
-1
-3
-3
-3
-1
-3
-1
-1
-3
-3
-1
-1
-1
-1
-1
-1
-1
-3
-1
-1
-1
-1
0
0
0
0
0
0
0
0
0
0
0
0
0
0
0
0
0
0
0
0
0
0
0
0
-3
-3
-3
-3
-3
-3
-3
-3
-1
-3
-3
-3
-1
-3
-3
-3
-3
-3
-3
-3
-3
-3
-1
-1
-3
-1
-3
-1
-1
-1
-3
-1
-3
-3
-1
-3
-3
-3
-1
-3
-1
-1
-3
-1
-1
-1
-1
-3
-3
-1
-1
-3
-3
-3
-1
-3
-3
-1
-3
-1
-1
-1
-3
-1
-1
-3
-1
-3
-1
-1
-1
-3
-3
-1
-3
-3
-1
-3
-1
-3
-1
-1
-1
-1
-1
-3
-1
-1
-3
-1
-1
-1
-1
-1
-1
-3
-3
-1
-1
-3
-1
-1
-1
-3
-3
-1
-1
-3
-3
-3
-1
-1
-3
-3
-3
-3
-1
-1
-1
-3
-1
-1
-1
-1
-1
0
0
0
0
0
0
0
0
0
0
0
0
0
0
0
0
0
0
0
0
0
0
-3
-3
-3
-3
-3
-3
-3
-3
-3
-3
-3
-3
-3
-3
-3
-3
-3
-1
-3
-3
-3
-1
-3
-3
-1
-1
-1
-3
-3
-3
-1
-1
-1
-1
-1
-1
-1
-3
-1
-1
-3
-3
-3
-1
-3
-1
-3
-3
-3
-1
-1
-1
-1
-1
-1
-3
-3
-1
-3
-1
-3
-3
-3
-1
-3
-1
-1
-1
-1
-1
-1
-3
-3
-1
-1
-3
-3
-3
-3
-1
-1
-1
-3
-1
-1
-1
-3
-1
-1
-3
-3
-3
-1
-3
-1
-1
-3
-1
-3
-3
-1
-1
-3
-1
-3
-1
-3
-1
-1
-1
-1
-3
-3
-1
-1
-1
-1
-1
-1
-1
-1
0
0
0
0
0
0
0
0
0
0
0
0
0
0
0
0
0
0
0
0
0
0
0
0
0
0
-3
-3
-3
-3
-3
-3
-3
-3
-1
-3
-3
-3
-3
-3
-3
-3
-3
-1
-3
-1
-3
-1
-3
-3
-3
-3
-3
-1
-3
-1
-3
-3
-1
-1
-1
-3
-1
-3
-3
-1
-1
-3
-1
-1
-1
-3
-1
-1
-1
-3
-3
-3
-1
-3
-3
-3
-3
-3
-1
-3
-1
-1
-1
-1
-1
-3
-3
-1
-1
-1
-3
-3
-3
-3
-3
-3
-3
-1
-1
-1
-1
-3
-3
-3
-3
-1
-1
-1
-1
-1
-3
-3
-3
-1
-1
-1
-3
-1
-1
-3
-1
-1
-1
-1
-1
-1
-3
-1
-3
-3
-1
-1
-1
-1
-1
-1
-1
-3
-1
-3
-1
-3
-1
-1
-1
-1
-3
-1
-1
-1
-1
0
0
0
0
0
0
0
0
0
0
0
0
0
0
0
0
-3
-3
-3
-1
-3
-3
-3
-3
-1
-3
-3
-3
-1
-1
-3
-3
-3
-3
-1
-3
-1
-3
-3
-3
-3
-3
-1
-3
-1
-1
-1
-3
-3
-1
-1
-1
-3
-1
-3
-3
-1
-1
-3
-3
-3
-1
-3
-1
-3
-1
-1
-3
-3
-1
-3
-1
-3
-3
-3
-1
-1
-1
-1
-3
-3
-1
-3
-1
-1
-1
-1
-1
-3
-3
-3
-3
-1
-3
-3
-3
-3
-1
-1
-3
-3
-3
-1
-3
-1
-1
-1
-1
-1
-1
-3
-3
-1
-3
-3
-3
-1
-1
-1
-3
-1
-1
-1
-1
-1
-3
-3
-1
-1
-1
-3
-1
-1
-1
-1
-3
-1
-1
-3
-1
-1
-1
-1
0
0
0
0
0
0
0
0
0
0
0
0
0
0
0
0
0
0
0
0
-3
-3
-3
-3
-3
-3
-3
-3
-1
-3
-1
-3
-3
-3
-1
-3
-3
-3
-3
-3
-3
-1
-1
-3
-3
-1
-1
-1
-3
-3
-1
-3
-3
-3
-1
-1
-1
-3
-3
-3
-1
-1
-1
-3
-3
-3
-3
-3
-1
-1
-1
-3
-3
-1
-3
-3
-3
-1
-1
-1
-3
-3
-1
-1
-1
-1
-3
-1
-3
-1
-1
-3
-3
-1
-3
-3
-3
-1
-1
-1
-3
-3
-1
-1
-1
-3
-1
-1
-1
-1
-3
-1
-1
-3
-1
-1
-1
-3
-3
-1
-1
-1
-1
-1
-1
-3
-1
-1
-3
-1
-3
-1
-1
-3
-3
-1
-1
-1
-3
-1
-3
-1
-1
0
0
0
0
0
0
0
0
0
0
0
0
0
0
0
0
0
0
0
0
0
0
0
0
-3
-3
-3
-3
-3
-3
-3
-3
-1
-3
-3
-3
-3
-3
-3
-3
-3
-3
-3
-1
-1
-3
-3
-1
-1
-3
-3
-3
-1
-3
-3
-1
-1
-1
-1
-1
-1
-1
-1
-3
-1
-3
-3
-1
-1
-3
-1
-3
-1
-1
-3
-3
-1
-1
-1
-3
-1
-1
-1
-3
-3
-3
-3
-3
-1
-3
-1
-3
-1
-1
-1
-3
-1
-3
-1
-1
-1
-3
-3
-3
-1
-3
-3
-3
-1
-1
-3
-1
-1
-1
-1
-3
-1
-1
-1
-1
-1
-3
-3
-1
-3
-1
-1
-1
-3
-3
-1
-1
-3
-1
-3
-1
-3
-3
-3
-1
-1
-1
-1
-1
-1
0
0
0
0
0
0
0
0
0
0
0
0
0
0
0
0
0
0
0
0
0
0
0
0
0
0
-3
-3
-3
-3
-3
-3
-3
-3
-1
-3
-3
-3
-3
-3
-3
-1
-3
-3
-3
-3
-1
-3
-1
-3
-3
-3
-3
-3
-3
-1
-1
-1
-1
-1
-1
-1
-3
-3
-3
-3
-1
-1
-3
-3
-1
-3
-1
-3
-3
-1
-3
-1
-3
-3
-3
-3
-1
-1
-1
-1
-1
-3
-1
-1
-3
-1
-3
-3
-1
-1
-3
-1
-1
-3
-1
-3
-1
-1
-1
-3
-3
-3
-1
-1
-3
-3
-1
-3
-1
-3
-1
-1
-3
-3
-3
-1
-1
-1
-1
-1
-1
-1
-1
-3
-1
-1
-3
-3
-1
-3
-3
-3
-1
-1
-3
-1
-1
-1
-1
-1
-1
-1
-1
-1
-1
-1
-1
0
0
0
0
0
0
0
0
0
0
0
0
0
0
0
0
0
0
0
0
-3
-3
-3
-3
-3
-3
-3
-3
-3
-3
-3
-3
-3
-3
-3
-3
-3
-3
-3
-3
-3
-1
-1
-3
-3
-3
-3
-3
-1
-1
-3
-3
-3
-1
-1
-1
-3
-1
-3
-1
-3
-3
-3
-3
-3
-1
-1
-1
-1
-3
-1
-1
-1
-1
-3
-1
-1
-1
-1
-3
-3
-1
-3
-1
-1
-1
-3
-1
-3
-1
-3
-1
-1
-1
-3
-1
-1
-3
-1
-1
-1
-1
-1
-3
-3
-3
-1
-1
-1
-1
-1
-3
-3
-3
-1
-1
-3
-3
-1
-3
-1
-1
-1
-3
-3
-3
-3
-1
-1
-1
-1
-3
-3
-1
-1
-1
-1
-1
-3
-3
-1
-3
-1
-1
-3
-1
-3
-1
-1
-1
-3
-1
-1
-1
-1
0
0
0
0
0
0
0
0
0
0
0
0
-3
-3
-3
-3
-3
-3
-3
-3
-3
-1
-1
-3
-3
-3
-3
-3
-1
-1
-3
-3
-3
-3
-1
-1
-3
-3
-3
-1
-3
-1
-3
-3
-1
-3
-3
-3
-1
-1
-1
-1
-1
-1
-3
-3
-3
-1
-3
-1
-1
-1
-1
-1
-1
-3
-3
-1
-1
-3
-3
-1
-1
-1
-1
-3
-1
-3
-3
-1
-3
-3
-3
-3
-1
-3
-3
-1
-1
-1
-3
-3
-1
-3
-3
-3
-3
-1
-1
-1
-3
-1
-3
-1
-1
-1
-1
-3
-1
-1
-3
-3
-3
-1
-3
-3
-1
-1
-1
-1
-1
-1
-1
-1
-3
-1
-1
-1
-1
-3
-3
-3
-1
-3
-1
-1
-1
-1
-1
0
0
0
0
0
0
0
0
0
0
0
0
0
0
0
0
0
0
0
0
-3
-3
-3
-3
-3
-3
-3
-3
-3
-1
-3
-3
-3
-3
-3
-3
-1
-1
-3
-3
-3
-3
-1
-1
-1
-3
-3
-3
-3
-3
-3
-1
-3
-3
-1
-1
-1
-1
-3
-1
-1
-3
-3
-3
-1
-1
-3
-1
-1
-3
-3
-1
-3
-1
-1
-1
-3
-3
-3
-3
-1
-3
-3
-1
-3
-1
-3
-3
-3
-1
-1
-1
-1
-3
-1
-3
-1
-1
-1
-3
-1
-3
-3
-1
-3
-3
-3
-3
-3
-1
-1
-3
-1
-1
-1
-1
-3
-1
-1
-1
-1
-1
-1
-1
-3
-1
-1
-3
-3
-3
-1
-1
-1
-1
-1
-1
-1
-1
-1
-1
-1
-3
-1
-1
-1
0
0
0
0
0
0
0
0
0
0
0
0
0
0
0
0
0
0
0
0
0
0
-3
-3
-3
-3
-3
-3
-1
-3
-3
-3
-3
-3
-3
-1
-3
-1
-1
-1
-3
-3
-3
-3
-3
-3
-3
-1
-3
-3
-1
-1
-3
-3
-1
-1
-3
-1
-1
-3
-3
-1
-1
-1
-3
-1
-3
-1
-1
-1
-1
-1
-1
-3
-3
-3
-3
-3
-3
-3
-1
-3
-1
-3
-1
-1
-3
-1
-1
-3
-1
-3
-1
-1
-1
-3
-1
-1
-1
-1
-3
-1
-1
-1
-3
-1
-3
-3
-1
-3
-1
-1
-1
-3
-3
-3
-1
-3
-3
-3
-3
-3
-1
-3
-1
-3
-1
-3
-1
-3
-1
-3
-1
-1
-1
-3
-1
-3
-1
-1
-1
-3
-1
-1
-1
-1
-3
-3
-1
-1
-1
-1
-1
0
0
0
0
0
0
0
0
0
0
0
0
0
0
0
0
-3
-3
-3
-3
-3
-3
-3
-3
-3
-3
-3
-3
-1
-1
-1
-3
-3
-3
-3
-3
-3
-3
-1
-3
-3
-3
-3
-1
-3
-3
-3
-1
-3
-3
-1
-3
-3
-3
-1
-3
-3
-3
-3
-1
-1
-3
-3
-1
-1
-3
-3
-1
-1
-1
-1
-1
-3
-3
-3
-1
-1
-1
-1
-1
-1
-3
-3
-1
-1
-3
-1
-3
-1
-1
-1
-3
-1
-3
-1
-1
-1
-3
-1
-1
-3
-3
-3
-1
-1
-1
-1
-3
-1
-1
-1
-3
-1
-1
-1
-1
-1
-3
-1
-3
-3
-3
-1
-1
-1
-3
-1
-3
-1
-1
-1
-3
-1
-3
-1
-1
-1
-1
-1
-1
-1
0
0
0
0
0
0
0
0
0
0
0
0
0
0
0
0
0
0
0
0
0
0
-3
-3
-3
-3
-1
-3
-3
-3
-3
-3
-3
-3
-3
-3
-3
-3
-3
-3
-3
-1
-3
-3
-3
-1
-3
-3
-3
-3
-1
-3
-3
-1
-3
-3
-3
-1
-3
-3
-1
-1
-3
-3
-1
-3
-3
-3
-3
-3
-3
-1
-3
-3
-1
-3
-1
-1
-3
-3
-3
-3
-1
-3
-1
-3
-1
-3
-1
-1
-1
-1
-1
-1
-1
-1
-3
-1
-1
-1
-1
-3
-1
-3
-3
-3
-1
-1
-3
-1
-1
-1
-3
-3
-1
-3
-3
-1
-1
-1
-1
-1
-1
-1
-3
-1
-1
-1
-3
-1
-1
-1
-1
-1
-3
-1
-1
-3
-1
-3
-1
-3
-1
-3
-1
-1
-1
-3
-1
-3
-1
-3
-1
-1
-1
-1
-3
-1
-1
-1
-1
-1
-1
-1
-1
0
0
0
0
-3
-3
-3
-3
-3
-3
-3
-3
-1
-1
-1
-3
-3
-3
-3
-3
-3
-3
-1
-1
-1
-3
-3
-3
-3
-3
-3
-3
-3
-1
-1
-3
-1
-3
-3
-3
-1
-3
-1
-1
-1
-1
-3
-3
-1
-1
-3
-3
-3
-1
-3
-1
-1
-1
-1
-3
-3
-1
-1
-3
-3
-3
-3
-3
-3
-3
-1
-3
-1
-1
-1
-3
-1
-3
-1
-3
-3
-3
-3
-3
-1
-1
-1
-1
-1
-1
-1
-1
-1
-1
-3
-3
-1
-1
-3
-1
-1
-3
-1
-1
-3
-1
-3
-3
-1
-1
-1
-3
-1
-1
-3
-1
-1
-3
-1
-3
-1
-1
-1
-1
-1
-1
-1
-1
-1
0
0
0
0
0
0
0
0
0
0
0
0
0
0
0
0
0
0
0
0
0
0
-3
-3
-3
-3
-3
-3
-3
-3
-3
-3
-1
-3
-3
-3
-3
-3
-3
-3
-1
-1
-3
-1
-3
-3
-3
-1
-3
-3
-1
-3
-3
-3
-3
-1
-3
-3
-1
-1
-1
-1
-3
-3
-1
-3
-3
-1
-3
-3
-3
-3
-1
-3
-3
-3
-1
-1
-1
-1
-1
-1
-1
-1
-3
-3
-1
-3
-1
-1
-1
-1
-3
-3
-1
-1
-3
-1
-1
-1
-1
-1
-3
-1
-1
-3
-3
-1
-3
-1
-1
-1
-3
-1
-1
-3
-1
-1
-1
-3
-3
-1
-1
-1
-3
-1
-1
-1
-3
-1
-1
-1
-1
-3
-3
-1
-3
-3
-3
-3
-1
-1
-3
-1
-1
-1
-3
-1
-1
-1
-1
0
0
0
0
0
0
0
0
0
0
0
0
0
0
0
0
0
0
-3
-3
-1
-3
-3
-1
-3
-3
-3
-3
-3
-3
-3
-3
-3
-1
-1
-3
-3
-1
-1
-3
-3
-3
-3
-3
-3
-3
-3
-3
-3
-1
-1
-1
-1
-3
-1
-1
-1
-3
-3
-1
-1
-1
-3
-3
-1
-3
-1
-3
-3
-3
-1
-1
-3
-1
-1
-3
-1
-3
-3
-1
-1
-3
-3
-3
-1
-3
-1
-3
-3
-1
-3
-1
-3
-1
-1
-3
-1
-3
-3
-1
-3
-1
-1
-1
-1
-3
-1
-1
-1
-1
-1
-1
-1
-3
-3
-1
-3
-1
-1
-1
-3
-1
-1
-1
-1
-1
-1
-3
-3
-3
-3
-1
-1
-3
-3
-1
-1
-1
-3
-1
-1
-3
-1
-1
-1
0
0
0
0
0
0
0
0
0
0
0
0
0
0
0
0
0
0
0
0
-3
-3
-3
-3
-3
-3
-3
-1
-3
-1
-1
-3
-3
-3
-3
-3
-3
-1
-3
-3
-3
-3
-3
-3
-3
-1
-3
-3
-3
-1
-1
-1
-1
-3
-3
-3
-3
-3
-3
-3
-1
-3
-3
-1
-3
-3
-3
-3
-3
-3
-1
-1
-1
-1
-3
-1
-3
-1
-1
-3
-1
-3
-3
-1
-1
-1
-1
-1
-1
-1
-3
-1
-1
-3
-3
-1
-1
-1
-1
-1
-3
-1
-1
-1
-1
-3
-1
-3
-1
-1
-1
-3
-3
-1
-1
-1
-1
-3
-3
-1
-1
-1
-1
-3
-3
-3
-1
-1
-3
-3
-3
-1
-1
-1
-3
-1
-1
-1
-1
-1
-1
-1
-1
0
0
0
0
0
0
0
0
0
0
0
0
0
0
0
0
0
0
0
0
0
0
0
0
-3
-3
-3
-3
-3
-3
-3
-3
-3
-3
-1
-3
-3
-1
-1
-3
-1
-3
-3
-3
-3
-3
-3
-1
-3
-3
-1
-3
-1
-1
-3
-3
-3
-3
-3
-1
-3
-1
-1
-1
-3
-3
-1
-3
-1
-1
-3
-3
-1
-3
-3
-1
-3
-3
-1
-3
-1
-3
-1
-1
-3
-1
-1
-3
-3
-3
-1
-3
-1
-3
-3
-1
-1
-3
-3
-3
-3
-1
-3
-3
-1
-3
-3
-3
-1
-3
-1
-1
-1
-1
-1
-3
-1
-3
-1
-3
-1
-1
-1
-1
-1
-3
-1
-1
-1
-1
-1
-3
-1
-1
-1
-1
-1
-1
-1
-1
-1
-1
-1
-3
-1
-1
-3
-3
-3
-3
-1
-1
-3
-1
-1
-1
-1
-1
-1
0
0
0
0
0
0
0
0
0
0
0
0
-3
-3
-3
-3
-3
-3
-1
-3
-3
-3
-3
-1
-3
-3
-3
-3
-1
-3
-1
-3
-3
-3
-1
-3
-1
-1
-1
-3
-3
-3
-1
-3
-3
-3
-3
-1
-3
-3
-3
-3
-1
-3
-1
-3
-1
-3
-1
-1
-3
-3
-1
-1
-3
-3
-1
-3
-3
-1
-3
-3
-1
-1
-3
-1
-1
-3
-3
-1
-1
-3
-1
-1
-1
-3
-3
-1
-1
-3
-3
-1
-1
-1
-1
-1
-3
-1
-1
-1
-3
-1
-3
-3
-1
-1
-1
-3
-3
-1
-1
-3
-3
-3
-1
-1
-1
-1
-1
-1
-1
-1
-1
-3
-1
-1
-1
-3
-1
-1
-3
-3
-1
-3
-1
-3
-1
-1
-1
-3
-1
-1
-1
0
0
0
0
0
0
0
0
0
0
0
0
0
0
0
0
-3
-3
-3
-3
-3
-3
-3
-3
-3
-1
-1
-3
-3
-3
-3
-3
-3
-3
-1
-1
-3
-1
-3
-3
-1
-1
-1
-3
-1
-1
-1
-1
-3
-3
-3
-3
-1
-3
-3
-1
-3
-3
-1
-1
-3
-3
-1
-1
-3
-3
-1
-3
-1
-3
-3
-1
-1
-3
-3
-3
-1
-3
-1
-3
-1
-1
-1
-3
-3
-3
-3
-3
-1
-1
-1
-3
-1
-1
-1
-1
-3
-3
-1
-1
-1
-1
-1
-3
-3
-1
-1
-1
-3
-3
-3
-1
-1
-1
-1
-1
-3
-1
-1
-3
-1
-3
-1
-1
-3
-1
-1
-3
-3
-1
-1
-3
-1
-3
-1
-1
-1
-3
-1
-1
-3
-1
-1
0
0
0
0
0
0
0
0
0
0
0
0
0
0
0
0
0
0
0
0
-3
-3
-3
-3
-3
-3
-1
-3
-3
-3
-1
-3
-1
-3
-1
-3
-3
-1
-3
-3
-3
-3
-3
-3
-3
-3
-3
-1
-3
-3
-3
-3
-1
-3
-3
-3
-3
-3
-1
-3
-1
-1
-1
-1
-3
-1
-1
-3
-3
-3
-3
-1
-3
-1
-3
-1
-3
-1
-3
-1
-1
-3
-1
-3
-1
-1
-3
-1
-3
-1
-1
-1
-3
-1
-1
-1
-1
-3
-1
-3
-1
-1
-3
-3
-1
-1
-1
-1
-1
-3
-1
-1
-3
-1
-3
-1
-1
-3
-1
-1
-1
-1
-3
-3
-1
-1
-3
-1
-3
-1
-3
-3
-3
-1
-1
-1
-1
-3
-1
-1
-1
-3
-1
-1
-1
-1
-3
-1
-1
0
0
0
0
0
0
0
0
0
0
0
0
0
0
0
0
0
0
-3
-3
-3
-3
-3
-3
-3
-3
-3
-3
-3
-3
-3
-1
-1
-3
-3
-3
-3
-3
-1
-1
-1
-1
-1
-3
-3
-3
-1
-3
-3
-1
-3
-3
-3
-1
-1
-3
-3
-3
-3
-1
-3
-3
-1
-1
-3
-3
-1
-1
-3
-1
-3
-1
-3
-1
-1
-3
-3
-3
-3
-3
-1
-1
-1
-3
-1
-3
-1
-3
-1
-3
-3
-1
-3
-3
-3
-1
-1
-1
-1
-3
-1
-3
-1
-1
-3
-1
-1
-3
-1
-1
-3
-1
-1
-1
-1
-1
-1
-3
-1
-3
-1
-1
-1
-3
-1
-1
-3
-1
-1
-1
-3
-1
-1
-1
-3
-1
-1
-3
-1
-1
-1
-3
-1
-1
-1
0
0
0
0
0
0
0
0
0
0
0
0
0
0
0
0
0
0
0
0
-3
-3
-3
-3
-3
-3
-3
-3
-3
-3
-3
-3
-3
-1
-3
-3
-3
-3
-3
-3
-3
-1
-3
-3
-3
-3
-1
-3
-1
-1
-3
-3
-1
-3
-1
-3
-3
-1
-1
-1
-3
-3
-1
-3
-3
-3
-1
-3
-3
-3
-1
-1
-1
-1
-1
-3
-1
-1
-3
-3
-3
-1
-1
-3
-1
-3
-3
-3
-3
-3
-3
-1
-1
-1
-1
-1
-1
-3
-3
-1
-1
-1
-1
-3
-1
-1
-1
-3
-1
-3
-1
-3
-3
-1
-1
-3
-1
-3
-1
-3
-1
-1
-1
-3
-1
-1
-1
-1
-3
-3
-1
-1
-3
-3
-1
-1
-3
-1
-3
-1
-1
-1
-1
-3
-1
-1
-1
-1
-3
-3
-1
-1
-1
-1
-1
-1
-1
-1
-1
0
0
0
0
0
0
0
0
-3
-3
-3
-3
-3
-3
-3
-3
-1
-3
-3
-1
-1
-3
-3
-3
-3
-1
-1
-3
-1
-3
-3
-1
-3
-1
-3
-1
-3
-3
-3
-1
-1
-3
-3
-3
-1
-3
-3
-1
-3
-3
-3
-1
-3
-3
-1
-3
-3
-3
-1
-3
-3
-1
-3
-1
-1
-1
-1
-1
-1
-1
-1
-1
-3
-1
-3
-3
-3
-1
-1
-3
-1
-1
-1
-1
-1
-3
-3
-1
-3
-1
-1
-1
-3
-1
-3
-1
-3
-1
-3
-1
-1
-1
-3
-3
-1
-3
-3
-3
-1
-1
-3
-3
-1
-1
-3
-3
-1
-1
-1
-1
-3
-3
-1
-1
-1
-1
-1
-1
-1
-3
-1
-1
-1
0
0
0
0
0
0
0
0
0
0
0
0
0
0
0
0
0
0
0
0
0
0
-3
-3
-3
-3
-3
-3
-3
-3
-1
-3
-1
-1
-3
-3
-1
-3
-3
-3
-3
-3
-3
-3
-3
-3
-1
-3
-1
-3
-3
-3
-1
-3
-3
-1
-3
-3
-1
-3
-1
-3
-3
-3
-3
-1
-3
-1
-1
-3
-3
-1
-3
-3
-3
-1
-1
-1
-3
-1
-3
-3
-1
-1
-1
-3
-3
-1
-3
-3
-1
-1
-1
-1
-1
-1
-1
-3
-1
-1
-3
-1
-3
-1
-1
-3
-3
-1
-3
-3
-3
-1
-3
-1
-1
-1
-3
-3
-1
-1
-3
-1
-1
-1
-1
-3
-1
-1
-1
-3
-1
-1
-1
-1
-1
-3
-1
-1
-1
-3
-1
-1
-1
-1
-3
-1
-1
-1
-1
0
0
0
0
0
0
0
0
0
0
0
0
0
0
0
0
0
0
0
0
-3
-3
-3
-3
-3
-3
-3
-3
-3
-3
-3
-3
-3
-3
-3
-1
-3
-3
-1
-1
-3
-1
-1
-3
-3
-1
-1
-1
-3
-3
-1
-1
-3
-1
-1
-3
-1
-1
-1
-3
-3
-1
-3
-3
-3
-1
-3
-3
-3
-1
-3
-1
-3
-3
-3
-3
-1
-1
-1
-3
-1
-3
-1
-3
-1
-3
-3
-3
-1
-1
-3
-3
-3
-3
-1
-1
-1
-1
-1
-1
-1
-3
-1
-1
-1
-1
-3
-3
-3
-1
-1
-1
-3
-3
-1
-1
-1
-1
-1
-3
-3
-3
-1
-1
-1
-1
-3
-1
-1
-3
-1
-3
-3
-1
-1
-1
-1
-3
-1
-1
-1
-1
-3
-3
-1
-1
-1
0
0
0
0
0
0
0
0
0
0
0
0
0
0
0
0
0
0
0
0
-3
-3
-3
-3
-3
-3
-3
-3
-3
-3
-3
-3
-3
-1
-3
-3
-1
-3
-3
-1
-3
-3
-1
-3
-3
-1
-3
-1
-1
-3
-1
-1
-3
-3
-3
-3
-1
-3
-3
-3
-1
-1
-1
-3
-1
-1
-3
-1
-3
-1
-3
-1
-3
-3
-1
-3
-1
-1
-1
-1
-1
-3
-1
-3
-3
-1
-3
-3
-1
-3
-1
-3
-1
-1
-1
-3
-1
-3
-1
-3
-3
-3
-1
-1
-1
-1
-1
-1
-1
-3
-1
-3
-1
-1
-1
-3
-1
-3
-3
-1
-1
-1
-3
-1
-1
-3
-1
-1
-1
-3
-3
-1
-1
-1
-3
-1
-3
-3
-1
-1
-1
-3
-1
-1
-3
-3
-1
-1
-3
-1
-1
0
0
0
0
0
0
0
0
0
0
0
0
0
0
0
0
-3
-3
-3
-3
-3
-3
-3
-3
-3
-3
-1
-3
-3
-3
-1
-3
-1
-3
-3
-3
-3
-3
-3
-1
-3
-3
-3
-3
-3
-1
-1
-1
-1
-1
-1
-3
-3
-3
-3
-3
-3
-1
-1
-3
-1
-1
-3
-3
-1
-1
-1
-1
-3
-1
-1
-3
-1
-3
-3
-1
-3
-1
-1
-3
-3
-1
-1
-1
-3
-1
-1
-1
-3
-1
-1
-3
-3
-3
-1
-1
-1
-3
-1
-1
-1
-3
-3
-1
-3
-1
-1
-3
-1
-3
-3
-3
-1
-1
-1
-3
-3
-3
-1
-1
-1
-1
-3
-3
-1
-3
-3
-1
-3
-1
-3
-1
-1
-1
-1
-1
-1
-3
-1
-3
-1
-1
-1
-1
-3
-1
-3
-1
-1
-3
-1
-1
-1
0
0
0
0
0
0
0
0
0
0
-3
-3
-3
-3
-3
-3
-3
-3
-3
-3
-1
-3
-3
-3
-3
-3
-3
-1
-3
-3
-3
-3
-1
-3
-3
-3
-3
-3
-1
-3
-1
-1
-1
-3
-1
-3
-3
-3
-3
-1
-3
-3
-1
-3
-1
-3
-3
-3
-3
-1
-1
-1
-3
-1
-1
-3
-1
-1
-3
-1
-3
-3
-3
-3
-1
-1
-1
-1
-3
-1
-1
-3
-1
-1
-1
-3
-3
-3
-1
-1
-1
-1
-1
-1
-1
-3
-3
-1
-3
-1
-1
-1
-1
-1
-1
-1
-3
-3
-1
-1
-3
-1
-1
-3
-1
-1
-1
-3
-1
-1
-3
-3
-1
-1
-1
-3
-1
-1
-3
-1
-1
-1
-1
-1
-3
-3
-3
-1
-1
-1
-1
0
0
0
0
0
0
0
0
0
0
0
0
0
0
0
0
-3
-3
-3
-3
-3
-3
-1
-3
-3
-1
-3
-3
-3
-3
-1
-3
-3
-3
-1
-3
-1
-1
-3
-3
-3
-3
-3
-1
-3
-1
-3
-3
-3
-3
-1
-1
-1
-3
-1
-3
-3
-3
-1
-1
-3
-1
-1
-3
-3
-3
-3
-3
-3
-3
-1
-3
-1
-3
-1
-3
-1
-1
-1
-1
-3
-3
-1
-3
-3
-1
-3
-1
-1
-3
-1
-1
-1
-1
-3
-1
-3
-1
-1
-1
-1
-3
-1
-3
-3
-3
-3
-3
-3
-3
-1
-3
-1
-1
-1
-1
-3
-3
-3
-1
-3
-1
-1
-1
-1
-1
-1
-1
-1
-1
-1
-1
-1
-3
-1
-1
-3
-1
-3
-1
-1
-1
-3
-1
-3
-1
-1
-1
-3
-1
-1
-3
-1
-1
-1
0
0
0
0
0
0
0
0
-3
-3
-3
-3
-3
-3
-1
-3
-3
-3
-3
-3
-3
-3
-1
-3
-3
-3
-1
-3
-1
-3
-3
-1
-3
-3
-1
-3
-1
-1
-1
-3
-3
-3
-3
-3
-1
-3
-1
-3
-3
-3
-3
-3
-1
-3
-1
-1
-1
-1
-3
-1
-3
-3
-1
-1
-3
-1
-3
-1
-1
-3
-3
-3
-3
-3
-1
-1
-1
-1
-3
-1
-1
-3
-3
-1
-1
-1
-1
-1
-3
-3
-3
-1
-1
-1
-3
-1
-1
-1
-3
-3
-1
-1
-3
-3
-1
-1
-1
-1
-1
-3
-1
-1
-3
-1
-3
-1
-1
-1
-3
-1
-3
-1
-3
-3
-3
-1
-1
-1
-1
-1
-1
-3
-1
-3
-1
-1
-1
-1
-1
0
0
0
0
0
0
0
0
0
0
0
0
0
0
0
0
-3
-3
-3
-3
-3
-3
-3
-3
-3
-3
-3
-3
-3
-3
-1
-3
-3
-3
-3
-3
-3
-1
-3
-3
-3
-3
-1
-3
-1
-3
-1
-3
-1
-3
-3
-1
-3
-1
-1
-1
-3
-1
-1
-1
-3
-3
-1
-3
-3
-1
-1
-3
-3
-1
-1
-3
-1
-3
-1
-1
-1
-3
-1
-1
-3
-1
-3
-1
-3
-3
-3
-1
-1
-3
-3
-1
-3
-1
-3
-1
-1
-1
-1
-1
-1
-3
-3
-3
-3
-3
-1
-1
-1
-1
-1
-3
-1
-1
-3
-3
-3
-1
-1
-3
-1
-1
-3
-1
-1
-3
-1
-1
-3
-1
-1
-1
-3
-1
-1
-1
-1
-1
-1
-1
-3
-1
-1
-1
-3
-1
-1
0
0
0
0
0
0
0
0
0
0
0
0
0
0
0
0
-3
-3
-3
-3
-3
-3
-3
-3
-3
-3
-3
-3
-1
-3
-3
-3
-3
-1
-3
-1
-3
-3
-3
-3
-1
-3
-3
-3
-3
-3
-3
-3
-3
-1
-3
-3
-3
-1
-1
-1
-1
-1
-1
-3
-3
-3
-1
-3
-1
-3
-3
-3
-3
-1
-1
-1
-1
-1
-1
-3
-1
-1
-1
-1
-1
-1
-1
-3
-1
-1
-3
-3
-3
-1
-1
-1
-3
-1
-1
-1
-3
-1
-1
-1
-1
-1
-3
-3
-1
-1
-3
-3
-1
-3
-3
-1
-1
-1
-3
-1
-3
-1
-1
-3
-3
-3
-3
-3
-1
-1
-1
-3
-1
-1
-1
-3
-3
-1
-3
-1
-1
-3
-1
-1
-3
-1
-1
-3
-1
-3
-1
-1
-1
-1
-1
-3
-1
-1
-1
0
0
0
0
0
0
0
0
-3
-3
-3
-3
-3
-3
-3
-3
-3
-3
-1
-3
-3
-3
-3
-3
-3
-3
-3
-3
-1
-3
-3
-3
-3
-1
-3
-1
-1
-3
-3
-3
-3
-3
-3
-3
-3
-3
-3
-1
-3
-1
-3
-3
-1
-3
-3
-1
-3
-1
-3
-1
-3
-3
-1
-1
-3
-3
-1
-1
-3
-1
-3
-3
-3
-1
-1
-1
-1
-1
-1
-3
-1
-3
-1
-1
-3
-3
-1
-1
-1
-3
-1
-3
-1
-3
-1
-1
-3
-1
-1
-1
-3
-1
-1
-1
-1
-3
-1
-1
-3
-1
-3
-1
-1
-1
-1
-1
-1
-1
-3
-1
-1
-1
-1
-1
-1
-1
-1
-1
-1
-1
-1
-3
-1
-1
-1
0
0
0
0
0
0
0
0
0
0
0
0
0
0
0
0
0
0
0
0
-3
-3
-3
-1
-3
-3
-3
-1
-3
-3
-3
-3
-3
-3
-3
-1
-3
-3
-3
-3
-1
-3
-3
-3
-1
-3
-1
-1
-3
-3
-3
-1
-1
-3
-3
-1
-1
-1
-1
-1
-3
-3
-3
-1
-1
-1
-1
-1
-3
-3
-3
-3
-1
-1
-1
-3
-3
-3
-3
-1
-3
-1
-3
-1
-3
-3
-3
-1
-3
-3
-3
-1
-3
-3
-1
-1
-3
-1
-1
-1
-1
-3
-3
-1
-1
-3
-1
-3
-1
-1
-1
-3
-1
-1
-1
-1
-1
-3
-1
-3
-1
-1
-3
-3
-1
-3
-1
-3
-3
-1
-3
-1
-1
-1
-1
-1
-3
-1
-1
-1
-1
-1
-3
-1
-1
-1
-1
0
0
0
0
0
0
0
0
0
0
0
0
0
0
0
0
0
0
0
0
-3
-3
-3
-3
-3
-3
-3
-3
-3
-3
-3
-3
-3
-3
-1
-3
-3
-3
-1
-3
-3
-3
-3
-3
-3
-3
-3
-1
-1
-1
-1
-1
-1
-3
-1
-3
-3
-3
-3
-1
-3
-3
-3
-3
-1
-1
-1
-3
-3
-3
-3
-1
-1
-1
-1
-3
-1
-1
-1
-1
-1
-1
-1
-3
-3
-1
-3
-3
-1
-1
-1
-3
-1
-1
-3
-3
-3
-1
-3
-3
-3
-1
-1
-1
-1
-3
-1
-3
-1
-1
-3
-3
-1
-1
-1
-1
-3
-1
-1
-3
-3
-3
-3
-1
-1
-1
-1
-1
-1
-3
-1
-1
-1
-1
-1
-1
-1
-1
-3
-3
-1
-1
-1
-1
-1
0
0
0
0
0
0
0
0
0
0
0
0
0
0
0
0
0
0
0
0
0
0
-3
-3
-3
-3
-3
-3
-3
-1
-3
-3
-3
-3
-3
-3
-3
-3
-3
-3
-3
-3
-1
-3
-3
-3
-3
-3
-1
-1
-1
-3
-1
-3
-1
-1
-1
-1
-3
-3
-1
-1
-1
-1
-1
-3
-3
-3
-3
-3
-3
-3
-3
-1
-1
-1
-1
-1
-1
-3
-1
-3
-3
-1
-3
-3
-3
-1
-1
-1
-1
-3
-3
-1
-1
-1
-1
-1
-1
-1
-3
-1
-1
-1
-1
-3
-3
-3
-1
-3
-1
-1
-1
-1
-1
-1
-1
-3
-1
-1
-3
-3
-3
-3
-1
-1
-3
-1
-1
-3
-1
-1
-1
-3
-1
-3
-1
-1
-1
0
0
0
0
0
0
0
0
0
0
0
0
0
0
0
0
0
0
0
0
0
0
0
0
0
0
0
0
0
0
-3
-3
-3
-3
-3
-3
-3
-3
-1
-3
-3
-1
-1
-3
-1
-3
-3
-3
-3
-3
-3
-3
-3
-3
-3
-3
-3
-1
-3
-3
-3
-1
-3
-3
-1
-3
-1
-3
-1
-3
-3
-3
-3
-3
-1
-3
-3
-3
-1
-1
-3
-1
-1
-3
-3
-1
-1
-1
-3
-1
-1
-3
-1
-3
-3
-1
-1
-3
-1
-1
-1
-3
-3
-3
-1
-3
-1
-1
-3
-3
-3
-1
-3
-1
-1
-1
-3
-3
-1
-1
-1
-3
-1
-1
-3
-1
-3
-3
-1
-3
-1
-1
-1
-1
-1
-1
-1
-3
-1
-1
-1
-1
-1
-1
-1
-1
-1
-1
-1
-3
-1
-3
-1
-1
-1
-1
-1
-1
-1
0
0
0
0
0
0
0
0
0
0
0
0
0
0
0
0
0
0
-3
-3
-3
-3
-3
-3
-3
-3
-3
-3
-1
-3
-3
-3
-3
-3
-3
-3
-1
-3
-1
-1
-3
-3
-1
-1
-3
-3
-1
-3
-3
-3
-1
-3
-1
-1
-3
-1
-3
-1
-3
-3
-1
-3
-1
-1
-1
-3
-1
-3
-1
-3
-1
-1
-1
-1
-3
-3
-3
-3
-1
-1
-1
-3
-3
-3
-1
-3
-3
-1
-3
-1
-1
-1
-1
-1
-1
-3
-1
-1
-1
-1
-1
-3
-3
-1
-1
-1
-1
-3
-3
-3
-1
-3
-3
-3
-3
-1
-3
-1
-1
-1
-1
-1
-3
-1
-1
-1
-1
-3
-1
-1
-1
-3
-3
-3
-1
-1
-3
-1
-1
-1
-1
0
0
0
0
0
0
0
0
0
0
0
0
0
0
0
0
0
0
0
0
0
0
0
0
-3
-3
-3
-3
-3
-3
-3
-3
-3
-3
-3
-1
-3
-3
-3
-3
-1
-3
-3
-1
-3
-1
-3
-1
-1
-3
-3
-3
-3
-1
-1
-3
-3
-3
-3
-3
-1
-3
-1
-3
-1
-1
-3
-3
-1
-1
-1
-1
-3
-3
-1
-1
-1
-3
-3
-1
-3
-1
-1
-3
-3
-3
-3
-1
-1
-1
-1
-1
-3
-1
-3
-3
-1
-1
-1
-3
-3
-1
-1
-3
-3
-1
-1
-1
-1
-1
-3
-3
-1
-3
-1
-1
-1
-3
-1
-3
-1
-1
-3
-3
-1
-3
-1
-1
-3
-1
-1
-1
-1
-1
-1
-1
-1
-1
-3
-3
-1
-1
-1
0
0
0
0
0
0
0
0
0
0
0
0
0
0
0
0
0
0
0
0
0
0
0
0
0
0
0
0
-3
-3
-3
-3
-3
-3
-3
-3
-1
-3
-3
-1
-3
-3
-3
-1
-1
-3
-1
-3
-3
-1
-3
-3
-3
-3
-3
-3
-1
-3
-3
-1
-3
-1
-3
-3
-3
-3
-1
-3
-3
-1
-1
-1
-3
-3
-3
-1
-3
-1
-3
-3
-1
-1
-1
-1
-3
-3
-3
-1
-3
-1
-1
-3
-1
-3
-1
-3
-3
-1
-1
-1
-1
-1
-1
-1
-1
-3
-3
-1
-1
-1
-1
-1
-1
-1
-3
-3
-1
-1
-3
-1
-1
-3
-3
-3
-1
-1
-3
-1
-3
-3
-3
-1
-3
-1
-3
-1
-1
-1
-1
-1
-3
-1
-1
-1
-1
-1
-1
-1
-3
-1
-3
-3
-1
-1
-1
0
0
0
0
0
0
0
0
0
0
0
0
0
0
0
0
0
0
0
0
-3
-3
-3
-3
-3
-3
-3
-3
-3
-3
-1
-3
-3
-3
-3
-3
-3
-3
-3
-1
-1
-3
-3
-3
-3
-3
-1
-3
-1
-1
-1
-3
-1
-3
-3
-3
-3
-3
-1
-3
-1
-3
-1
-1
-1
-3
-3
-1
-3
-1
-1
-3
-1
-1
-3
-3
-3
-3
-3
-3
-3
-1
-3
-3
-1
-3
-3
-1
-1
-3
-1
-1
-1
-3
-1
-3
-3
-3
-3
-3
-1
-1
-1
-1
-1
-1
-3
-3
-3
-3
-1
-1
-3
-3
-1
-1
-1
-3
-1
-1
-1
-1
-1
-1
-3
-3
-1
-1
-1
-3
-1
-1
-1
-3
-1
-1
-1
-1
-3
-1
-1
-1
-1
-1
-1
-3
-1
-1
-1
-1
-1
-1
-3
-1
-1
-1
-1
0
0
0
0
0
0
0
0
0
0
-3
-3
-3
-3
-3
-3
-3
-3
-3
-3
-1
-3
-3
-3
-1
-1
-3
-3
-3
-1
-1
-1
-3
-3
-3
-1
-3
-3
-1
-3
-1
-3
-3
-3
-1
-3
-3
-3
-1
-1
-3
-3
-1
-3
-3
-3
-1
-1
-3
-1
-3
-1
-1
-1
-1
-3
-3
-1
-1
-1
-1
-3
-3
-3
-1
-3
-1
-3
-1
-1
-1
-1
-3
-3
-3
-3
-3
-3
-1
-1
-1
-1
-1
-1
-1
-1
-1
-1
-3
-1
-1
-3
-3
-3
-1
-3
-3
-1
-1
-3
-1
-1
-3
-3
-1
-1
-1
-1
-3
-1
-1
-1
-3
-3
-1
-1
-1
-1
-3
-3
-3
-1
-3
-1
-3
-1
-1
-1
-1
-1
-1
0
0
0
0
0
0
0
0
0
0
0
0
0
0
0
0
-3
-3
-1
-3
-3
-3
-3
-3
-3
-3
-3
-1
-3
-3
-3
-3
-3
-3
-3
-1
-1
-3
-3
-3
-3
-1
-1
-3
-3
-3
-1
-3
-1
-1
-3
-3
-3
-3
-3
-3
-3
-3
-1
-3
-3
-1
-3
-3
-1
-1
-1
-3
-1
-3
-1
-3
-1
-1
-1
-3
-1
-3
-1
-3
-1
-3
-3
-1
-3
-1
-3
-3
-1
-1
-1
-1
-1
-3
-1
-3
-1
-3
-1
-3
-1
-3
-1
-1
-3
-3
-1
-1
-3
-3
-1
-1
-1
-1
-1
-1
-3
-1
-1
-1
-1
-1
-3
-1
-1
-1
-1
-1
-3
-3
-1
-3
-1
-1
-3
-1
-1
-1
-1
-1
-3
-1
-1
-1
-3
-1
-1
0
0
0
0
0
0
0
0
0
0
0
0
0
0
0
0
-3
-3
-3
-3
-3
-3
-1
-3
-3
-3
-3
-3
-3
-3
-3
-3
-3
-3
-1
-3
-3
-3
-3
-1
-3
-3
-3
-1
-3
-1
-3
-1
-1
-1
-1
-1
-1
-3
-1
-3
-3
-3
-3
-3
-1
-1
-3
-3
-3
-1
-1
-3
-1
-3
-3
-1
-3
-1
-1
-1
-1
-3
-1
-1
-3
-1
-1
-3
-1
-1
-1
-1
-3
-3
-1
-3
-3
-3
-1
-1
-1
-3
-3
-1
-1
-3
-1
-1
-1
-1
-1
-1
-1
-1
-3
-1
-1
-1
-3
-3
-3
-3
-3
-1
-1
-1
-1
-1
-1
-3
-1
-3
-1
-3
-1
-1
-1
-3
-1
-1
-3
-1
-1
0
0
0
0
0
0
0
0
0
0
0
0
0
0
0
0
0
0
0
0
0
0
0
0
-3
-3
-3
-3
-3
-3
-3
-3
-3
-3
-3
-3
-3
-3
-3
-3
-3
-1
-1
-3
-1
-3
-3
-3
-3
-3
-3
-1
-3
-1
-3
-1
-1
-1
-1
-3
-1
-1
-1
-3
-3
-3
-1
-1
-1
-1
-3
-3
-3
-3
-3
-3
-3
-1
-3
-3
-3
-3
-1
-3
-3
-3
-1
-1
-3
-1
-3
-1
-1
-1
-3
-1
-1
-1
-1
-3
-1
-3
-1
-3
-1
-3
-1
-1
-3
-3
-1
-3
-3
-3
-1
-1
-1
-3
-1
-1
-1
-1
-1
-1
-1
-1
-1
-1
-3
-1
-3
-1
-1
-1
-1
-1
-3
-3
-1
-1
-1
-1
-1
-1
-1
-1
-3
-1
-1
0
0
0
0
0
0
0
0
0
0
0
0
0
0
0
0
0
0
0
0
0
0
-3
-3
-3
-3
-3
-3
-3
-3
-3
-3
-3
-1
-1
-3
-3
-1
-1
-3
-3
-3
-3
-1
-3
-3
-3
-3
-1
-3
-3
-3
-1
-3
-3
-1
-1
-3
-3
-3
-1
-3
-3
-1
-1
-1
-1
-3
-1
-3
-3
-1
-3
-1
-1
-1
-1
-1
-3
-3
-1
-3
-3
-3
-1
-3
-3
-3
-1
-3
-1
-3
-3
-1
-1
-3
-1
-3
-1
-3
-1
-1
-1
-3
-3
-1
-1
-1
-3
-1
-3
-1
-3
-1
-1
-3
-1
-1
-1
-3
-3
-1
-3
-3
-1
-1
-3
-1
-3
-3
-1
-1
-1
-1
-1
-1
-1
-3
-1
-1
-3
-3
-3
-1
-1
-1
-1
-1
-1
-1
-1
-1
-1
-1
-1
0
0
0
0
0
0
0
0
0
0
0
0
0
0
-3
-3
-3
-1
-3
-3
-3
-3
-3
-3
-3
-3
-3
-3
-3
-1
-1
-3
-3
-3
-3
-3
-3
-3
-3
-3
-1
-3
-3
-3
-3
-3
-1
-3
-1
-3
-1
-1
-3
-1
-1
-1
-3
-1
-1
-3
-1
-3
-3
-3
-3
-3
-3
-1
-3
-1
-1
-1
-3
-1
-1
-1
-3
-3
-3
-1
-3
-1
-3
-3
-3
-1
-1
-1
-1
-1
-3
-3
-1
-1
-3
-1
-1
-3
-3
-1
-1
-3
-1
-3
-1
-1
-3
-1
-1
-3
-1
-1
-1
-1
-1
-1
-1
-3
-3
-1
-1
-1
-1
-1
-1
-3
-1
-1
-1
-1
-1
-3
-1
-1
-1
-3
-1
-1
-3
-1
-1
0
0
0
0
0
0
0
0
0
0
0
0
0
0
0
0
0
0
0
0
-3
-3
-3
-3
-3
-3
-3
-3
-3
-3
-3
-1
-3
-3
-3
-3
-3
-3
-1
-1
-1
-3
-3
-3
-3
-1
-3
-3
-3
-1
-1
-1
-1
-3
-3
-1
-1
-3
-1
-3
-1
-3
-3
-3
-1
-3
-3
-3
-3
-1
-3
-3
-3
-1
-3
-3
-3
-3
-1
-3
-1
-1
-3
-1
-1
-3
-3
-1
-1
-3
-1
-1
-1
-1
-1
-3
-1
-3
-1
-3
-1
-1
-1
-1
-3
-1
-3
-1
-1
-1
-3
-3
-1
-1
-1
-1
-1
-1
-1
-3
-1
-1
-1
-1
-1
-1
-1
-1
-1
-3
-1
-1
-1
0
0
0
0
0
0
0
0
0
0
0
0
0
0
0
0
0
0
0
0
0
0
0
0
0
0
0
0
0
0
0
0
0
0
-3
-3
-3
-3
-3
-3
-3
-3
-3
-3
-3
-1
-3
-3
-1
-3
-1
-3
-3
-3
-3
-3
-3
-3
-3
-3
-3
-1
-1
-3
-1
-3
-1
-3
-3
-1
-3
-1
-3
-1
-1
-1
-1
-3
-3
-1
-1
-1
-1
-1
-1
-3
-1
-3
-1
-3
-1
-3
-1
-3
-3
-1
-3
-3
-1
-1
-1
-3
-3
-3
-3
-1
-3
-1
-3
-3
-3
-1
-3
-3
-3
-3
-1
-1
-1
-1
-1
-1
-3
-1
-3
-1
-1
-3
-1
-3
-3
-3
-3
-1
-1
-3
-1
-3
-1
-1
-1
-1
-1
-1
-1
-1
-3
-3
-1
-1
-1
-3
-1
-1
-1
-1
-1
-1
-3
-3
-1
-1
-3
-1
-1
-1
-1
-1
-1
0
0
0
0
0
0
0
0
0
0
0
0
-3
-3
-3
-3
-3
-3
-3
-3
-3
-3
-3
-3
-1
-3
-1
-3
-1
-1
-1
-3
-3
-3
-1
-3
-1
-3
-3
-1
-1
-3
-3
-3
-3
-1
-3
-1
-1
-3
-3
-1
-3
-3
-3
-1
-3
-1
-3
-1
-3
-3
-1
-3
-3
-3
-1
-1
-3
-1
-1
-3
-3
-1
-1
-3
-3
-3
-1
-1
-1
-3
-3
-1
-1
-3
-1
-1
-1
-1
-1
-1
-3
-1
-1
-1
-1
-1
-3
-3
-3
-1
-3
-1
-3
-1
-1
-3
-1
-3
-1
-3
-1
-3
-1
-1
-1
-3
-3
-1
-1
-3
-3
-3
-1
-1
-1
-1
-3
-1
-1
-3
-1
-3
-1
-1
-1
-1
-1
-3
-1
-1
-1
0
0
0
0
0
0
0
0
0
0
0
0
0
0
0
0
-3
-3
-3
-3
-3
-3
-3
-1
-3
-3
-3
-3
-3
-3
-3
-3
-1
-3
-3
-1
-3
-3
-3
-3
-1
-1
-3
-3
-3
-1
-1
-3
-1
-3
-3
-1
-1
-3
-1
-3
-3
-1
-1
-1
-1
-3
-1
-1
-3
-3
-3
-3
-1
-3
-3
-1
-1
-3
-1
-3
-1
-3
-3
-3
-1
-3
-1
-3
-3
-1
-1
-3
-1
-3
-1
-1
-3
-3
-1
-3
-1
-3
-1
-1
-1
-1
-3
-3
-1
-1
-1
-3
-1
-1
-1
-3
-1
-3
-1
-1
-1
-3
-3
-1
-1
-3
-1
-3
-1
-3
-1
-1
-1
-3
-1
-3
-3
-1
-1
-1
-3
-1
-1
-1
-3
-1
-1
-1
-3
-1
-1
-1
-1
-3
-1
-1
-3
-1
-1
0
0
0
0
0
0
0
0
-3
-3
-3
-3
-3
-3
-3
-3
-3
-3
-1
-1
-3
-3
-3
-3
-1
-1
-3
-1
-1
-3
-3
-3
-3
-3
-1
-3
-3
-1
-1
-1
-1
-3
-3
-3
-3
-3
-1
-3
-1
-3
-3
-1
-1
-1
-1
-1
-1
-3
-3
-1
-1
-3
-3
-3
-1
-3
-3
-3
-3
-3
-3
-1
-3
-1
-3
-1
-3
-3
-1
-1
-1
-3
-1
-3
-3
-3
-1
-1
-1
-3
-1
-1
-1
-1
-3
-1
-3
-3
-1
-1
-3
-1
-1
-3
-3
-3
-1
-3
-3
-1
-3
-3
-1
-1
-1
-1
-1
-1
-1
-3
-1
-3
-1
-1
-1
-1
-1
-1
-1
-1
-1
-1
-3
-1
-1
-3
-1
-1
-1
0
0
0
0
0
0
0
0
0
0
0
0
0
0
0
0
-3
-3
-3
-3
-3
-3
-3
-1
-3
-3
-3
-1
-3
-3
-3
-1
-1
-1
-3
-3
-1
-3
-3
-3
-3
-3
-3
-1
-1
-1
-1
-3
-1
-3
-3
-3
-1
-3
-3
-3
-3
-3
-1
-3
-3
-1
-1
-3
-1
-3
-1
-1
-3
-1
-1
-1
-1
-1
-1
-1
-1
-1
-3
-3
-3
-1
-1
-3
-1
-3
-3
-3
-1
-3
-3
-1
-1
-1
-3
-3
-1
-3
-1
-1
-3
-3
-1
-3
-3
-1
-3
-3
-1
-1
-1
-3
-1
-1
-3
-3
-1
-3
-1
-3
-1
-3
-1
-1
-1
-1
-1
-3
-1
-1
-3
-1
-3
-1
-3
-1
-1
-1
-1
-3
-1
-1
-1
-1
-1
0
0
0
0
0
0
0
0
0
0
0
0
0
0
0
0
0
0
-3
-3
-3
-3
-3
-3
-3
-3
-3
-3
-3
-3
-3
-3
-3
-3
-3
-3
-3
-3
-3
-3
-1
-1
-3
-1
-3
-3
-3
-1
-3
-3
-3
-1
-1
-1
-3
-1
-1
-3
-3
-3
-3
-1
-1
-1
-1
-1
-3
-3
-1
-1
-1
-1
-3
-1
-3
-3
-1
-3
-1
-1
-3
-1
-1
-1
-3
-3
-3
-1
-1
-3
-3
-3
-3
-3
-1
-1
-1
-3
-1
-1
-1
-3
-1
-3
-1
-1
-3
-3
-1
-1
-1
-1
-3
-1
-3
-1
-3
-1
-1
-1
-1
-1
-3
-3
-3
-1
-3
-3
-1
-1
-1
-3
-1
-1
-3
-3
-1
-1
-1
-1
-1
-1
-3
-1
-1
-1
-1
-1
-3
-1
-1
-1
-1
0
0
0
0
0
0
0
0
0
0
0
0
-3
-3
-3
-3
-3
-3
-3
-3
-3
-1
-3
-3
-3
-3
-3
-3
-3
-1
-3
-1
-1
-3
-3
-1
-1
-3
-1
-1
-1
-3
-3
-1
-3
-1
-3
-3
-1
-3
-1
-3
-1
-1
-3
-3
-3
-3
-3
-3
-1
-3
-1
-3
-1
-1
-3
-3
-1
-3
-1
-3
-1
-3
-3
-3
-3
-1
-3
-3
-3
-3
-1
-1
-1
-3
-3
-1
-1
-1
-1
-1
-1
-1
-3
-1
-1
-3
-1
-3
-3
-3
-3
-1
-1
-1
-3
-1
-1
-1
-1
-1
-3
-1
-1
-1
-3
-1
-3
-3
-3
-3
-1
-1
-1
-1
-3
-3
-1
-1
-1
-1
-1
-1
-1
-3
-1
-1
-1
-1
-1
-1
-1
0
0
0
0
0
0
0
0
0
0
0
0
0
0
0
0
-3
-3
-3
-3
-3
-3
-3
-3
-3
-3
-1
-3
-3
-3
-3
-3
-1
-3
-3
-1
-3
-3
-3
-3
-1
-3
-3
-1
-3
-3
-3
-3
-3
-1
-3
-1
-3
-3
-1
-3
-3
-1
-1
-1
-3
-3
-3
-1
-1
-3
-1
-1
-1
-1
-1
-1
-1
-3
-3
-1
-3
-3
-1
-3
-3
-3
-3
-1
-1
-3
-1
-1
-3
-1
-1
-3
-1
-1
-1
-3
-1
-1
-1
-3
-3
-3
-1
-3
-1
-3
-1
-3
-1
-1
-3
-1
-3
-1
-3
-1
-3
-1
-1
-3
-3
-1
-1
-3
-1
-1
-1
-3
-1
-1
-1
-1
-1
-1
-1
-1
-1
-3
-1
-1
-3
-1
-1
-1
-1
-1
-1
0
0
0
0
0
0
0
0
0
0
0
0
0
0
0
0
-3
-3
-3
-3
-3
-3
-3
-1
-1
-3
-3
-3
-3
-3
-3
-3
-1
-1
-3
-3
-3
-3
-3
-3
-3
-3
-1
-1
-1
-3
-1
-3
-1
-3
-3
-3
-1
-3
-3
-3
-1
-3
-3
-3
-1
-1
-1
-1
-1
-1
-3
-1
-1
-3
-3
-3
-1
-1
-3
-3
-1
-3
-1
-3
-1
-1
-1
-1
-3
-1
-3
-3
-1
-3
-1
-1
-1
-1
-1
-1
-3
-1
-3
-3
-1
-1
-3
-1
-3
-3
-3
-1
-3
-1
-3
-1
-3
-1
-1
-3
-3
-1
-1
-1
-1
-3
-3
-1
-3
-3
-1
-3
-1
-1
-3
-3
-1
-3
-3
-1
-1
-1
-1
-1
-3
-1
-3
-1
-1
-3
-1
-1
-3
-1
-1
-1
-1
-1
-1
-1
-1
0
0
0
0
0
0
-3
-3
-3
-3
-1
-3
-3
-3
-3
-3
-3
-3
-3
-1
-3
-1
-3
-3
-1
-3
-1
-3
-3
-3
-1
-3
-3
-1
-3
-1
-1
-1
-3
-1
-3
-1
-1
-1
-3
-3
-3
-1
-3
-3
-3
-1
-3
-3
-3
-1
-1
-1
-3
-1
-3
-3
-1
-1
-3
-1
-1
-1
-1
-3
-3
-1
-1
-1
-3
-3
-1
-3
-3
-1
-1
-3
-1
-3
-1
-3
-1
-1
-3
-1
-1
-1
-1
-1
-3
-3
-1
-3
-1
-3
-1
-3
-1
-1
-1
-1
-1
-3
-1
-3
-3
-1
-1
-1
-3
-1
-1
-3
-1
-1
-1
0
0
0
0
0
0
0
0
0
0
0
0
0
0
0
0
0
0
0
0
0
0
0
0
0
0
0
0
0
0
0
0
-3
-3
-3
-3
-3
-3
-3
-1
-3
-3
-3
-3
-3
-3
-3
-3
-3
-3
-3
-1
-3
-1
-1
-3
-1
-3
-1
-3
-1
-3
-3
-1
-3
-3
-3
-1
-3
-1
-1
-1
-3
-3
-3
-3
-1
-1
-1
-1
-3
-3
-3
-1
-1
-3
-1
-1
-3
-1
-3
-1
-3
-1
-3
-1
-1
-1
-1
-1
-3
-1
-1
-1
-1
-1
-1
-1
-3
-1
-3
-1
-1
-1
-3
-3
-3
-1
-3
-3
-1
-3
-1
-1
-1
-3
-1
-1
-1
-1
-1
-3
-3
-3
-3
-3
-1
-1
-3
-3
-3
-1
-1
-1
-1
-3
-1
-3
-1
-1
-3
-1
-1
-3
-1
-1
-1
0
0
0
0
0
0
0
0
0
0
0
0
0
0
0
0
0
0
0
0
0
0
-3
-3
-3
-1
-3
-3
-3
-3
-3
-3
-1
-3
-1
-3
-3
-3
-3
-3
-1
-3
-3
-1
-1
-1
-3
-1
-3
-3
-3
-1
-1
-3
-3
-3
-1
-3
-1
-1
-1
-3
-3
-3
-1
-3
-3
-3
-1
-3
-1
-1
-3
-1
-1
-1
-1
-3
-1
-1
-3
-3
-3
-3
-3
-3
-3
-3
-1
-1
-3
-1
-1
-1
-1
-3
-1
-1
-3
-1
-1
-3
-3
-3
-3
-1
-3
-1
-1
-1
-1
-1
-3
-1
-3
-3
-1
-1
-1
-1
-3
-3
-1
-1
-3
-1
-1
-1
-1
-1
-3
-1
-1
-3
-3
-1
-1
-1
-1
-1
-3
-1
-1
0
0
0
0
0
0
0
0
0
0
0
0
0
0
0
0
0
0
0
0
0
0
0
0
0
0
-3
-3
-3
-3
-3
-3
-3
-3
-1
-3
-3
-3
-3
-1
-1
-3
-1
-1
-3
-1
-1
-3
-3
-3
-3
-1
-3
-3
-3
-1
-3
-1
-3
-3
-3
-1
-3
-1
-1
-3
-1
-1
-3
-3
-3
-3
-3
-3
-1
-3
-3
-3
-1
-3
-3
-1
-1
-1
-1
-3
-1
-1
-3
-3
-1
-3
-1
-3
-3
-1
-1
-1
-3
-3
-3
-3
-3
-3
-1
-1
-1
-1
-1
-3
-3
-1
-3
-1
-3
-1
-1
-3
-3
-1
-1
-1
-3
-3
-3
-1
-3
-3
-1
-1
-1
-1
-1
-1
-3
-1
-1
-3
-3
-1
-1
-1
-1
-1
-1
-1
-1
-1
-1
-1
-1
-1
-1
-1
-1
0
0
0
0
0
0
0
0
0
0
0
0
0
0
0
0
0
0
-3
-3
-3
-3
-3
-3
-3
-1
-3
-3
-3
-3
-3
-3
-3
-3
-3
-3
-3
-3
-3
-1
-1
-3
-1
-3
-3
-3
-3
-1
-1
-3
-1
-3
-1
-1
-3
-1
-3
-3
-3
-3
-1
-1
-3
-3
-1
-3
-3
-1
-1
-1
-1
-3
-3
-1
-3
-3
-3
-1
-1
-3
-3
-3
-1
-1
-3
-1
-3
-1
-3
-1
-1
-1
-3
-1
-1
-1
-1
-3
-1
-1
-3
-1
-1
-3
-1
-1
-3
-1
-1
-1
-3
-3
-3
-1
-3
-1
-3
-1
-3
-1
-1
-1
-1
-1
-1
-3
-1
-3
-3
-1
-1
-1
-1
-3
-1
-1
-3
-1
-1
-1
-3
-1
-1
-1
-1
-1
-1
0
0
0
0
0
0
0
0
0
0
0
0
0
0
0
0
0
0
-3
-3
-3
-3
-3
-3
-3
-3
-3
-3
-3
-3
-1
-3
-3
-1
-1
-1
-3
-3
-3
-3
-3
-1
-3
-1
-3
-3
-3
-3
-3
-1
-3
-3
-3
-3
-1
-3
-1
-1
-1
-1
-3
-1
-3
-3
-1
-3
-3
-3
-1
-3
-3
-3
-3
-3
-3
-1
-1
-1
-1
-1
-1
-1
-3
-3
-1
-1
-1
-3
-3
-1
-3
-3
-3
-1
-1
-3
-3
-1
-1
-1
-3
-1
-3
-1
-3
-1
-1
-1
-1
-3
-1
-1
-1
-1
-3
-1
-3
-1
-1
-1
-1
-1
-1
-1
-1
-1
-1
-3
-1
-1
-1
-3
-3
-1
-1
-1
-3
-3
-1
-1
-1
-3
-1
-1
-1
0
0
0
0
0
0
0
0
0
0
0
0
0
0
0
0
0
0
0
0
-3
-3
-3
-3
-3
-3
-3
-3
-1
-3
-3
-1
-3
-3
-3
-3
-3
-1
-3
-3
-3
-3
-3
-3
-3
-1
-3
-3
-3
-3
-3
-3
-3
-3
-1
-3
-3
-1
-1
-1
-3
-1
-1
-1
-3
-1
-1
-3
-3
-3
-1
-1
-1
-3
-3
-3
-1
-1
-1
-1
-1
-3
-1
-1
-1
-3
-1
-3
-1
-3
-3
-3
-3
-1
-1
-1
-3
-1
-1
-3
-1
-1
-1
-3
-1
-1
-3
-1
-3
-3
-1
-1
-3
-1
-3
-1
-1
-3
-1
-1
-1
-1
-1
-1
-3
-1
-1
-3
-1
-3
-3
-1
-3
-3
-1
-1
-1
-1
-1
-1
-1
-3
-1
-3
-1
-1
-1
-1
-1
0
0
0
0
0
0
0
0
0
0
0
0
0
0
0
0
0
0
-3
-3
-3
-3
-1
-3
-3
-1
-3
-3
-3
-3
-3
-3
-3
-3
-3
-1
-3
-3
-3
-3
-1
-3
-3
-3
-3
-3
-1
-3
-3
-1
-3
-1
-1
-3
-3
-1
-3
-1
-1
-3
-1
-1
-1
-3
-3
-3
-1
-3
-3
-3
-1
-1
-1
-3
-1
-3
-1
-3
-1
-1
-3
-1
-3
-3
-3
-1
-3
-3
-1
-1
-1
-3
-1
-3
-3
-3
-3
-1
-3
-3
-1
-1
-1
-3
-1
-1
-1
-1
-1
-1
-3
-1
-1
-1
-1
-3
-1
-3
-3
-3
-1
-1
-1
-1
-3
-1
-1
-3
-1
-1
-3
-1
-1
-3
-1
-1
-1
-3
-1
-1
-1
-1
-3
-1
-1
-1
-1
-1
-1
0
0
0
0
0
0
0
0
0
0
0
0
0
0
0
0
-3
-3
-3
-3
-3
-3
-1
-3
-3
-3
-1
-3
-3
-1
-3
-3
-3
-3
-1
-3
-1
-3
-3
-1
-1
-3
-3
-3
-3
-1
-1
-3
-3
-3
-1
-3
-1
-3
-1
-1
-1
-1
-1
-1
-1
-3
-3
-3
-1
-1
-3
-3
-3
-3
-3
-3
-1
-1
-3
-3
-3
-1
-3
-1
-3
-3
-1
-3
-1
-3
-1
-3
-1
-3
-1
-1
-3
-3
-3
-1
-1
-1
-1
-3
-1
-1
-1
-1
-1
-3
-1
-3
-1
-3
-1
-1
-3
-3
-3
-1
-1
-1
-3
-1
-1
-1
-1
-3
-1
-3
-1
-1
-3
-1
-3
-1
-1
-1
-1
-1
-3
-1
-3
-1
-3
-1
-1
-1
-3
-1
-1
0
0
0
0
0
0
0
0
0
0
0
0
0
0
0
0
-3
-3
-3
-3
-3
-3
-3
-1
-3
-3
-3
-3
-3
-3
-1
-1
-1
-3
-1
-3
-3
-3
-1
-3
-3
-1
-1
-1
-1
-3
-3
-3
-3
-3
-3
-3
-3
-3
-3
-3
-3
-3
-3
-3
-3
-1
-3
-1
-1
-1
-3
-3
-3
-3
-3
-3
-3
-3
-1
-3
-1
-1
-1
-1
-1
-3
-1
-1
-1
-1
-1
-1
-1
-1
-3
-1
-1
-1
-3
-3
-1
-3
-3
-1
-3
-3
-3
-1
-1
-1
-1
-3
-1
-1
-1
-1
-1
-1
-1
-1
-1
-1
-3
-1
-3
-3
-1
-3
-1
-1
-3
-1
-1
-1
-1
-1
-1
-1
-1
-1
-1
0
0
0
0
0
0
0
0
0
0
0
0
0
0
0
0
0
0
0
0
0
0
0
0
0
0
-3
-3
-3
-3
-3
-3
-3
-3
-3
-3
-3
-3
-3
-3
-3
-3
-3
-1
-1
-3
-3
-3
-1
-3
-3
-3
-1
-3
-3
-1
-3
-1
-3
-3
-1
-1
-3
-3
-1
-1
-1
-1
-3
-3
-1
-3
-3
-3
-1
-1
-1
-1
-1
-1
-3
-3
-3
-3
-1
-1
-3
-3
-3
-3
-1
-3
-3
-1
-1
-3
-3
-1
-1
-1
-3
-1
-3
-3
-3
-1
-1
-3
-3
-1
-1
-3
-3
-1
-1
-1
-1
-1
-1
-3
-3
-1
-1
-1
-1
-1
-3
-1
-3
-1
-1
-1
-1
-3
-1
-1
-1
-1
-1
-1
-3
-1
-1
-1
-3
-1
-1
-1
-3
-3
-1
-1
-1
-1
-1
0
0
0
0
0
0
0
0
0
0
0
0
0
0
0
0
0
0
-3
-3
-3
-3
-3
-3
-3
-3
-3
-3
-3
-3
-3
-3
-3
-3
-1
-3
-3
-3
-3
-1
-3
-3
-3
-3
-3
-1
-1
-3
-3
-1
-3
-1
-1
-1
-1
-3
-1
-1
-3
-3
-3
-3
-3
-3
-1
-3
-1
-1
-1
-1
-1
-1
-3
-1
-3
-3
-1
-3
-3
-3
-3
-1
-1
-3
-3
-1
-3
-3
-1
-3
-1
-3
-1
-1
-1
-1
-1
-1
-3
-3
-1
-3
-1
-1
-1
-1
-3
-1
-1
-1
-3
-1
-1
-1
-3
-1
-1
-1
-1
-3
-1
-3
-3
-1
-1
-1
-1
-1
-1
-1
-3
-1
-1
-1
-1
-1
-3
-1
-3
-1
-1
0
0
0
0
0
0
0
0
0
0
0
0
0
0
0
0
0
0
0
0
0
0
0
0
-3
-3
-3
-3
-3
-3
-3
-3
-3
-3
-3
-3
-3
-3
-3
-3
-1
-1
-1
-1
-3
-3
-3
-3
-3
-3
-3
-3
-3
-3
-3
-1
-1
-1
-3
-3
-3
-3
-1
-1
-1
-3
-1
-3
-1
-3
-3
-3
-1
-3
-1
-1
-3
-3
-1
-1
-1
-1
-1
-3
-3
-1
-1
-1
-1
-1
-3
-3
-3
-1
-3
-1
-1
-3
-1
-1
-1
-1
-1
-3
-3
-1
-1
-3
-1
-3
-3
-1
-1
-3
-1
-3
-3
-1
-1
-1
-1
-1
-1
-1
-1
-1
-1
-3
-3
-1
-3
-3
-1
-3
-1
-3
-1
-1
-1
-1
-1
-1
-1
-3
-1
-3
-1
-1
-1
0
0
0
0
0
0
0
0
0
0
0
0
0
0
0
0
0
0
0
0
0
0
-3
-3
-3
-3
-3
-3
-3
-1
-3
-3
-3
-3
-3
-3
-3
-3
-3
-3
-1
-1
-3
-3
-3
-3
-3
-1
-1
-3
-3
-1
-3
-3
-1
-3
-3
-1
-1
-1
-3
-1
-3
-3
-3
-3
-1
-3
-3
-3
-3
-1
-3
-3
-3
-3
-1
-1
-1
-1
-3
-1
-3
-1
-3
-3
-1
-1
-3
-1
-1
-1
-1
-1
-1
-3
-3
-1
-1
-1
-3
-1
-3
-1
-3
-1
-1
-3
-1
-1
-3
-3
-3
-1
-1
-1
-3
-1
-1
-3
-1
-3
-1
-3
-1
-1
-3
-1
-1
-3
-1
-3
-1
-1
-1
-1
-3
-1
-1
-1
-1
-1
-1
-3
-1
-1
-1
-1
-1
-3
-1
-1
-1
0
0
0
0
0
0
0
0
0
0
0
0
0
0
0
0
-3
-3
-3
-3
-3
-3
-3
-3
-3
-1
-1
-3
-3
-3
-3
-1
-3
-3
-3
-3
-3
-3
-3
-3
-3
-1
-3
-1
-1
-1
-3
-1
-1
-3
-3
-1
-1
-3
-1
-3
-3
-1
-3
-1
-3
-1
-1
-1
-3
-3
-1
-3
-1
-1
-1
-1
-3
-1
-3
-3
-1
-3
-3
-1
-1
-1
-1
-3
-3
-1
-3
-3
-1
-3
-3
-1
-1
-3
-1
-3
-3
-3
-1
-1
-3
-1
-1
-3
-3
-3
-1
-3
-1
-1
-3
-3
-3
-1
-3
-1
-1
-1
-3
-1
-1
-1
-1
-1
-1
-1
-1
-1
-1
-1
-1
-1
-1
-3
-1
-3
-1
-1
-1
0
0
0
0
0
0
0
0
0
0
0
0
0
0
0
0
0
0
0
0
0
0
0
0
-3
-3
-3
-3
-3
-3
-3
-3
-3
-3
-1
-3
-3
-3
-3
-1
-3
-1
-3
-3
-3
-3
-1
-3
-3
-3
-1
-3
-3
-1
-1
-1
-1
-3
-1
-3
-1
-1
-1
-3
-1
-1
-1
-1
-3
-1
-3
-3
-3
-3
-1
-3
-3
-1
-1
-1
-3
-1
-3
-3
-3
-1
-1
-3
-1
-3
-1
-1
-3
-3
-1
-1
-1
-1
-3
-1
-1
-3
-3
-1
-3
-1
-1
-3
-1
-1
-1
-1
-3
-1
-3
-1
-1
-1
-3
-3
-1
-1
-3
-1
-1
-1
-3
-1
-3
-1
-1
-3
-1
-1
-3
-3
-3
-1
-3
-3
-1
-1
-1
-1
-3
-3
-1
-3
-1
-1
-1
0
0
0
0
0
0
0
0
0
0
0
0
0
0
0
0
0
0
0
0
-3
-3
-3
-3
-3
-3
-3
-1
-3
-3
-1
-3
-3
-3
-3
-3
-1
-3
-1
-3
-3
-3
-1
-1
-1
-1
-3
-3
-3
-1
-3
-3
-1
-3
-1
-3
-3
-1
-3
-3
-3
-3
-3
-1
-1
-1
-3
-1
-3
-3
-3
-1
-3
-1
-3
-3
-1
-3
-3
-3
-3
-3
-1
-1
-3
-1
-1
-1
-3
-1
-1
-1
-3
-3
-3
-3
-1
-1
-3
-1
-1
-3
-1
-1
-3
-3
-1
-3
-1
-1
-1
-1
-1
-3
-3
-1
-1
-3
-1
-1
-1
-1
-1
-1
-1
-1
-3
-1
-1
-3
-1
-1
-3
-1
-3
-3
-1
-1
-1
-1
-3
-1
-1
-1
-1
-1
-3
-1
-1
0
0
0
0
0
0
0
0
0
0
0
0
0
0
0
0
0
0
-3
-3
-3
-3
-3
-3
-3
-3
-3
-3
-3
-3
-3
-3
-3
-3
-1
-3
-3
-3
-1
-3
-1
-1
-3
-1
-1
-3
-3
-3
-3
-1
-3
-3
-3
-1
-3
-3
-1
-1
-1
-3
-1
-3
-3
-3
-3
-3
-3
-1
-1
-1
-3
-3
-1
-1
-3
-3
-1
-1
-3
-1
-3
-3
-3
-3
-1
-1
-3
-1
-1
-3
-1
-1
-3
-1
-1
-1
-1
-1
-3
-1
-1
-1
-1
-1
-1
-1
-3
-1
-3
-1
-1
-1
-3
-1
-3
-3
-1
-1
-3
-1
-3
-1
-1
-1
-1
-1
-1
-1
-1
-3
-1
-1
-1
-3
-3
-3
-1
-3
-1
-1
-3
-1
-1
-1
-3
-1
-1
0
0
0
0
0
0
0
0
0
0
0
0
0
0
0
0
0
0
-3
-3
-3
-3
-3
-3
-3
-3
-1
-3
-3
-3
-3
-3
-3
-1
-3
-3
-3
-1
-1
-3
-1
-1
-3
-3
-3
-3
-1
-1
-1
-3
-1
-1
-3
-3
-1
-3
-3
-1
-3
-3
-3
-3
-3
-1
-1
-1
-1
-3
-3
-3
-1
-1
-3
-1
-1
-3
-1
-3
-1
-1
-3
-1
-1
-3
-3
-1
-1
-1
-3
-3
-3
-1
-1
-3
-3
-1
-3
-3
-1
-1
-1
-1
-1
-1
-1
-1
-3
-3
-3
-1
-1
-1
-1
-1
-3
-1
-3
-1
-3
-3
-3
-1
-1
-1
-1
-1
-1
-3
-1
-1
-1
-1
-3
-3
-3
-1
-1
-3
-1
-1
-1
0
0
0
0
0
0
0
0
0
0
0
0
0
0
0
0
0
0
0
0
0
0
0
0
-3
-3
-3
-3
-3
-3
-3
-3
-3
-3
-3
-3
-3
-3
-3
-3
-1
-3
-1
-1
-3
-3
-3
-1
-3
-3
-1
-1
-3
-1
-1
-1
-3
-1
-3
-3
-3
-3
-3
-3
-3
-1
-1
-1
-3
-3
-3
-3
-1
-1
-3
-1
-3
-3
-3
-3
-1
-3
-1
-1
-3
-1
-3
-3
-3
-1
-3
-1
-3
-1
-3
-1
-1
-3
-3
-1
-1
-1
-1
-3
-1
-3
-3
-1
-1
-1
-1
-3
-1
-1
-1
-1
-3
-1
-1
-1
-1
-1
-1
-1
-3
-1
-1
-3
-1
-1
-3
-1
-3
-1
-1
-1
-1
-1
-1
-1
-3
-3
-1
-1
-1
-1
-1
0
0
0
0
0
0
0
0
0
0
0
0
0
0
0
0
0
0
0
0
0
0
0
0
-3
-3
-3
-3
-3
-3
-1
-3
-3
-3
-1
-3
-3
-1
-3
-1
-3
-1
-3
-3
-1
-3
-3
-1
-3
-3
-3
-1
-1
-3
-3
-1
-3
-3
-1
-3
-1
-1
-1
-1
-1
-1
-1
-3
-3
-3
-3
-3
-3
-1
-3
-3
-1
-1
-1
-3
-3
-3
-1
-3
-3
-1
-1
-1
-1
-1
-1
-1
-1
-1
-1
-3
-3
-3
-3
-3
-1
-3
-1
-1
-3
-3
-1
-1
-3
-3
-1
-3
-3
-1
-1
-3
-1
-3
-1
-3
-3
-3
-1
-1
-1
-1
-1
-3
-3
-1
-1
-3
-1
-1
-1
-3
-3
-1
-1
-1
-1
-3
-1
-1
-1
-1
-1
0
0
0
0
0
0
0
0
0
0
0
0
0
0
0
0
0
0
0
0
0
0
0
0
-3
-3
-3
-3
-3
-3
-1
-3
-3
-3
-1
-3
-3
-3
-3
-3
-1
-3
-3
-1
-3
-3
-1
-1
-3
-1
-1
-3
-3
-3
-3
-3
-3
-3
-1
-1
-3
-3
-3
-1
-1
-1
-1
-3
-3
-1
-3
-3
-3
-3
-3
-3
-1
-1
-1
-1
-1
-3
-1
-3
-1
-3
-1
-1
-1
-3
-1
-3
-3
-1
-1
-1
-3
-1
-1
-3
-1
-1
-1
-3
-1
-3
-1
-3
-1
-3
-1
-3
-1
-3
-1
-1
-1
-3
-3
-1
-3
-3
-1
-1
-3
-3
-1
-1
-3
-3
-3
-1
-1
-1
-1
-1
-3
-3
-1
-1
-1
-1
-1
-1
-1
-1
-1
-1
-1
0
0
0
0
0
0
0
0
0
0
0
0
0
0
0
0
0
0
0
0
0
0
-3
-3
-3
-3
-3
-3
-3
-3
-3
-3
-1
-3
-3
-3
-3
-1
-1
-3
-3
-1
-1
-3
-3
-3
-1
-1
-3
-3
-1
-1
-1
-3
-3
-1
-1
-3
-1
-3
-3
-1
-3
-3
-1
-3
-3
-1
-1
-3
-1
-3
-1
-3
-3
-3
-1
-3
-1
-1
-1
-1
-1
-1
-3
-1
-3
-3
-3
-3
-1
-1
-3
-1
-1
-3
-1
-1
-3
-3
-3
-1
-1
-3
-1
-3
-1
-1
-3
-3
-1
-1
-1
-1
-3
-3
-1
-1
-1
-3
-1
-3
-1
-1
-3
-1
-1
-1
-1
-3
-1
-1
-1
-3
-3
-3
-1
-1
-3
-1
-3
-1
-3
-1
-1
-1
-3
-1
-3
-1
-1
0
0
0
0
0
0
0
0
0
0
0
0
0
0
0
0
0
0
-3
-3
-3
-3
-3
-3
-3
-3
-3
-3
-3
-3
-3
-3
-1
-1
-3
-3
-3
-3
-1
-3
-1
-1
-3
-3
-3
-3
-1
-1
-3
-1
-3
-3
-1
-1
-3
-1
-3
-3
-3
-3
-1
-1
-1
-3
-3
-3
-3
-1
-1
-1
-1
-1
-3
-1
-3
-1
-1
-1
-1
-1
-1
-3
-3
-3
-3
-1
-1
-3
-1
-3
-1
-1
-1
-1
-3
-1
-1
-3
-1
-1
-3
-3
-1
-1
-3
-1
-1
-1
-1
-3
-3
-3
-1
-1
-3
-1
-3
-3
-3
-1
-1
-1
-1
-1
-1
-3
-1
-1
-1
-1
-1
0
0
0
0
0
0
0
0
0
0
0
0
0
0
0
0
0
0
0
0
0
0
0
0
0
0
0
0
0
0
0
0
0
0
-3
-3
-3
-3
-3
-3
-3
-3
-3
-3
-1
-3
-3
-3
-3
-3
-3
-3
-3
-3
-3
-3
-1
-3
-1
-1
-3
-3
-3
-1
-3
-1
-3
-3
-1
-1
-3
-3
-1
-1
-3
-3
-3
-3
-1
-3
-1
-3
-1
-1
-3
-3
-3
-3
-1
-1
-1
-3
-3
-1
-3
-1
-3
-1
-3
-3
-1
-1
-1
-3
-1
-1
-3
-3
-1
-3
-1
-1
-3
-1
-3
-1
-1
-3
-3
-1
-1
-3
-1
-1
-3
-3
-1
-3
-3
-3
-1
-1
-1
-1
-1
-1
-1
-1
-1
-1
-1
-1
-1
-1
-1
-1
-1
-1
-1
-3
-1
-3
-1
-1
-1
-3
-1
-1
-1
-1
-3
-1
-1
0
0
0
0
0
0
0
0
0
0
0
0
0
0
0
0
0
0
-3
-3
-3
-3
-3
-3
-3
-3
-3
-3
-3
-3
-1
-1
-3
-1
-1
-1
-1
-3
-3
-3
-1
-3
-3
-3
-1
-3
-3
-3
-1
-1
-1
-3
-1
-3
-3
-1
-1
-3
-1
-3
-3
-3
-1
-1
-1
-3
-1
-3
-3
-1
-1
-3
-1
-3
-3
-1
-1
-1
-3
-3
-1
-3
-1
-3
-1
-3
-1
-3
-1
-3
-3
-3
-1
-3
-3
-1
-1
-3
-3
-1
-1
-1
-1
-3
-3
-1
-1
-3
-3
-1
-1
-3
-1
-1
-1
-3
-1
-3
-1
-3
-1
-1
-3
-3
-1
-3
-1
-1
-1
-1
-3
-1
-1
-1
-1
-1
-3
-1
-3
-1
-1
-1
-1
0
0
0
0
0
0
0
0
0
0
0
0
0
0
0
0
0
0
0
0
0
0
-3
-3
-3
-3
-3
-3
-3
-1
-3
-3
-1
-3
-1
-3
-3
-1
-3
-3
-3
-3
-3
-1
-3
-3
-3
-1
-1
-3
-3
-3
-3
-3
-1
-1
-1
-1
-3
-1
-1
-3
-3
-1
-3
-1
-1
-3
-3
-1
-3
-3
-3
-1
-1
-3
-1
-1
-1
-3
-3
-1
-1
-3
-1
-1
-1
-1
-3
-3
-3
-1
-1
-3
-3
-3
-1
-3
-3
-1
-1
-1
-1
-1
-3
-3
-1
-1
-3
-1
-1
-3
-3
-1
-3
-3
-1
-1
-1
-1
-3
-3
-1
-3
-1
-1
-3
-3
-1
-3
-1
-1
-1
-1
-1
-1
-3
-3
-1
-1
-1
-1
-3
-3
-3
-1
-3
-1
-1
-1
-3
-1
-1
-1
-1
0
0
0
0
0
0
0
0
0
0
0
0
0
0
-3
-3
-3
-3
-3
-3
-1
-1
-3
-3
-3
-3
-3
-3
-3
-3
-3
-3
-3
-3
-3
-3
-3
-1
-1
-1
-3
-3
-3
-1
-3
-3
-1
-1
-1
-1
-1
-3
-3
-1
-1
-3
-3
-1
-1
-1
-3
-3
-3
-3
-1
-1
-3
-3
-3
-3
-3
-3
-1
-1
-1
-1
-1
-1
-3
-3
-1
-1
-3
-3
-3
-1
-1
-3
-1
-3
-1
-1
-1
-1
-1
-1
-3
-1
-1
-1
-1
-3
-3
-3
-1
-3
-3
-1
-3
-1
-1
-3
-1
-1
-1
-1
-3
-1
-3
-1
-3
-3
-1
-1
-3
-1
-1
-3
-1
-1
-1
-3
-1
-1
-1
-1
-3
-3
-1
-1
-1
-1
-1
0
0
0
0
0
0
0
0
0
0
0
0
0
0
0
0
0
0
-3
-3
-3
-3
-3
-3
-3
-3
-3
-3
-1
-3
-1
-3
-3
-3
-3
-1
-1
-3
-3
-3
-3
-3
-3
-3
-1
-3
-3
-3
-3
-1
-3
-1
-1
-3
-1
-1
-3
-1
-3
-3
-1
-3
-3
-3
-1
-1
-1
-3
-3
-3
-3
-3
-1
-3
-1
-1
-3
-3
-1
-1
-1
-3
-1
-1
-1
-1
-1
-3
-3
-1
-1
-3
-3
-1
-1
-1
-1
-3
-1
-3
-1
-3
-1
-1
-3
-3
-1
-1
-1
-3
-3
-1
-1
-1
-1
-1
-1
-3
-3
-1
-1
-1
-1
-3
-1
-3
-1
-1
-3
-3
-1
-1
-1
-3
-1
-3
-1
-1
-3
-3
-1
-1
-1
-1
-1
-1
-1
0
0
0
0
0
0
0
0
0
0
0
0
0
0
0
0
0
0
-3
-3
-3
-3
-3
-3
-3
-1
-3
-1
-3
-3
-3
-3
-3
-3
-1
-3
-3
-3
-3
-3
-3
-3
-1
-3
-3
-1
-1
-1
-1
-1
-1
-3
-3
-3
-3
-3
-1
-1
-3
-3
-3
-3
-3
-1
-1
-3
-1
-3
-3
-1
-3
-3
-1
-3
-1
-1
-1
-1
-3
-3
-1
-3
-1
-1
-3
-1
-1
-1
-1
-1
-3
-3
-1
-3
-3
-1
-1
-1
-1
-3
-3
-3
-1
-1
-1
-1
-1
-3
-1
-1
-1
-1
-1
-3
-3
-3
-3
-1
-3
-1
-1
-1
-1
-3
-1
-1
-3
-3
-1
-1
-3
-1
-1
-1
-1
-1
-1
-3
-1
-1
-3
-1
-1
0
0
0
0
0
0
0
0
0
0
0
0
0
0
0
0
0
0
0
0
0
0
-3
-3
-3
-3
-3
-3
-1
-3
-3
-3
-3
-3
-3
-3
-1
-3
-1
-1
-3
-3
-3
-1
-1
-1
-3
-3
-3
-3
-1
-1
-3
-3
-3
-3
-3
-1
-3
-3
-1
-3
-3
-3
-3
-3
-1
-1
-3
-3
-3
-1
-1
-3
-3
-1
-3
-3
-3
-1
-1
-1
-3
-3
-3
-3
-3
-1
-1
-3
-1
-3
-1
-1
-1
-3
-1
-1
-3
-3
-1
-3
-1
-1
-1
-1
-1
-3
-3
-1
-1
-1
-1
-3
-3
-3
-1
-3
-1
-1
-3
-1
-1
-1
-1
-1
-1
-1
-1
-3
-1
-3
-1
-3
-1
-1
-1
-1
-1
-1
-1
-1
-1
-1
-1
-1
-1
0
0
0
0
0
0
0
0
0
0
0
0
0
0
0
0
0
0
0
0
0
0
-3
-3
-3
-3
-3
-3
-3
-3
-3
-3
-3
-1
-1
-3
-3
-1
-3
-3
-3
-3
-3
-3
-3
-3
-3
-3
-3
-3
-3
-1
-3
-3
-1
-3
-3
-1
-3
-3
-3
-1
-1
-1
-1
-3
-1
-3
-3
-3
-1
-3
-1
-3
-3
-3
-3
-1
-3
-1
-1
-1
-1
-3
-3
-1
-3
-3
-1
-3
-3
-1
-1
-1
-1
-1
-1
-1
-3
-1
-1
-1
-1
-1
-3
-3
-1
-1
-3
-3
-1
-1
-1
-3
-3
-1
-3
-1
-1
-3
-3
-1
-1
-1
-1
-1
-3
-1
-1
-1
-1
-1
-1
-1
-3
-1
-1
-1
-3
-1
-1
-1
-3
-1
-1
-1
-1
-1
-1
0
0
0
0
0
0
0
0
0
0
0
0
0
0
0
0
0
0
0
0
-3
-3
-3
-1
-3
-3
-3
-3
-3
-3
-1
-1
-3
-3
-1
-3
-3
-3
-1
-3
-1
-3
-1
-3
-3
-3
-3
-3
-3
-3
-1
-3
-3
-3
-3
-3
-1
-1
-3
-1
-1
-1
-3
-3
-3
-1
-3
-1
-3
-3
-1
-3
-1
-3
-3
-3
-3
-3
-1
-3
-3
-3
-1
-3
-3
-3
-3
-3
-1
-1
-1
-1
-1
-1
-1
-1
-3
-1
-1
-1
-1
-3
-1
-3
-3
-3
-1
-1
-1
-3
-1
-1
-3
-1
-1
-1
-1
-1
-3
-1
-1
-1
-1
-3
-1
-1
-1
-1
-1
-3
-3
-1
-1
-1
-1
-3
-3
-1
-1
-3
-3
-1
-1
-1
-1
-3
-1
-3
-1
-1
-3
-3
-1
-1
-1
-1
-1
0
0
0
0
0
0
0
0
0
0
-3
-3
-3
-3
-3
-3
-3
-3
-3
-3
-3
-3
-3
-3
-3
-3
-3
-3
-1
-3
-1
-3
-3
-1
-1
-3
-3
-1
-3
-3
-3
-3
-1
-3
-3
-3
-3
-3
-1
-3
-1
-1
-3
-3
-3
-3
-3
-3
-1
-3
-1
-1
-3
-1
-1
-1
-1
-3
-3
-3
-1
-1
-1
-1
-3
-3
-1
-1
-3
-1
-3
-1
-1
-3
-1
-3
-3
-1
-1
-3
-1
-1
-1
-1
-1
-3
-3
-3
-1
-1
-3
-1
-1
-1
-1
-1
-1
-1
-3
-1
-3
-1
-1
-3
-1
-1
-1
-1
-1
-1
-1
-1
-1
-3
-1
-3
-1
-3
-1
-1
-1
-1
-1
-1
-1
0
0
0
0
0
0
0
0
0
0
0
0
0
0
0
0
0
0
0
0
0
0
-3
-3
-1
-3
-3
-1
-3
-3
-1
-3
-3
-3
-3
-3
-3
-3
-3
-3
-3
-3
-3
-3
-3
-1
-3
-1
-1
-1
-1
-3
-3
-3
-1
-3
-1
-3
-1
-1
-3
-3
-1
-3
-1
-3
-1
-1
-3
-1
-3
-3
-1
-3
-3
-3
-3
-3
-3
-1
-1
-1
-3
-1
-1
-3
-1
-3
-1
-3
-3
-1
-1
-3
-3
-3
-1
-3
-1
-3
-3
-1
-1
-3
-1
-3
-1
-1
-1
-1
-1
-1
-1
-3
-1
-1
-1
-1
-1
-1
-3
-1
-1
-3
-1
-3
-1
-1
-1
-1
-1
-3
-1
-3
-1
-1
-1
-3
-3
-3
-1
-1
-1
-3
-1
-3
-1
-1
-1
0
0
0
0
0
0
0
0
0
0
0
0
0
0
0
0
0
0
0
0
-3
-3
-3
-3
-3
-3
-3
-3
-3
-3
-3
-3
-1
-3
-3
-1
-3
-3
-1
-3
-3
-1
-3
-3
-3
-1
-1
-1
-1
-3
-3
-1
-3
-3
-3
-1
-3
-3
-3
-3
-3
-1
-3
-3
-3
-1
-3
-3
-1
-1
-3
-3
-1
-3
-1
-3
-3
-3
-1
-3
-1
-3
-1
-1
-1
-1
-3
-1
-1
-3
-1
-1
-1
-1
-1
-1
-3
-1
-1
-3
-3
-1
-1
-1
-1
-3
-1
-1
-1
-1
-1
-1
-1
-3
-3
-3
-3
-1
-1
-1
-3
-1
-1
-1
-1
-1
-3
-3
-3
-3
-1
-1
-1
-3
-1
-3
-3
-1
-1
-1
-3
-1
-3
-3
-1
-1
-1
-1
-1
-1
-1
0
0
0
0
0
0
0
0
0
0
0
0
0
0
0
0
-3
-3
-3
-3
-3
-3
-3
-3
-3
-3
-3
-3
-1
-3
-1
-3
-3
-3
-3
-1
-3
-1
-3
-3
-3
-3
-3
-3
-3
-3
-1
-1
-3
-1
-3
-3
-3
-1
-1
-1
-3
-3
-3
-1
-3
-3
-1
-1
-3
-1
-1
-3
-3
-1
-3
-3
-3
-3
-3
-1
-1
-1
-1
-3
-1
-1
-3
-1
-3
-3
-1
-3
-1
-3
-1
-1
-3
-3
-3
-3
-1
-1
-1
-1
-1
-3
-1
-3
-1
-3
-1
-1
-1
-1
-1
-1
-1
-1
-1
-1
-1
-1
-3
-3
-1
-1
-1
-1
-1
-3
-1
-3
-1
-1
-1
-3
-3
-1
-3
-1
-3
-3
-3
-3
-1
-1
-1
-1
-1
-1
-1
-1
-3
-1
-1
-1
-1
0
0
0
0
0
0
0
0
0
0
-3
-3
-3
-3
-3
-3
-3
-1
-3
-1
-3
-3
-3
-3
-3
-3
-3
-3
-3
-3
-1
-3
-1
-3
-3
-1
-1
-3
-1
-1
-3
-3
-3
-3
-3
-3
-1
-3
-1
-3
-1
-1
-3
-1
-3
-3
-1
-3
-3
-1
-3
-3
-1
-3
-3
-3
-1
-1
-1
-3
-1
-1
-1
-3
-1
-3
-1
-3
-3
-1
-3
-1
-3
-1
-1
-3
-1
-1
-3
-1
-1
-1
-3
-1
-3
-1
-1
-1
-3
-3
-1
-1
-1
-1
-1
-1
-1
-1
-3
-1
-1
-3
-1
-1
-3
-3
-3
-1
-3
-1
-3
-1
-3
-3
-1
-1
-1
-3
-1
-1
-1
-1
-3
-3
-1
-3
-1
-1
-1
-1
-1
-1
-1
0
0
0
0
0
0
0
0
0
0
0
0
0
0
-3
-3
-3
-3
-3
-3
-3
-3
-3
-3
-3
-3
-3
-3
-3
-3
-3
-3
-3
-3
-3
-3
-3
-1
-3
-1
-1
-3
-1
-1
-1
-3
-1
-3
-3
-3
-3
-3
-3
-3
-3
-3
-3
-1
-3
-1
-3
-1
-1
-1
-1
-1
-1
-3
-3
-1
-3
-1
-1
-3
-1
-1
-3
-3
-1
-1
-1
-3
-1
-1
-1
-1
-1
-3
-1
-3
-1
-3
-3
-3
-3
-1
-1
-3
-1
-1
-1
-1
-3
-3
-1
-1
-1
-1
-3
-1
-1
-3
-1
-1
-3
-1
-1
-1
-1
-1
-1
-1
-3
-1
-1
-3
-1
-1
-3
-3
-1
-1
-1
-1
-1
-3
-1
-1
-1
0
0
0
0
0
0
0
0
0
0
0
0
0
0
0
0
0
0
0
0
0
0
-3
-3
-3
-1
-3
-3
-1
-3
-3
-3
-3
-3
-3
-3
-3
-3
-3
-3
-3
-1
-1
-1
-3
-3
-3
-3
-1
-3
-3
-1
-1
-3
-3
-3
-3
-3
-1
-3
-3
-1
-1
-1
-1
-1
-1
-3
-3
-3
-3
-1
-3
-1
-3
-3
-1
-1
-3
-1
-3
-1
-1
-3
-1
-3
-3
-3
-1
-3
-3
-3
-3
-1
-1
-1
-1
-3
-1
-1
-1
-1
-1
-1
-1
-1
-1
-1
-3
-1
-3
-1
-1
-1
-3
-1
-1
-3
-1
-1
-3
-1
-1
-3
-1
-1
-1
-1
-3
-3
-1
-3
-3
-1
-1
-1
-1
-3
-1
-1
-1
0
0
0
0
0
0
0
0
0
0
0
0
0
0
0
0
0
0
0
0
0
0
0
0
0
0
0
0
-3
-3
-3
-3
-3
-3
-3
-3
-3
-3
-3
-3
-1
-3
-3
-3
-3
-3
-3
-3
-3
-3
-3
-3
-3
-3
-1
-3
-3
-3
-1
-3
-1
-3
-3
-3
-3
-1
-3
-1
-1
-1
-1
-1
-3
-3
-1
-3
-3
-1
-3
-3
-1
-1
-3
-1
-1
-1
-1
-3
-1
-3
-1
-1
-3
-1
-3
-3
-1
-1
-1
-1
-1
-1
-3
-3
-1
-3
-1
-1
-1
-3
-1
-1
-3
-3
-1
-1
-3
-1
-1
-1
-1
-1
-1
-3
-1
-1
-1
-1
-1
-3
-3
-1
-1
-1
-1
-1
-1
-1
-3
-1
-3
-3
-1
-1
-3
-1
-1
-1
-3
-1
-1
0
0
0
0
0
0
0
0
0
0
0
0
0
0
0
0
0
0
0
0
0
0
0
0
-3
-3
-3
-3
-3
-3
-3
-1
-3
-3
-3
-3
-3
-3
-1
-3
-3
-3
-3
-3
-1
-3
-3
-1
-3
-3
-1
-3
-3
-3
-3
-1
-3
-3
-3
-1
-3
-1
-1
-1
-1
-3
-3
-3
-3
-1
-1
-3
-3
-1
-1
-1
-1
-3
-1
-1
-3
-1
-3
-3
-3
-1
-1
-3
-1
-3
-1
-1
-1
-3
-1
-3
-1
-3
-3
-1
-1
-3
-1
-1
-3
-1
-3
-1
-1
-3
-3
-3
-3
-1
-1
-1
-1
-1
-3
-1
-1
-1
-1
-1
-1
-1
-3
-3
-3
-3
-3
-1
-3
-1
-1
-1
-1
-1
-3
-1
-1
-3
-1
-1
-3
-1
-1
-1
-1
-1
-1
-3
-1
-1
-3
-1
-1
0
0
0
0
0
0
0
0
0
0
0
0
0
0
-3
-3
-3
-3
-3
-3
-3
-3
-3
-3
-3
-3
-3
-3
-3
-3
-1
-1
-1
-3
-3
-3
-1
-3
-3
-3
-3
-3
-3
-1
-1
-3
-3
-3
-3
-3
-3
-1
-1
-3
-1
-3
-1
-1
-3
-1
-1
-1
-1
-3
-3
-3
-1
-1
-1
-1
-1
-3
-3
-1
-3
-1
-3
-1
-1
-3
-3
-1
-1
-1
-3
-3
-1
-1
-1
-3
-1
-3
-1
-3
-1
-1
-1
-1
-3
-3
-1
-1
-3
-3
-1
-1
-3
-3
-3
-1
-1
-3
-3
-1
-1
-1
-1
-1
-1
-1
-1
-3
-1
-3
-1
-3
-1
-1
-3
-1
-3
-1
-1
-3
-1
-1
-1
-1
-1
-3
-1
-1
-3
-1
-1
0
0
0
0
0
0
0
0
0
0
0
0
0
0
0
0
-3
-3
-1
-3
-3
-3
-3
-3
-3
-3
-3
-3
-3
-3
-3
-3
-3
-1
-3
-3
-3
-3
-3
-3
-3
-3
-3
-3
-1
-1
-1
-3
-3
-3
-1
-1
-3
-1
-1
-3
-3
-3
-3
-3
-1
-1
-3
-3
-3
-1
-3
-1
-3
-1
-1
-1
-1
-1
-1
-3
-3
-1
-1
-3
-1
-3
-1
-3
-1
-3
-1
-1
-1
-3
-3
-1
-1
-3
-1
-1
-1
-3
-1
-1
-3
-1
-1
-1
-1
-3
-1
-1
-3
-3
-1
-3
-1
-1
-1
-1
-1
-1
-1
-1
-1
-1
-1
-3
-3
-1
-1
-3
-1
-1
-1
-3
-1
-3
-1
-1
-3
-1
-1
0
0
0
0
0
0
0
0
0
0
0
0
0
0
0
0
0
0
0
0
0
0
0
0
-3
-3
-3
-3
-3
-3
-3
-3
-3
-3
-3
-3
-1
-3
-3
-3
-3
-1
-1
-3
-1
-3
-1
-3
-1
-3
-3
-1
-3
-3
-3
-3
-3
-3
-3
-3
-1
-1
-1
-1
-1
-1
-3
-1
-1
-3
-1
-1
-3
-1
-3
-1
-1
-3
-3
-1
-1
-3
-1
-3
-3
-3
-1
-3
-1
-3
-1
-1
-3
-1
-1
-3
-3
-1
-1
-3
-3
-1
-1
-1
-1
-3
-3
-3
-1
-1
-1
-3
-3
-1
-3
-3
-1
-3
-1
-3
-3
-1
-1
-1
-3
-1
-1
-1
-1
-1
-1
-3
-1
-3
-3
-3
-1
-1
-1
-1
-3
-1
-1
-1
-3
-3
-1
-1
-1
-1
-1
-1
-3
-1
-1
0
0
0
0
0
0
0
0
0
0
0
0
0
0
0
0
-3
-3
-3
-3
-3
-3
-1
-3
-3
-3
-1
-3
-3
-3
-3
-3
-3
-3
-3
-3
-3
-3
-1
-1
-3
-3
-3
-1
-3
-1
-1
-3
-1
-3
-3
-3
-1
-3
-1
-3
-3
-1
-3
-1
-1
-1
-3
-1
-3
-1
-1
-3
-1
-1
-1
-1
-3
-3
-3
-3
-3
-1
-1
-1
-1
-1
-3
-1
-1
-3
-1
-1
-1
-3
-3
-1
-3
-3
-1
-1
-3
-3
-1
-1
-1
-3
-1
-1
-1
-1
-1
-3
-1
-1
-3
-1
-3
-3
-3
-3
-1
-1
-3
-1
-3
-1
-1
-1
-1
-3
-3
-1
-1
-3
-1
-1
-3
-3
-1
-1
-1
-1
-1
-3
-1
-1
-1
0
0
0
0
0
0
0
0
0
0
0
0
0
0
0
0
0
0
0
0
-3
-3
-3
-3
-3
-3
-3
-3
-1
-3
-3
-3
-3
-3
-1
-3
-3
-1
-1
-3
-3
-3
-3
-3
-1
-3
-3
-1
-3
-3
-3
-1
-3
-3
-3
-3
-1
-1
-1
-3
-1
-1
-3
-3
-3
-1
-1
-3
-1
-3
-3
-3
-3
-3
-1
-1
-1
-1
-1
-1
-1
-3
-3
-1
-3
-1
-3
-3
-1
-3
-3
-3
-1
-1
-1
-1
-1
-1
-3
-3
-1
-3
-3
-1
-3
-1
-1
-3
-1
-1
-3
-1
-1
-3
-1
-3
-3
-3
-1
-3
-1
-3
-1
-3
-1
-1
-3
-1
-1
-1
-1
-1
-1
-1
-3
-1
-1
-1
-1
-1
-1
-3
-1
-1
-1
-1
-1
-1
-1
0
0
0
0
0
0
0
0
0
0
0
0
0
0
0
0
0
0
-3
-3
-3
-3
-3
-3
-3
-3
-1
-3
-3
-3
-3
-3
-1
-3
-3
-3
-1
-3
-1
-3
-3
-3
-3
-3
-3
-1
-1
-3
-3
-1
-1
-1
-1
-3
-1
-3
-1
-1
-3
-3
-1
-3
-3
-3
-1
-1
-3
-3
-1
-3
-1
-1
-3
-3
-1
-3
-1
-3
-3
-3
-3
-1
-1
-3
-1
-3
-1
-3
-3
-3
-1
-1
-1
-1
-1
-3
-1
-1
-1
-1
-1
-3
-3
-1
-1
-1
-3
-1
-1
-3
-1
-1
-3
-1
-3
-3
-3
-1
-1
-3
-1
-1
-3
-3
-3
-1
-3
-1
-1
-3
-3
-1
-1
-1
-1
-3
-1
-1
-1
-1
-1
-1
-1
-1
-1
-1
-1
0
0
0
0
0
0
0
0
0
0
0
0
0
0
0
0
0
0
-3
-3
-3
-3
-3
-3
-3
-3
-3
-3
-3
-3
-3
-3
-3
-3
-3
-1
-1
-1
-3
-3
-3
-3
-3
-3
-3
-1
-3
-3
-1
-1
-3
-3
-1
-3
-1
-3
-3
-3
-1
-3
-3
-1
-3
-3
-3
-1
-3
-1
-1
-3
-1
-1
-3
-1
-3
-1
-3
-1
-1
-1
-3
-1
-1
-1
-1
-3
-1
-1
-3
-1
-3
-1
-1
-3
-1
-3
-1
-3
-1
-3
-3
-1
-1
-3
-3
-3
-3
-1
-3
-3
-3
-1
-1
-1
-3
-1
-3
-3
-1
-3
-1
-3
-1
-1
-1
-1
-1
-1
-1
-1
-1
-1
-1
-3
-1
-3
-1
-1
-1
-1
-1
-1
-3
-3
-1
-1
-1
-1
-1
-1
-3
-1
-1
-1
-1
0
0
0
0
0
0
0
0
0
0
-3
-3
-3
-3
-1
-3
-3
-3
-3
-3
-3
-3
-3
-3
-3
-3
-3
-3
-3
-1
-3
-1
-3
-1
-3
-3
-1
-1
-1
-3
-3
-1
-3
-3
-3
-1
-3
-3
-1
-1
-1
-1
-3
-3
-3
-1
-3
-3
-1
-1
-3
-3
-1
-3
-1
-3
-1
-1
-1
-3
-1
-3
-3
-3
-3
-1
-1
-1
-1
-1
-1
-1
-1
-1
-3
-1
-1
-1
-1
-1
-1
-3
-3
-3
-1
-3
-3
-3
-3
-1
-1
-1
-1
-1
-3
-1
-3
-3
-3
-1
-3
-3
-3
-1
-3
-1
-1
-3
-1
-3
-1
-1
-1
-1
-3
-1
-1
-1
-3
-1
-1
-1
-3
-1
-1
-1
-3
-1
-1
-1
-3
-1
-1
0
0
0
0
0
0
0
0
0
0
0
0
0
0
-3
-3
-3
-3
-3
-3
-3
-3
-3
-3
-3
-3
-3
-3
-3
-3
-1
-3
-1
-3
-3
-3
-3
-3
-1
-3
-3
-3
-3
-3
-1
-3
-1
-3
-1
-3
-3
-3
-1
-1
-3
-3
-1
-1
-1
-3
-3
-1
-3
-3
-3
-1
-1
-3
-1
-3
-1
-1
-1
-1
-3
-3
-3
-1
-1
-3
-1
-1
-1
-1
-3
-3
-3
-3
-1
-1
-1
-1
-1
-3
-1
-1
-1
-3
-3
-3
-1
-3
-1
-3
-1
-1
-3
-1
-1
-1
-1
-3
-1
-1
-1
-1
-3
-3
-3
-1
-3
-1
-1
-1
-1
-1
-1
-1
-1
-3
-1
-1
-1
-1
-1
-3
-3
-1
-3
-1
-1
-1
-1
-3
-1
-3
-1
-1
-1
0
0
0
0
0
0
0
0
0
0
0
0
-3
-3
-3
-3
-3
-3
-3
-3
-3
-3
-1
-3
-1
-3
-1
-1
-3
-1
-3
-3
-3
-3
-3
-3
-1
-3
-1
-3
-1
-1
-3
-1
-1
-3
-3
-1
-3
-1
-3
-3
-3
-1
-1
-3
-1
-3
-3
-1
-1
-3
-3
-1
-3
-3
-3
-3
-1
-1
-1
-1
-3
-3
-3
-1
-3
-1
-1
-1
-1
-1
-1
-1
-3
-1
-3
-3
-3
-1
-3
-3
-1
-1
-1
-1
-3
-3
-1
-1
-1
-3
-1
-3
-3
-1
-3
-1
-1
-1
-1
-1
-1
-1
-1
-3
-3
-1
-1
-1
-3
-3
-3
-1
-1
-3
-3
-3
-1
-1
-1
-3
-1
-1
-1
-3
-1
-1
-3
-1
-1
0
0
0
0
0
0
0
0
0
0
0
0
0
0
0
0
0
0
-3
-3
-3
-1
-3
-3
-3
-1
-3
-1
-3
-3
-1
-3
-3
-1
-1
-3
-3
-3
-3
-1
-3
-3
-3
-3
-3
-1
-3
-3
-3
-3
-1
-3
-1
-3
-1
-1
-1
-3
-3
-1
-1
-1
-3
-3
-3
-3
-3
-3
-1
-3
-1
-3
-3
-1
-1
-1
-1
-1
-3
-3
-3
-1
-1
-3
-1
-1
-1
-3
-1
-3
-1
-3
-1
-1
-3
-3
-3
-1
-3
-1
-3
-3
-1
-3
-1
-3
-3
-1
-1
-3
-1
-1
-3
-1
-1
-1
-1
-1
-3
-1
-3
-1
-3
-3
-1
-1
-1
-1
-1
-1
-1
-1
-3
-1
-1
-1
-1
-1
-1
0
0
0
0
0
0
0
0
0
0
0
0
0
0
0
0
0
0
0
0
0
0
0
0
0
0
-3
-3
-3
-3
-3
-3
-3
-3
-3
-3
-3
-3
-3
-3
-1
-3
-3
-3
-3
-3
-3
-1
-3
-1
-1
-3
-3
-3
-3
-3
-3
-3
-1
-3
-3
-1
-3
-1
-1
-1
-1
-3
-1
-3
-3
-3
-3
-3
-1
-1
-3
-1
-3
-1
-1
-1
-3
-3
-1
-3
-1
-1
-1
-1
-1
-3
-3
-3
-3
-3
-3
-1
-1
-3
-1
-3
-1
-1
-1
-1
-3
-1
-1
-1
-1
-3
-1
-1
-1
-3
-3
-1
-3
-1
-1
-1
-1
-1
-1
-3
-1
-1
-3
-1
-1
-3
-3
-1
-3
-1
-3
-1
-1
-1
-1
-3
-1
-1
-3
-1
-1
-3
-3
-1
-1
-1
-1
-1
-1
-1
-1
0
0
0
0
0
0
0
0
0
0
0
0
0
0
0
0
-3
-3
-3
-3
-3
-3
-3
-3
-3
-3
-3
-3
-1
-3
-3
-1
-3
-3
-3
-3
-3
-3
-3
-3
-3
-3
-3
-3
-1
-1
-3
-1
-1
-3
-1
-1
-1
-3
-3
-1
-1
-3
-3
-3
-3
-1
-3
-3
-3
-3
-1
-3
-3
-1
-3
-3
-1
-3
-3
-3
-1
-3
-1
-3
-1
-1
-1
-3
-3
-3
-1
-3
-1
-1
-1
-1
-1
-1
-1
-1
-3
-1
-3
-1
-1
-1
-1
-1
-1
-1
-3
-3
-1
-3
-1
-3
-1
-1
-1
-1
-3
-3
-1
-1
-1
-1
-1
-1
-1
-3
-1
-3
-1
-1
-3
-1
-3
-1
-1
-1
-1
-1
-1
-3
-1
-1
-1
-1
-1
0
0
0
0
0
0
0
0
0
0
0
0
0
0
0
0
0
0
-3
-3
-3
-3
-3
-3
-3
-3
-3
-3
-3
-1
-3
-3
-3
-3
-1
-3
-1
-3
-3
-3
-1
-3
-3
-3
-3
-1
-1
-3
-1
-1
-3
-1
-3
-3
-3
-3
-3
-3
-3
-1
-1
-1
-3
-1
-3
-3
-1
-3
-1
-3
-3
-3
-1
-3
-3
-1
-3
-1
-3
-3
-1
-3
-3
-1
-3
-3
-1
-3
-3
-1
-1
-1
-1
-1
-1
-1
-1
-1
-1
-1
-1
-1
-1
-1
-3
-3
-1
-1
-3
-3
-1
-1
-3
-1
-3
-1
-1
-1
-1
-1
-1
-1
-3
-3
-1
-3
-1
-1
-1
-3
-3
-1
-1
-3
-1
-1
-1
-1
-3
-1
-1
-1
-1
-1
-1
0
0
0
0
0
0
0
0
0
0
0
0
0
0
0
0
0
0
0
0
-3
-3
-3
-3
-3
-3
-3
-3
-1
-3
-3
-3
-3
-3
-3
-1
-3
-3
-1
-3
-3
-3
-3
-3
-3
-3
-3
-3
-1
-1
-3
-1
-3
-3
-3
-1
-3
-1
-1
-1
-1
-1
-3
-3
-1
-1
-1
-1
-3
-3
-3
-1
-1
-1
-3
-3
-3
-3
-1
-3
-1
-3
-1
-3
-1
-1
-1
-3
-3
-3
-3
-1
-1
-3
-1
-3
-1
-3
-3
-1
-1
-3
-3
-1
-1
-3
-1
-3
-1
-1
-1
-1
-3
-1
-1
-1
-1
-1
-3
-3
-3
-1
-1
-1
-1
-1
-1
-3
-1
-1
-1
-1
-1
-1
-1
-3
-1
-3
-3
-3
-1
-1
-1
-1
-1
-1
-1
0
0
0
0
0
0
0
0
0
0
0
0
0
0
0
0
0
0
0
0
-3
-3
-3
-1
-3
-3
-3
-3
-3
-3
-3
-3
-3
-3
-3
-3
-3
-1
-1
-3
-3
-3
-1
-1
-1
-3
-3
-3
-3
-3
-3
-3
-3
-3
-3
-3
-3
-1
-1
-1
-3
-1
-3
-1
-3
-3
-1
-1
-3
-3
-1
-3
-3
-3
-3
-3
-3
-3
-1
-3
-1
-1
-3
-1
-3
-1
-1
-3
-1
-3
-1
-1
-1
-1
-1
-1
-1
-1
-1
-1
-1
-1
-3
-3
-1
-3
-1
-3
-3
-1
-1
-3
-1
-1
-3
-3
-3
-3
-1
-1
-1
-1
-3
-1
-3
-1
-3
-1
-1
-1
-1
-1
-3
-1
-1
-1
-1
-3
-1
-1
-1
-3
-1
-1
-1
-1
-1
-1
-1
-3
-1
-1
-1
0
0
0
0
0
0
0
0
0
0
0
0
0
0
-3
-3
-3
-3
-3
-3
-1
-3
-3
-3
-3
-3
-3
-1
-3
-3
-1
-1
-3
-1
-3
-3
-3
-3
-3
-1
-3
-3
-3
-3
-3
-3
-1
-3
-3
-3
-3
-1
-1
-1
-1
-1
-1
-3
-3
-3
-3
-3
-1
-1
-3
-1
-1
-1
-3
-1
-1
-3
-3
-1
-1
-1
-1
-3
-1
-1
-3
-3
-1
-1
-1
-3
-1
-1
-3
-1
-1
-1
-3
-1
-1
-3
-3
-3
-1
-3
-3
-1
-1
-3
-3
-1
-3
-3
-1
-1
-3
-1
-3
-1
-1
-1
-3
-3
-1
-1
-1
-1
-1
-1
-1
-3
-3
-1
-1
-3
-1
-1
-1
-3
-1
-1
-1
-1
-3
-1
-1
0
0
0
0
0
0
0
0
0
0
0
0
0
0
0
0
0
0
0
0
-3
-3
-3
-3
-3
-3
-1
-3
-3
-3
-3
-3
-3
-3
-1
-3
-3
-3
-1
-3
-1
-3
-3
-3
-3
-1
-3
-1
-3
-3
-3
-1
-1
-1
-1
-1
-3
-3
-1
-3
-3
-1
-3
-1
-3
-3
-1
-3
-3
-1
-1
-3
-3
-3
-1
-3
-3
-3
-3
-1
-1
-3
-1
-1
-1
-3
-1
-1
-3
-3
-3
-1
-1
-3
-1
-3
-1
-1
-3
-3
-1
-1
-3
-3
-1
-1
-1
-3
-1
-3
-1
-1
-1
-1
-1
-3
-3
-1
-1
-3
-3
-3
-3
-1
-1
-3
-1
-1
-3
-1
-1
-1
-1
-1
-1
-3
-3
-1
-1
-3
-1
-3
-1
-1
-1
-1
-3
-1
-1
-1
-3
-1
-1
-1
-1
-1
-1
0
0
0
0
0
0
0
0
0
0
-3
-3
-3
-3
-3
-3
-3
-3
-3
-3
-3
-3
-3
-3
-3
-1
-3
-3
-1
-1
-1
-3
-3
-3
-3
-3
-3
-3
-1
-1
-1
-3
-3
-1
-1
-1
-1
-1
-3
-1
-3
-3
-3
-1
-1
-3
-1
-3
-3
-3
-3
-1
-1
-1
-1
-3
-3
-1
-3
-1
-3
-3
-1
-1
-1
-3
-3
-3
-3
-3
-3
-1
-1
-1
-1
-1
-3
-1
-1
-3
-1
-3
-3
-3
-1
-1
-3
-3
-1
-1
-1
-1
-1
-3
-1
-1
-1
-1
-1
-1
-1
-1
-1
-1
-3
-3
-1
-3
-1
-1
-3
-1
-1
-1
-1
-1
-1
0
0
0
0
0
0
0
0
0
0
0
0
0
0
0
0
0
0
0
0
0
0
0
0
0
0
0
0
0
0
-3
-3
-3
-3
-1
-3
-3
-3
-3
-1
-1
-3
-3
-1
-3
-1
-3
-1
-3
-3
-3
-3
-1
-3
-3
-3
-1
-3
-3
-3
-3
-3
-1
-3
-1
-3
-1
-3
-3
-1
-1
-3
-3
-3
-1
-1
-1
-1
-1
-3
-3
-3
-3
-1
-3
-1
-1
-3
-1
-3
-3
-3
-1
-1
-1
-3
-3
-3
-1
-3
-1
-1
-3
-3
-1
-1
-1
-3
-1
-3
-1
-1
-1
-3
-3
-1
-1
-1
-1
-1
-1
-1
-1
-3
-3
-3
-1
-1
-3
-1
-3
-3
-1
-3
-1
-3
-1
-1
-1
-3
-1
-1
-1
-3
-1
-3
-1
-1
-1
-1
-1
-1
-1
0
0
0
0
0
0
0
0
0
0
0
0
0
0
0
0
0
0
0
0
0
0
0
0
-3
-3
-3
-3
-3
-3
-3
-3
-3
-3
-3
-3
-1
-3
-3
-3
-3
-3
-1
-3
-3
-1
-3
-3
-1
-1
-3
-3
-3
-1
-3
-3
-3
-1
-1
-3
-3
-1
-1
-1
-1
-3
-3
-3
-1
-1
-3
-1
-3
-3
-3
-1
-1
-1
-1
-3
-3
-3
-3
-1
-3
-3
-1
-1
-1
-1
-1
-1
-1
-1
-3
-3
-1
-1
-1
-3
-3
-1
-1
-3
-1
-3
-3
-1
-3
-3
-1
-1
-3
-3
-3
-1
-1
-1
-3
-3
-1
-3
-1
-3
-3
-3
-1
-3
-1
-1
-1
-1
-1
-1
-1
-1
-3
-1
-1
-1
-1
-1
-1
-1
-1
-3
-1
-1
-1
-1
-1
0
0
0
0
0
0
0
0
0
0
0
0
0
0
0
0
0
0
0
0
-3
-3
-3
-3
-3
-3
-1
-3
-1
-3
-1
-3
-3
-3
-3
-3
-3
-3
-1
-1
-3
-1
-3
-3
-1
-1
-3
-1
-3
-3
-3
-1
-3
-1
-1
-1
-3
-3
-1
-1
-3
-1
-3
-3
-3
-3
-1
-1
-1
-3
-1
-3
-1
-3
-1
-1
-1
-3
-3
-1
-1
-3
-3
-3
-1
-1
-1
-3
-3
-3
-1
-1
-1
-1
-3
-1
-3
-3
-1
-3
-3
-3
-1
-3
-3
-3
-3
-3
-3
-1
-3
-1
-1
-1
-3
-3
-1
-1
-1
-1
-1
-3
-1
-1
-1
-1
-1
-1
-1
-1
-3
-1
-3
-1
-1
-1
-1
-1
-1
0
0
0
0
0
0
0
0
0
0
0
0
0
0
0
0
0
0
0
0
0
0
0
0
0
0
0
0
-3
-3
-3
-3
-3
-3
-3
-3
-3
-1
-3
-3
-3
-3
-1
-3
-3
-3
-3
-3
-3
-3
-3
-1
-3
-3
-1
-3
-3
-1
-3
-1
-1
-3
-3
-1
-3
-3
-3
-1
-1
-1
-1
-3
-3
-1
-3
-3
-1
-3
-3
-3
-1
-1
-1
-3
-1
-3
-3
-3
-3
-3
-3
-3
-1
-1
-1
-1
-1
-1
-1
-1
-1
-3
-3
-1
-1
-1
-3
-1
-3
-3
-1
-1
-3
-1
-1
-3
-3
-1
-3
-1
-1
-1
-3
-3
-1
-1
-3
-1
-1
-3
-1
-3
-1
-1
-1
-1
-1
-1
-1
-1
-1
-1
-3
-1
-1
-1
-3
-1
-3
-3
-1
-1
-1
-1
-1
-1
-1
0
0
0
0
0
0
0
0
0
0
0
0
0
0
0
0
0
0
-3
-3
-3
-3
-3
-3
-3
-1
-3
-3
-3
-3
-3
-1
-3
-3
-3
-3
-3
-3
-3
-1
-3
-3
-3
-3
-3
-3
-3
-1
-1
-1
-3
-1
-3
-1
-3
-1
-1
-3
-3
-3
-3
-1
-3
-1
-1
-1
-1
-1
-3
-3
-1
-1
-3
-1
-1
-3
-3
-3
-1
-3
-1
-1
-3
-3
-1
-3
-3
-1
-3
-3
-1
-1
-3
-1
-1
-1
-1
-1
-1
-3
-3
-1
-3
-1
-3
-1
-3
-1
-1
-1
-1
-3
-1
-1
-1
-1
-1
-3
-1
-1
-3
-3
-3
-3
-1
-1
-1
-3
-1
-3
-1
-3
-1
-3
-1
-1
-1
-1
-1
-1
-3
-1
-1
-1
-1
-3
-1
-1
-1
0
0
0
0
0
0
0
0
0
0
0
0
0
0
0
0
-3
-3
-3
-3
-3
-3
-3
-3
-3
-1
-3
-3
-3
-3
-3
-1
-3
-3
-1
-1
-3
-3
-3
-3
-1
-3
-1
-1
-3
-3
-3
-3
-3
-1
-1
-3
-3
-3
-3
-3
-1
-3
-1
-1
-1
-3
-3
-1
-1
-1
-1
-1
-3
-3
-3
-3
-1
-1
-1
-3
-3
-1
-1
-3
-1
-3
-1
-1
-3
-3
-1
-3
-3
-3
-1
-3
-1
-3
-1
-3
-3
-1
-1
-1
-3
-1
-3
-1
-1
-1
-1
-1
-3
-1
-3
-1
-1
-1
-3
-1
-1
-3
-1
-3
-1
-1
-1
-1
-1
-1
-1
-1
-1
-1
-1
-1
-1
0
0
0
0
0
0
0
0
0
0
0
0
0
0
0
0
0
0
0
0
0
0
0
0
0
0
0
0
0
0
-3
-3
-3
-3
-3
-3
-3
-3
-3
-3
-3
-3
-3
-3
-3
-3
-3
-3
-1
-1
-3
-3
-3
-3
-3
-3
-3
-1
-3
-3
-1
-3
-3
-3
-3
-1
-1
-1
-1
-3
-1
-3
-1
-3
-3
-3
-1
-3
-1
-3
-3
-1
-1
-3
-3
-3
-1
-1
-1
-1
-1
-3
-3
-1
-3
-1
-3
-1
-1
-3
-1
-1
-3
-1
-1
-1
-1
-3
-3
-1
-1
-1
-1
-3
-1
-3
-1
-1
-1
-1
-3
-1
-1
-3
-1
-1
-1
-1
-3
-1
-3
-1
-1
-3
-1
-1
-3
-1
-1
-1
-3
-1
-1
-1
-1
-1
-1
-1
-1
0
0
0
0
0
0
0
0
0
0
0
0
0
0
0
0
0
0
0
0
0
0
0
0
0
0
0
0
-3
-3
-3
-3
-3
-3
-3
-3
-3
-3
-3
-3
-1
-3
-3
-3
-1
-3
-3
-3
-3
-1
-3
-3
-3
-1
-1
-3
-3
-3
-3
-1
-1
-1
-3
-1
-1
-3
-3
-1
-1
-3
-3
-1
-3
-1
-1
-1
-1
-3
-1
-1
-3
-3
-3
-1
-3
-3
-1
-3
-3
-3
-3
-1
-3
-3
-1
-1
-1
-1
-3
-1
-1
-1
-1
-3
-1
-3
-3
-1
-3
-3
-1
-1
-3
-3
-1
-1
-1
-1
-1
-3
-1
-1
-3
-3
-1
-1
-1
-1
-1
-3
-1
-1
-1
-1
-1
-3
-3
-3
-1
-1
-1
-1
-3
-1
-1
-1
-1
-3
-1
-1
-1
0
0
0
0
0
0
0
0
0
0
0
0
0
0
0
0
0
0
0
0
0
0
0
0
-3
-3
-3
-3
-3
-3
-3
-3
-3
-3
-3
-3
-3
-3
-3
-3
-3
-1
-3
-1
-3
-3
-3
-3
-3
-1
-1
-3
-3
-1
-1
-1
-3
-3
-3
-3
-1
-3
-1
-1
-3
-1
-3
-3
-1
-1
-3
-3
-3
-3
-3
-1
-1
-1
-1
-3
-3
-3
-1
-1
-1
-1
-3
-1
-1
-1
-1
-1
-3
-1
-3
-3
-3
-1
-1
-3
-1
-3
-1
-3
-1
-1
-1
-3
-3
-1
-3
-3
-3
-1
-3
-1
-3
-3
-1
-1
-1
-1
-1
-3
-1
-1
-1
-1
-1
-3
-1
-1
-1
-3
-1
-1
-1
-1
-1
-1
-3
-1
-3
-3
-1
-1
-1
-3
-1
-3
-1
-3
-1
-3
-1
-1
-1
-1
-1
0
0
0
0
0
0
0
0
0
0
0
0
-3
-3
-3
-3
-3
-3
-3
-3
-3
-3
-3
-3
-3
-3
-3
-1
-3
-3
-1
-3
-1
-3
-3
-3
-3
-3
-3
-3
-1
-3
-1
-3
-3
-1
-1
-3
-3
-3
-3
-1
-1
-1
-1
-3
-1
-1
-3
-1
-3
-1
-3
-3
-1
-1
-3
-1
-1
-3
-3
-3
-1
-3
-1
-1
-1
-3
-1
-1
-1
-1
-1
-3
-1
-1
-3
-1
-3
-3
-3
-1
-3
-3
-3
-1
-1
-3
-3
-1
-1
-1
-1
-1
-1
-3
-3
-3
-1
-1
-1
-1
-1
-3
-1
-1
-1
-3
-1
-1
-1
-1
-1
-1
-3
-1
-3
-1
-3
-1
-1
-1
-1
-3
-1
-1
-1
0
0
0
0
0
0
0
0
0
0
0
0
0
0
0
0
0
0
0
0
0
0
-3
-3
-3
-3
-3
-3
-3
-3
-3
-3
-3
-3
-3
-3
-3
-1
-3
-3
-3
-3
-3
-3
-1
-3
-1
-3
-1
-3
-3
-3
-1
-1
-1
-1
-1
-3
-1
-3
-3
-3
-1
-1
-3
-3
-1
-3
-1
-3
-3
-1
-1
-3
-3
-3
-1
-1
-3
-3
-1
-3
-1
-3
-3
-1
-1
-1
-1
-1
-3
-1
-3
-1
-3
-1
-1
-3
-3
-3
-1
-1
-3
-3
-1
-3
-1
-1
-1
-1
-1
-1
-1
-3
-1
-3
-1
-1
-1
-3
-1
-1
-3
-1
-1
-1
-3
-1
-3
-1
-1
-3
-1
-1
-1
-1
-1
-1
-1
-3
-1
-3
-3
-3
-1
-1
-1
-3
-1
-3
-1
-1
-1
0
0
0
0
0
0
0
0
0
0
0
0
0
0
0
0
-3
-3
-3
-3
-3
-3
-3
-3
-3
-1
-3
-3
-3
-3
-3
-3
-1
-3
-1
-3
-1
-3
-1
-3
-3
-3
-3
-3
-3
-1
-1
-1
-3
-1
-1
-1
-3
-3
-3
-3
-3
-1
-3
-3
-3
-3
-3
-1
-3
-1
-1
-1
-3
-1
-1
-3
-3
-3
-1
-1
-1
-1
-3
-1
-1
-1
-3
-3
-1
-3
-1
-3
-1
-1
-1
-3
-1
-1
-3
-1
-3
-1
-3
-1
-1
-1
-1
-3
-3
-1
-1
-3
-1
-3
-3
-1
-1
-1
-1
-1
-3
-1
-1
-1
-1
-3
-1
-3
-1
-1
-3
-1
-3
-3
-1
-1
-1
-1
-1
-1
-1
0
0
0
0
0
0
0
0
0
0
0
0
0
0
0
0
0
0
0
0
0
0
0
0
0
0
-3
-3
-3
-3
-3
-3
-3
-3
-1
-3
-3
-3
-1
-3
-3
-3
-1
-1
-3
-3
-3
-3
-3
-3
-3
-3
-3
-3
-1
-3
-3
-3
-3
-3
-1
-3
-3
-1
-3
-3
-3
-1
-1
-1
-1
-3
-3
-1
-1
-1
-1
-3
-1
-1
-1
-3
-1
-1
-1
-1
-3
-3
-3
-3
-1
-3
-1
-3
-3
-1
-3
-1
-3
-3
-1
-3
-1
-1
-1
-1
-1
-1
-1
-1
-1
-1
-3
-1
-3
-1
-1
-3
-1
-1
-1
-1
-1
-3
-1
-3
-3
-3
-1
-3
-1
-1
-1
-1
-3
-1
-1
-1
-1
-1
-3
-3
-1
-1
-1
-1
-3
-1
-1
0
0
0
0
0
0
0
0
0
0
0
0
0
0
0
0
0
0
0
0
0
0
0
0
-3
-3
-3
-3
-3
-3
-3
-1
-3
-3
-3
-1
-3
-3
-3
-3
-1
-3
-1
-1
-3
-3
-3
-3
-3
-3
-1
-3
-3
-1
-3
-1
-3
-3
-1
-1
-3
-3
-3
-3
-3
-1
-3
-3
-3
-3
-1
-1
-3
-1
-1
-3
-1
-1
-1
-1
-1
-1
-3
-3
-3
-1
-1
-1
-1
-1
-1
-3
-1
-3
-1
-3
-1
-1
-1
-3
-3
-3
-1
-1
-3
-3
-3
-3
-1
-1
-1
-3
-3
-3
-3
-1
-1
-1
-3
-3
-1
-1
-3
-3
-1
-1
-3
-3
-1
-1
-1
-3
-1
-1
-1
-1
-1
-1
-1
-3
-1
-1
-3
-1
-3
-1
-1
-1
-1
-1
-1
-1
-1
0
0
0
0
0
0
0
0
0
0
0
0
0
0
0
0
0
0
-3
-3
-3
-3
-3
-3
-3
-3
-1
-3
-3
-3
-3
-3
-3
-1
-3
-3
-1
-3
-1
-3
-3
-3
-1
-3
-3
-3
-3
-3
-1
-1
-3
-3
-1
-1
-3
-3
-1
-3
-3
-3
-1
-1
-3
-3
-1
-1
-1
-1
-3
-1
-1
-3
-1
-1
-1
-1
-1
-1
-1
-3
-3
-1
-1
-3
-3
-1
-1
-1
-1
-3
-3
-3
-3
-3
-3
-3
-3
-1
-3
-1
-1
-1
-3
-3
-3
-1
-1
-3
-3
-3
-1
-1
-1
-1
-3
-1
-1
-1
-1
-3
-3
-3
-3
-1
-1
-1
-1
-1
-1
-1
-1
-1
-1
-1
-1
-1
-3
-3
-1
-1
-1
-1
-1
0
0
0
0
0
0
0
0
0
0
0
0
0
0
0
0
0
0
0
0
0
0
-3
-3
-3
-3
-3
-3
-3
-3
-3
-3
-3
-3
-3
-3
-3
-1
-3
-1
-3
-1
-3
-3
-3
-3
-3
-3
-1
-3
-1
-3
-3
-1
-3
-3
-3
-3
-1
-1
-3
-1
-3
-3
-3
-3
-1
-1
-3
-3
-1
-3
-1
-3
-1
-3
-1
-3
-1
-3
-1
-1
-3
-1
-1
-1
-3
-1
-3
-3
-3
-3
-1
-1
-3
-3
-3
-1
-3
-1
-1
-1
-3
-3
-3
-1
-3
-1
-1
-3
-1
-1
-1
-1
-3
-3
-1
-1
-1
-1
-1
-3
-1
-1
-1
-3
-1
-1
-1
-1
-3
-1
-1
-3
-1
-1
-1
-1
-1
-1
-1
-3
-1
-1
-1
-1
-1
-1
-1
-1
-1
0
0
0
0
0
0
0
0
0
0
0
0
0
0
0
0
0
0
-3
-3
-3
-3
-3
-3
-3
-3
-3
-3
-3
-3
-1
-3
-3
-3
-1
-1
-3
-1
-3
-1
-1
-3
-1
-3
-3
-3
-1
-3
-1
-1
-1
-3
-3
-3
-1
-3
-3
-1
-1
-1
-1
-1
-1
-3
-3
-3
-3
-1
-1
-3
-1
-3
-3
-3
-3
-3
-1
-3
-1
-3
-3
-3
-3
-3
-1
-1
-3
-1
-1
-3
-3
-1
-1
-3
-1
-1
-3
-3
-1
-3
-3
-1
-3
-1
-1
-1
-1
-1
-3
-1
-3
-1
-3
-1
-1
-1
-1
-1
-1
-3
-1
-1
-3
-3
-1
-1
-1
-3
-1
-1
-1
-1
-1
-3
-1
-3
-1
-1
-1
-1
-1
0
0
0
0
0
0
0
0
0
0
0
0
0
0
0
0
0
0
0
0
0
0
0
0
-3
-3
-3
-3
-3
-3
-3
-3
-3
-3
-3
-3
-3
-3
-3
-3
-3
-3
-3
-3
-1
-3
-1
-3
-3
-3
-1
-1
-3
-1
-3
-3
-3
-1
-3
-1
-3
-3
-3
-1
-3
-3
-3
-3
-1
-1
-3
-1
-1
-3
-3
-1
-3
-1
-3
-1
-1
-1
-3
-1
-1
-1
-1
-1
-1
-1
-3
-3
-1
-3
-1
-3
-1
-3
-3
-1
-1
-1
-1
-3
-3
-1
-1
-3
-3
-3
-1
-3
-3
-3
-1
-1
-1
-3
-1
-3
-1
-1
-1
-1
-1
-1
-1
-1
-1
-1
-1
-3
-3
-1
-1
-1
-1
-1
-3
-1
-1
-1
-1
-3
-1
-1
-1
-3
-3
-1
-1
-1
-1
0
0
0
0
0
0
0
0
0
0
0
0
0
0
0
0
0
0
-3
-3
-3
-3
-3
-3
-3
-3
-3
-3
-1
-3
-3
-3
-1
-3
-3
-3
-1
-3
-3
-1
-1
-1
-3
-1
-1
-1
-3
-1
-1
-3
-3
-3
-3
-3
-1
-3
-3
-3
-3
-3
-3
-3
-3
-3
-3
-1
-1
-3
-1
-1
-1
-1
-1
-3
-1
-1
-3
-3
-1
-1
-1
-1
-1
-1
-3
-1
-3
-3
-1
-3
-1
-3
-1
-3
-3
-3
-1
-1
-3
-1
-1
-1
-3
-1
-1
-1
-1
-1
-3
-1
-1
-1
-1
-1
-3
-1
-1
-3
-1
-1
-3
-1
-1
-3
-1
-1
-1
0
0
0
0
0
0
0
0
0
0
0
0
0
0
0
0
0
0
0
0
0
0
0
0
0
0
0
0
0
0
0
0
0
0
0
0
0
0
-3
-3
-3
-3
-3
-3
-3
-1
-3
-3
-3
-3
-3
-1
-3
-3
-3
-3
-3
-3
-1
-3
-3
-3
-3
-3
-3
-3
-3
-3
-1
-3
-1
-1
-3
-3
-3
-1
-3
-1
-1
-3
-1
-3
-1
-3
-3
-1
-3
-1
-3
-1
-1
-1
-1
-3
-1
-3
-3
-1
-3
-1
-1
-3
-3
-1
-1
-3
-1
-1
-3
-3
-3
-1
-3
-3
-1
-1
-1
-1
-1
-1
-1
-1
-3
-3
-1
-1
-1
-1
-1
-1
-1
-3
-1
-3
-3
-1
-1
-1
-1
-3
-1
-1
-3
-1
-1
-1
-1
-3
-3
-3
-1
-1
-3
-1
-1
-1
-3
-1
-1
-1
-1
-1
-3
-3
-1
-1
-1
0
0
0
0
0
0
0
0
0
0
0
0
0
0
0
0
0
0
-3
-3
-3
-3
-3
-3
-3
-3
-3
-1
-1
-3
-3
-3
-3
-3
-3
-1
-3
-3
-3
-3
-3
-3
-1
-1
-3
-3
-3
-1
-3
-1
-3
-1
-3
-1
-3
-1
-3
-1
-3
-1
-3
-1
-1
-3
-1
-3
-3
-3
-1
-1
-1
-3
-1
-1
-3
-3
-3
-3
-1
-1
-1
-3
-3
-1
-1
-1
-3
-1
-1
-3
-3
-1
-1
-1
-3
-1
-1
-3
-1
-1
-3
-3
-3
-1
-1
-1
-3
-1
-3
-1
-1
-3
-1
-3
-1
-1
-1
-1
-1
-3
-1
-3
-3
-3
-1
-3
-1
-3
-1
-1
-3
-3
-1
-1
-1
-1
-3
-3
-1
-1
-1
-1
-1
-1
-1
-1
-1
0
0
0
0
0
0
0
0
0
0
0
0
0
0
0
0
0
0
-3
-3
-3
-3
-3
-3
-3
-3
-3
-3
-3
-3
-1
-3
-3
-1
-3
-3
-1
-3
-3
-1
-3
-1
-1
-1
-3
-3
-3
-1
-3
-3
-1
-3
-3
-1
-3
-1
-1
-1
-1
-3
-3
-1
-3
-3
-1
-1
-1
-3
-3
-1
-3
-1
-1
-1
-3
-1
-3
-3
-3
-3
-3
-1
-1
-1
-3
-3
-1
-3
-1
-1
-1
-3
-1
-1
-3
-3
-1
-3
-3
-3
-1
-3
-3
-3
-1
-1
-1
-1
-3
-1
-1
-3
-1
-1
-1
-1
-1
-3
-3
-1
-1
-3
-1
-1
-1
-1
-1
-1
-1
-3
-1
-1
-3
-1
-3
-1
-1
-3
-1
-1
-1
0
0
0
0
0
0
0
0
0
0
0
0
0
0
0
0
0
0
0
0
0
0
0
0
-3
-3
-3
-3
-3
-3
-3
-3
-3
-3
-3
-3
-3
-1
-1
-3
-3
-3
-3
-3
-3
-1
-3
-1
-3
-3
-3
-3
-1
-1
-1
-1
-1
-3
-1
-1
-3
-3
-1
-1
-1
-3
-3
-3
-3
-3
-3
-3
-1
-1
-3
-3
-1
-3
-3
-1
-1
-1
-1
-3
-3
-3
-3
-3
-1
-1
-1
-1
-1
-1
-3
-3
-3
-3
-1
-1
-3
-3
-3
-3
-1
-3
-1
-1
-3
-1
-1
-1
-3
-1
-1
-1
-1
-1
-1
-1
-1
-1
-3
-3
-1
-3
-1
-1
-1
-3
-1
-1
-1
-1
-3
-1
-3
-1
-1
-1
-1
-1
-1
-1
-1
0
0
0
0
0
0
0
0
0
0
0
0
0
0
0
0
0
0
0
0
0
0
0
0
0
0
-3
-3
-3
-3
-3
-3
-3
-3
-1
-3
-3
-1
-3
-3
-3
-3
-3
-3
-3
-3
-3
-3
-1
-3
-3
-1
-3
-1
-3
-1
-3
-3
-1
-1
-1
-3
-3
-3
-3
-1
-1
-3
-3
-3
-1
-1
-1
-1
-1
-1
-3
-3
-3
-1
-3
-1
-1
-3
-3
-1
-3
-1
-1
-3
-3
-3
-3
-1
-1
-3
-1
-3
-1
-1
-3
-1
-3
-1
-1
-3
-1
-1
-3
-1
-3
-3
-1
-3
-1
-1
-3
-1
-3
-1
-1
-1
-3
-1
-1
-1
-3
-3
-3
-1
-1
-1
-3
-1
-1
-1
-3
-1
-3
-3
-1
-3
-1
-1
-3
-1
-1
-1
-1
-1
-1
-1
-1
-1
-1
-1
-3
-1
-1
0
0
0
0
0
0
0
0
0
0
0
0
0
0
-3
-3
-1
-3
-3
-3
-3
-3
-3
-3
-3
-1
-3
-3
-1
-3
-3
-3
-1
-1
-3
-3
-1
-1
-3
-3
-1
-1
-1
-3
-3
-1
-1
-1
-3
-1
-1
-3
-3
-3
-1
-3
-1
-1
-1
-3
-3
-3
-1
-3
-1
-3
-1
-3
-3
-3
-3
-3
-1
-3
-3
-1
-3
-3
-3
-3
-3
-1
-1
-3
-1
-3
-1
-1
-1
-3
-3
-1
-1
-3
-3
-3
-1
-1
-3
-3
-1
-3
-1
-1
-1
-1
-1
-1
-1
-3
-3
-1
-1
-1
-1
-3
-3
-1
-1
-3
-1
-1
-1
-3
-3
-1
-1
-1
-1
-1
-1
-1
-1
-3
-1
-3
-1
-1
-3
-1
-1
0
0
0
0
0
0
0
0
0
0
0
0
0
0
0
0
0
0
0
0
-3
-3
-3
-3
-3
-3
-3
-3
-3
-3
-3
-3
-3
-3
-3
-3
-3
-1
-1
-3
-3
-3
-3
-1
-1
-3
-3
-3
-1
-1
-3
-3
-1
-1
-3
-3
-3
-1
-3
-3
-3
-1
-3
-1
-3
-1
-1
-1
-1
-1
-1
-1
-3
-3
-1
-3
-1
-3
-3
-3
-1
-3
-3
-3
-1
-1
-1
-3
-1
-1
-1
-1
-1
-3
-1
-1
-1
-1
-1
-3
-3
-1
-1
-3
-3
-1
-1
-3
-1
-3
-1
-3
-3
-1
-3
-3
-1
-1
-1
-1
-1
-1
-1
-1
-1
-1
-1
-1
-3
-3
-1
-1
-1
-3
-3
-1
-1
-3
-3
-3
-3
-3
-1
-1
-1
-3
-1
-1
-1
-1
-1
0
0
0
0
0
0
0
0
0
0
0
0
0
0
0
0
-3
-3
-3
-3
-3
-3
-3
-1
-3
-3
-3
-3
-3
-3
-3
-3
-1
-3
-3
-1
-3
-1
-1
-3
-1
-3
-1
-3
-3
-1
-3
-3
-1
-3
-1
-3
-1
-1
-1
-3
-1
-3
-3
-3
-3
-1
-3
-1
-3
-1
-1
-1
-3
-1
-1
-1
-3
-3
-1
-1
-1
-1
-3
-1
-1
-1
-3
-1
-3
-3
-1
-1
-3
-3
-3
-3
-3
-1
-1
-1
-3
-1
-1
-1
-3
-1
-3
-3
-3
-1
-3
-1
-1
-1
-1
-1
-1
-3
-1
-3
-3
-1
-3
-1
-3
-3
-1
-3
-1
-1
-1
-3
-1
-1
-1
-1
-3
-3
-1
-1
-1
-1
-1
0
0
0
0
0
0
0
0
0
0
0
0
0
0
0
0
0
0
0
0
0
0
0
0
-3
-3
-3
-3
-3
-3
-1
-1
-3
-3
-3
-3
-3
-3
-3
-1
-3
-3
-1
-3
-3
-3
-3
-1
-3
-3
-3
-1
-1
-3
-3
-3
-3
-1
-1
-3
-3
-3
-3
-3
-3
-1
-1
-1
-1
-1
-1
-3
-1
-1
-3
-3
-1
-3
-3
-3
-1
-3
-1
-3
-3
-3
-3
-1
-1
-3
-1
-1
-1
-1
-1
-1
-3
-1
-1
-1
-1
-3
-1
-1
-3
-3
-1
-1
-3
-1
-3
-3
-1
-1
-3
-1
-3
-3
-3
-3
-1
-3
-1
-3
-1
-1
-3
-1
-1
-1
-1
-1
-1
-1
-1
-1
-1
-1
-3
-3
-1
-3
-1
-3
-3
-1
-1
-3
-1
-1
-1
-3
-1
-3
-1
-1
-1
-1
-1
0
0
0
0
0
0
0
0
0
0
0
0
-3
-3
-3
-3
-3
-3
-3
-3
-3
-1
-3
-3
-1
-3
-3
-3
-3
-3
-1
-1
-3
-1
-1
-3
-1
-3
-3
-1
-3
-3
-1
-1
-3
-1
-1
-3
-1
-3
-3
-1
-1
-3
-3
-3
-3
-1
-1
-1
-3
-3
-3
-1
-3
-1
-3
-1
-3
-3
-1
-1
-1
-1
-1
-3
-3
-3
-1
-3
-1
-3
-1
-1
-3
-1
-1
-1
-3
-3
-3
-1
-1
-1
-1
-1
-3
-1
-1
-3
-1
-1
-3
-3
-3
-3
-1
-1
-1
-3
-3
-1
-3
-1
-1
-3
-1
-3
-1
-3
-3
-3
-1
-1
-3
-1
-3
-1
-1
-3
-1
-1
-1
-1
-1
-1
-3
-3
-1
-1
-3
-1
-1
-1
-1
0
0
0
0
0
0
0
0
0
0
0
0
0
0
-3
-3
-3
-3
-3
-3
-3
-3
-3
-3
-3
-3
-3
-3
-1
-3
-1
-3
-3
-3
-3
-1
-1
-3
-3
-1
-3
-3
-1
-3
-3
-3
-1
-3
-1
-1
-3
-3
-1
-1
-3
-1
-1
-3
-3
-3
-3
-1
-1
-3
-1
-1
-1
-3
-1
-3
-3
-1
-1
-1
-1
-3
-1
-1
-1
-1
-3
-3
-3
-3
-3
-1
-1
-3
-1
-1
-1
-3
-1
-3
-3
-1
-3
-3
-1
-3
-1
-1
-3
-1
-1
-1
-1
-1
-3
-1
-1
-3
-1
-3
-1
-3
-3
-1
-1
-1
-3
-3
-3
-3
-1
-1
-3
-1
-1
-1
-1
-1
-1
-1
-3
-1
-1
-1
-1
-1
-3
-1
-1
0
0
0
0
0
0
0
0
0
0
0
0
0
0
0
0
0
0
-3
-3
-3
-3
-3
-3
-3
-3
-3
-1
-3
-3
-3
-1
-3
-3
-3
-3
-3
-1
-1
-3
-3
-3
-1
-1
-1
-1
-3
-3
-3
-3
-1
-3
-1
-1
-1
-3
-3
-3
-1
-1
-3
-1
-1
-3
-1
-1
-3
-1
-3
-3
-3
-1
-3
-1
-3
-1
-1
-3
-3
-1
-1
-1
-1
-3
-1
-3
-1
-3
-1
-1
-1
-3
-3
-3
-3
-3
-3
-1
-1
-3
-3
-1
-1
-3
-1
-1
-1
-3
-1
-1
-3
-1
-3
-1
-3
-3
-3
-3
-1
-1
-1
-1
-1
-1
-1
-1
-1
-1
-1
-3
-3
-3
-1
-1
-1
-1
-3
-3
-1
-1
-1
-1
-1
0
0
0
0
0
0
0
0
0
0
0
0
0
0
0
0
0
0
0
0
0
0
-3
-3
-3
-3
-3
-3
-1
-3
-3
-1
-1
-3
-3
-3
-3
-3
-1
-3
-3
-1
-3
-3
-3
-1
-3
-1
-1
-3
-1
-1
-1
-3
-3
-3
-3
-1
-3
-1
-3
-1
-3
-3
-3
-3
-1
-1
-3
-3
-1
-3
-3
-3
-3
-1
-1
-1
-3
-3
-1
-3
-1
-3
-1
-3
-1
-1
-3
-1
-1
-1
-1
-1
-1
-1
-1
-3
-3
-3
-3
-3
-1
-1
-3
-3
-1
-1
-3
-1
-1
-3
-1
-3
-3
-1
-1
-3
-1
-1
-1
-1
-1
-3
-1
-1
-1
-1
-3
-3
-3
-1
-3
-1
-1
-1
-1
-1
-1
-1
-3
-3
-1
-1
-1
0
0
0
0
0
0
0
0
0
0
0
0
0
0
0
0
0
0
0
0
0
0
0
0
-3
-3
-3
-3
-3
-3
-3
-3
-3
-3
-1
-3
-3
-3
-3
-1
-3
-3
-1
-3
-3
-3
-1
-3
-1
-3
-1
-1
-1
-1
-3
-1
-1
-3
-3
-3
-3
-3
-3
-1
-1
-3
-3
-3
-3
-3
-1
-3
-3
-3
-3
-3
-1
-3
-3
-3
-3
-1
-1
-1
-1
-1
-3
-1
-3
-1
-1
-1
-1
-3
-1
-1
-1
-3
-1
-1
-1
-3
-1
-3
-3
-1
-1
-3
-3
-3
-1
-3
-1
-3
-3
-1
-1
-1
-1
-1
-1
-3
-3
-3
-1
-3
-3
-1
-3
-1
-1
-1
-1
-1
-1
-3
-1
-3
-1
-1
-1
-1
-1
-3
-1
-1
-3
-1
-1
-1
-1
-1
-1
-3
-1
-1
-1
0
0
0
0
0
0
0
0
0
0
0
0
0
0
-3
-3
-3
-3
-1
-3
-3
-3
-3
-3
-1
-1
-3
-3
-3
-3
-1
-1
-3
-1
-1
-3
-3
-3
-3
-3
-3
-3
-1
-1
-1
-3
-1
-1
-3
-3
-1
-1
-3
-3
-3
-3
-3
-1
-3
-1
-1
-1
-1
-1
-1
-3
-3
-3
-1
-3
-3
-3
-1
-3
-1
-1
-3
-3
-3
-1
-1
-1
-3
-3
-3
-1
-1
-1
-1
-3
-1
-3
-1
-1
-1
-1
-1
-1
-3
-1
-1
-3
-1
-3
-3
-1
-1
-1
-3
-3
-3
-1
-3
-3
-1
-3
-1
-1
-1
-1
-1
-1
-3
-3
-3
-1
-1
-3
-3
-3
-3
-1
-1
-3
-3
-1
-1
-1
-1
-3
-1
-1
-1
-3
-1
-1
-1
0
0
0
0
0
0
0
0
0
0
0
0
0
0
-3
-3
-3
-3
-3
-3
-3
-3
-3
-1
-3
-3
-3
-1
-3
-3
-3
-3
-3
-3
-1
-1
-3
-3
-1
-3
-1
-3
-3
-1
-1
-3
-3
-1
-3
-1
-1
-3
-1
-1
-3
-3
-1
-1
-1
-1
-3
-3
-1
-3
-1
-1
-3
-3
-3
-3
-1
-1
-3
-3
-1
-1
-1
-1
-1
-3
-3
-3
-1
-3
-3
-1
-3
-3
-1
-1
-3
-3
-1
-1
-1
-3
-3
-3
-3
-3
-1
-1
-3
-3
-1
-1
-1
-1
-1
-1
-1
-3
-3
-3
-1
-1
-1
-1
-1
-1
-1
-1
-1
-3
-3
-1
-1
-3
-3
-3
-1
-1
-1
-1
-1
-1
-1
-1
-3
-1
-1
0
0
0
0
0
0
0
0
0
0
0
0
0
0
0
0
0
0
0
0
-3
-3
-3
-3
-3
-3
-3
-3
-3
-3
-1
-3
-1
-3
-3
-3
-3
-3
-3
-3
-3
-1
-3
-3
-3
-3
-1
-3
-3
-3
-1
-1
-1
-3
-3
-3
-1
-1
-3
-1
-3
-3
-3
-3
-1
-1
-3
-1
-3
-3
-3
-1
-1
-3
-3
-1
-1
-1
-1
-1
-1
-3
-1
-3
-3
-3
-1
-3
-1
-1
-3
-1
-3
-3
-3
-1
-1
-1
-3
-1
-1
-1
-1
-1
-1
-1
-3
-1
-1
-1
-1
-1
-3
-1
-3
-3
-1
-3
-1
-1
-1
-3
-3
-1
-1
-1
-1
-1
-3
-1
-1
-3
-1
-3
-1
-3
-1
-1
-1
-3
-3
-1
-1
-1
-3
-1
-1
-1
-3
-1
-1
0
0
0
0
0
0
0
0
0
0
0
0
0
0
0
0
-3
-3
-3
-3
-3
-3
-3
-3
-3
-3
-3
-3
-3
-1
-1
-3
-1
-1
-1
-3
-3
-1
-3
-3
-1
-3
-3
-1
-1
-3
-3
-1
-3
-1
-1
-3
-3
-1
-1
-3
-3
-1
-3
-3
-3
-3
-1
-3
-3
-3
-3
-3
-1
-3
-1
-3
-1
-3
-1
-1
-1
-3
-1
-3
-1
-3
-1
-1
-3
-3
-3
-1
-1
-1
-1
-1
-3
-3
-1
-1
-1
-3
-3
-1
-1
-3
-3
-1
-3
-3
-1
-3
-1
-1
-3
-1
-3
-3
-1
-3
-3
-1
-1
-1
-1
-1
-1
-1
-1
-1
-3
-3
-1
-1
-1
-3
-1
-1
-3
-1
-1
-1
-1
-1
-1
-1
-1
0
0
0
0
0
0
0
0
0
0
0
0
0
0
0
0
0
0
0
0
-3
-3
-3
-3
-3
-3
-3
-3
-3
-3
-3
-3
-3
-3
-3
-3
-1
-1
-1
-3
-1
-1
-3
-1
-1
-1
-3
-3
-1
-3
-3
-3
-3
-3
-1
-3
-3
-3
-1
-3
-3
-3
-1
-3
-3
-1
-3
-1
-1
-1
-1
-3
-3
-3
-1
-3
-1
-3
-1
-1
-1
-1
-1
-3
-3
-1
-1
-1
-1
-1
-3
-1
-1
-3
-3
-1
-3
-1
-1
-1
-1
-1
-1
-1
-3
-3
-1
-3
-3
-1
-3
-1
-1
-1
-1
-3
-3
-3
-1
-3
-1
-1
-3
-1
-1
-1
-3
-1
-1
-3
-3
-1
-1
-3
-1
-1
-3
-1
-3
-1
-3
-1
-1
-3
-1
-1
-1
0
0
0
0
0
0
0
0
0
0
0
0
0
0
0
0
0
0
0
0
-3
-3
-3
-3
-3
-3
-1
-3
-3
-3
-1
-3
-3
-3
-3
-3
-3
-1
-1
-3
-3
-3
-3
-1
-3
-1
-3
-1
-3
-1
-3
-3
-3
-1
-3
-3
-3
-3
-3
-1
-3
-1
-1
-3
-1
-1
-1
-3
-3
-1
-3
-3
-3
-1
-3
-3
-3
-1
-3
-1
-3
-1
-1
-1
-3
-1
-3
-1
-1
-3
-1
-3
-1
-1
-3
-3
-1
-3
-3
-1
-3
-1
-3
-1
-1
-1
-1
-3
-3
-3
-1
-3
-1
-1
-1
-1
-1
-1
-1
-1
-1
-1
-1
-1
-1
-1
-1
-1
-1
-3
-3
-1
-1
-3
-3
-3
-1
-1
-1
-1
-1
-1
-1
0
0
0
0
0
0
0
0
0
0
0
0
0
0
0
0
0
0
0
0
0
0
0
0
-3
-3
-3
-3
-3
-3
-3
-3
-3
-3
-3
-3
-3
-3
-3
-3
-3
-3
-3
-3
-3
-3
-1
-1
-3
-3
-3
-3
-3
-3
-1
-3
-1
-1
-3
-1
-3
-3
-1
-3
-1
-3
-3
-3
-1
-3
-3
-1
-3
-1
-3
-1
-3
-1
-1
-1
-3
-3
-1
-1
-1
-1
-1
-1
-3
-1
-1
-1
-3
-3
-3
-1
-1
-1
-1
-1
-1
-1
-3
-3
-1
-3
-3
-3
-1
-1
-1
-1
-3
-1
-3
-1
-1
-1
-3
-3
-1
-3
-1
-1
-3
-1
-1
-3
-1
-1
-1
-1
-3
-3
-1
-1
-1
-1
-3
-3
-3
-1
-1
-1
-1
-1
-1
-1
-1
-3
-1
-1
-3
-3
-1
-1
-1
-1
-1
0
0
0
0
0
0
0
0
0
0
0
0
-3
-3
-3
-3
-3
-3
-3
-3
-3
-3
-3
-3
-1
-3
-3
-3
-3
-1
-1
-1
-3
-3
-1
-1
-1
-3
-3
-3
-3
-3
-1
-1
-1
-1
-1
-1
-1
-3
-3
-1
-1
-3
-1
-3
-3
-1
-3
-3
-1
-1
-3
-3
-3
-3
-1
-3
-3
-3
-3
-3
-1
-3
-1
-1
-1
-3
-3
-1
-3
-1
-3
-1
-1
-1
-3
-3
-1
-1
-1
-3
-1
-3
-3
-1
-3
-1
-1
-1
-1
-1
-3
-1
-3
-3
-1
-3
-3
-1
-1
-1
-1
-1
-1
-1
-1
-3
-1
-1
-1
-1
-3
-1
-3
-3
-3
-3
-1
-1
-1
-1
-1
-1
-3
-1
-1
0
0
0
0
0
0
0
0
0
0
0
0
0
0
0
0
0
0
0
0
0
0
-3
-3
-3
-3
-3
-3
-3
-3
-1
-3
-3
-3
-3
-3
-3
-3
-3
-3
-1
-3
-3
-3
-3
-3
-3
-3
-1
-3
-3
-3
-3
-3
-1
-1
-3
-1
-3
-1
-1
-3
-3
-1
-1
-1
-3
-3
-1
-3
-1
-1
-3
-3
-1
-1
-1
-3
-3
-3
-1
-1
-3
-3
-1
-3
-3
-1
-1
-3
-1
-1
-1
-3
-1
-1
-3
-1
-3
-3
-1
-1
-1
-1
-3
-3
-1
-1
-1
-1
-3
-1
-1
-1
-1
-3
-1
-3
-1
-1
-1
-3
-3
-1
-3
-1
-3
-1
-3
-1
-1
-3
-1
-1
-3
-1
-3
-3
-1
-1
-1
-1
-1
-1
-3
-3
-1
-1
-1
-1
-1
-1
-1
-1
-1
0
0
0
0
0
0
0
0
0
0
0
0
0
0
-3
-3
-3
-3
-3
-3
-3
-3
-3
-3
-3
-3
-3
-3
-3
-3
-3
-1
-3
-1
-3
-3
-1
-1
-3
-3
-3
-3
-3
-1
-3
-3
-1
-3
-3
-1
-3
-1
-3
-3
-1
-3
-1
-3
-1
-3
-1
-3
-1
-1
-3
-3
-1
-1
-3
-1
-3
-3
-1
-1
-1
-3
-3
-1
-3
-3
-1
-1
-1
-1
-1
-3
-3
-3
-1
-1
-1
-1
-1
-3
-1
-3
-1
-3
-1
-1
-3
-1
-1
-1
-3
-1
-3
-1
-1
-3
-1
-1
-1
-1
-1
-1
-1
-1
-1
-3
-1
-1
-3
-1
-1
-3
-3
-3
-1
-3
-1
-3
-1
-1
-1
-1
-1
-1
-1
0
0
0
0
0
0
0
0
0
0
0
0
0
0
0
0
0
0
0
0
0
0
-3
-3
-3
-3
-3
-3
-3
-3
-3
-3
-1
-1
-3
-3
-1
-3
-3
-3
-3
-3
-3
-3
-1
-3
-1
-1
-3
-3
-3
-3
-3
-3
-3
-1
-1
-1
-1
-3
-3
-3
-1
-1
-1
-3
-1
-1
-1
-3
-1
-3
-1
-1
-3
-1
-1
-3
-1
-3
-1
-1
-3
-1
-3
-1
-3
-1
-3
-3
-1
-1
-1
-3
-3
-1
-1
-1
-1
-1
-1
-1
-1
-1
-3
-3
-3
-3
-3
-1
-1
-1
-1
-1
-3
-1
-3
-3
-3
-3
-1
-1
-3
-1
-3
-3
-1
-1
-1
-1
-1
-1
-1
-3
-3
-1
-1
-3
-1
-1
-1
0
0
0
0
0
0
0
0
0
0
0
0
0
0
0
0
0
0
0
0
0
0
0
0
0
0
0
0
-3
-3
-3
-3
-3
-3
-3
-3
-3
-3
-3
-3
-1
-3
-3
-3
-3
-1
-1
-3
-3
-3
-3
-3
-1
-3
-3
-1
-3
-1
-3
-1
-3
-3
-3
-1
-1
-1
-3
-1
-3
-3
-1
-1
-1
-3
-3
-3
-1
-3
-3
-1
-1
-3
-1
-3
-3
-3
-1
-1
-1
-1
-3
-1
-3
-3
-1
-3
-3
-3
-1
-3
-3
-1
-1
-1
-1
-1
-3
-3
-1
-1
-1
-1
-3
-3
-1
-1
-3
-1
-3
-1
-3
-3
-1
-1
-3
-3
-1
-1
-1
-1
-1
-1
-1
-3
-1
-1
-1
-1
-3
-1
-3
-1
-1
-1
-3
-1
-1
-1
-1
-1
-1
-3
-1
-1
-1
0
0
0
0
0
0
0
0
0
0
0
0
0
0
0
0
0
0
0
0
-3
-3
-3
-3
-3
-3
-1
-3
-3
-3
-3
-3
-3
-3
-1
-1
-3
-3
-3
-1
-3
-1
-3
-3
-1
-3
-1
-1
-1
-3
-1
-3
-3
-3
-1
-3
-3
-3
-3
-1
-1
-3
-1
-1
-1
-3
-3
-3
-1
-3
-3
-3
-3
-1
-3
-1
-1
-1
-1
-3
-1
-3
-3
-3
-3
-1
-1
-1
-3
-3
-1
-1
-1
-1
-1
-3
-3
-1
-3
-3
-1
-1
-1
-1
-1
-1
-1
-3
-1
-1
-1
-1
-3
-1
-1
-3
-1
-3
-3
-1
-1
-3
-1
-1
-3
-1
-3
-1
-1
-3
-1
-3
-3
-1
-1
-3
-1
-3
-1
-3
-3
-1
-1
-1
-3
-1
-1
-1
-3
-1
-3
-1
-1
0
0
0
0
0
0
0
0
0
0
0
0
0
0
-3
-3
-3
-3
-3
-3
-3
-1
-3
-1
-3
-3
-1
-3
-3
-3
-3
-3
-3
-3
-3
-3
-3
-3
-3
-3
-3
-1
-3
-1
-1
-3
-1
-3
-3
-1
-3
-1
-3
-1
-3
-3
-3
-3
-3
-1
-1
-1
-3
-1
-1
-3
-1
-1
-1
-1
-3
-1
-1
-1
-3
-3
-1
-3
-1
-3
-1
-1
-1
-3
-1
-3
-3
-1
-1
-3
-3
-1
-1
-3
-3
-1
-3
-1
-1
-1
-1
-3
-1
-1
-3
-3
-1
-1
-1
-1
-3
-3
-3
-1
-3
-3
-1
-1
-1
-1
-1
-3
-1
-3
-1
-1
-1
-1
-1
-1
-1
-1
-1
-3
-3
-1
-3
-1
-1
-3
-1
-1
-1
0
0
0
0
0
0
0
0
0
0
0
0
0
0
0
0
0
0
-3
-3
-3
-3
-3
-3
-3
-3
-1
-3
-3
-3
-3
-3
-3
-3
-3
-3
-1
-3
-3
-3
-3
-1
-1
-3
-1
-3
-3
-1
-3
-1
-1
-3
-1
-3
-1
-3
-1
-3
-3
-1
-3
-1
-3
-3
-1
-1
-3
-3
-3
-3
-1
-1
-3
-1
-3
-3
-3
-1
-1
-1
-1
-3
-1
-3
-1
-3
-3
-1
-3
-3
-1
-1
-1
-1
-1
-1
-3
-3
-3
-3
-1
-1
-1
-1
-1
-3
-1
-1
-3
-1
-3
-1
-1
-3
-1
-1
-3
-1
-1
-1
-1
-1
-3
-1
-3
-1
-1
-3
-1
-1
-3
-1
-3
-1
-1
-3
-1
-3
-1
-3
-1
-3
-1
-3
-3
-1
-1
-1
-1
-1
-1
-1
-1
0
0
0
0
0
0
0
0
0
0
0
0
-3
-3
-3
-3
-3
-3
-3
-3
-3
-1
-3
-3
-3
-3
-3
-3
-3
-1
-3
-1
-3
-3
-3
-1
-1
-3
-1
-1
-3
-3
-3
-1
-3
-3
-1
-3
-3
-3
-1
-3
-1
-1
-3
-3
-3
-3
-1
-3
-1
-3
-3
-1
-1
-1
-3
-3
-1
-3
-1
-1
-1
-3
-3
-1
-3
-1
-1
-3
-1
-1
-1
-3
-1
-3
-1
-3
-1
-3
-1
-1
-3
-3
-1
-1
-1
-3
-3
-3
-1
-1
-1
-1
-3
-3
-3
-1
-1
-1
-3
-3
-1
-1
-1
-1
-1
-3
-1
-1
-1
-1
-3
-3
-3
-1
-1
-1
-1
-1
-1
-1
-1
-1
-1
-1
-1
0
0
0
0
0
0
0
0
0
0
0
0
0
0
0
0
0
0
0
0
0
0
-3
-3
-3
-3
-3
-3
-3
-3
-3
-3
-3
-3
-3
-3
-3
-3
-3
-3
-3
-3
-3
-3
-3
-3
-1
-3
-1
-3
-1
-1
-3
-1
-3
-1
-3
-3
-3
-3
-3
-3
-1
-3
-1
-3
-3
-3
-1
-1
-3
-1
-3
-1
-1
-3
-3
-3
-1
-1
-1
-1
-3
-1
-3
-1
-3
-1
-1
-1
-1
-1
-3
-3
-1
-1
-3
-1
-1
-1
-1
-1
-1
-1
-1
-1
-3
-3
-1
-1
-3
-1
-1
-1
-3
-1
-3
-1
-1
-1
-3
-1
-1
-1
-3
-1
-1
-3
-1
-1
-1
-1
-3
-1
-3
-1
-3
-1
-1
-3
-1
-3
-1
-1
-1
-1
-3
-1
-3
-1
-1
0
0
0
0
0
0
0
0
0
0
0
0
0
0
0
0
0
0
-3
-3
-3
-3
-3
-3
-3
-3
-1
-3
-1
-3
-1
-3
-3
-3
-3
-3
-1
-1
-3
-1
-1
-3
-3
-3
-3
-3
-1
-1
-3
-3
-3
-3
-3
-3
-3
-3
-3
-1
-3
-3
-1
-1
-3
-1
-1
-1
-1
-1
-1
-3
-3
-3
-1
-1
-3
-1
-1
-3
-3
-1
-1
-1
-3
-3
-1
-3
-3
-3
-1
-1
-1
-3
-1
-1
-1
-3
-3
-1
-3
-3
-1
-3
-1
-3
-1
-3
-1
-1
-1
-3
-1
-1
-3
-1
-1
-1
-1
-1
-3
-1
-3
-1
-3
-3
-3
-3
-1
-1
-1
-1
-1
-1
-3
-1
-1
-1
-3
-1
-1
-3
-1
-1
-1
-1
-1
0
0
0
0
0
0
0
0
0
0
0
0
0
0
0
0
0
0
0
0
-3
-3
-3
-3
-3
-3
-1
-1
-3
-3
-3
-3
-3
-1
-3
-3
-1
-3
-1
-3
-3
-3
-1
-1
-1
-1
-3
-3
-3
-3
-3
-3
-1
-3
-3
-1
-1
-1
-3
-3
-1
-3
-1
-1
-3
-3
-1
-3
-1
-1
-1
-1
-1
-3
-3
-1
-3
-1
-1
-3
-3
-1
-3
-1
-3
-3
-3
-3
-3
-3
-3
-3
-3
-1
-1
-1
-1
-1
-1
-1
-1
-1
-1
-1
-1
-3
-3
-3
-3
-3
-3
-3
-1
-1
-3
-3
-3
-3
-1
-1
-1
-1
-1
-1
-3
-1
-1
-1
-3
-1
-1
-1
-1
-3
-1
-1
-1
-3
-1
-3
-1
-1
-1
-3
-1
-1
-1
0
0
0
0
0
0
0
0
0
0
0
0
0
0
0
0
0
0
0
0
-3
-3
-3
-3
-3
-3
-3
-3
-3
-3
-1
-3
-3
-3
-3
-1
-3
-3
-3
-3
-3
-3
-3
-3
-1
-3
-3
-3
-1
-3
-3
-3
-1
-3
-1
-1
-1
-3
-3
-3
-1
-3
-3
-3
-1
-1
-3
-3
-3
-1
-1
-1
-1
-3
-1
-3
-1
-1
-3
-3
-1
-1
-3
-1
-1
-1
-1
-1
-1
-3
-1
-1
-1
-3
-3
-1
-1
-1
-1
-1
-1
-1
-3
-1
-1
-1
-1
-3
-3
-1
-1
-3
-3
-3
-1
-3
-1
-1
-3
-3
-3
-3
-1
-1
-3
-3
-1
-1
-3
-1
-3
-1
-1
-1
-1
-1
-1
-1
-1
-1
-3
-1
-3
-1
-1
-1
-1
0
0
0
0
0
0
0
0
0
0
0
0
0
0
0
0
0
0
0
0
-3
-3
-3
-3
-3
-3
-3
-3
-3
-3
-3
-1
-3
-1
-3
-3
-1
-3
-3
-3
-3
-1
-3
-1
-3
-3
-1
-1
-1
-3
-3
-3
-1
-3
-3
-3
-3
-3
-3
-1
-3
-1
-1
-1
-3
-3
-3
-1
-3
-1
-3
-3
-1
-3
-1
-1
-1
-3
-1
-1
-1
-3
-1
-1
-3
-1
-1
-1
-3
-1
-3
-3
-3
-1
-1
-3
-3
-3
-1
-1
-1
-1
-1
-1
-1
-3
-1
-3
-3
-1
-3
-3
-3
-1
-1
-3
-1
-1
-1
-1
-3
-1
-3
-1
-1
-1
-1
-1
-1
-1
-1
-3
-1
-1
-3
-1
-1
-1
-3
-1
-1
0
0
0
0
0
0
0
0
0
0
0
0
0
0
0
0
0
0
0
0
0
0
0
0
0
0
-3
-3
-3
-3
-3
-3
-3
-3
-3
-3
-3
-3
-3
-1
-3
-1
-3
-3
-3
-3
-1
-1
-3
-1
-3
-3
-3
-1
-3
-3
-1
-3
-3
-1
-1
-1
-3
-3
-1
-3
-1
-1
-3
-3
-1
-1
-3
-3
-1
-3
-3
-3
-1
-3
-1
-1
-3
-3
-1
-1
-1
-1
-1
-3
-3
-3
-1
-3
-3
-1
-1
-3
-1
-1
-1
-3
-1
-3
-1
-3
-3
-1
-1
-3
-1
-3
-3
-1
-3
-1
-3
-3
-1
-3
-3
-3
-1
-3
-3
-1
-1
-1
-1
-1
-1
-1
-1
-3
-1
-3
-1
-3
-1
-1
-3
-1
-1
-3
-1
-1
-1
-1
-1
-1
-1
-1
-1
-1
-1
-1
-1
0
0
0
0
0
0
0
0
0
0
0
0
0
0
0
0
-3
-3
-3
-3
-3
-3
-3
-3
-3
-1
-1
-3
-3
-3
-3
-1
-3
-3
-3
-3
-3
-3
-3
-3
-1
-3
-3
-1
-1
-1
-3
-3
-1
-3
-1
-1
-3
-1
-1
-1
-1
-1
-3
-3
-1
-1
-3
-3
-1
-1
-1
-1
-1
-3
-1
-3
-3
-3
-3
-1
-3
-1
-3
-3
-3
-3
-1
-1
-3
-3
-1
-1
-1
-1
-1
-3
-3
-1
-1
-1
-1
-1
-3
-3
-1
-1
-1
-3
-1
-1
-3
-3
-3
-1
-1
-1
-1
-1
-3
-1
-1
-3
-3
-1
-1
-1
-3
-3
-1
-3
-3
-1
-3
-3
-3
-1
-3
-1
-1
-1
-1
-1
-1
-1
-3
-1
-1
0
0
0
0
0
0
0
0
0
0
0
0
0
0
0
0
0
0
0
0
-3
-3
-3
-3
-3
-3
-3
-3
-3
-3
-3
-3
-3
-3
-3
-1
-3
-1
-1
-1
-3
-1
-1
-3
-3
-3
-3
-3
-3
-3
-3
-3
-1
-1
-3
-1
-3
-3
-3
-3
-1
-1
-3
-1
-1
-3
-1
-3
-3
-3
-3
-1
-3
-1
-1
-3
-3
-1
-1
-1
-3
-1
-3
-1
-3
-1
-1
-3
-1
-1
-1
-3
-3
-3
-1
-1
-1
-1
-3
-1
-3
-1
-1
-1
-1
-1
-3
-1
-1
-3
-1
-1
-3
-1
-1
-3
-3
-3
-3
-1
-1
-1
-1
-3
-1
-1
-1
-1
-3
-1
-3
-1
-1
-3
-1
-1
-1
-3
-1
-1
-1
-3
-1
-1
-1
0
0
0
0
0
0
0
0
0
0
0
0
0
0
0
0
0
0
0
0
0
0
-3
-3
-3
-3
-3
-3
-3
-1
-3
-3
-3
-3
-1
-3
-3
-3
-1
-3
-3
-3
-3
-1
-1
-3
-3
-3
-3
-3
-1
-1
-3
-1
-3
-3
-3
-1
-3
-3
-3
-3
-3
-3
-1
-1
-3
-1
-3
-3
-3
-1
-1
-1
-3
-3
-3
-1
-3
-1
-1
-3
-3
-1
-1
-1
-3
-1
-3
-1
-1
-1
-3
-3
-1
-3
-1
-3
-1
-1
-1
-1
-3
-3
-3
-3
-1
-1
-1
-3
-1
-3
-1
-3
-1
-1
-1
-1
-1
-1
-1
-1
-1
-1
-1
-1
-3
-1
-3
-1
-1
-1
-3
-1
-1
-1
-1
-3
-3
-1
-1
-1
-1
-3
-1
-1
-1
0
0
0
0
0
0
0
0
0
0
0
0
0
0
0
0
0
0
0
0
0
0
-3
-3
-3
-1
-3
-3
-3
-3
-3
-3
-1
-3
-3
-3
-3
-1
-3
-3
-3
-3
-1
-1
-3
-1
-3
-3
-3
-1
-3
-3
-3
-1
-3
-3
-3
-3
-3
-1
-1
-3
-1
-3
-3
-1
-1
-3
-1
-1
-3
-3
-3
-3
-3
-1
-1
-3
-1
-1
-1
-3
-1
-1
-3
-3
-3
-3
-1
-1
-3
-1
-3
-1
-1
-1
-3
-1
-3
-3
-1
-3
-1
-3
-1
-1
-3
-3
-1
-3
-1
-3
-1
-1
-1
-1
-3
-3
-3
-1
-1
-1
-1
-1
-1
-1
-1
-3
-1
-1
-1
-1
-3
-1
-3
-1
-1
-1
-1
-1
-3
-1
-1
-1
-3
-1
-3
-3
-1
-1
-1
-1
-3
-1
-1
0
0
0
0
0
0
0
0
0
0
0
0
0
0
-3
-3
-3
-3
-3
-3
-3
-3
-3
-3
-3
-3
-3
-1
-3
-3
-3
-3
-3
-1
-1
-3
-3
-1
-1
-3
-3
-1
-1
-1
-1
-3
-3
-1
-1
-3
-1
-3
-3
-3
-1
-3
-3
-1
-3
-3
-1
-1
-1
-1
-1
-3
-3
-1
-3
-1
-3
-3
-1
-3
-1
-1
-1
-1
-1
-1
-3
-3
-3
-3
-1
-1
-1
-1
-3
-3
-1
-3
-1
-3
-1
-3
-1
-1
-1
-3
-1
-1
-3
-3
-3
-3
-3
-1
-1
-1
-3
-1
-1
-1
-3
-3
-3
-1
-3
-3
-1
-1
-1
-1
-1
-3
-1
-1
-1
-1
-1
-1
-1
-3
-3
-3
-1
-3
-1
-1
-1
-1
-1
0
0
0
0
0
0
0
0
0
0
0
0
0
0
0
0
0
0
-3
-3
-3
-3
-1
-3
-3
-3
-3
-1
-3
-3
-1
-3
-3
-3
-3
-3
-3
-3
-3
-3
-3
-3
-1
-3
-3
-3
-3
-3
-1
-1
-1
-3
-1
-3
-3
-3
-3
-3
-1
-1
-1
-3
-3
-3
-1
-3
-3
-3
-1
-1
-3
-1
-3
-1
-1
-3
-1
-1
-1
-1
-1
-1
-1
-3
-1
-1
-1
-3
-1
-1
-3
-3
-1
-1
-1
-1
-3
-1
-1
-1
-1
-1
-1
-3
-1
-3
-1
-3
-3
-3
-1
-3
-1
-3
-3
-1
-3
-3
-3
-3
-1
-1
-1
-3
-1
-1
-3
-1
-1
-1
-3
-1
-3
-1
-1
-1
-3
-3
-1
-1
-1
-1
-1
-1
-1
-1
-3
-3
-1
-1
-1
0
0
0
0
0
0
0
0
0
0
0
0
0
0
-3
-3
-3
-3
-3
-3
-3
-3
-3
-3
-3
-3
-1
-3
-3
-3
-3
-1
-1
-3
-1
-3
-3
-3
-1
-3
-3
-3
-3
-3
-3
-1
-1
-3
-3
-3
-1
-3
-3
-3
-3
-3
-3
-1
-1
-1
-1
-3
-1
-1
-1
-3
-3
-1
-1
-1
-3
-3
-3
-3
-3
-3
-3
-1
-1
-1
-3
-1
-3
-1
-1
-3
-3
-3
-1
-3
-1
-1
-3
-1
-1
-1
-1
-3
-1
-1
-3
-3
-1
-3
-1
-1
-1
-1
-1
-1
-1
-3
-1
-1
-1
-3
-1
-1
-1
-3
-1
-1
-3
-3
-1
-1
-3
-1
-1
-3
-1
-1
-1
-1
-1
-3
-1
-1
-1
-1
-3
-1
-1
-3
-1
-1
-1
0
0
0
0
0
0
0
0
0
0
0
0
0
0
-3
-3
-3
-3
-3
-3
-3
-3
-1
-3
-3
-1
-3
-3
-3
-3
-3
-1
-3
-3
-1
-3
-1
-3
-3
-3
-1
-3
-3
-3
-3
-3
-3
-3
-1
-3
-1
-1
-1
-3
-3
-1
-3
-3
-3
-3
-1
-3
-3
-1
-1
-1
-1
-1
-1
-3
-3
-1
-3
-1
-1
-3
-1
-1
-3
-3
-1
-3
-1
-3
-1
-1
-3
-3
-1
-3
-1
-3
-3
-1
-1
-1
-1
-3
-1
-1
-1
-1
-1
-3
-3
-1
-3
-3
-1
-3
-1
-1
-1
-1
-1
-3
-1
-3
-1
-3
-3
-1
-1
-3
-3
-1
-3
-1
-1
-1
-1
-3
-1
-1
-3
-1
-3
-1
-1
-1
-3
-1
-1
-1
-3
-1
-3
-1
-1
-1
-3
-1
-1
-1
-1
0
0
0
0
0
0
-3
-3
-3
-3
-3
-3
-3
-1
-1
-1
-3
-3
-3
-3
-1
-1
-1
-3
-3
-3
-3
-3
-3
-3
-3
-1
-3
-1
-1
-1
-1
-3
-3
-3
-1
-3
-1
-3
-3
-1
-3
-1
-3
-3
-3
-3
-1
-3
-1
-3
-1
-1
-3
-1
-1
-3
-1
-1
-3
-3
-1
-3
-1
-1
-1
-3
-3
-3
-1
-3
-3
-3
-1
-1
-3
-1
-3
-3
-3
-3
-1
-1
-1
-3
-3
-3
-1
-3
-1
-1
-1
-1
-3
-1
-1
-1
-1
-1
-3
-1
-3
-3
-1
-3
-1
-3
-3
-1
-3
-3
-1
-3
-1
-1
-1
-3
-1
-3
-3
-3
-1
-1
-1
-1
-1
-1
-1
-1
-1
-1
-1
-1
-1
-1
-1
0
0
0
0
0
0
0
0
0
0
0
0
-3
-3
-3
-3
-3
-3
-3
-3
-3
-3
-3
-3
-3
-3
-3
-3
-1
-3
-3
-3
-3
-3
-3
-1
-3
-3
-1
-3
-1
-3
-3
-3
-1
-1
-1
-3
-3
-3
-1
-3
-3
-1
-1
-3
-1
-1
-3
-1
-3
-3
-1
-3
-3
-1
-3
-1
-1
-3
-1
-1
-1
-3
-1
-3
-1
-3
-3
-3
-1
-1
-1
-1
-1
-3
-1
-3
-1
-1
-3
-1
-1
-1
-1
-3
-1
-3
-3
-1
-1
-3
-1
-1
-1
-1
-3
-1
-1
-1
-3
-3
-1
-1
-3
-3
-1
-1
-3
-1
-1
-1
-1
-1
-1
-1
-1
-1
-3
-1
-1
-1
-1
0
0
0
0
0
0
0
0
0
0
0
0
0
0
0
0
0
0
0
0
0
0
0
0
0
0
-3
-3
-3
-3
-3
-3
-3
-3
-3
-3
-3
-3
-1
-3
-3
-1
-1
-3
-3
-3
-1
-1
-1
-3
-3
-3
-3
-3
-3
-3
-3
-3
-1
-3
-3
-1
-3
-3
-3
-1
-1
-1
-3
-1
-1
-1
-3
-1
-1
-1
-3
-3
-3
-3
-1
-1
-3
-1
-1
-3
-1
-3
-3
-3
-1
-3
-1
-3
-1
-3
-1
-1
-1
-1
-3
-3
-3
-1
-3
-1
-3
-1
-1
-1
-1
-3
-1
-1
-1
-1
-3
-1
-1
-1
-3
-3
-1
-1
-3
-1
-1
-1
-3
-1
-1
-3
-1
-3
-3
-1
-3
-1
-1
-1
-1
-1
-3
-1
-3
-3
-1
-1
-1
-1
-3
-3
-1
-1
-1
-3
-1
-1
-1
0
0
0
0
0
0
0
0
0
0
0
0
0
0
-3
-3
-3
-3
-3
-3
-1
-1
-3
-3
-3
-3
-1
-3
-3
-3
-3
-1
-3
-3
-3
-3
-1
-3
-3
-1
-3
-1
-3
-1
-3
-3
-3
-3
-3
-3
-1
-3
-1
-3
-1
-1
-3
-1
-3
-3
-3
-3
-1
-3
-3
-3
-3
-3
-1
-1
-1
-3
-1
-1
-3
-1
-3
-1
-1
-1
-3
-1
-1
-1
-1
-3
-3
-1
-1
-1
-1
-1
-1
-3
-1
-3
-1
-1
-3
-1
-1
-3
-1
-3
-3
-1
-1
-3
-1
-1
-1
-1
-1
-3
-1
-3
-1
-1
-1
-1
-3
-1
-1
-1
-3
-3
-1
-1
-3
-1
-1
-3
-1
-3
-1
-1
-1
0
0
0
0
0
0
0
0
0
0
0
0
0
0
0
0
0
0
0
0
0
0
0
0
-3
-3
-3
-3
-1
-3
-3
-3
-3
-3
-3
-3
-3
-3
-3
-1
-1
-3
-1
-3
-1
-3
-3
-3
-3
-1
-1
-3
-1
-3
-3
-3
-3
-3
-3
-1
-3
-3
-1
-3
-1
-3
-3
-3
-3
-1
-3
-1
-3
-3
-3
-1
-3
-1
-3
-1
-3
-1
-1
-3
-1
-1
-3
-1
-1
-1
-1
-1
-3
-1
-3
-3
-1
-1
-3
-1
-1
-3
-3
-1
-1
-3
-1
-1
-1
-3
-1
-3
-1
-1
-3
-3
-1
-1
-3
-1
-3
-1
-1
-1
-1
-1
-1
-1
-3
-3
-1
-3
-1
-3
-1
-1
-1
-1
-3
-3
-1
-1
-1
-1
-3
-1
-1
-1
-1
-1
-1
0
0
0
0
0
0
0
0
0
0
0
0
0
0
0
0
0
0
0
0
-3
-3
-3
-3
-3
-3
-3
-3
-3
-3
-3
-3
-3
-3
-3
-3
-3
-3
-1
-3
-3
-3
-3
-3
-3
-3
-3
-3
-3
-3
-1
-3
-3
-3
-3
-1
-3
-1
-1
-1
-3
-3
-1
-3
-1
-1
-1
-3
-1
-1
-1
-1
-3
-1
-3
-3
-1
-3
-1
-3
-1
-1
-1
-1
-3
-1
-3
-1
-1
-3
-1
-1
-3
-1
-1
-3
-1
-3
-1
-3
-1
-1
-1
-3
-1
-1
-3
-1
-3
-3
-1
-3
-3
-1
-1
-1
-3
-3
-1
-1
-3
-1
-3
-1
-3
-1
-3
-1
-1
-3
-1
-1
-1
-1
-1
-1
-1
-1
-1
-1
-1
-1
-1
-1
-3
-1
-1
-1
-1
0
0
0
0
0
0
0
0
0
0
0
0
0
0
0
0
0
0
-3
-3
-3
-3
-1
-3
-3
-3
-3
-3
-3
-3
-3
-3
-3
-3
-1
-3
-3
-3
-3
-3
-1
-1
-1
-3
-3
-3
-1
-3
-1
-3
-3
-1
-3
-3
-3
-3
-3
-3
-3
-3
-3
-1
-1
-1
-1
-1
-3
-1
-1
-1
-1
-1
-3
-1
-1
-1
-1
-1
-3
-1
-3
-3
-3
-1
-3
-3
-1
-1
-3
-3
-1
-1
-1
-3
-1
-3
-1
-1
-3
-3
-1
-1
-3
-1
-1
-3
-3
-1
-1
-3
-1
-1
-1
-3
-1
-1
-1
-1
-3
-1
-1
-1
-1
-1
-1
-3
-3
-1
-1
-1
-1
-3
-3
-3
-1
-1
-3
-1
-1
-1
-1
0
0
0
0
0
0
0
0
0
0
0
0
0
0
0
0
0
0
0
0
0
0
0
0
-3
-3
-3
-3
-3
-3
-3
-3
-3
-3
-3
-3
-1
-3
-3
-3
-3
-1
-1
-3
-1
-3
-3
-1
-3
-3
-3
-3
-3
-3
-1
-1
-3
-3
-3
-1
-3
-1
-1
-3
-3
-3
-1
-3
-1
-3
-3
-3
-1
-3
-3
-1
-3
-3
-1
-1
-1
-3
-1
-1
-1
-3
-1
-1
-3
-3
-1
-1
-3
-3
-1
-1
-1
-3
-3
-3
-1
-1
-1
-1
-3
-1
-1
-1
-1
-1
-1
-3
-3
-3
-3
-1
-1
-1
-3
-3
-1
-1
-1
-1
-3
-1
-1
-1
-1
-1
-1
-1
-1
-1
-3
-1
-3
-1
-1
-1
-3
-1
-1
-1
-3
-3
-1
-1
-3
-1
-1
0
0
0
0
0
0
0
0
0
0
0
0
0
0
0
0
0
0
0
0
-3
-3
-3
-3
-3
-3
-3
-3
-3
-3
-3
-3
-3
-3
-1
-1
-3
-1
-1
-3
-3
-3
-3
-3
-3
-3
-1
-1
-3
-1
-1
-3
-3
-3
-1
-3
-3
-3
-3
-3
-3
-1
-1
-3
-3
-1
-1
-3
-3
-1
-1
-3
-3
-3
-1
-1
-3
-3
-1
-1
-1
-3
-1
-1
-1
-3
-1
-1
-1
-1
-1
-1
-3
-3
-1
-3
-1
-1
-1
-1
-1
-3
-1
-1
-1
-1
-1
-1
-3
-1
-3
-3
-1
-1
-1
-1
-3
-1
-3
-3
-3
-3
-3
-1
-1
-1
-3
-1
-1
-1
-3
-3
-3
-1
-1
-1
-1
-1
-1
-1
-1
0
0
0
0
0
0
0
0
0
0
0
0
0
0
0
0
0
0
0
0
0
0
0
0
0
0
-3
-3
-3
-3
-3
-3
-3
-3
-3
-3
-3
-3
-3
-1
-1
-3
-3
-3
-3
-3
-1
-1
-3
-3
-3
-1
-3
-3
-3
-3
-1
-3
-3
-1
-3
-3
-1
-3
-3
-1
-1
-3
-3
-3
-1
-3
-3
-3
-1
-1
-1
-3
-3
-3
-1
-1
-3
-1
-1
-1
-1
-1
-3
-1
-3
-3
-3
-3
-1
-1
-3
-1
-1
-1
-3
-3
-3
-3
-1
-1
-1
-1
-1
-1
-3
-3
-3
-3
-1
-1
-1
-1
-3
-3
-1
-1
-1
-1
-1
-3
-1
-1
-1
-3
-1
-3
-3
-1
-3
-1
-1
-1
-1
-1
-1
-1
-1
-1
-1
-1
-1
-1
-1
-3
-1
-1
-1
0
0
0
0
0
0
0
0
0
0
0
0
0
0
0
0
0
0
0
0
-3
-3
-3
-3
-3
-3
-3
-1
-3
-3
-3
-3
-3
-3
-1
-1
-3
-3
-1
-1
-1
-1
-3
-3
-3
-3
-1
-1
-1
-3
-3
-3
-3
-3
-1
-3
-1
-1
-3
-3
-3
-3
-1
-1
-1
-3
-3
-1
-1
-1
-1
-1
-1
-3
-3
-1
-1
-1
-3
-3
-3
-1
-3
-1
-3
-1
-3
-1
-1
-1
-1
-1
-1
-1
-3
-3
-3
-3
-1
-3
-3
-1
-3
-1
-3
-3
-1
-1
-1
-3
-3
-1
-1
-1
-1
-3
-3
-3
-1
-3
-3
-1
-1
-1
-1
-1
-1
-3
-3
-3
-3
-1
-3
-1
-1
-1
-3
-1
-1
-3
-1
-3
-1
-3
-1
-1
-1
-1
-1
0
0
0
0
0
0
0
0
0
0
0
0
0
0
0
0
0
0
-3
-3
-3
-3
-3
-3
-3
-3
-3
-3
-1
-3
-1
-3
-3
-3
-3
-3
-3
-1
-1
-3
-3
-3
-1
-3
-1
-3
-3
-1
-3
-1
-3
-3
-1
-1
-1
-3
-3
-3
-3
-1
-3
-1
-1
-3
-3
-1
-1
-3
-3
-3
-1
-3
-1
-1
-3
-1
-3
-1
-1
-3
-3
-1
-3
-3
-1
-3
-3
-1
-1
-1
-1
-3
-3
-1
-1
-3
-1
-1
-1
-1
-1
-1
-1
-1
-1
-1
-3
-1
-1
-1
-3
-3
-1
-3
-1
-1
-1
-3
-1
-1
-1
-1
-1
-3
-1
-3
-3
-3
-1
-1
-1
-3
-1
-1
-3
-1
-3
-1
-1
0
0
0
0
0
0
0
0
0
0
0
0
0
0
0
0
0
0
0
0
0
0
0
0
0
0
-3
-3
-3
-3
-3
-3
-3
-3
-3
-3
-3
-3
-3
-3
-3
-1
-3
-1
-1
-3
-3
-3
-3
-3
-1
-3
-1
-1
-1
-3
-3
-1
-1
-1
-3
-1
-1
-1
-3
-3
-1
-3
-3
-3
-1
-1
-1
-3
-1
-1
-1
-1
-1
-3
-3
-3
-1
-3
-1
-3
-3
-1
-1
-1
-1
-1
-3
-3
-3
-1
-1
-3
-1
-1
-1
-1
-3
-1
-1
-1
-3
-3
-3
-3
-1
-1
-3
-1
-1
-1
-1
-1
-1
-3
-3
-3
-3
-3
-1
-3
-3
-3
-3
-1
-1
-1
-3
-3
-3
-1
-3
-1
-3
-1
-3
-1
-1
-1
-1
-1
-1
-1
-1
-1
-3
-1
-1
0
0
0
0
0
0
0
0
0
0
0
0
0
0
0
0
0
0
0
0
-3
-3
-3
-3
-3
-3
-3
-3
-3
-3
-3
-3
-3
-1
-3
-3
-1
-3
-1
-3
-3
-1
-1
-1
-1
-1
-3
-3
-3
-3
-1
-1
-1
-3
-3
-1
-1
-3
-1
-1
-3
-1
-1
-3
-1
-1
-1
-3
-3
-1
-3
-3
-1
-3
-3
-3
-3
-3
-3
-1
-1
-1
-3
-1
-1
-1
-1
-3
-3
-1
-1
-3
-1
-3
-3
-1
-1
-3
-3
-1
-3
-1
-1
-1
-1
-1
-1
-3
-3
-3
-1
-3
-3
-1
-3
-3
-1
-3
-1
-1
-1
-1
-1
-1
-3
-1
-3
-1
-1
-3
-1
-1
-3
-1
-3
-1
-1
-1
-1
0
0
0
0
0
0
0
0
0
0
0
0
0
0
0
0
0
0
0
0
0
0
0
0
0
0
0
0
-3
-3
-3
-3
-3
-3
-3
-3
-3
-3
-3
-1
-3
-3
-3
-1
-3
-3
-3
-1
-3
-1
-3
-3
-3
-3
-3
-3
-1
-1
-1
-1
-3
-1
-3
-1
-3
-1
-1
-3
-1
-3
-1
-1
-3
-3
-1
-3
-3
-3
-3
-1
-1
-1
-1
-3
-1
-1
-1
-3
-3
-3
-3
-1
-1
-1
-1
-3
-1
-1
-3
-3
-1
-3
-1
-1
-3
-3
-3
-1
-3
-3
-3
-1
-1
-1
-1
-1
-1
-3
-1
-1
-1
-3
-3
-3
-3
-3
-1
-1
-3
-1
-3
-3
-1
-3
-3
-1
-1
-3
-1
-1
-1
-3
-1
-1
-1
-1
-1
-1
-1
-1
-1
-1
-1
-1
-3
-3
-1
-3
-1
-1
-1
0
0
0
0
0
0
0
0
0
0
0
0
0
0
-3
-3
-3
-3
-3
-3
-3
-1
-3
-3
-3
-3
-3
-3
-1
-3
-3
-3
-3
-3
-3
-3
-3
-3
-3
-3
-3
-3
-1
-1
-1
-3
-3
-3
-1
-1
-1
-3
-1
-1
-1
-3
-3
-3
-1
-3
-3
-3
-1
-1
-1
-1
-3
-1
-1
-1
-3
-1
-3
-1
-1
-1
-3
-3
-1
-1
-1
-3
-3
-3
-1
-1
-1
-1
-3
-3
-3
-1
-1
-3
-3
-1
-3
-1
-1
-3
-1
-3
-3
-1
-1
-1
-1
-1
-3
-1
-1
-1
-1
-1
-1
-3
-1
-3
-1
-1
-1
-3
-1
-3
-3
-1
-1
-3
-3
-1
-3
-3
-1
-1
-1
-1
-1
-1
-1
-3
-1
-1
-1
0
0
0
0
0
0
0
0
0
0
0
0
0
0
0
0
0
0
-3
-3
-3
-3
-3
-3
-1
-3
-1
-3
-3
-3
-3
-3
-3
-1
-3
-1
-1
-3
-3
-3
-3
-1
-3
-1
-3
-1
-1
-3
-3
-3
-1
-3
-1
-1
-1
-3
-1
-1
-3
-3
-3
-3
-1
-3
-1
-3
-1
-3
-3
-1
-1
-1
-1
-3
-3
-1
-1
-1
-1
-1
-1
-3
-3
-3
-1
-1
-1
-3
-3
-3
-1
-3
-3
-3
-1
-1
-3
-3
-3
-1
-1
-1
-3
-3
-1
-1
-1
-3
-3
-3
-1
-3
-3
-1
-1
-3
-1
-1
-1
-3
-3
-3
-1
-1
-1
-1
-1
-1
-1
-1
-3
-3
-1
-3
-1
-3
-1
-1
-3
-1
-3
-3
-1
-1
-1
-1
-1
-3
-1
-1
-1
0
0
0
0
0
0
0
0
0
0
0
0
0
0
-3
-3
-3
-3
-3
-3
-3
-3
-3
-3
-3
-1
-3
-3
-3
-3
-1
-3
-3
-3
-1
-3
-3
-1
-3
-3
-3
-3
-3
-1
-3
-3
-3
-3
-1
-1
-3
-3
-1
-3
-3
-1
-1
-3
-1
-1
-1
-1
-3
-3
-1
-1
-3
-3
-3
-3
-3
-1
-3
-3
-3
-1
-1
-1
-3
-1
-3
-1
-1
-1
-3
-3
-1
-3
-1
-1
-1
-1
-3
-1
-3
-1
-1
-1
-1
-3
-3
-1
-3
-3
-1
-1
-3
-3
-1
-1
-3
-1
-1
-3
-1
-1
-1
-3
-1
-3
-3
-1
-3
-1
-1
-1
-1
-1
-3
-3
-1
-1
-1
-1
-3
-1
-3
-3
-1
-1
-1
-1
-1
-1
-1
-3
-1
-1
-1
-1
-3
-1
-3
-1
-1
-1
-1
0
0
0
0
-3
-3
-3
-3
-3
-3
-3
-3
-1
-3
-3
-3
-3
-3
-3
-1
-1
-3
-3
-3
-3
-3
-3
-3
-3
-3
-1
-3
-3
-3
-3
-3
-1
-3
-1
-1
-3
-1
-3
-1
-3
-1
-3
-3
-1
-1
-3
-3
-1
-3
-3
-1
-1
-1
-3
-3
-1
-3
-1
-1
-1
-3
-3
-3
-1
-1
-1
-1
-1
-1
-1
-1
-3
-3
-3
-3
-1
-1
-1
-1
-1
-3
-1
-3
-3
-3
-3
-1
-3
-3
-1
-1
-3
-1
-3
-3
-1
-1
-1
-3
-1
-3
-1
-3
-1
-1
-1
-1
-1
-3
-1
-1
-1
-1
-1
-1
-1
-1
-3
-1
-1
-1
-3
-1
-1
-1
-1
-1
-1
0
0
0
0
0
0
0
0
0
0
0
0
0
0
0
0
0
0
-3
-3
-3
-3
-3
-3
-3
-3
-1
-3
-3
-3
-3
-3
-1
-3
-3
-3
-3
-3
-1
-3
-3
-3
-1
-1
-1
-3
-3
-1
-3
-3
-1
-3
-1
-3
-1
-3
-3
-3
-3
-1
-1
-1
-3
-1
-3
-3
-3
-1
-1
-3
-1
-3
-3
-1
-3
-1
-1
-1
-3
-1
-1
-1
-1
-3
-3
-1
-3
-1
-3
-3
-3
-1
-1
-1
-1
-3
-1
-3
-1
-1
-3
-1
-1
-1
-3
-3
-3
-3
-1
-1
-1
-1
-1
-3
-1
-1
-1
-1
-1
-3
-1
-3
-1
-1
-3
-1
-1
-3
-3
-1
-1
-1
-1
-1
-1
-1
-1
0
0
0
0
0
0
0
0
0
0
0
0
0
0
0
0
0
0
0
0
0
0
0
0
0
0
0
0
-3
-3
-3
-3
-3
-3
-3
-1
-3
-3
-1
-3
-3
-3
-3
-3
-3
-3
-1
-1
-3
-3
-1
-3
-3
-3
-3
-3
-3
-3
-3
-3
-3
-3
-3
-3
-3
-3
-3
-1
-1
-3
-1
-3
-1
-3
-3
-3
-1
-3
-1
-1
-3
-3
-1
-3
-3
-3
-1
-3
-1
-3
-3
-1
-1
-1
-3
-1
-1
-1
-1
-3
-1
-1
-1
-1
-3
-1
-3
-1
-1
-1
-1
-1
-1
-3
-1
-1
-3
-1
-3
-1
-1
-3
-1
-3
-1
-3
-1
-1
-1
-1
-1
-1
-1
-1
-3
-1
-1
-1
-1
-1
-1
-3
-1
-1
-3
-1
-3
-3
-3
-1
-1
-1
-3
-1
-1
-1
-3
-1
-1
-1
-1
0
0
0
0
0
0
0
0
0
0
0
0
0
0
-3
-3
-3
-3
-3
-3
-3
-3
-3
-3
-3
-3
-3
-3
-1
-3
-3
-3
-1
-1
-3
-3
-3
-3
-1
-3
-1
-1
-3
-3
-1
-3
-3
-3
-1
-1
-1
-1
-3
-1
-1
-1
-3
-3
-3
-3
-3
-1
-1
-1
-1
-3
-3
-3
-1
-1
-1
-3
-3
-1
-3
-3
-3
-1
-3
-3
-1
-3
-1
-3
-1
-1
-1
-1
-1
-1
-1
-1
-1
-3
-3
-3
-1
-1
-1
-3
-1
-1
-3
-1
-1
-1
-3
-1
-3
-1
-3
-3
-1
-3
-1
-1
-3
-3
-1
-1
-3
-1
-1
-3
-3
-1
-3
-1
-1
-1
-1
-3
-1
-3
-1
-1
-3
-3
-1
-1
-1
-1
-1
-1
-1
0
0
0
0
0
0
0
0
0
0
0
0
0
0
0
0
-3
-3
-3
-3
-3
-3
-3
-3
-3
-3
-3
-3
-3
-1
-1
-3
-3
-3
-3
-3
-3
-3
-3
-1
-3
-3
-1
-3
-3
-3
-3
-3
-1
-3
-3
-3
-1
-1
-3
-3
-1
-1
-1
-1
-1
-3
-1
-3
-3
-1
-1
-1
-3
-1
-3
-3
-1
-3
-3
-3
-3
-3
-3
-1
-1
-1
-3
-1
-1
-3
-1
-3
-1
-3
-1
-1
-1
-3
-1
-1
-3
-3
-1
-3
-1
-3
-1
-3
-1
-1
-1
-1
-3
-1
-1
-1
-1
-1
-1
-1
-1
-1
-1
-1
-1
-1
-3
-3
-1
-1
-1
-1
-1
-1
-1
-3
-3
-1
-1
-3
-1
-3
-1
-1
-1
0
0
0
0
0
0
0
0
0
0
0
0
0
0
0
0
0
0
0
0
0
0
-3
-3
-3
-1
-3
-3
-3
-3
-3
-3
-3
-3
-3
-3
-3
-3
-3
-3
-1
-3
-3
-3
-1
-1
-3
-3
-3
-1
-3
-1
-3
-3
-3
-1
-1
-3
-3
-3
-1
-3
-1
-1
-1
-1
-3
-3
-1
-3
-3
-1
-1
-1
-1
-3
-3
-1
-3
-1
-3
-3
-3
-3
-1
-1
-1
-1
-1
-3
-1
-3
-3
-1
-1
-3
-1
-1
-3
-1
-3
-3
-1
-3
-3
-3
-1
-1
-1
-1
-1
-1
-3
-3
-1
-1
-1
-1
-3
-1
-3
-3
-1
-3
-1
-1
-1
-3
-1
-1
-1
-1
-1
-1
-1
-3
-3
-3
-1
-1
-1
-1
-1
-3
-3
-3
-1
-1
-1
-1
-3
-1
-1
-3
-1
-1
-1
0
0
0
0
0
0
0
0
0
0
0
0
-3
-3
-1
-3
-3
-3
-3
-3
-3
-3
-3
-1
-3
-1
-3
-3
-1
-3
-1
-3
-1
-1
-1
-3
-3
-1
-3
-1
-3
-3
-1
-3
-3
-1
-1
-1
-3
-3
-1
-3
-3
-3
-3
-1
-1
-3
-1
-1
-1
-3
-3
-3
-1
-1
-1
-1
-1
-1
-3
-1
-3
-3
-1
-3
-1
-3
-3
-1
-1
-1
-3
-1
-3
-3
-3
-3
-3
-3
-1
-1
-3
-1
-3
-3
-3
-1
-1
-1
-3
-1
-1
-3
-1
-1
-3
-1
-3
-1
-3
-1
-1
-1
-1
-1
-1
-1
-3
-3
-1
-3
-3
-1
-1
-1
-3
-3
-3
-3
-1
-1
-1
-1
-1
-3
-1
-1
-1
0
0
0
0
0
0
0
0
0
0
0
0
0
0
0
0
0
0
0
0
-3
-3
-3
-3
-3
-3
-3
-3
-1
-3
-3
-3
-3
-3
-3
-3
-3
-3
-3
-3
-1
-3
-1
-3
-3
-3
-1
-3
-3
-3
-1
-1
-1
-3
-1
-3
-3
-3
-3
-3
-3
-1
-1
-3
-3
-1
-3
-3
-3
-3
-1
-1
-1
-3
-3
-1
-3
-3
-3
-1
-1
-3
-1
-1
-1
-1
-1
-3
-1
-1
-1
-3
-1
-1
-3
-3
-3
-1
-1
-3
-1
-1
-1
-1
-3
-1
-3
-1
-3
-3
-1
-1
-3
-1
-1
-1
-1
-3
-1
-3
-1
-1
-1
-3
-3
-1
-1
-1
-1
-3
-1
-1
-1
-1
-1
-1
-1
-1
-3
-3
-1
-1
-1
-3
-1
-1
-3
-1
-1
-1
-1
0
0
0
0
0
0
0
0
0
0
0
0
0
0
0
0
-3
-3
-3
-3
-3
-3
-3
-3
-3
-3
-3
-3
-3
-3
-1
-3
-3
-1
-3
-3
-1
-1
-3
-3
-3
-3
-3
-3
-3
-3
-3
-1
-1
-3
-3
-3
-1
-1
-3
-1
-1
-3
-3
-3
-3
-1
-1
-3
-1
-1
-1
-3
-3
-3
-1
-1
-1
-1
-3
-1
-1
-1
-3
-3
-3
-1
-3
-3
-3
-1
-1
-3
-1
-1
-3
-3
-3
-1
-1
-1
-1
-1
-3
-3
-1
-3
-1
-1
-1
-1
-1
-3
-1
-1
-1
-1
-1
-1
-1
-1
-3
-1
-1
-1
-1
-3
-1
-1
-1
-3
-3
-1
-3
-3
-1
-1
-3
-1
-3
-1
-1
-3
-1
-1
-1
-1
-1
0
0
0
0
0
0
0
0
0
0
0
0
0
0
0
0
0
0
0
0
-3
-3
-3
-3
-3
-3
-3
-3
-3
-3
-3
-3
-1
-3
-3
-3
-3
-3
-1
-3
-3
-1
-3
-3
-3
-1
-3
-3
-3
-3
-1
-3
-3
-3
-3
-3
-1
-1
-1
-1
-3
-1
-1
-3
-3
-1
-1
-1
-1
-1
-3
-1
-1
-1
-1
-3
-3
-1
-3
-1
-1
-3
-1
-1
-1
-3
-1
-1
-3
-3
-1
-3
-1
-3
-3
-1
-1
-3
-1
-1
-1
-3
-1
-1
-1
-3
-3
-3
-3
-1
-1
-1
-1
-1
-1
-3
-1
-1
-1
-1
-3
-3
-1
-1
-1
-3
-1
-1
-3
-3
-3
-3
-1
-1
-3
-1
-1
-1
-3
-1
-3
-3
-1
-3
-3
-1
-1
-1
-1
-1
-1
0
0
0
0
0
0
0
0
0
0
0
0
0
0
0
0
-3
-3
-3
-3
-3
-3
-3
-3
-3
-1
-3
-3
-3
-3
-1
-3
-3
-3
-1
-1
-3
-3
-3
-3
-3
-3
-1
-1
-3
-3
-3
-3
-1
-1
-1
-1
-3
-3
-3
-3
-1
-1
-3
-3
-3
-1
-3
-3
-1
-1
-1
-1
-3
-1
-3
-3
-1
-1
-3
-3
-1
-1
-1
-1
-3
-3
-3
-3
-1
-3
-3
-1
-3
-3
-1
-1
-1
-3
-1
-3
-1
-3
-1
-3
-1
-1
-1
-3
-3
-3
-3
-1
-1
-1
-1
-1
-3
-1
-1
-1
-3
-1
-1
-1
-1
-1
-3
-1
-1
-1
-3
-3
-1
-3
-1
-1
-3
-1
-1
-1
-1
-1
-1
-1
-1
-1
-1
0
0
0
0
0
0
0
0
0
0
0
0
0
0
0
0
0
0
0
0
-3
-3
-3
-3
-3
-3
-3
-3
-3
-3
-3
-3
-3
-1
-1
-1
-3
-1
-1
-3
-3
-1
-3
-3
-3
-3
-1
-1
-1
-3
-3
-3
-3
-3
-3
-3
-3
-3
-3
-3
-1
-1
-1
-3
-1
-3
-1
-3
-1
-1
-1
-1
-3
-3
-1
-3
-1
-1
-3
-1
-1
-3
-1
-1
-1
-3
-1
-3
-1
-1
-3
-3
-1
-3
-3
-1
-1
-1
-1
-1
-1
-3
-1
-1
-3
-3
-3
-1
-3
-1
-1
-3
-1
-3
-1
-1
-3
-3
-3
-1
-1
-1
-1
-1
-1
-3
-1
-3
-1
-3
-3
-1
-3
-1
-1
-3
-1
-3
-1
-1
-1
-1
-1
-1
-1
0
0
0
0
0
0
0
0
0
0
0
0
0
0
0
0
0
0
0
0
0
0
-3
-3
-3
-3
-3
-3
-3
-3
-3
-3
-3
-3
-3
-3
-3
-3
-3
-3
-3
-3
-3
-3
-1
-1
-3
-3
-3
-3
-3
-1
-3
-1
-1
-3
-3
-3
-1
-1
-1
-1
-1
-3
-1
-3
-1
-1
-3
-3
-1
-3
-3
-3
-1
-3
-3
-1
-1
-1
-1
-3
-3
-3
-1
-1
-3
-3
-3
-1
-1
-1
-3
-3
-1
-1
-1
-1
-1
-3
-1
-3
-3
-3
-3
-1
-3
-3
-1
-1
-3
-1
-3
-1
-1
-1
-1
-3
-3
-1
-3
-3
-1
-1
-1
-1
-1
-1
-1
-3
-1
-1
-3
-1
-1
-1
-1
-1
-1
-1
-1
-1
-1
-1
-1
-1
-1
-3
-1
-1
-1
0
0
0
0
0
0
0
0
0
0
0
0
0
0
0
0
0
0
-3
-3
-3
-3
-3
-3
-3
-3
-3
-3
-3
-3
-3
-3
-1
-3
-3
-3
-1
-3
-3
-3
-1
-1
-1
-3
-3
-3
-3
-3
-1
-1
-1
-3
-3
-1
-1
-1
-3
-1
-1
-3
-3
-3
-1
-3
-3
-3
-3
-1
-3
-1
-3
-1
-1
-1
-1
-3
-3
-3
-1
-3
-1
-1
-1
-3
-1
-3
-1
-3
-3
-3
-3
-1
-1
-1
-1
-1
-1
-1
-1
-1
-1
-3
-1
-3
-3
-3
-1
-1
-1
-1
-1
-3
-1
-3
-3
-3
-1
-3
-1
-1
-3
-3
-1
-3
-1
-1
-1
-3
-1
-1
-1
-1
-1
-1
-1
-1
-1
-1
-3
-1
-1
0
0
0
0
0
0
0
0
0
0
0
0
0
0
0
0
0
0
0
0
0
0
0
0
-3
-3
-3
-3
-3
-3
-3
-1
-3
-3
-3
-3
-3
-3
-3
-3
-3
-3
-3
-3
-3
-1
-3
-3
-1
-1
-3
-1
-1
-3
-3
-1
-1
-3
-1
-3
-3
-3
-1
-3
-1
-1
-3
-1
-1
-3
-1
-1
-1
-1
-1
-3
-1
-3
-1
-3
-3
-1
-1
-1
-3
-1
-1
-3
-3
-3
-1
-1
-3
-1
-1
-3
-1
-1
-1
-1
-3
-1
-1
-1
-3
-3
-1
-3
-3
-3
-3
-1
-1
-3
-3
-3
-1
-3
-3
-1
-1
-1
-1
-3
-3
-3
-3
-1
-1
-3
-1
-1
-1
-1
-1
-3
-1
-1
-1
-3
-1
-1
-1
-3
-1
-1
-3
-1
-1
-1
-1
0
0
0
0
0
0
0
0
0
0
0
0
0
0
0
0
0
0
0
0
-3
-3
-3
-3
-3
-3
-3
-3
-3
-3
-3
-3
-3
-3
-1
-3
-3
-3
-1
-3
-3
-1
-1
-3
-3
-3
-1
-3
-3
-3
-1
-3
-3
-3
-1
-1
-3
-1
-1
-1
-3
-3
-3
-1
-3
-3
-1
-1
-1
-1
-1
-1
-3
-1
-3
-3
-3
-1
-1
-3
-1
-3
-3
-1
-1
-1
-3
-1
-3
-1
-1
-1
-3
-1
-3
-3
-3
-1
-1
-1
-3
-1
-3
-1
-1
-1
-1
-1
-3
-1
-1
-3
-1
-3
-1
-1
-1
-1
-1
-1
-3
-1
-3
-1
-3
-1
-3
-1
-1
-3
-1
-1
-1
-3
-3
-3
-1
-3
-1
-1
-1
-1
-3
-3
-1
-1
-1
0
0
0
0
0
0
0
0
0
0
0
0
0
0
0
0
0
0
0
0
-3
-3
-3
-3
-1
-3
-3
-3
-3
-3
-1
-3
-3
-1
-3
-3
-1
-3
-3
-3
-3
-3
-3
-1
-1
-3
-3
-1
-1
-3
-3
-3
-3
-3
-3
-1
-1
-1
-1
-3
-3
-1
-3
-1
-3
-3
-3
-1
-3
-3
-1
-3
-3
-3
-1
-1
-1
-1
-3
-1
-1
-3
-3
-1
-1
-1
-1
-1
-1
-1
-1
-1
-1
-1
-3
-3
-1
-3
-3
-3
-1
-1
-1
-3
-3
-1
-1
-3
-1
-3
-3
-3
-1
-1
-3
-1
-3
-1
-1
-1
-1
-1
-3
-1
-3
-1
-1
-1
-1
-1
-1
-3
-1
-1
-1
0
0
0
0
0
0
0
0
0
0
0
0
0
0
0
0
0
0
0
0
0
0
0
0
0
0
0
0
0
0
0
0
-3
-3
-3
-3
-3
-3
-1
-3
-1
-3
-3
-3
-3
-3
-1
-3
-3
-3
-3
-3
-3
-1
-1
-3
-1
-3
-3
-1
-1
-1
-1
-1
-1
-1
-3
-3
-3
-1
-3
-1
-3
-3
-1
-1
-1
-3
-3
-3
-1
-1
-1
-3
-1
-3
-3
-1
-3
-3
-3
-1
-1
-1
-1
-1
-3
-1
-1
-1
-3
-3
-1
-3
-1
-3
-3
-3
-3
-3
-1
-3
-3
-1
-1
-1
-3
-3
-1
-1
-3
-1
-1
-1
-1
-3
-1
-1
-1
-3
-3
-3
-3
-1
-3
-1
-3
-1
-3
-1
-3
-1
-1
-3
-1
-1
-1
-1
-1
-1
-3
-1
-1
-1
-1
0
0
0
0
0
0
0
0
0
0
0
0
0
0
0
0
0
0
0
0
0
0
0
0
-3
-3
-3
-3
-3
-3
-3
-3
-3
[truncated: 3,888,627 more chars]
