# Supplementary material for: Modeling Posidonia oceanica shoot density and rhizome primary production
Source: Sci Rep. 2020 Oct 12;10:16978. doi: 10.1038/s41598-020-73722-9 (PMC7550612; doi:10.1038/s41598-020-73722-9)
Supplement: Supplementary file 1 — Supplementary Information. [file 41598_2020_73722_MOESM1_ESM.zip › supplementary_materials/readme.txt]

##Modeling Posidonia oceanica shoot density and rhizome primary production##
#Catucci E., Scardi M.#

The supplementary materials include all the data and information needed to reproduce the approaches proposed in this study. 

The 'predictive_variables.docx' is a MS Word file in which the methodology used for the acquisition of the predictive variables is detailed explained.

Two csv files ('training_set_example.csv' and 'test_set_example.csv')
show how data have to be arranged for developing and evaluating the models. 

The txt files, i.e. density.txt, production.txt and cascaded_approach, contain all the steps used for developing and evaluating the models. They can be indeed considered as R scripts. 
A detailed explanation of the cascaded approach is also provided in the dedicated file.

The ASCII files are the trained Random Forests supporting the three predictive models presented in this study.
