# Supplementary material for: Modeling Posidonia oceanica shoot density and rhizome primary production
Source: Sci Rep. 2020 Oct 12;10:16978. doi: 10.1038/s41598-020-73722-9 (PMC7550612; doi:10.1038/s41598-020-73722-9)
Supplement: Supplementary file 1 — Supplementary Information. [file 41598_2020_73722_MOESM1_ESM.zip › supplementary_materials/test_set_example.csv]

# Modeling Posidonia oceanica shoot density and rhizome primary production # Catucci E., Scardi M.
lat	lon	depth	gradient	grad_ang_winds	grad_prev_winds	concave	linear	convex	irregularity	coast_op	exp_winds	sand	rock	matte	anchoring	sewage	pollution	dens_obs	prod_obs
40.7891	13.4365	13	0.027	1	0	1	0	0	4	4	0.5	1	0	0	0	0	0	529.6875	33.08244518
40.7865	13.4386	23	0.0772	1	0	0	1	0	4	4	0.5	1	0	1	0	0	0	319.7916667	19.87439709
40.7948	13.4362	9	0.09	0	0	0	1	0	3	4	0.5	1	1	0	0	0	0	586.9791667	24.2470664
40.7933	13.4407	13	0.015	0	0	0	1	0	4	4	0.5	1	1	0	0	0	0	497.9166667	40.48163492
