# Supplementary material for: Modeling Posidonia oceanica shoot density and rhizome primary production
Source: Sci Rep. 2020 Oct 12;10:16978. doi: 10.1038/s41598-020-73722-9 (PMC7550612; doi:10.1038/s41598-020-73722-9)
Supplement: Supplementary file 1 — Supplementary Information. [file 41598_2020_73722_MOESM1_ESM.zip › supplementary_materials/training_set_example.csv]

# Modeling Posidonia oceanica shoot density and rhizome primary production # Catucci E., Scardi M.
lat	lon	depth	gradient	grad_ang_winds	grad_prev_winds	concave	linear	convex	irregularity	coast_op	exp_winds	sand	rock	matte	anchoring	sewage	pollution	dens_obs	prod_obs
44.3756	8.6342	17.6	0.049086982	1	0.5	0	1	0	4	2	0.5	1	0	0	0	1	0	271.25	16.49504
44.3756	8.6333	14.5	0.049086982	1	0.5	0	1	0	3	2	0.5	0	0	1	0	1	0	340	26.282
44.3758	8.6325	12	0.049086982	1	0.5	0	1	0	2	2	0.5	1	0	0	0	1	0	358.75	47.50512
44.3856	8.6561	19.2	0.049086982	1	0.5	0	1	0	4	2	0.5	1	0	0	1	1	0	316.25	28.7833
44.387	8.6564	11	0.049086982	1	0.5	0	1	0	3	2	0.5	0	0	1	1	1	0	406.25	34.16983
44.3892	8.6567	3.8	0.0337473	1	0.5	0	1	0	4	2	0.5	0	1	0	1	1	0	623.75	36.8042
44.3892	8.6817	17.9	0.0674946	1	0.5	0	1	0	4	2	0.5	1	0	0	0	1	0	287.5	28.14625
